# Supplementary material for: De novo assembly of the pennycress (Thlaspi arvense) transcriptome provides tools for the development of a winter cover crop and biodiesel feedstock
Source: Plant J. 2013 Jun 20;75(6):1028–38. doi: 10.1111/tpj.12267 (PMC3824206; doi:10.1111/tpj.12267)
Supplement: Supplementary file 4 [file tpj0075-1028-SD4.xls]

## Sheet: Supporting Table S1a.csv
Supporting Table S1 – Effects of de novo assembly parameters on assembly statistics
Comparison of the assembly statistics from assemblies with varying word length, match length, and match percentage.
AssemblyID	Wordsize	Length Fraction (x100)	Similarity Fraction (X100)	N75	N50	N25	Minimum contig length (bp)	Maximum Contig Length (bp)	Average Contig Length (bp)	Number of Contigs	Assembly length (bp)	Number of Reads mapped	Reads in Pairs	Broken Pairs	Percent of Reads Mapped	# with TAIR10 match below Eval 0.05
1	18	95	70	1022	1932	3294	112	15355	1254	27163	34049447	137679422	119979992	17699430	67.8212
2	18	95	95	1025	1929	3289	112	15355	1252	27155	34005546	134619104	117742538	16876566	66.3137
3	18	95	85	1023	1934	3292	112	15355	1254	27141	34045335	137643165	119932616	17710549	67.8034
4	24	50	95	960	1771	2816	270	18030	1197	40076	47958952	188169210	175815248	12353962	92.6926
5	24	95	70	963	1771	2820	222	18029	1194	40063	47840484	179393409	165290130	14103279	88.3696
6	24	95	85	964	1772	2819	222	18029	1194	40040	47818933	179163709	165091834	14071875	88.2565
7	24	95	95	964	1773	2816	135	18029	1194	40032	47815070	177360475	163544696	13815779	87.3682
8	30	95	70	984	1768	2770	216	18029	1204	39922	48055142	185522530	172138508	13384022	91.3889
9	30	95	85	984	1769	2770	216	18029	1204	39911	48051541	185386895	171965630	13421265	91.322
10	30	50	95	983	1769	2774	248	18030	1206	39906	48142815	193214546	181350344	11864202	95.178
11	30	95	95	985	1770	2773	192	18029	1204	39900	48050941	183725216	170656744	13068472	90.5035
12	36	95	70	994	1755	2726	236	18280	1207	39388	47526492	188681942	175676798	13005144	92.9452
13	36	50	95	993	1754	2725	274	18281	1208	39388	47593800	195511386	184026514	11484872	96.3094
14	36	95	85	994	1755	2725	236	18280	1207	39387	47530349	188535003	175551670	12983333	92.8728
15	36	95	95	995	1755	2728	236	18280	1208	39365	47538520	187198688	174357892	12840796	92.2145
16	40	95	85	1000	1752	2705	253	16248	1209	38910	47040560	189656360	176951878	12704482	93.4252
17	40	95	70	1001	1754	2706	253	16248	1209	38895	47037280	189914388	177140914	12773474	93.5523
18	40	95	95	1001	1753	2707	244	16248	1209	38894	47041969	188562008	175848396	12713612	92.8861
19	42	50	95	999	1748	2693	264	17985	1210	38680	46810714	196751389	185612834	11138555	96.9202
20	46	95	85	1002	1742	2674	253	17984	1209	38148	46132160	190534591	177898308	12636283	93.8578
21	46	95	70	1002	1742	2674	253	17984	1210	38134	46126645	190564633	177915012	12649621	93.8726
22	46	95	95	1004	1742	2676	253	17984	1210	38130	46127791	189393248	176667506	12725742	93.2956
23	48	90	95	1009	1744	2671	237	17984	1213	37740	45787200	191531958	179315794	12216164	94.3491
24	48	90	90	1008	1743	2670	245	17984	1213	37739	45780669	192302271	180262752	12039519	94.7286
25	48	50	95	1008	1743	2669	279	17985	1214	37738	45800598	197574708	186155558	11419150	97.3258
26	48	95	95	1010	1743	2669	210	17984	1212	37735	45751342	189749056	177107308	12641748	93.4709
27	48	80	90	1008	1745	2669	247	17985	1214	37732	45796532	194343793	182595182	11748611	95.7342
28	48	80	95	1009	1745	2671	247	17985	1214	37731	45801323	193147460	181322008	11825452	95.1449
29	48	80	98	1010	1745	2669	186	17985	1214	37730	45793383	189610094	175728294	13881800	93.4024
30	48	90	98	1009	1745	2669	186	17984	1213	37726	45753765	186045505	171261910	14783595	91.6465
31	52	95	70	1017	1739	2652	235	15897	1216	36989	44974193	190933652	178409518	12524134	94.0544
32	52	95	85	1018	1739	2654	235	15898	1216	36982	44974041	190935345	178448194	12487151	94.0552
33	52	95	95	1018	1740	2653	235	15899	1216	36973	44969509	189782354	177235960	12546394	93.4873
34	54	50	95	1018	1739	2644	279	15516	1220	36564	44599300	197562286	186216024	11346262	97.3197
35	58	95	95	1030	1739	2628	229	15516	1227	35554	43616822	190504212	177883706	12620506	93.8428
36	58	95	85	1030	1739	2628	229	15516	1227	35544	43609081	191330661	178854368	12476293	94.25
37	58	95	70	1030	1739	2628	229	15516	1227	35536	43612434	191301445	178819952	12481493	94.2356
38	60	50	95	1037	1736	2619	289	15877	1234	34997	43188617	197795134	186561966	11233168	97.4344
39	64	50	95	1046	1729	2612	291	15516	1243	33879	42113994	197646325	186379770	11266555	97.3611
40	64	95	95	1047	1729	2611	215	15516	1242	33874	42075186	190633189	178076166	12557023	93.9064
41	64	95	70	1047	1729	2611	215	15516	1242	33872	42074630	191542993	179139398	12403595	94.3546

## Sheet: Supporting Table S1b.csv
BLASTX results (against TAIR10 peptide database) for the assembly created with word size 64, 95% match length, 95% match percent.
Query	Number of hits	Arabidopsis accession	Description	Greatest bit score	Greatest identity %	Greatest positive %	Greatest hit length	Lowest E-value
Word Size 64 contig_1	1	AT3G62040.1_Symbols:_Haloacid_dehalogenase-like_hydrolase_(HAD)_superfamily_protein_	chr3:22975328-22976518 REVERSE LENGTH=249	421.009	94	98	214	6.0595e-144
Word Size 64 contig_2	1	AT2G45010.1_Symbols:_PLAC8_family_protein_	chr2:18568045-18569615 FORWARD LENGTH=244	444.891	95	98	244	1.4005e-156
Word Size 64 contig_3	1	AT3G44620.1_Symbols:_protein_tyrosine_phosphatases;protein_tyrosine_phosphatases_	chr3:16193858-16195422 FORWARD LENGTH=239	411.379	85	88	236	6.1645e-144
Word Size 64 contig_4	1	AT2G06520.1_Symbols:_PSBX_photosystem_II_subunit_X_	chr2:2587868-2588218 REVERSE LENGTH=116	98.9821	62	75	113	3.02405e-25
Word Size 64 contig_5	0	not available	not available
Word Size 64 contig_6	1	AT3G12600.1_Symbols:_atnudt16,_NUDT16_nudix_hydrolase_homolog_16_	chr3:4004809-4005995 FORWARD LENGTH=180	283.493	88	92	177	1.86448e-94
Word Size 64 contig_7	1	AT5G65700.2_Symbols:_BAM1_Leucine-rich_receptor-like_protein_kinase_family_protein_	chr5:26281826-26284945 FORWARD LENGTH=1003	1902.1	94	97	1003	0
Word Size 64 contig_8	4	AT5G15010.1_Symbols:_Tetratricopeptide_repeat_(TPR)-like_superfamily_protein_	chr5:4857241-4858959 FORWARD LENGTH=572	613.994	87	92	332	0
Word Size 64 contig_9	1	AT1G58290.1_Symbols:_HEMA1_Glutamyl-tRNA_reductase_family_protein_	chr1:21624028-21626051 REVERSE LENGTH=543	927.546	91	95	542	0
Word Size 64 contig_10	1	AT5G03555.1_Symbols:_permease,_cytosine/purines,_uracil,_thiamine,_allantoin_family_protein_	chr5:898354-900153 REVERSE LENGTH=599	887.871	87	91	581	0
Word Size 64 contig_11	1	AT5G14370.1_Symbols:_CCT_motif_family_protein_	chr5:4632147-4633651 REVERSE LENGTH=339	385.571	82	87	339	4.2445e-130
Word Size 64 contig_12	1	AT4G11260.1_Symbols:_ATSGT1B,_ETA3,_RPR1,_EDM1,_SGT1B_phosphatase-related_	chr4:6851515-6853719 REVERSE LENGTH=358	590.112	92	96	343	0
Word Size 64 contig_13	2	AT1G24320.1_Symbols:_Six-hairpin_glycosidases_superfamily_protein_	chr1:8626437-8630935 REVERSE LENGTH=789	691.804	65	79	584	0
Word Size 64 contig_14	1	AT3G45090.1_Symbols:_P-loop_containing_nucleoside_triphosphate_hydrolases_superfamily_protein_	chr3:16490752-16494452 REVERSE LENGTH=717	1120.53	85	90	716	0
Word Size 64 contig_15	1	AT3G59920.1_Symbols:_ATGDI2,_GDI2_RAB_GDP_dissociation_inhibitor_2_	chr3:22135157-22138221 FORWARD LENGTH=444	874.389	96	97	436	0
Word Size 64 contig_16	1	AT1G77840.1_Symbols:_Translation_initiation_factor_IF2/IF5_	chr1:29269087-29270400 FORWARD LENGTH=437	583.948	78	86	427	0
Word Size 64 contig_17	1	AT2G26330.1_Symbols:_ER,_QRP1_Leucine-rich_receptor-like_protein_kinase_family_protein_	chr2:11208367-11213895 REVERSE LENGTH=976	1772.67	94	97	975	0
Word Size 64 contig_18	1	AT2G43570.1_Symbols:_CHI_chitinase,_putative_	chr2:18076389-18077435 REVERSE LENGTH=277	424.091	81	88	276	1.9454e-147
Word Size 64 contig_19	1	AT1G08380.1_Symbols:_PSAO_photosystem_I_subunit_O_	chr1:2641004-2641739 REVERSE LENGTH=140	267.314	94	97	140	9.52241e-90
Word Size 64 contig_20	1	AT5G13030.1_Symbols:_unknown_protein;_FUNCTIONS_IN:_molecular_function_unknown;_INVOLVED_IN:_biological_process_unknown;_LOCATED_IN:_chloroplast;_EXPRESSED_IN:_23_plant_structures;_EXPRESSED_DURI	chr5:4133216-4136461 FORWARD LENGTH=633	1156.74	91	96	628	0
Word Size 64 contig_21	1	AT2G07706.1_Symbols:_unknown_protein;_BEST_Arabidopsis_thaliana_protein_match_is:_unknown_protein_(TAIR:ATMG00470.1);_Has_35333_Blast_hits_to_34131_proteins_in_2444_species:_Archae_-_798;_Bacteri	chr2:3382413-3386049 REVERSE LENGTH=504	54.6842	56	60	62	6.77138e-07
Word Size 64 contig_22	1	AT4G18360.1_Symbols:_Aldolase-type_TIM_barrel_family_protein_	chr4:10146141-10148386 REVERSE LENGTH=368	705.671	95	98	360	0
Word Size 64 contig_23	1	AT1G33590.1_Symbols:_Leucine-rich_repeat_(LRR)_family_protein_	chr1:12177788-12179221 FORWARD LENGTH=477	30.8018	31	46	65	0.319702
Word Size 64 contig_24	1	AT5G44340.1_Symbols:_TUB4_tubulin_beta_chain_4_	chr5:17859442-17860994 REVERSE LENGTH=444	875.93	100	100	431	0
Word Size 64 contig_25	10	AT1G76740.1_Symbols:_unknown_protein;_BEST_Arabidopsis_thaliana_protein_match_is:_unknown_protein_(TAIR:AT1G76840.1);_Has_3683_Blast_hits_to_2942_proteins_in_407_species:_Archae_-_9;_Bacteria_-_4	chr1:28805235-28810477 FORWARD LENGTH=1532	241.506	64	77	391	2.3544e-173
Word Size 64 contig_26	1	AT5G54810.1_Symbols:_TSB1,_TRPB,_TRP2,_ATTSB1_tryptophan_synthase_beta-subunit_1_	chr5:22264805-22266738 REVERSE LENGTH=470	835.869	90	93	469	0
Word Size 64 contig_27	1	AT3G14415.3_Symbols:_Aldolase-type_TIM_barrel_family_protein_	chr3:4818667-4820748 FORWARD LENGTH=367	693.73	98	99	367	0
Word Size 64 contig_28	1	AT2G34480.1_Symbols:_Ribosomal_protein_L18ae/LX_family_protein_	chr2:14532916-14534161 REVERSE LENGTH=178	358.607	96	98	178	3.8113e-125
Word Size 64 contig_29	1	AT3G10572.1_Symbols:_3-phosphoinositide-dependent_protein_kinase-1,_putative_	chr3:3304346-3306306 FORWARD LENGTH=333	480.33	82	89	333	1.6024e-167
Word Size 64 contig_30	2	AT3G17160.1_Symbols:_unknown_protein;_FUNCTIONS_IN:_molecular_function_unknown;_INVOLVED_IN:_biological_process_unknown;_LOCATED_IN:_cellular_component_unknown;_EXPRESSED_IN:_23_plant_structures;	chr3:5852207-5852854 FORWARD LENGTH=165	79.337	75	82	79	9.98973e-18
Word Size 64 contig_31	1	AT1G77680.1_Symbols:_Ribonuclease_II/R_family_protein_	chr1:29192188-29195963 REVERSE LENGTH=1055	1676.37	80	87	1053	0
Word Size 64 contig_32	1	AT5G13120.1_Symbols:_ATCYP20-2,_CYP20-2_cyclophilin_20-2_	chr5:4162714-4164720 REVERSE LENGTH=259	437.573	90	94	259	5.5761e-154
Word Size 64 contig_33	4	AT3G53480.1_Symbols:_PIS1,_PDR9,_ATPDR9,_ABCG37_pleiotropic_drug_resistance_9_	chr3:19825366-19831644 FORWARD LENGTH=1450	1659.43	91	96	956	0
Word Size 64 contig_34	1	AT5G55260.1_Symbols:_PPX2,_PPX-2_protein_phosphatase_X_2_	chr5:22416808-22418621 FORWARD LENGTH=305	627.861	98	99	305	0
Word Size 64 contig_35	1	AT1G05850.1_Symbols:_POM1,_ERH2,_ELP1,_CTL1,_ELP,_HOT2,_ATCTL1_Chitinase_family_protein_	chr1:1766833-1768117 REVERSE LENGTH=321	540.036	93	98	315	0
Word Size 64 contig_36	1	AT3G22142.1_Symbols:_Bifunctional_inhibitor/lipid-transfer_protein/seed_storage_2S_albumin_superfamily_protein_	chr3:7803604-7808046 REVERSE LENGTH=1480	166.392	84	97	86	5.47085e-44
Word Size 64 contig_37	1	AT5G61790.1_Symbols:_CNX1,_ATCNX1_calnexin_1_	chr5:24827394-24829642 REVERSE LENGTH=530	830.091	96	98	530	0
Word Size 64 contig_38	1	AT3G33530.1_Symbols:_Transducin_family_protein_/_WD-40_repeat_family_protein_	chr3:14085354-14093449 FORWARD LENGTH=1345	2122.05	90	93	1345	0
Word Size 64 contig_39	1	AT2G18890.1_Symbols:_Protein_kinase_superfamily_protein_	chr2:8184027-8186685 FORWARD LENGTH=392	605.905	93	95	370	0
Word Size 64 contig_40	1	AT3G50950.1_Symbols:_ZAR1_HOPZ-ACTIVATED_RESISTANCE_1_	chr3:18936127-18938685 FORWARD LENGTH=852	1562.74	90	95	852	0
Word Size 64 contig_41	1	AT3G16060.1_Symbols:_ATP_binding_microtubule_motor_family_protein_	chr3:5447503-5451196 FORWARD LENGTH=684	1237.63	95	97	684	0
Word Size 64 contig_42	1	AT3G12580.1_Symbols:_HSP70,_ATHSP70_heat_shock_protein_70_	chr3:3991487-3993689 REVERSE LENGTH=650	1201.42	98	99	618	0
Word Size 64 contig_43	1	AT4G37430.1_Symbols:_CYP91A2,_CYP81F1_cytochrome_P450,_family_91,_subfamily_A,_polypeptide_2_	chr4:17597242-17598829 FORWARD LENGTH=500	867.455	87	95	480	0
Word Size 64 contig_44	1	AT2G23950.1_Symbols:_Leucine-rich_repeat_protein_kinase_family_protein_	chr2:10187204-10189969 REVERSE LENGTH=634	1154.43	94	97	606	0
Word Size 64 contig_45	1	AT1G16350.1_Symbols:_Aldolase-type_TIM_barrel_family_protein_	chr1:5590951-5592872 FORWARD LENGTH=502	955.281	95	98	502	0
Word Size 64 contig_46	1	AT3G61210.1_Symbols:_S-adenosyl-L-methionine-dependent_methyltransferases_superfamily_protein_	chr3:22658881-22659815 REVERSE LENGTH=261	441.81	79	90	261	2.1181e-155
Word Size 64 contig_47	1	AT1G04170.1_Symbols:_EIF2_GAMMA_eukaryotic_translation_initiation_factor_2_gamma_subunit_	chr1:1097423-1099702 FORWARD LENGTH=465	907.901	97	99	455	0
Word Size 64 contig_48	1	AT1G09310.1_Symbols:_Protein_of_unknown_function,_DUF538_	chr1:3009109-3009648 FORWARD LENGTH=179	269.24	92	96	145	5.96462e-90
Word Size 64 contig_49	1	AT1G68060.1_Symbols:_ATMAP70-1,_MAP70-1_microtubule-associated_proteins_70-1_	chr1:25511392-25514226 REVERSE LENGTH=622	959.518	92	94	622	0
Word Size 64 contig_50	1	AT1G76490.1_Symbols:_HMG1,_HMGR1,_AtHMGR1_hydroxy_methylglutaryl_CoA_reductase_1_	chr1:28695801-28698206 FORWARD LENGTH=642	1054.66	85	88	624	0
Word Size 64 contig_51	1	AT2G21330.1_Symbols:_FBA1_fructose-bisphosphate_aldolase_1_	chr2:9128416-9130152 REVERSE LENGTH=399	766.533	96	98	387	0
Word Size 64 contig_52	1	AT3G10410.1_Symbols:_SCPL49,_CPY_SERINE_CARBOXYPEPTIDASE-LIKE_49_	chr3:3235518-3238063 REVERSE LENGTH=516	902.508	84	90	511	0
Word Size 64 contig_53	1	AT1G72180.1_Symbols:_Leucine-rich_receptor-like_protein_kinase_family_protein_	chr1:27164074-27167204 FORWARD LENGTH=977	1526.92	83	91	977	0
Word Size 64 contig_54	1	AT1G70290.1_Symbols:_ATTPS8,_TPS8,_ATTPSC_trehalose-6-phosphatase_synthase_S8_	chr1:26471286-26474078 REVERSE LENGTH=856	1571.99	91	95	856	0
Word Size 64 contig_55	1	AT5G14780.1_Symbols:_FDH_formate_dehydrogenase_	chr5:4777043-4779190 FORWARD LENGTH=384	703.36	92	97	384	0
Word Size 64 contig_56	2	AT1G76180.2_Symbols:_ERD14_Dehydrin_family_protein_	chr1:28587013-28587657 REVERSE LENGTH=185	76.6406	81	84	65	3.33346e-16
Word Size 64 contig_57	1	AT5G25610.1_Symbols:_RD22,_ATRD22_BURP_domain-containing_protein_	chr5:8914498-8916684 REVERSE LENGTH=392	573.163	79	82	392	0
Word Size 64 contig_58	1	AT5G18480.1_Symbols:_PGSIP6_plant_glycogenin-like_starch_initiation_protein_6_	chr5:6131307-6133787 REVERSE LENGTH=537	596.275	87	93	358	0
Word Size 64 contig_59	1	AT1G52400.3_Symbols:_BGLU18_beta_glucosidase_18_	chr1:19515250-19517930 FORWARD LENGTH=528	895.96	83	91	528	0
Word Size 64 contig_60	1	AT3G47460.1_Symbols:_ATSMC2_Structural_maintenance_of_chromosomes_(SMC)_family_protein_	chr3:17486765-17493178 FORWARD LENGTH=1171	2036.54	91	96	1171	0
Word Size 64 contig_61	1	AT3G55480.2_Symbols:_PAT2_protein_affected_traf&#64257;cking_2_	chr3:20566372-20571171 REVERSE LENGTH=1115	1889	90	94	1115	0
Word Size 64 contig_62	2	AT4G11420.1_Symbols:_EIF3A,_ATEIF3A-1,_EIF3A-1,_ATTIF3A1,_TIF3A1_eukaryotic_translation_initiation_factor_3A_	chr4:6947834-6952053 REVERSE LENGTH=987	1286.94	95	99	798	0
Word Size 64 contig_63	1	AT2G47350.1_Symbols:_HIT_zinc_finger_;PAPA-1-like_conserved_region_	chr2:19434588-19437045 FORWARD LENGTH=486	712.605	77	84	486	0
Word Size 64 contig_64	1	AT4G21800.2_Symbols:_QQT2_P-loop_containing_nucleoside_triphosphate_hydrolases_superfamily_protein_	chr4:11573289-11574976 FORWARD LENGTH=379	616.69	92	96	346	0
Word Size 64 contig_65	1	AT2G24180.1_Symbols:_CYP71B6_cytochrome_p450_71b6_	chr2:10281890-10283589 FORWARD LENGTH=503	808.905	88	94	459	0
Word Size 64 contig_66	1	AT3G05970.1_Symbols:_LACS6,_ATLACS6_long-chain_acyl-CoA_synthetase_6_	chr3:1786510-1791746 REVERSE LENGTH=701	1270.37	96	98	686	0
Word Size 64 contig_67	1	AT2G45960.1_Symbols:_PIP1B,_TMP-A,_ATHH2,_PIP1;2_plasma_membrane_intrinsic_protein_1B_	chr2:18910450-18911703 FORWARD LENGTH=286	568.155	100	100	280	0
Word Size 64 contig_68	1	AT4G29310.1_Symbols:_Protein_of_unknown_function_(DUF1005)_	chr4:14437892-14439609 REVERSE LENGTH=424	756.133	97	99	424	0
Word Size 64 contig_69	1	AT1G66180.1_Symbols:_Eukaryotic_aspartyl_protease_family_protein_	chr1:24647221-24648513 FORWARD LENGTH=430	679.093	90	94	387	0
Word Size 64 contig_70	1	AT2G46700.1_Symbols:_ATCRK3,_CRK3_CDPK-related_kinase_3_	chr2:19182968-19186430 REVERSE LENGTH=595	1027.31	95	98	595	0
Word Size 64 contig_71	1	AT5G60390.2_Symbols:_GTP_binding_Elongation_factor_Tu_family_protein_	chr5:24289226-24290577 FORWARD LENGTH=400	371.318	100	100	179	1.4343e-128
Word Size 64 contig_72	1	AT1G47250.1_Symbols:_PAF2_20S_proteasome_alpha_subunit_F2_	chr1:17319220-17320900 FORWARD LENGTH=277	467.618	90	92	277	2.8522e-164
Word Size 64 contig_73	1	AT4G38430.1_Symbols:_ATROPGEF1,_ROPGEF1_rho_guanyl-nucleotide_exchange_factor_1_	chr4:17986643-17988659 FORWARD LENGTH=548	881.322	86	89	512	0
Word Size 64 contig_74	1	AT1G74020.1_Symbols:_SS2_strictosidine_synthase_2_	chr1:27835289-27837277 REVERSE LENGTH=335	582.793	95	98	301	0
Word Size 64 contig_75	1	AT3G03150.1_Symbols:_unknown_protein;_FUNCTIONS_IN:_molecular_function_unknown;_INVOLVED_IN:_biological_process_unknown;_LOCATED_IN:_mitochondrion;_EXPRESSED_IN:_22_plant_structures;_EXPRESSED_DU	chr3:727733-729357 REVERSE LENGTH=121	157.532	83	90	89	7.65227e-45
Word Size 64 contig_76	1	AT3G06590.2_Symbols:_basic_helix-loop-helix_(bHLH)_DNA-binding_superfamily_protein_	chr3:2054647-2055312 REVERSE LENGTH=221	239.195	73	83	221	3.09398e-76
Word Size 64 contig_77	1	AT5G05100.1_Symbols:_Single-stranded_nucleic_acid_binding_R3H_protein_	chr5:1505461-1506940 REVERSE LENGTH=324	405.986	79	85	324	1.2243e-138
Word Size 64 contig_78	1	AT5G42390.1_Symbols:_Insulinase_(Peptidase_family_M16)_family_protein_	chr5:16945308-16952647 FORWARD LENGTH=1265	2232.99	89	93	1261	0
Word Size 64 contig_79	2	AT5G53010.1_Symbols:_calcium-transporting_ATPase,_putative_	chr5:21488899-21496537 REVERSE LENGTH=1049	434.876	62	72	402	1.6878e-135
Word Size 64 contig_80	1	AT3G20820.1_Symbols:_Leucine-rich_repeat_(LRR)_family_protein_	chr3:7280930-7282027 FORWARD LENGTH=365	680.633	94	98	352	0
Word Size 64 contig_81	1	AT1G44170.2_Symbols:_ALDH3H1,_ALDH4_aldehyde_dehydrogenase_3H1_	chr1:16796564-16800031 REVERSE LENGTH=484	842.417	88	96	480	0
Word Size 64 contig_82	2	AT4G23400.1_Symbols:_PIP1D,_PIP1;5_plasma_membrane_intrinsic_protein_1;5_	chr4:12220792-12222155 FORWARD LENGTH=287	326.635	97	100	185	3.3308e-139
Word Size 64 contig_83	1	AT4G01850.2_Symbols:_SAM-2,_MAT2,_SAM2,_AtSAM2_S-adenosylmethionine_synthetase_2_	chr4:796298-797479 REVERSE LENGTH=393	775.007	99	99	393	0
Word Size 64 contig_84	2	AT3G27260.1_Symbols:_GTE8_global_transcription_factor_group_E8_	chr3:10068411-10072403 FORWARD LENGTH=813	1025	89	95	693	0
Word Size 64 contig_85	1	AT4G37150.1_Symbols:_ATMES9,_MES9_methyl_esterase_9_	chr4:17492985-17494057 REVERSE LENGTH=256	421.394	80	88	250	1.6518e-147
Word Size 64 contig_86	1	AT2G34430.1_Symbols:_LHB1B1,_LHCB1.4_light-harvesting_chlorophyll-protein_complex_II_subunit_B1_	chr2:14524818-14525618 FORWARD LENGTH=266	526.554	97	98	266	0
Word Size 64 contig_87	1	AT5G03210.1_Symbols:_unknown_protein;_FUNCTIONS_IN:_molecular_function_unknown;_INVOLVED_IN:_biological_process_unknown;_LOCATED_IN:_endomembrane_system;_EXPRESSED_IN:_11_plant_structures;_EXPRES	chr5:763070-763258 REVERSE LENGTH=62	45.0542	73	81	25	4.9969e-07
Word Size 64 contig_88	1	AT3G16720.1_Symbols:_ATL2,_TL2_TOXICOS_EN_LEVADURA_2_	chr3:5692880-5693794 FORWARD LENGTH=304	210.305	58	68	230	7.15716e-64
Word Size 64 contig_89	3	AT2G17600.1_Symbols:_Cysteine/Histidine-rich_C1_domain_family_protein_	chr2:7654477-7656219 REVERSE LENGTH=580	311.612	55	66	296	5.9576e-100
Word Size 64 contig_90	1	AT1G05150.1_Symbols:_Calcium-binding_tetratricopeptide_family_protein_	chr1:1484280-1486706 REVERSE LENGTH=808	1513.82	96	98	808	0
Word Size 64 contig_91	1	AT3G04120.1_Symbols:_GAPC,_GAPC-1,_GAPC1_glyceraldehyde-3-phosphate_dehydrogenase_C_subunit_1_	chr3:1081077-1083131 FORWARD LENGTH=338	635.95	97	98	338	0
Word Size 64 contig_92	1	AT3G10670.1_Symbols:_ATNAP7,_NAP7_non-intrinsic_ABC_protein_7_	chr3:3335325-3337304 REVERSE LENGTH=338	570.081	92	94	338	0
Word Size 64 contig_93	1	AT5G17330.1_Symbols:_GAD,_GAD1_glutamate_decarboxylase_	chr5:5711141-5714839 FORWARD LENGTH=502	1009.98	96	99	502	0
Word Size 64 contig_94	1	AT1G50920.1_Symbols:_Nucleolar_GTP-binding_protein_	chr1:18870555-18872570 FORWARD LENGTH=671	1135.55	90	96	660	0
Word Size 64 contig_95	1	AT2G45290.1_Symbols:_Transketolase_	chr2:18672737-18675589 FORWARD LENGTH=741	1237.25	79	88	741	0
Word Size 64 contig_96	1	AT4G04340.1_Symbols:_ERD_(early-responsive_to_dehydration_stress)_family_protein_	chr4:2123235-2126624 FORWARD LENGTH=772	973	91	96	569	0
Word Size 64 contig_97	1	AT5G20500.1_Symbols:_Glutaredoxin_family_protein_	chr5:6938652-6939665 FORWARD LENGTH=135	204.142	89	98	106	9.70552e-66
Word Size 64 contig_98	1	AT5G54940.2_Symbols:_Translation_initiation_factor_SUI1_family_protein_	chr5:22308420-22308758 REVERSE LENGTH=112	211.46	90	97	112	4.66782e-67
Word Size 64 contig_99	4	AT4G36080.1_Symbols:_phosphotransferases,_alcohol_group_as_acceptor;binding;inositol_or_phosphatidylinositol_kinases_	chr4:17059996-17077628 REVERSE LENGTH=3834	5975.59	100	100	3313	0
Word Size 64 contig_100	1	AT1G17980.1_Symbols:_PAPS1_poly(A)_polymerase_1_	chr1:6187742-6191418 REVERSE LENGTH=713	1258.05	87	92	713	0
Word Size 64 contig_101	1	AT2G16890.2_Symbols:_UDP-Glycosyltransferase_superfamily_protein_	chr2:7316938-7319022 FORWARD LENGTH=478	784.252	80	89	478	0
Word Size 64 contig_102	2	AT3G21200.1_Symbols:_PGR7_proton_gradient_regulation_7_	chr3:7436091-7437845 FORWARD LENGTH=317	436.032	95	96	233	4.2825e-162
Word Size 64 contig_103	1	AT2G01021.1_Symbols:_unknown_protein;_Has_30201_Blast_hits_to_17322_proteins_in_780_species:_Archae_-_12;_Bacteria_-_1396;_Metazoa_-_17338;_Fungi_-_3422;_Plants_-_5037;_Viruses_-_0;_Other_Eukaryo	chr2:6571-6672 FORWARD LENGTH=33	60.8474	91	94	33	1.70224e-10
Word Size 64 contig_104	1	AT3G06860.1_Symbols:_MFP2,_ATMFP2_multifunctional_protein_2_	chr3:2161926-2166009 FORWARD LENGTH=725	1327	92	95	725	0
Word Size 64 contig_105	1	AT3G17240.3_Symbols:_mtLPD2_lipoamide_dehydrogenase_2_	chr3:5890278-5892166 REVERSE LENGTH=507	927.932	96	98	501	0
Word Size 64 contig_106	1	AT4G33100.1_Symbols:_CONTAINS_InterPro_DOMAIN/s:_Mitochondrial_distribution/morphology_family_35/apoptosis_(InterPro:IPR007918);_Has_214_Blast_hits_to_214_proteins_in_102_species:_Archae_-_0;_Bac	chr4:15971701-15972342 FORWARD LENGTH=92	170.629	89	95	91	3.03841e-53
Word Size 64 contig_107	1	AT3G49120.1_Symbols:_ATPERX34,_PERX34,_PRXCB,_ATPCB,_PRX34_peroxidase_CB_	chr3:18207819-18210041 FORWARD LENGTH=353	648.277	92	95	342	0
Word Size 64 contig_108	3	AT3G10040.1_Symbols:_sequence-specific_DNA_binding_transcription_factors_	chr3:3096580-3097875 REVERSE LENGTH=431	88.5817	64	80	143	1.17187e-37
Word Size 64 contig_109	1	AT5G64280.1_Symbols:_DiT2.2_dicarboxylate_transporter_2.2_	chr5:25711330-25713411 REVERSE LENGTH=549	833.558	87	92	515	0
Word Size 64 contig_110	3	AT5G37780.1_Symbols:_CAM1,_TCH1,_ACAM-1_calmodulin_1_	chr5:15004769-15006117 REVERSE LENGTH=149	112.849	40	58	141	4.52456e-29
Word Size 64 contig_111	1	AT2G28190.1_Symbols:_CSD2,_CZSOD2_copper/zinc_superoxide_dismutase_2_	chr2:12014548-12016303 FORWARD LENGTH=216	300.056	80	86	206	6.9017e-101
Word Size 64 contig_112	1	AT4G35260.1_Symbols:_IDH1,_IDH-I_isocitrate_dehydrogenase_1_	chr4:16774494-16776233 REVERSE LENGTH=367	696.427	98	99	367	0
Word Size 64 contig_113	1	AT2G34300.2_Symbols:_S-adenosyl-L-methionine-dependent_methyltransferases_superfamily_protein_	chr2:14473916-14476811 REVERSE LENGTH=770	1292.72	87	91	770	0
Word Size 64 contig_114	1	AT4G24400.1_Symbols:_CIPK8,_SnRK3.13,_PKS11,_ATCIPK8_CBL-interacting_protein_kinase_8_	chr4:12617379-12620481 FORWARD LENGTH=445	887.871	96	98	445	0
Word Size 64 contig_115	1	AT5G46170.1_Symbols:_F-box_family_protein_	chr5:18715638-18716825 REVERSE LENGTH=395	596.275	83	89	395	0
Word Size 64 contig_116	2	AT4G16990.1_Symbols:_RLM3_disease_resistance_protein_(TIR-NBS_class),_putative_	chr4:9560155-9564616 FORWARD LENGTH=670	665.996	56	65	600	0
Word Size 64 contig_117	1	AT5G59310.1_Symbols:_LTP4_lipid_transfer_protein_4_	chr5:23925296-23925772 REVERSE LENGTH=112	74.3294	53	58	97	1.02829e-17
Word Size 64 contig_118	1	AT5G59310.1_Symbols:_LTP4_lipid_transfer_protein_4_	chr5:23925296-23925772 REVERSE LENGTH=112	122.865	65	70	103	3.32902e-35
Word Size 64 contig_119	1	AT1G31470.1_Symbols:_NFD4_Major_facilitator_superfamily_protein_	chr1:11262937-11264944 REVERSE LENGTH=582	887.486	88	93	582	0
Word Size 64 contig_120	1	AT1G15860.2_Symbols:_Domain_of_unknown_function_(DUF298)_	chr1:5455055-5456741 FORWARD LENGTH=227	393.275	90	94	227	6.8262e-136
Word Size 64 contig_121	1	AT3G57330.1_Symbols:_ACA11_autoinhibited_Ca2+-ATPase_11_	chr3:21211655-21216375 REVERSE LENGTH=1025	1989.54	95	98	1025	0
Word Size 64 contig_122	1	AT5G25770.3_Symbols:_alpha/beta-Hydrolases_superfamily_protein_	chr5:8969308-8971806 REVERSE LENGTH=421	602.438	81	90	363	0
Word Size 64 contig_123	1	AT3G11830.1_Symbols:_TCP-1/cpn60_chaperonin_family_protein_	chr3:3732734-3736156 FORWARD LENGTH=557	1039.64	99	99	537	0
Word Size 64 contig_124	1	AT4G19100.1_Symbols:_PAM68_Protein_of_unknown_function_(DUF3464)_	chr4:10453453-10454359 FORWARD LENGTH=214	207.223	78	88	209	5.15831e-65
Word Size 64 contig_125	1	AT2G47590.1_Symbols:_PHR2_photolyase/blue-light_receptor_2_	chr2:19521888-19523732 FORWARD LENGTH=447	713.375	87	92	435	0
Word Size 64 contig_126	1	AT4G29900.1_Symbols:_ACA10,_CIF1,_ATACA10_autoinhibited_Ca(2+)-ATPase_10_	chr4:14611225-14618775 REVERSE LENGTH=1069	1844.32	94	97	1069	0
Word Size 64 contig_127	1	AT1G58684.1_Symbols:_Ribosomal_protein_S5_family_protein_	chr1:21770021-21771217 REVERSE LENGTH=284	444.891	91	96	233	1.8227e-155
Word Size 64 contig_128	1	AT1G12800.1_Symbols:_Nucleic_acid-binding,_OB-fold-like_protein_	chr1:4361778-4365189 REVERSE LENGTH=767	1107.82	82	87	747	0
Word Size 64 contig_129	1	AT5G13440.1_Symbols:_Ubiquinol-cytochrome_C_reductase_iron-sulfur_subunit_	chr5:4308431-4310022 REVERSE LENGTH=274	456.833	92	96	274	4.1915e-160
Word Size 64 contig_130	1	AT4G19170.1_Symbols:_NCED4,_CCD4_nine-cis-epoxycarotenoid_dioxygenase_4_	chr4:10481835-10483622 FORWARD LENGTH=595	1061.6	91	95	563	0
Word Size 64 contig_131	2	AT3G45440.1_Symbols:_Concanavalin_A-like_lectin_protein_kinase_family_protein_	chr3:16664875-16666884 REVERSE LENGTH=669	968.378	87	93	570	0
Word Size 64 contig_132	1	AT3G57140.2_Symbols:_SDP1-LIKE_sugar-dependent_1-like_	chr3:21150742-21153315 REVERSE LENGTH=801	248.054	71	80	188	2.14801e-76
Word Size 64 contig_133	1	AT3G15095.1_Symbols:_unknown_protein;_FUNCTIONS_IN:_molecular_function_unknown;_INVOLVED_IN:_biological_process_unknown;_LOCATED_IN:_chloroplast;_EXPRESSED_IN:_22_plant_structures;_EXPRESSED_DURI	chr3:5081996-5084050 FORWARD LENGTH=684	667.537	77	81	674	0
Word Size 64 contig_134	1	AT5G17870.1_Symbols:_PSRP6_plastid-specific_50S_ribosomal_protein_6_	chr5:5907817-5908137 FORWARD LENGTH=106	145.206	85	89	106	1.99467e-43
Word Size 64 contig_135	1	AT2G34470.2_Symbols:_UREG,_PSKF109_urease_accessory_protein_G_	chr2:14530900-14532411 REVERSE LENGTH=276	507.294	95	97	258	5.0797e-176
Word Size 64 contig_136	2	AT4G15440.1_Symbols:_HPL1,_CYP74B2_hydroperoxide_lyase_1_	chr4:8835869-8838462 FORWARD LENGTH=384	587.03	90	93	361	0
Word Size 64 contig_137	1	AT2G30950.1_Symbols:_VAR2,_FTSH2_FtsH_extracellular_protease_family_	chr2:13174692-13177064 FORWARD LENGTH=695	1094.34	91	94	677	0
Word Size 64 contig_138	1	AT1G04410.1_Symbols:_Lactate/malate_dehydrogenase_family_protein_	chr1:1189418-1191267 REVERSE LENGTH=332	628.632	95	98	332	0
Word Size 64 contig_139	1	AT1G20340.1_Symbols:_DRT112,_PETE2_Cupredoxin_superfamily_protein_	chr1:7042770-7043273 REVERSE LENGTH=167	259.61	87	93	167	1.3667e-85
Word Size 64 contig_140	1	AT1G07090.1_Symbols:_LSH6_Protein_of_unknown_function_(DUF640)_	chr1:2174202-2174792 REVERSE LENGTH=196	362.459	90	92	196	1.0817e-125
Word Size 64 contig_141	1	AT1G22530.1_Symbols:_PATL2_PATELLIN_2_	chr1:7955773-7958326 REVERSE LENGTH=683	906.36	76	83	683	0
Word Size 64 contig_142	1	AT5G13550.1_Symbols:_SULTR4;1_sulfate_transporter_4.1_	chr5:4355412-4359490 REVERSE LENGTH=685	1128.62	95	98	664	0
Word Size 64 contig_143	1	AT2G36460.1_Symbols:_Aldolase_superfamily_protein_	chr2:15296929-15298387 REVERSE LENGTH=358	715.301	97	99	358	0
Word Size 64 contig_144	1	AT4G28720.1_Symbols:_YUC8_Flavin-binding_monooxygenase_family_protein_	chr4:14192688-14193968 FORWARD LENGTH=426	822.772	92	95	426	0
Word Size 64 contig_145	1	ATCG00480.1_Symbols:_ATPB,_PB_ATP_synthase_subunit_beta_	chrC:52660-54156 REVERSE LENGTH=498	994.571	98	99	498	0
Word Size 64 contig_146	1	AT1G28050.1_Symbols:_B-box_type_zinc_finger_protein_with_CCT_domain_	chr1:9775768-9777657 REVERSE LENGTH=433	588.571	73	80	433	0
Word Size 64 contig_147	1	AT1G71980.1_Symbols:_Protease-associated_(PA)_RING/U-box_zinc_finger_family_protein_	chr1:27098250-27099881 FORWARD LENGTH=448	642.499	88	93	448	0
Word Size 64 contig_148	1	AT1G79050.1_Symbols:_recA_DNA_recombination_family_protein_	chr1:29737084-29740140 REVERSE LENGTH=439	798.89	93	95	439	0
Word Size 64 contig_149	1	AT3G54470.1_Symbols:_uridine_5'-monophosphate_synthase_/_UMP_synthase_(PYRE-F)_(UMPS)_	chr3:20168285-20170245 REVERSE LENGTH=476	853.588	94	97	476	0
Word Size 64 contig_150	1	AT3G28510.1_Symbols:_P-loop_containing_nucleoside_triphosphate_hydrolases_superfamily_protein_	chr3:10685656-10687248 FORWARD LENGTH=530	702.975	82	91	456	0
Word Size 64 contig_151	1	AT4G40050.1_Symbols:_Protein_of_unknown_function_(DUF3550/UPF0682)_	chr4:18561206-18563727 REVERSE LENGTH=599	1075.85	90	95	592	0
Word Size 64 contig_152	2	AT3G24610.1_Symbols:_Galactose_oxidase/kelch_repeat_superfamily_protein_	chr3:8975366-8978102 REVERSE LENGTH=445	150.214	59	70	257	2.41157e-39
Word Size 64 contig_153	1	AT5G49000.2_Symbols:_Galactose_oxidase/kelch_repeat_superfamily_protein_	chr5:19864527-19865645 FORWARD LENGTH=372	191.045	38	52	332	2.02992e-55
Word Size 64 contig_154	1	AT1G21100.1_Symbols:_O-methyltransferase_family_protein_	chr1:7386991-7388318 REVERSE LENGTH=373	669.078	92	95	373	0
Word Size 64 contig_155	1	AT3G52240.1_Symbols:_unknown_protein;_Has_220_Blast_hits_to_193_proteins_in_66_species:_Archae_-_0;_Bacteria_-_15;_Metazoa_-_53;_Fungi_-_33;_Plants_-_66;_Viruses_-_0;_Other_Eukaryotes_-_53_(sourc	chr3:19372902-19375799 REVERSE LENGTH=680	932.169	72	80	679	0
Word Size 64 contig_156	1	AT1G08700.1_Symbols:_PS1_Presenilin-1_	chr1:2769885-2771348 REVERSE LENGTH=453	602.053	78	83	451	0
Word Size 64 contig_157	1	AT3G18740.1_Symbols:_Ribosomal_protein_L7Ae/L30e/S12e/Gadd45_family_protein_	chr3:6453437-6453870 FORWARD LENGTH=112	221.476	97	99	112	4.91498e-73
Word Size 64 contig_158	1	AT4G15910.1_Symbols:_ATDI21,_DI21_drought-induced_21_	chr4:9028657-9029269 FORWARD LENGTH=104	152.525	78	83	104	3.61491e-46
Word Size 64 contig_159	1	AT2G22670.4_Symbols:_IAA8_indoleacetic_acid-induced_protein_8_	chr2:9636877-9638459 FORWARD LENGTH=338	567.77	84	87	338	0
Word Size 64 contig_160	1	AT1G04750.1_Symbols:_VAMP7B,_VAMP721,_ATVAMP721,_AT_VAMP7B_vesicle-associated_membrane_protein_721_	chr1:1331857-1333426 REVERSE LENGTH=219	411.764	99	100	219	2.9288e-144
Word Size 64 contig_161	2	AT2G27030.3_Symbols:_CAM5_calmodulin_5_	chr2:11532069-11534176 FORWARD LENGTH=181	301.982	100	100	149	3.1617e-102
Word Size 64 contig_162	1	AT1G32550.1_Symbols:_FdC1_2Fe-2S_ferredoxin-like_superfamily_protein_	chr1:11771969-11774117 REVERSE LENGTH=181	350.132	92	96	181	7.1045e-122
Word Size 64 contig_163	1	AT4G14110.1_Symbols:_COP9,_CSN8,_FUS7,_EMB143_COP9_signalosome,_subunit_CSN8_	chr4:8133049-8134867 REVERSE LENGTH=197	268.085	91	94	143	1.32216e-91
Word Size 64 contig_164	1	AT5G24810.1_Symbols:_ABC1_family_protein_	chr5:8516902-8522616 REVERSE LENGTH=1009	1733.38	88	94	1009	0
Word Size 64 contig_165	1	AT1G75310.1_Symbols:_AUL1_auxin-like_1_protein_	chr1:28261004-28266124 FORWARD LENGTH=1448	1763.81	75	82	1448	0
Word Size 64 contig_166	1	AT1G01710.1_Symbols:_Acyl-CoA_thioesterase_family_protein_	chr1:262950-266029 FORWARD LENGTH=427	169.474	85	91	98	4.37593e-50
Word Size 64 contig_167	1	AT3G27690.1_Symbols:_LHCB2.4,_LHCB2.3,_LHCB2_photosystem_II_light_harvesting_complex_gene_2.3_	chr3:10256002-10256921 FORWARD LENGTH=266	497.664	97	99	266	7.8443e-177
Word Size 64 contig_168	1	AT5G01350.1_Symbols:_unknown_protein;_FUNCTIONS_IN:_molecular_function_unknown;_INVOLVED_IN:_biological_process_unknown;_LOCATED_IN:_endomembrane_system;_EXPRESSED_IN:_24_plant_structures;_EXPRES	chr5:145865-146911 REVERSE LENGTH=72	77.411	84	95	44	2.33972e-18
Word Size 64 contig_169	1	AT4G19810.1_Symbols:_Glycosyl_hydrolase_family_protein_with_chitinase_insertion_domain_	chr4:10764151-10765753 REVERSE LENGTH=379	616.305	94	96	317	0
Word Size 64 contig_170	1	AT3G51850.1_Symbols:_CPK13_calcium-dependent_protein_kinase_13_	chr3:19232667-19235526 FORWARD LENGTH=528	1071.61	98	99	528	0
Word Size 64 contig_171	1	AT1G76680.1_Symbols:_OPR1,_ATOPR1_12-oxophytodienoate_reductase_1_	chr1:28776982-28778271 FORWARD LENGTH=372	717.227	91	96	371	0
Word Size 64 contig_172	1	AT3G32980.1_Symbols:_Peroxidase_superfamily_protein_	chr3:13526404-13529949 REVERSE LENGTH=352	657.136	90	95	352	0
Word Size 64 contig_173	1	AT5G10840.1_Symbols:_Endomembrane_protein_70_protein_family_	chr5:3424910-3427797 REVERSE LENGTH=648	1180.62	96	97	646	0
Word Size 64 contig_174	1	AT1G66260.2_Symbols:_RNA-binding_(RRM/RBD/RNP_motifs)_family_protein_	chr1:24695895-24697883 REVERSE LENGTH=295	212.616	74	83	214	8.20641e-66
Word Size 64 contig_175	1	AT5G37720.1_Symbols:_ALY4_ALWAYS_EARLY_4_	chr5:14981805-14983978 REVERSE LENGTH=288	30.0314	93	100	14	0.424946
Word Size 64 contig_176	1	AT4G16520.2_Symbols:_ATG8F_Ubiquitin-like_superfamily_protein_	chr4:9306882-9308113 REVERSE LENGTH=121	210.69	97	98	121	2.00934e-68
Word Size 64 contig_177	1	AT1G06680.1_Symbols:_PSBP-1,_OEE2,_PSII-P,_OE23_photosystem_II_subunit_P-1_	chr1:2047940-2049186 FORWARD LENGTH=263	435.261	95	97	263	3.9588e-152
Word Size 64 contig_178	1	AT5G55910.1_Symbols:_D6PK_D6_protein_kinase_	chr5:22640055-22641634 REVERSE LENGTH=498	854.358	96	98	493	0
Word Size 64 contig_179	1	AT4G00430.1_Symbols:_TMP-C,_PIP1;4,_PIP1E_plasma_membrane_intrinsic_protein_1;4_	chr4:186143-187531 REVERSE LENGTH=287	572.007	98	100	287	0
Word Size 64 contig_180	2	AT3G54050.2_Symbols:_HCEF1_high_cyclic_electron_flow_1_	chr3:20016951-20018527 FORWARD LENGTH=417	430.639	94	98	213	1.0688e-143
Word Size 64 contig_181	1	AT5G58450.1_Symbols:_Tetratricopeptide_repeat_(TPR)-like_superfamily_protein_	chr5:23626826-23632071 FORWARD LENGTH=1065	1776.53	90	96	1007	0
Word Size 64 contig_182	1	AT3G54640.1_Symbols:_TSA1,_TRP3_tryptophan_synthase_alpha_chain_	chr3:20223331-20225303 REVERSE LENGTH=312	517.694	90	95	301	0
Word Size 64 contig_183	1	AT4G27435.1_Symbols:_Protein_of_unknown_function_(DUF1218)_	chr4:13723903-13724872 FORWARD LENGTH=173	312.383	97	99	173	1.1848e-106
Word Size 64 contig_184	1	AT5G65770.3_Symbols:_LINC4_little_nuclei4_	chr5:26311587-26315610 FORWARD LENGTH=1010	1591.25	88	94	1005	0
Word Size 64 contig_185	1	AT3G15020.1_Symbols:_mMDH2_Lactate/malate_dehydrogenase_family_protein_	chr3:5056139-5057941 FORWARD LENGTH=341	616.305	95	98	341	0
Word Size 64 contig_186	1	AT1G65590.1_Symbols:_HEXO3,_ATHEX1_beta-hexosaminidase_3_	chr1:24385996-24390989 FORWARD LENGTH=535	964.14	89	93	535	0
Word Size 64 contig_187	1	AT1G05055.1_Symbols:_ATGTF2H2,_GTF2H2_general_transcription_factor_II_H2_	chr1:1448913-1450852 REVERSE LENGTH=421	350.903	94	96	177	7.2416e-118
Word Size 64 contig_188	1	AT1G05055.1_Symbols:_ATGTF2H2,_GTF2H2_general_transcription_factor_II_H2_	chr1:1448913-1450852 REVERSE LENGTH=421	272.707	92	98	142	1.97275e-90
Word Size 64 contig_189	1	AT5G47010.1_Symbols:_UPF1,_LBA1,_ATUPF1_RNA_helicase,_putative_	chr5:19072009-19078856 FORWARD LENGTH=1254	2215.65	96	97	1254	0
Word Size 64 contig_190	1	AT5G23280.1_Symbols:_TCP_family_transcription_factor_	chr5:7843017-7843769 FORWARD LENGTH=250	217.238	77	81	236	5.96746e-66
Word Size 64 contig_191	1	AT5G17380.1_Symbols:_Thiamine_pyrophosphate_dependent_pyruvate_decarboxylase_family_protein_	chr5:5724920-5726720 REVERSE LENGTH=572	1071.23	93	97	572	0
Word Size 64 contig_192	1	AT5G13630.2_Symbols:_GUN5,_CCH,_CHLH,_CCH1,_ABAR_magnesium-chelatase_subunit_chlH,_chloroplast,_putative_/_Mg-protoporphyrin_IX_chelatase,_putative_(CHLH)_	chr5:4387920-4392082 REVERSE LENGTH=1263	2149.4	96	98	1095	0
Word Size 64 contig_193	1	AT2G38610.2_Symbols:_RNA-binding_KH_domain-containing_protein_	chr2:16147552-16149638 REVERSE LENGTH=286	540.806	99	100	286	0
Word Size 64 contig_194	1	AT5G59380.1_Symbols:_MBD6,_ATMBD6_methyl-CPG-binding_domain_6_	chr5:23952321-23953485 FORWARD LENGTH=225	168.703	71	83	121	2.99461e-51
Word Size 64 contig_195	1	AT4G14150.1_Symbols:_PAKRP1,_KINESIN-12A_phragmoplast-associated_kinesin-related_protein_1_	chr4:8158645-8165008 REVERSE LENGTH=1292	2090.85	84	91	1290	0
Word Size 64 contig_196	1	AT2G45830.1_Symbols:_DTA2_downstream_target_of_AGL15_2_	chr2:18866324-18868344 FORWARD LENGTH=523	885.945	84	90	523	0
Word Size 64 contig_197	1	AT3G09200.1_Symbols:_Ribosomal_protein_L10_family_protein_	chr3:2823364-2825020 REVERSE LENGTH=320	535.028	96	99	274	0
Word Size 64 contig_198	1	AT4G11150.1_Symbols:_TUF,_emb2448,_TUFF,_VHA-E1_vacuolar_ATP_synthase_subunit_E1_	chr4:6800091-6801696 FORWARD LENGTH=230	447.973	96	99	230	5.4209e-158
Word Size 64 contig_199	1	AT2G34430.1_Symbols:_LHB1B1,_LHCB1.4_light-harvesting_chlorophyll-protein_complex_II_subunit_B1_	chr2:14524818-14525618 FORWARD LENGTH=266	394.815	99	100	194	1.6386e-139
Word Size 64 contig_200	1	AT2G36530.1_Symbols:_LOS2,_ENO2_Enolase_	chr2:15321081-15323786 REVERSE LENGTH=444	889.026	97	99	444	0
Word Size 64 contig_201	1	AT3G20780.1_Symbols:_ATTOP6B,_BIN3,_HYP6,_RHL3,_TOP6B_topoisomerase_6_subunit_B_	chr3:7264025-7268498 REVERSE LENGTH=670	1292.33	93	96	670	0
Word Size 64 contig_202	1	AT1G02500.2_Symbols:_SAM1,_SAM-1,_MAT1,_AtSAM1_S-adenosylmethionine_synthetase_1_	chr1:519037-520218 FORWARD LENGTH=393	729.554	94	97	390	0
Word Size 64 contig_203	1	AT1G33050.4_Symbols:_unknown_protein;_FUNCTIONS_IN:_molecular_function_unknown;_INVOLVED_IN:_biological_process_unknown;_LOCATED_IN:_cellular_component_unknown;_EXPRESSED_IN:_24_plant_structures;	chr1:11968361-11970890 REVERSE LENGTH=693	739.184	68	76	691	0
Word Size 64 contig_204	1	AT4G14960.1_Symbols:_TUA6_Tubulin/FtsZ_family_protein_	chr4:8548753-8550319 REVERSE LENGTH=427	55.0694	74	82	34	1.97155e-09
Word Size 64 contig_205	1	AT4G05020.1_Symbols:_NDB2_NAD(P)H_dehydrogenase_B2_	chr4:2572752-2576222 FORWARD LENGTH=582	1117.45	95	97	582	0
Word Size 64 contig_206	1	AT2G26650.1_Symbols:_AKT1,_ATAKT1,_KT1_K+_transporter_1_	chr2:11331965-11336444 REVERSE LENGTH=857	815.453	93	97	416	0
Word Size 64 contig_207	2	AT2G26650.1_Symbols:_AKT1,_ATAKT1,_KT1_K+_transporter_1_	chr2:11331965-11336444 REVERSE LENGTH=857	134.035	70	80	82	6.28047e-36
Word Size 64 contig_208	1	AT2G21960.1_Symbols:_unknown_protein;_LOCATED_IN:_chloroplast;_EXPRESSED_IN:_22_plant_structures;_EXPRESSED_DURING:_13_growth_stages;_BEST_Arabidopsis_thaliana_protein_match_is:_unknown_protein_(	chr2:9354990-9356958 FORWARD LENGTH=332	515.383	89	93	332	8.5005e-178
Word Size 64 contig_209	1	AT3G43800.1_Symbols:_ATGSTU27,_GSTU27_glutathione_S-transferase_tau_27_	chr3:15660929-15661784 FORWARD LENGTH=227	408.297	89	96	227	7.1173e-143
Word Size 64 contig_210	1	AT5G51250.1_Symbols:_Galactose_oxidase/kelch_repeat_superfamily_protein_	chr5:20830743-20831849 FORWARD LENGTH=368	264.618	50	60	334	3.76225e-84
Word Size 64 contig_211	1	AT2G17510.1_Symbols:_EMB2763_ribonuclease_II_family_protein_	chr2:7609395-7615881 REVERSE LENGTH=933	1722.6	93	97	927	0
Word Size 64 contig_212	13	AT1G52030.1_Symbols:_MBP2,_MBP1.2,_F-ATMBP_myrosinase-binding_protein_2_	chr1:19346090-19348282 REVERSE LENGTH=642	337.035	62	70	611	2.4968e-101
Word Size 64 contig_213	1	AT5G63840.1_Symbols:_RSW3,_PSL5_Glycosyl_hydrolases_family_31_protein_	chr5:25545056-25548922 FORWARD LENGTH=921	1803.88	95	98	921	0
Word Size 64 contig_214	1	AT1G07890.8_Symbols:_APX1,_MEE6,_CS1,_ATAPX1,_ATAPX01_ascorbate_peroxidase_1_	chr1:2438005-2439435 FORWARD LENGTH=250	434.106	94	98	250	2.0689e-150
Word Size 64 contig_215	1	AT1G30230.1_Symbols:_Glutathione_S-transferase,_C-terminal-like;Translation_elongation_factor_EF1B/ribosomal_protein_S6_	chr1:10639286-10640515 FORWARD LENGTH=231	356.295	92	95	231	1.2117e-122
Word Size 64 contig_216	1	AT2G38540.1_Symbols:_LP1,_LTP1,_ATLTP1_lipid_transfer_protein_1_	chr2:16130418-16130893 FORWARD LENGTH=118	179.489	76	86	118	2.53528e-56
Word Size 64 contig_217	1	AT3G25770.1_Symbols:_AOC2_allene_oxide_cyclase_2_	chr3:9406975-9407839 FORWARD LENGTH=253	416.387	86	90	253	7.0942e-146
Word Size 64 contig_218	1	AT4G02150.1_Symbols:_MOS6,_ATIMPALPHA3,_IMPA-3_ARM_repeat_superfamily_protein_	chr4:950884-953602 REVERSE LENGTH=531	889.797	85	92	531	0
Word Size 64 contig_219	1	AT1G70830.3_Symbols:_MLP28_MLP-like_protein_28_	chr1:26710203-26711395 REVERSE LENGTH=201	289.656	84	89	168	5.0262e-97
Word Size 64 contig_220	1	AT4G39170.1_Symbols:_Sec14p-like_phosphatidylinositol_transfer_family_protein_	chr4:18240887-18243621 FORWARD LENGTH=614	1114.37	91	96	614	0
Word Size 64 contig_221	1	AT5G67300.1_Symbols:_ATMYBR1,_ATMYB44,_MYBR1,_MYB44_myb_domain_protein_r1_	chr5:26854109-26855026 FORWARD LENGTH=305	442.965	86	90	305	3.1399e-153
Word Size 64 contig_222	1	AT3G47000.1_Symbols:_Glycosyl_hydrolase_family_protein_	chr3:17313811-17316539 REVERSE LENGTH=608	1110.9	88	94	608	0
Word Size 64 contig_223	1	AT1G20450.1_Symbols:_LTI29,_LTI45,_ERD10_Dehydrin_family_protein_	chr1:7088235-7089107 REVERSE LENGTH=260	107.842	60	70	260	1.77554e-26
Word Size 64 contig_224	1	AT5G43830.1_Symbols:_Aluminium_induced_protein_with_YGL_and_LRDR_motifs_	chr5:17622593-17624239 REVERSE LENGTH=251	449.129	85	92	251	1.062e-157
Word Size 64 contig_225	2	AT2G01250.1_Symbols:_Ribosomal_protein_L30/L7_family_protein_	chr2:132943-134264 REVERSE LENGTH=242	441.039	99	100	238	1.3202e-155
Word Size 64 contig_226	1	AT1G14790.1_Symbols:_RDR1,_ATRDRP1_RNA-dependent_RNA_polymerase_1_	chr1:5094317-5097817 REVERSE LENGTH=1107	1919.44	86	92	1103	0
Word Size 64 contig_227	1	AT1G72210.1_Symbols:_basic_helix-loop-helix_(bHLH)_DNA-binding_superfamily_protein_	chr1:27180066-27182268 FORWARD LENGTH=320	474.937	83	90	320	8.1498e-165
Word Size 64 contig_228	1	AT1G25260.1_Symbols:_Ribosomal_protein_L10_family_protein_	chr1:8854163-8855766 REVERSE LENGTH=235	369.777	85	90	215	8.1465e-129
Word Size 64 contig_229	2	AT1G70505.1_Symbols:_unknown_protein;_BEST_Arabidopsis_thaliana_protein_match_is:_unknown_protein_(TAIR:AT1G10660.1);_Has_141_Blast_hits_to_140_proteins_in_16_species:_Archae_-_0;_Bacteria_-_0;_M	chr1:26570647-26572463 FORWARD LENGTH=358	414.461	85	89	259	1.849e-142
Word Size 64 contig_230	1	AT3G03870.2_Symbols:_unknown_protein;_BEST_Arabidopsis_thaliana_protein_match_is:_unknown_protein_(TAIR:AT5G18130.1);_Has_47_Blast_hits_to_47_proteins_in_13_species:_Archae_-_0;_Bacteria_-_0;_Met	chr3:995520-997180 FORWARD LENGTH=266	345.51	78	83	266	9.9603e-116
Word Size 64 contig_231	1	AT3G45050.3_Symbols:_unknown_protein;_FUNCTIONS_IN:_molecular_function_unknown;_INVOLVED_IN:_biological_process_unknown;_LOCATED_IN:_chloroplast;_EXPRESSED_IN:_22_plant_structures;_EXPRESSED_DURI	chr3:16476023-16477107 FORWARD LENGTH=158	183.726	78	85	158	5.48442e-57
Word Size 64 contig_232	1	AT3G42660.1_Symbols:_transducin_family_protein_/_WD-40_repeat_family_protein_	chr3:14751280-14755701 FORWARD LENGTH=953	1535.39	83	89	953	0
Word Size 64 contig_233	2	AT4G23160.1_Symbols:_CRK8_cysteine-rich_RLK_(RECEPTOR-like_protein_kinase)_8_	chr4:12129485-12134086 FORWARD LENGTH=1262	364.385	41	60	437	2.2541e-107
Word Size 64 contig_234	1	AT2G07680.1_Symbols:_ATMRP11,_MRP11,_ABCC13_multidrug_resistance-associated_protein_11_	chr2:3514774-3522491 FORWARD LENGTH=1404	2300.01	87	92	1401	0
Word Size 64 contig_235	1	AT1G11580.1_Symbols:_ATPMEPCRA,_PMEPCRA_methylesterase_PCR_A_	chr1:3888730-3890649 FORWARD LENGTH=557	1034.25	89	94	557	0
Word Size 64 contig_236	2	AT5G42400.1_Symbols:_ATXR7,_SDG25_SET_domain_protein_25_	chr5:16954469-16960671 REVERSE LENGTH=1423	1218.37	76	83	1003	0
Word Size 64 contig_237	1	AT4G13930.1_Symbols:_SHM4_serine_hydroxymethyltransferase_4_	chr4:8048013-8050021 REVERSE LENGTH=471	904.82	94	98	471	0
Word Size 64 contig_238	1	AT4G35790.2_Symbols:_ATPLDDELTA,_PLDDELTA_phospholipase_D_delta_	chr4:16955774-16959875 REVERSE LENGTH=857	1648.64	91	96	857	0
Word Size 64 contig_239	1	AT2G36720.1_Symbols:_Acyl-CoA_N-acyltransferase_with_RING/FYVE/PHD-type_zinc_finger_domain_	chr2:15393447-15399189 FORWARD LENGTH=1007	1537.7	81	87	997	0
Word Size 64 contig_240	1	AT4G21900.1_Symbols:_PRORP3_proteinaceous_RNase_P_3_	chr4:11616567-11619349 REVERSE LENGTH=576	389.037	78	87	282	2.4467e-130
Word Size 64 contig_241	2	AT4G26630.2_Symbols:_DEK_domain-containing_chromatin_associated_protein_	chr4:13430873-13434877 REVERSE LENGTH=763	427.943	72	84	433	4.6462e-135
Word Size 64 contig_242	1	AT5G02830.1_Symbols:_Tetratricopeptide_repeat_(TPR)-like_superfamily_protein_	chr5:644458-648421 REVERSE LENGTH=852	1515.75	87	93	852	0
Word Size 64 contig_243	1	AT1G32060.1_Symbols:_PRK_phosphoribulokinase_	chr1:11532668-11534406 FORWARD LENGTH=395	756.133	96	97	383	0
Word Size 64 contig_244	1	AT2G15290.1_Symbols:_ATTIC21,_TIC21,_CIA5,_PIC1_translocon_at_inner_membrane_of_chloroplasts_21_	chr2:6642512-6644011 REVERSE LENGTH=296	417.542	89	92	277	7.3786e-145
Word Size 64 contig_245	1	AT1G67560.1_Symbols:_LOX6_PLAT/LH2_domain-containing_lipoxygenase_family_protein_	chr1:25319926-25324117 FORWARD LENGTH=917	1611.28	88	94	917	0
Word Size 64 contig_246	1	AT4G25260.1_Symbols:_Plant_invertase/pectin_methylesterase_inhibitor_superfamily_protein_	chr4:12936005-12936610 REVERSE LENGTH=201	364.385	86	94	201	4.9899e-126
Word Size 64 contig_247	1	AT1G72560.3_Symbols:_PSD_ARM_repeat_superfamily_protein_	chr1:27325026-27329467 REVERSE LENGTH=988	1865.89	93	97	988	0
Word Size 64 contig_248	1	AT4G15560.1_Symbols:_CLA1,_DEF,_CLA,_DXS,_DXPS2_Deoxyxylulose-5-phosphate_synthase_	chr4:8884218-8887254 FORWARD LENGTH=717	1316.21	97	99	707	0
Word Size 64 contig_249	1	AT5G18830.1_Symbols:_SPL7,_ATSPL7_squamosa_promoter_binding_protein-like_7_	chr5:6276116-6280227 FORWARD LENGTH=801	1335.86	86	91	790	0
Word Size 64 contig_250	1	AT2G34510.1_Symbols:_Protein_of_unknown_function,_DUF642_	chr2:14544114-14546732 REVERSE LENGTH=401	726.472	92	97	378	0
Word Size 64 contig_251	1	AT4G24890.1_Symbols:_ATPAP24,_PAP24_purple_acid_phosphatase_24_	chr4:12811510-12814440 REVERSE LENGTH=615	1119.38	87	94	610	0
Word Size 64 contig_252	1	AT2G26570.1_Symbols:_WEB1_Plant_protein_of_unknown_function_(DUF827)_	chr2:11299565-11302076 FORWARD LENGTH=807	1038.1	79	85	795	0
Word Size 64 contig_253	1	AT2G33290.1_Symbols:_SUVH2,_SDG3,_ATSUVH2_SU(VAR)3-9_homolog_2_	chr2:14110078-14112033 FORWARD LENGTH=651	698.738	61	74	575	0
Word Size 64 contig_254	1	AT1G01300.1_Symbols:_Eukaryotic_aspartyl_protease_family_protein_	chr1:117065-118522 FORWARD LENGTH=485	794.267	91	95	457	0
Word Size 64 contig_255	1	AT5G01800.1_Symbols:_saposin_B_domain-containing_protein_	chr5:307422-308646 FORWARD LENGTH=217	313.538	79	83	202	1.1409e-105
Word Size 64 contig_256	1	AT1G13930.2_Symbols:_Involved_in_response_to_salt_stress._Knockout_mutants_are_hypersensitive_to_salt_stress._	chr1:4761091-4761558 FORWARD LENGTH=155	199.904	82	85	155	4.99106e-63
Word Size 64 contig_257	1	AT2G30120.2_Symbols:_unknown_protein;_EXPRESSED_IN:_22_plant_structures;_EXPRESSED_DURING:_12_growth_stages;_BEST_Arabidopsis_thaliana_protein_match_is:_unknown_protein_(TAIR:AT3G14750.1);_Has_25	chr2:12860607-12861862 REVERSE LENGTH=288	346.28	75	85	266	4.5833e-116
Word Size 64 contig_258	1	AT5G45470.1_Symbols:_Protein_of_unknown_function_(DUF594)_	chr5:18422164-18424764 REVERSE LENGTH=866	744.962	45	59	866	0
Word Size 64 contig_259	1	AT1G09815.1_Symbols:_POLD4_polymerase_delta_4_	chr1:3189460-3190050 FORWARD LENGTH=124	202.601	79	87	124	1.68422e-65
Word Size 64 contig_260	1	AT5G43810.2_Symbols:_ZLL_Stabilizer_of_iron_transporter_SufD_/_Polynucleotidyl_transferase_	chr5:17611939-17616562 FORWARD LENGTH=988	1830.84	93	95	988	0
Word Size 64 contig_261	1	AT5G64200.2_Symbols:_ATSC35,_SC35,_At-SC35_ortholog_of_human_splicing_factor_SC35_	chr5:25681849-25683553 REVERSE LENGTH=303	230.335	100	100	108	7.11309e-71
Word Size 64 contig_262	2	AT5G66850.1_Symbols:_MAPKKK5_mitogen-activated_protein_kinase_kinase_kinase_5_	chr5:26695965-26699159 REVERSE LENGTH=716	941.414	87	91	602	0
Word Size 64 contig_263	1	AT5G41550.1_Symbols:_Disease_resistance_protein_(TIR-NBS-LRR_class)_family_	chr5:16617232-16620785 REVERSE LENGTH=1085	639.802	66	75	500	0
Word Size 64 contig_264	1	AT3G15730.1_Symbols:_PLDALPHA1,_PLD_phospholipase_D_alpha_1_	chr3:5330835-5333474 FORWARD LENGTH=810	1630.54	95	99	810	0
Word Size 64 contig_265	1	AT5G04590.1_Symbols:_SIR_sulfite_reductase_	chr5:1319404-1322298 FORWARD LENGTH=642	1174.46	92	96	642	0
Word Size 64 contig_266	1	AT5G19550.1_Symbols:_ASP2,_AAT2_aspartate_aminotransferase_2_	chr5:6598201-6601597 FORWARD LENGTH=405	804.283	94	98	405	0
Word Size 64 contig_267	1	AT3G24180.2_Symbols:_Beta-glucosidase,_GBA2_type_family_protein_	chr3:8735011-8741147 REVERSE LENGTH=950	1753.03	93	97	950	0
Word Size 64 contig_268	1	AT5G52970.1_Symbols:_thylakoid_lumen_15.0_kDa_protein_	chr5:21479620-21481018 FORWARD LENGTH=223	314.694	84	89	223	4.6893e-103
Word Size 64 contig_269	1	AT3G04840.1_Symbols:_Ribosomal_protein_S3Ae_	chr3:1329751-1331418 FORWARD LENGTH=262	471.085	91	98	242	1.9149e-166
Word Size 64 contig_270	1	AT3G44840.1_Symbols:_S-adenosyl-L-methionine-dependent_methyltransferases_superfamily_protein_	chr3:16372499-16373759 REVERSE LENGTH=348	460.685	67	80	348	2.4037e-160
Word Size 64 contig_271	1	AT1G21930.1_Symbols:_unknown_protein;_BEST_Arabidopsis_thaliana_protein_match_is:_unknown_protein_(TAIR:AT3G42150.3);_Has_43_Blast_hits_to_43_proteins_in_13_species:_Archae_-_0;_Bacteria_-_0;_Met	chr1:7713466-7714298 FORWARD LENGTH=98	165.622	96	98	82	1.22711e-49
Word Size 64 contig_272	1	AT3G09770.1_Symbols:_RING/U-box_superfamily_protein_	chr3:2996402-2997835 REVERSE LENGTH=388	449.129	87	91	269	4.6704e-153
Word Size 64 contig_273	1	AT3G03780.3_Symbols:_ATMS2,_MS2_methionine_synthase_2_	chr3:957602-960740 FORWARD LENGTH=765	1470.29	96	99	765	0
Word Size 64 contig_274	1	AT4G37800.1_Symbols:_XTH7_xyloglucan_endotransglucosylase/hydrolase_7_	chr4:17775703-17777372 REVERSE LENGTH=293	574.704	92	96	293	0
Word Size 64 contig_275	1	AT5G44320.1_Symbols:_Eukaryotic_translation_initiation_factor_3_subunit_7_(eIF-3)_	chr5:17854901-17856667 REVERSE LENGTH=588	986.482	92	95	588	0
Word Size 64 contig_276	1	AT1G74420.2_Symbols:_FUT3,_ATFUT3_fucosyltransferase_3_	chr1:27968021-27969799 REVERSE LENGTH=525	749.199	79	89	525	0
Word Size 64 contig_277	1	AT3G51550.1_Symbols:_FER_Malectin/receptor-like_protein_kinase_family_protein_	chr3:19117877-19120564 REVERSE LENGTH=895	1599.33	89	94	895	0
Word Size 64 contig_278	1	AT4G13940.1_Symbols:_HOG1,_EMB1395,_SAHH1,_MEE58,_ATSAHH1_S-adenosyl-L-homocysteine_hydrolase_	chr4:8054931-8056676 FORWARD LENGTH=485	958.362	98	99	485	0
Word Size 64 contig_279	1	AT4G23680.1_Symbols:_Polyketide_cyclase/dehydrase_and_lipid_transport_superfamily_protein_	chr4:12336416-12337417 REVERSE LENGTH=151	279.256	86	95	150	7.10116e-94
Word Size 64 contig_280	1	AT1G65960.2_Symbols:_GAD2_glutamate_decarboxylase_2_	chr1:24552094-24557253 FORWARD LENGTH=494	946.421	93	96	492	0
Word Size 64 contig_281	1	AT4G34640.1_Symbols:_SQS1,_ERG9_squalene_synthase_1_	chr4:16538489-16541655 FORWARD LENGTH=410	768.459	93	97	389	0
Word Size 64 contig_282	1	AT4G30950.1_Symbols:_FAD6,_FADC,_SFD4_fatty_acid_desaturase_6_	chr4:15057278-15059673 REVERSE LENGTH=448	870.152	92	96	448	0
Word Size 64 contig_283	1	AT1G80920.1_Symbols:_J8_Chaperone_DnaJ-domain_superfamily_protein_	chr1:30403863-30404549 REVERSE LENGTH=163	234.958	93	96	163	1.15458e-75
Word Size 64 contig_284	1	AT1G73500.1_Symbols:_ATMKK9,_MKK9_MAP_kinase_kinase_9_	chr1:27639419-27640351 REVERSE LENGTH=310	489.574	90	95	310	2.3544e-171
Word Size 64 contig_285	1	AT5G54430.1_Symbols:_ATPHOS32,_PHOS32_Adenine_nucleotide_alpha_hydrolases-like_superfamily_protein_	chr5:22097563-22099693 REVERSE LENGTH=242	247.669	83	86	188	9.28091e-79
Word Size 64 contig_286	1	AT5G14120.1_Symbols:_Major_facilitator_superfamily_protein_	chr5:4556308-4558447 FORWARD LENGTH=579	928.702	92	97	579	0
Word Size 64 contig_287	1	AT5G64580.1_Symbols:_AAA-type_ATPase_family_protein_	chr5:25817391-25821465 REVERSE LENGTH=855	1541.55	94	97	853	0
Word Size 64 contig_288	1	AT3G57520.1_Symbols:_AtSIP2,_SIP2_seed_imbibition_2_	chr3:21288982-21292694 REVERSE LENGTH=773	1541.94	95	98	773	0
Word Size 64 contig_289	1	AT1G49050.1_Symbols:_Eukaryotic_aspartyl_protease_family_protein_	chr1:18150638-18153186 FORWARD LENGTH=583	924.85	83	88	583	0
Word Size 64 contig_290	1	AT4G21105.1_Symbols:_cytochrome-c_oxidases;electron_carriers_	chr4:11266273-11266724 FORWARD LENGTH=68	138.272	97	99	68	4.49764e-41
Word Size 64 contig_291	1	AT4G33210.1_Symbols:_SLOMO_F-box_family_protein_	chr4:16015971-16020697 REVERSE LENGTH=990	1654.03	89	93	990	0
Word Size 64 contig_292	1	AT3G54880.1_Symbols:_unknown_protein;_BEST_Arabidopsis_thaliana_protein_match_is:_unknown_protein_(TAIR:AT5G25360.2);_Has_137_Blast_hits_to_137_proteins_in_19_species:_Archae_-_0;_Bacteria_-_0;_M	chr3:20337078-20337786 REVERSE LENGTH=112	201.83	90	95	109	5.18237e-66
Word Size 64 contig_293	1	AT5G43310.2_Symbols:_COP1-interacting_protein-related_	chr5:17379735-17385387 REVERSE LENGTH=1180	1788.08	83	89	1180	0
Word Size 64 contig_294	1	AT5G01590.1_Symbols:_unknown_protein;_FUNCTIONS_IN:_molecular_function_unknown;_INVOLVED_IN:_biological_process_unknown;_LOCATED_IN:_chloroplast,_chloroplast_envelope;_EXPRESSED_IN:_22_plant_stru	chr5:224249-226620 FORWARD LENGTH=527	899.427	92	96	507	0
Word Size 64 contig_295	1	AT1G57720.2_Symbols:_Translation_elongation_factor_EF1B,_gamma_chain_	chr1:21377873-21380114 FORWARD LENGTH=413	672.159	92	96	413	0
Word Size 64 contig_296	1	AT3G19508.1_Symbols:_unknown_protein;_LOCATED_IN:_mitochondrion;_Has_34_Blast_hits_to_34_proteins_in_14_species:_Archae_-_0;_Bacteria_-_0;_Metazoa_-_0;_Fungi_-_0;_Plants_-_34;_Viruses_-_0;_Other_	chr3:6762378-6762696 REVERSE LENGTH=81	121.324	90	96	81	6.47619e-35
Word Size 64 contig_297	1	AT1G31812.1_Symbols:_ACBP6,_ACBP_acyl-CoA-binding_protein_6_	chr1:11411132-11412099 REVERSE LENGTH=92	147.517	82	92	84	5.69699e-44
Word Size 64 contig_298	3	AT1G48920.1_Symbols:_ATNUC-L1,_PARL1,_NUC-L1_nucleolin_like_1_	chr1:18098186-18101422 FORWARD LENGTH=557	319.316	93	93	213	1.6905e-99
Word Size 64 contig_299	1	AT1G23200.1_Symbols:_Plant_invertase/pectin_methylesterase_inhibitor_superfamily_	chr1:8227236-8229400 FORWARD LENGTH=554	362.459	90	95	186	5.4948e-122
Word Size 64 contig_300	1	AT1G15820.1_Symbols:_LHCB6,_CP24_light_harvesting_complex_photosystem_II_subunit_6_	chr1:5446685-5447676 REVERSE LENGTH=258	332.798	95	97	172	1.8816e-114
Word Size 64 contig_301	1	AT2G23810.1_Symbols:_TET8_tetraspanin8_	chr2:10135859-10137352 REVERSE LENGTH=273	434.491	88	92	273	1.871e-150
Word Size 64 contig_302	1	AT5G16260.1_Symbols:_ELF9_RNA_binding_(RRM/RBD/RNP_motifs)_family_protein_	chr5:5311363-5315496 FORWARD LENGTH=519	714.916	78	86	503	0
Word Size 64 contig_303	1	AT1G56140.1_Symbols:_Leucine-rich_repeat_transmembrane_protein_kinase_	chr1:21001708-21007725 REVERSE LENGTH=1033	1761.89	88	94	1033	0
Word Size 64 contig_304	1	AT4G10290.1_Symbols:_RmlC-like_cupins_superfamily_protein_	chr4:6379958-6381720 REVERSE LENGTH=120	141.739	70	82	120	2.80775e-42
Word Size 64 contig_305	1	AT4G00270.1_Symbols:_DNA-binding_storekeeper_protein-related_transcriptional_regulator_	chr4:117477-118468 REVERSE LENGTH=302	121.709	38	52	235	6.24813e-31
Word Size 64 contig_306	1	AT3G03070.1_Symbols:_NADH-ubiquinone_oxidoreductase-related_	chr3:696593-698069 REVERSE LENGTH=110	226.098	96	99	110	1.28499e-74
Word Size 64 contig_307	1	AT1G10590.3_Symbols:_Nucleic_acid-binding,_OB-fold-like_protein_	chr1:3502324-3503033 REVERSE LENGTH=153	230.335	87	91	139	1.44997e-73
Word Size 64 contig_308	1	AT4G19003.1_Symbols:_VPS25_E2F/DP_family_winged-helix_DNA-binding_domain_	chr4:10407571-10408582 REVERSE LENGTH=179	357.066	95	99	179	1.8362e-125
Word Size 64 contig_309	1	AT3G16640.1_Symbols:_TCTP_translationally_controlled_tumor_protein_	chr3:5669709-5670729 REVERSE LENGTH=168	269.626	82	92	168	2.18941e-90
Word Size 64 contig_310	1	AT2G40490.1_Symbols:_HEME2_Uroporphyrinogen_decarboxylase_	chr2:16912961-16914988 FORWARD LENGTH=394	724.161	97	99	362	0
Word Size 64 contig_311	1	AT1G22520.1_Symbols:_Domain_of_unknown_function_(DUF543)_	chr1:7953299-7954304 REVERSE LENGTH=99	130.183	88	95	95	1.53473e-37
Word Size 64 contig_312	1	AT1G22520.1_Symbols:_Domain_of_unknown_function_(DUF543)_	chr1:7953299-7954304 REVERSE LENGTH=99	81.6481	94	96	72	1.02202e-19
Word Size 64 contig_313	1	AT1G68530.1_Symbols:_CUT1,_POP1,_CER6,_G2,_KCS6_3-ketoacyl-CoA_synthase_6_	chr1:25712881-25714733 REVERSE LENGTH=497	1000.35	96	98	497	0
Word Size 64 contig_314	1	AT3G61440.1_Symbols:_ATCYSC1,_ARATH;BSAS3;1,_CYSC1_cysteine_synthase_C1_	chr3:22735885-22737792 FORWARD LENGTH=368	673.7	92	96	368	0
Word Size 64 contig_315	1	AT1G64060.1_Symbols:_ATRBOH_F,_ATRBOHF,_RBOHAP108,_RBOHF,_RBOH_F_respiratory_burst_oxidase_protein_F_	chr1:23770266-23776317 FORWARD LENGTH=944	1771.9	93	95	935	0
Word Size 64 contig_316	1	AT5G12140.1_Symbols:_ATCYS1,_CYS1_cystatin-1_	chr5:3923295-3923936 REVERSE LENGTH=101	185.267	87	95	101	7.21282e-59
Word Size 64 contig_317	1	AT3G09070.1_Symbols:_Protein_of_unknown_function_(DUF740)_	chr3:2768880-2770937 REVERSE LENGTH=685	770.77	80	86	632	0
Word Size 64 contig_318	1	AT4G03280.1_Symbols:_PETC,_PGR1_photosynthetic_electron_transfer_C_	chr4:1440314-1441717 FORWARD LENGTH=229	397.512	92	97	229	2.0263e-138
Word Size 64 contig_319	1	AT3G26520.1_Symbols:_TIP2,_SITIP,_GAMMA-TIP2,_TIP1;2_tonoplast_intrinsic_protein_2_	chr3:9722770-9723703 REVERSE LENGTH=253	432.95	92	96	253	4.5715e-151
Word Size 64 contig_320	1	AT5G38430.1_Symbols:_Ribulose_bisphosphate_carboxylase_(small_chain)_family_protein_	chr5:15384350-15385155 REVERSE LENGTH=181	336.265	95	98	164	2.1152e-117
Word Size 64 contig_321	1	AT3G19400.1_Symbols:_Cysteine_proteinases_superfamily_protein_	chr3:6725510-6726878 FORWARD LENGTH=362	560.451	86	91	329	0
Word Size 64 contig_322	1	AT3G48670.2_Symbols:_IDN2,_RDM12_XH/XS_domain-containing_protein_	chr3:18031240-18033615 FORWARD LENGTH=647	865.914	78	88	645	0
Word Size 64 contig_323	1	AT1G09932.1_Symbols:_Phosphoglycerate_mutase_family_protein_	chr1:3230716-3233027 REVERSE LENGTH=260	37.7354	81	86	21	0.00052043
Word Size 64 contig_324	1	AT1G80030.2_Symbols:_Molecular_chaperone_Hsp40/DnaJ_family_protein_	chr1:30105398-30108873 REVERSE LENGTH=500	714.531	88	93	486	0
Word Size 64 contig_325	1	AT4G32520.2_Symbols:_SHM3_serine_hydroxymethyltransferase_3_	chr4:15689642-15692334 REVERSE LENGTH=529	996.497	90	95	529	0
Word Size 64 contig_326	1	AT2G41900.1_Symbols:_CCCH-type_zinc_finger_protein_with_ARM_repeat_domain_	chr2:17491352-17493502 FORWARD LENGTH=716	1059.67	91	93	716	0
Word Size 64 contig_327	1	AT5G06980.4_Symbols:_unknown_protein;_FUNCTIONS_IN:_molecular_function_unknown;_INVOLVED_IN:_response_to_karrikin;_LOCATED_IN:_cellular_component_unknown;_EXPRESSED_IN:_21_plant_structures;_EXPRE	chr5:2167799-2169110 FORWARD LENGTH=279	143.665	68	77	122	5.11343e-41
Word Size 64 contig_328	1	AT5G16330.1_Symbols:_NC_domain-containing_protein-related_	chr5:5346163-5346977 REVERSE LENGTH=242	331.257	76	86	231	4.8274e-112
Word Size 64 contig_329	1	AT5G57440.1_Symbols:_GS1,_GPP2_Haloacid_dehalogenase-like_hydrolase_(HAD)_superfamily_protein_	chr5:23271518-23272900 REVERSE LENGTH=240	454.907	92	95	240	1.0527e-159
Word Size 64 contig_330	1	AT3G51390.1_Symbols:_DHHC-type_zinc_finger_family_protein_	chr3:19075718-19077966 FORWARD LENGTH=340	522.702	86	91	340	2.0468e-180
Word Size 64 contig_331	1	AT1G67250.1_Symbols:_Proteasome_maturation_factor_UMP1_	chr1:25163808-25164967 REVERSE LENGTH=141	233.032	87	93	141	1.8533e-76
Word Size 64 contig_332	1	AT1G47128.1_Symbols:_RD21,_RD21A_Granulin_repeat_cysteine_protease_family_protein_	chr1:17283139-17285609 REVERSE LENGTH=462	749.584	85	92	462	0
Word Size 64 contig_333	1	AT3G23820.1_Symbols:_GAE6_UDP-D-glucuronate_4-epimerase_6_	chr3:8603645-8605027 FORWARD LENGTH=460	809.675	96	98	460	0
Word Size 64 contig_334	1	AT5G51630.1_Symbols:_Disease_resistance_protein_(TIR-NBS-LRR_class)_family_	chr5:20970069-20974666 FORWARD LENGTH=1229	1112.44	56	71	1166	0
Word Size 64 contig_335	1	AT4G24780.2_Symbols:_Pectin_lyase-like_superfamily_protein_	chr4:12770631-12772227 REVERSE LENGTH=408	747.273	94	98	407	0
Word Size 64 contig_336	1	AT2G43150.1_Symbols:_Proline-rich_extensin-like_family_protein_	chr2:17945893-17946531 FORWARD LENGTH=212	56.6102	96	96	28	1.22122e-08
Word Size 64 contig_337	1	AT1G74050.1_Symbols:_Ribosomal_protein_L6_family_protein_	chr1:27847256-27848680 REVERSE LENGTH=233	393.66	94	97	231	4.4428e-137
Word Size 64 contig_338	1	AT3G07810.1_Symbols:_RNA-binding_(RRM/RBD/RNP_motifs)_family_protein_	chr3:2492875-2495052 FORWARD LENGTH=494	611.298	93	95	494	0
Word Size 64 contig_339	1	AT1G33470.2_Symbols:_RNA-binding_(RRM/RBD/RNP_motifs)_family_protein_	chr1:12144632-12146040 FORWARD LENGTH=244	459.144	92	95	244	1.9338e-157
Word Size 64 contig_340	1	AT5G47900.1_Symbols:_Protein_of_unknown_function_(DUF1624)_	chr5:19392408-19394963 FORWARD LENGTH=440	754.207	92	95	436	0
Word Size 64 contig_341	2	AT4G24860.1_Symbols:_P-loop_containing_nucleoside_triphosphate_hydrolases_superfamily_protein_	chr4:12801580-12808190 REVERSE LENGTH=1122	597.816	77	86	690	0
Word Size 64 contig_342	1	AT4G33680.1_Symbols:_AGD2_Pyridoxal_phosphate_(PLP)-dependent_transferases_superfamily_protein_	chr4:16171847-16174630 REVERSE LENGTH=461	889.412	97	99	461	0
Word Size 64 contig_343	1	AT3G14210.1_Symbols:_ESM1_epithiospecifier_modifier_1_	chr3:4729886-4731562 FORWARD LENGTH=392	624.394	80	89	375	0
Word Size 64 contig_344	2	AT3G15200.1_Symbols:_Tetratricopeptide_repeat_(TPR)-like_superfamily_protein_	chr3:5117489-5119060 REVERSE LENGTH=523	464.922	81	86	270	2.5822e-157
Word Size 64 contig_345	1	AT5G14740.2_Symbols:_CA2,_CA18,_BETA_CA2_carbonic_anhydrase_2_	chr5:4760536-4762382 FORWARD LENGTH=259	429.098	92	97	259	1.627e-150
Word Size 64 contig_346	1	AT4G28410.1_Symbols:_Tyrosine_transaminase_family_protein_	chr4:14052391-14054846 FORWARD LENGTH=447	768.459	84	91	443	0
Word Size 64 contig_347	1	AT3G22180.1_Symbols:_DHHC-type_zinc_finger_family_protein_	chr3:7827190-7830508 FORWARD LENGTH=706	870.152	78	86	653	0
Word Size 64 contig_348	1	AT1G07810.1_Symbols:_ECA1,_ATECA1,_ACA3_ER-type_Ca2+-ATPase_1_	chr1:2416681-2420572 FORWARD LENGTH=1061	832.017	97	98	429	0
Word Size 64 contig_349	1	AT1G11700.1_Symbols:_Protein_of_unknown_function,_DUF584_	chr1:3945852-3946457 FORWARD LENGTH=201	211.075	87	90	201	3.4758e-66
Word Size 64 contig_350	1	AT1G79340.1_Symbols:_AtMC4,_MC4_metacaspase_4_	chr1:29842849-29844368 FORWARD LENGTH=418	625.55	91	95	418	0
Word Size 64 contig_351	1	AT5G64040.1_Symbols:_PSAN_photosystem_I_reaction_center_subunit_PSI-N,_chloroplast,_putative_/_PSI-N,_putative_(PSAN)_	chr5:25628724-25629409 REVERSE LENGTH=171	292.352	94	98	171	6.6483e-99
Word Size 64 contig_352	1	AT3G24420.1_Symbols:_alpha/beta-Hydrolases_superfamily_protein_	chr3:8863111-8864883 REVERSE LENGTH=273	519.62	92	97	273	0
Word Size 64 contig_353	1	AT1G08920.1_Symbols:_ESL1_ERD_(early_response_to_dehydration)_six-like_1_	chr1:2867446-2870360 FORWARD LENGTH=470	768.074	88	95	470	0
Word Size 64 contig_354	1	AT3G04630.3_Symbols:_WDL1_WVD2-like_1_	chr3:1259231-1260652 FORWARD LENGTH=286	371.318	83	87	286	8.7969e-126
Word Size 64 contig_355	1	AT5G55990.1_Symbols:_CBL2,_ATCBL2_calcineurin_B-like_protein_2_	chr5:22672189-22673579 FORWARD LENGTH=226	457.218	98	100	226	6.8328e-162
Word Size 64 contig_356	1	AT5G24680.1_Symbols:_Peptidase_C78,_ubiquitin_fold_modifier-specific_peptidase_1/_2_	chr5:8453666-8455358 FORWARD LENGTH=399	617.461	81	88	397	0
Word Size 64 contig_357	1	AT2G26480.1_Symbols:_UGT76D1_UDP-glucosyl_transferase_76D1_	chr2:11263963-11265572 FORWARD LENGTH=452	684.871	74	87	445	0
Word Size 64 contig_358	1	AT1G09020.1_Symbols:_SNF4,_ATSNF4_homolog_of_yeast_sucrose_nonfermenting_4_	chr1:2900149-2904212 REVERSE LENGTH=487	976.082	98	99	483	0
Word Size 64 contig_359	1	AT1G13440.1_Symbols:_GAPC-2,_GAPC2_glyceraldehyde-3-phosphate_dehydrogenase_C2_	chr1:4608465-4610494 REVERSE LENGTH=338	638.262	96	99	338	0
Word Size 64 contig_360	1	AT5G55290.2_Symbols:_ATPase,_V0_complex,_subunit_E_	chr5:22423037-22424086 REVERSE LENGTH=70	129.028	98	98	66	1.69206e-38
Word Size 64 contig_361	2	AT1G60200.1_Symbols:_splicing_factor_PWI_domain-containing_protein_/_RNA_recognition_motif_(RRM)-containing_protein_	chr1:22200882-22205241 REVERSE LENGTH=899	468.389	85	91	346	8.1942e-150
Word Size 64 contig_362	1	AT1G60200.1_Symbols:_splicing_factor_PWI_domain-containing_protein_/_RNA_recognition_motif_(RRM)-containing_protein_	chr1:22200882-22205241 REVERSE LENGTH=899	46.9802	90	100	21	1.07675e-05
Word Size 64 contig_363	1	AT2G43570.1_Symbols:_CHI_chitinase,_putative_	chr2:18076389-18077435 REVERSE LENGTH=277	372.089	72	80	276	3.0408e-127
Word Size 64 contig_364	1	AT1G75850.1_Symbols:_VPS35B_VPS35_homolog_B_	chr1:28478053-28483874 REVERSE LENGTH=790	1531.92	96	98	790	0
Word Size 64 contig_365	1	AT1G16330.1_Symbols:_CYCB3;1_cyclin_b3;1_	chr1:5582387-5587391 REVERSE LENGTH=648	1016.53	81	87	648	0
Word Size 64 contig_366	1	AT5G54250.2_Symbols:_ATCNGC4,_CNGC4,_HLM1,_DND2_cyclic_nucleotide-gated_cation_channel_4_	chr5:22025684-22029971 REVERSE LENGTH=694	1166.37	94	98	639	0
Word Size 64 contig_367	1	AT1G72970.1_Symbols:_HTH,_EDA17_Glucose-methanol-choline_(GMC)_oxidoreductase_family_protein_	chr1:27452872-27455706 FORWARD LENGTH=594	1124.38	96	98	580	0
Word Size 64 contig_368	1	AT1G20620.1_Symbols:_CAT3,_SEN2,_ATCAT3_catalase_3_	chr1:7143142-7146193 FORWARD LENGTH=492	1018.07	98	99	492	0
Word Size 64 contig_369	1	AT5G35630.3_Symbols:_GS2,_GLN2,_ATGSL1_glutamine_synthetase_2_	chr5:13831220-13833239 FORWARD LENGTH=430	825.083	93	97	430	0
Word Size 64 contig_370	1	AT1G16410.1_Symbols:_CYP79F1,_BUS1,_SPS1_cytochrome_p450_79f1_	chr1:5608862-5611118 FORWARD LENGTH=538	988.408	87	93	538	0
Word Size 64 contig_371	1	AT5G66570.1_Symbols:_PSBO-1,_OEE1,_OEE33,_OE33,_PSBO1,_MSP-1_PS_II_oxygen-evolving_complex_1_	chr5:26568744-26570124 FORWARD LENGTH=332	659.833	98	99	332	0
Word Size 64 contig_372	1	AT5G61580.1_Symbols:_PFK4_phosphofructokinase_4_	chr5:24761150-24763827 FORWARD LENGTH=530	984.171	94	96	525	0
Word Size 64 contig_373	1	AT4G24820.2_Symbols:_26S_proteasome,_regulatory_subunit_Rpn7;Proteasome_component_(PCI)_domain_	chr4:12790471-12792599 REVERSE LENGTH=387	736.102	96	98	387	0
Word Size 64 contig_374	1	AT2G20420.1_Symbols:_ATP_citrate_lyase_(ACL)_family_protein_	chr2:8805574-8807858 FORWARD LENGTH=421	825.083	96	99	421	0
Word Size 64 contig_375	1	AT3G47833.1_Symbols:_unknown_protein;_BEST_Arabidopsis_thaliana_protein_match_is:_unknown_protein_(TAIR:AT5G62575.2);_Has_42_Blast_hits_to_42_proteins_in_12_species:_Archae_-_0;_Bacteria_-_0;_Met	chr3:17648721-17649829 FORWARD LENGTH=93	145.591	92	94	93	7.99432e-44
Word Size 64 contig_376	1	AT5G63420.1_Symbols:_emb2746_RNA-metabolising_metallo-beta-lactamase_family_protein_	chr5:25400515-25405807 FORWARD LENGTH=911	1604.73	91	94	911	0
Word Size 64 contig_377	1	AT1G66580.1_Symbols:_SAG24,_RPL10C_senescence_associated_gene_24_	chr1:24839208-24840439 FORWARD LENGTH=221	442.965	96	98	221	6.4076e-156
Word Size 64 contig_378	1	AT2G22420.1_Symbols:_Peroxidase_superfamily_protein_	chr2:9513341-9514484 FORWARD LENGTH=329	598.586	91	96	314	0
Word Size 64 contig_379	1	AT2G14170.1_Symbols:_ALDH6B2_aldehyde_dehydrogenase_6B2_	chr2:5977727-5981899 REVERSE LENGTH=607	986.482	87	91	573	0
Word Size 64 contig_380	1	AT3G05270.2_Symbols:_Plant_protein_of_unknown_function_(DUF869)_	chr3:1500803-1502926 REVERSE LENGTH=615	871.307	78	84	615	0
Word Size 64 contig_381	1	AT2G45200.1_Symbols:_GOS12,_ATGOS12_golgi_snare_12_	chr2:18637689-18639640 REVERSE LENGTH=239	479.559	98	100	239	5.7799e-171
Word Size 64 contig_382	1	AT2G33800.1_Symbols:_Ribosomal_protein_S5_family_protein_	chr2:14300925-14302352 REVERSE LENGTH=303	345.125	92	94	268	3.3197e-116
Word Size 64 contig_383	1	AT1G06290.1_Symbols:_ACX3,_ATACX3_acyl-CoA_oxidase_3_	chr1:1922423-1926002 FORWARD LENGTH=675	1305.04	93	97	675	0
Word Size 64 contig_384	1	AT4G31050.1_Symbols:_Biotin/lipoate_A/B_protein_ligase_family_	chr4:15114345-15115443 FORWARD LENGTH=278	477.248	87	94	277	4.6152e-162
Word Size 64 contig_385	1	AT3G06490.1_Symbols:_MYB108,_AtMYB108,_BOS1_myb_domain_protein_108_	chr3:2004298-2006358 FORWARD LENGTH=323	490.73	91	96	311	1.6057e-172
Word Size 64 contig_386	1	AT1G09980.1_Symbols:_Putative_serine_esterase_family_protein_	chr1:3256541-3260866 REVERSE LENGTH=802	1553.88	91	96	802	0
Word Size 64 contig_387	1	AT1G48030.2_Symbols:_mtLPD1_mitochondrial_lipoamide_dehydrogenase_1_	chr1:17717432-17719141 REVERSE LENGTH=507	941.414	95	98	500	0
Word Size 64 contig_388	1	AT4G00900.1_Symbols:_ECA2,_ATECA2_ER-type_Ca2+-ATPase_2_	chr4:382690-386226 REVERSE LENGTH=1054	1458.74	94	96	790	0
Word Size 64 contig_389	1	AT5G44100.1_Symbols:_ckl7_casein_kinase_I-like_7_	chr5:17749454-17752285 REVERSE LENGTH=476	714.916	92	96	476	0
Word Size 64 contig_390	1	AT1G60770.1_Symbols:_Tetratricopeptide_repeat_(TPR)-like_superfamily_protein_	chr1:22366959-22368648 REVERSE LENGTH=491	861.292	88	94	490	0
Word Size 64 contig_391	1	AT1G74320.1_Symbols:_Protein_kinase_superfamily_protein_	chr1:27941192-27942903 FORWARD LENGTH=350	365.155	94	97	184	3.6601e-125
Word Size 64 contig_392	1	AT1G13150.1_Symbols:_CYP86C4_cytochrome_P450,_family_86,_subfamily_C,_polypeptide_4_	chr1:4481995-4483584 REVERSE LENGTH=529	913.294	88	95	517	0
Word Size 64 contig_393	1	AT3G30775.1_Symbols:_ERD5,_PRODH,_AT-POX,_ATPOX,_ATPDH,_PRO1_Methylenetetrahydrofolate_reductase_family_protein_	chr3:12448880-12451126 REVERSE LENGTH=499	906.36	93	96	499	0
Word Size 64 contig_394	2	AT4G03070.1_Symbols:_AOP1,_AOP,_AOP1.1_2-oxoglutarate_(2OG)_and_Fe(II)-dependent_oxygenase_superfamily_protein_	chr4:1358442-1359620 FORWARD LENGTH=322	223.787	68	79	162	1.39631e-66
Word Size 64 contig_395	1	AT1G65930.1_Symbols:_cICDH_cytosolic_NADP+-dependent_isocitrate_dehydrogenase_	chr1:24539088-24541861 FORWARD LENGTH=410	796.193	98	99	408	0
Word Size 64 contig_396	1	AT5G63160.1_Symbols:_BT1_BTB_and_TAZ_domain_protein_1_	chr5:25333485-25335399 REVERSE LENGTH=365	36.1946	93	95	44	0.00416456
Word Size 64 contig_397	1	AT3G57560.1_Symbols:_NAGK_N-acetyl-l-glutamate_kinase_	chr3:21311164-21312207 REVERSE LENGTH=347	565.074	92	96	347	0
Word Size 64 contig_398	1	AT5G14310.1_Symbols:_AtCXE16,_CXE16_carboxyesterase_16_	chr5:4615592-4617422 FORWARD LENGTH=446	850.892	94	96	446	0
Word Size 64 contig_399	1	AT4G26720.1_Symbols:_PPX1,_PPX-1_protein_phosphatase_X_1_	chr4:13470397-13472154 REVERSE LENGTH=305	629.787	98	99	305	0
Word Size 64 contig_400	1	AT5G39320.1_Symbols:_UDP-glucose_6-dehydrogenase_family_protein_	chr5:15743254-15744696 FORWARD LENGTH=480	970.689	97	99	480	0
Word Size 64 contig_401	2	AT5G07350.1_Symbols:_Tudor1,_AtTudor1,_TSN1_TUDOR-SN_protein_1_	chr5:2320344-2324892 REVERSE LENGTH=991	1734.54	90	94	991	0
Word Size 64 contig_402	1	AT2G40100.1_Symbols:_LHCB4.3_light_harvesting_complex_photosystem_II_	chr2:16745884-16747190 FORWARD LENGTH=276	482.641	95	98	267	5.2456e-170
Word Size 64 contig_403	2	AT2G45670.1_Symbols:_calcineurin_B_subunit-related_	chr2:18815070-18818382 REVERSE LENGTH=539	545.814	86	92	304	0
Word Size 64 contig_404	1	AT5G15860.1_Symbols:_ATPCME,_PCME_prenylcysteine_methylesterase_	chr5:5178676-5181263 REVERSE LENGTH=427	30.0314	30	48	60	0.235316
Word Size 64 contig_405	1	AT1G51510.1_Symbols:_Y14_RNA-binding_(RRM/RBD/RNP_motifs)_family_protein_	chr1:19103072-19104753 REVERSE LENGTH=202	243.047	83	95	179	2.08661e-78
Word Size 64 contig_406	2	AT5G65380.1_Symbols:_MATE_efflux_family_protein_	chr5:26123241-26126352 REVERSE LENGTH=486	803.127	90	94	477	0
Word Size 64 contig_407	1	AT5G15650.1_Symbols:_RGP2,_ATRGP2_reversibly_glycosylated_polypeptide_2_	chr5:5092203-5094093 FORWARD LENGTH=360	719.924	98	99	351	0
Word Size 64 contig_408	1	AT1G62640.2_Symbols:_KAS_III_3-ketoacyl-acyl_carrier_protein_synthase_III_	chr1:23192502-23194737 FORWARD LENGTH=404	773.081	93	97	404	0
Word Size 64 contig_409	1	AT3G14810.1_Symbols:_MSL5_mechanosensitive_channel_of_small_conductance-like_5_	chr3:4971223-4974216 REVERSE LENGTH=881	1280.77	81	88	880	0
Word Size 64 contig_410	1	AT3G16170.1_Symbols:_AMP-dependent_synthetase_and_ligase_family_protein_	chr3:5476490-5480128 FORWARD LENGTH=544	1025.77	93	96	544	0
Word Size 64 contig_411	1	AT1G76160.1_Symbols:_sks5_SKU5_similar_5_	chr1:28578211-28581020 REVERSE LENGTH=541	744.962	83	90	445	0
Word Size 64 contig_412	1	AT1G14900.1_Symbols:_HMGA_high_mobility_group_A_	chr1:5138665-5139353 REVERSE LENGTH=204	122.094	78	88	69	3.71343e-32
Word Size 64 contig_413	1	AT3G61580.1_Symbols:_Fatty_acid/sphingolipid_desaturase_	chr3:22786253-22787602 FORWARD LENGTH=449	862.448	93	98	449	0
Word Size 64 contig_414	1	AT4G25080.5_Symbols:_CHLM_magnesium-protoporphyrin_IX_methyltransferase_	chr4:12877015-12878128 FORWARD LENGTH=312	494.197	95	97	312	3.0766e-168
Word Size 64 contig_415	1	AT1G75380.3_Symbols:_ATBBD1,_BBD1_bifunctional_nuclease_in_basal_defense_response_1_	chr1:28281789-28283631 REVERSE LENGTH=325	607.831	90	93	325	0
Word Size 64 contig_416	1	AT3G04520.1_Symbols:_THA2_threonine_aldolase_2_	chr3:1217397-1219571 REVERSE LENGTH=355	526.168	93	98	274	0
Word Size 64 contig_417	1	AT1G55670.1_Symbols:_PSAG_photosystem_I_subunit_G_	chr1:20802874-20803356 REVERSE LENGTH=160	211.846	77	83	143	1.52957e-67
Word Size 64 contig_418	1	AT3G51895.1_Symbols:_SULTR3;1,_AST12_sulfate_transporter_3;1_	chr3:19251503-19255677 REVERSE LENGTH=658	825.083	92	97	474	0
Word Size 64 contig_419	1	AT5G04090.2_Symbols:_Plant_protein_1589_of_unknown_function_	chr5:1105672-1107629 REVERSE LENGTH=305	510.76	85	92	303	1.4131e-177
Word Size 64 contig_420	1	AT5G18130.1_Symbols:_unknown_protein;_BEST_Arabidopsis_thaliana_protein_match_is:_unknown_protein_(TAIR:AT3G03870.2);_Has_1807_Blast_hits_to_1807_proteins_in_277_species:_Archae_-_0;_Bacteria_-_0	chr5:5995634-5997165 FORWARD LENGTH=280	386.341	71	79	280	1.3092e-131
Word Size 64 contig_421	1	AT2G25140.1_Symbols:_HSP98.7,_CLPB-M,_CLPB4_casein_lytic_proteinase_B4_	chr2:10697877-10701998 REVERSE LENGTH=964	1565.05	87	93	886	0
Word Size 64 contig_422	1	AT4G14920.1_Symbols:_Acyl-CoA_N-acyltransferase_with_RING/FYVE/PHD-type_zinc_finger_protein_	chr4:8531157-8535842 REVERSE LENGTH=1138	1746.48	80	87	1138	0
Word Size 64 contig_423	1	AT4G23260.2_Symbols:_CRK18_cysteine-rich_RLK_(RECEPTOR-like_protein_kinase)_18_	chr4:12167528-12170055 REVERSE LENGTH=648	553.518	79	87	337	0
Word Size 64 contig_424	1	AT5G51410.3_Symbols:_LUC7_N_terminus_domain-containing_protein_	chr5:20881821-20883577 REVERSE LENGTH=334	474.167	95	96	257	3.8652e-166
Word Size 64 contig_425	9	AT5G61190.1_Symbols:_putative_endonuclease_or_glycosyl_hydrolase_with_C2H2-type_zinc_finger_domain_	chr5:24615480-24619886 FORWARD LENGTH=995	290.812	54	68	261	5.73637e-83
Word Size 64 contig_426	1	AT5G62530.1_Symbols:_ALDH12A1,_ATP5CDH,_P5CDH_aldehyde_dehydrogenase_12A1_	chr5:25099768-25103159 REVERSE LENGTH=556	1063.14	95	98	531	0
Word Size 64 contig_427	1	AT5G38470.1_Symbols:_RAD23D_Rad23_UV_excision_repair_protein_family_	chr5:15404720-15407500 FORWARD LENGTH=378	491.5	81	86	378	3.9803e-171
Word Size 64 contig_428	1	AT3G56680.1_Symbols:_Single-stranded_nucleic_acid_binding_R3H_protein_	chr3:20991537-20993446 FORWARD LENGTH=353	543.888	78	85	348	0
Word Size 64 contig_429	1	AT3G24320.1_Symbols:_MSH1,_CHM1,_ATMSH1,_CHM_MUTL_protein_homolog_1_	chr3:8823229-8829571 REVERSE LENGTH=1118	28.4906	28	54	46	1.78655
Word Size 64 contig_430	1	AT3G46780.1_Symbols:_PTAC16_plastid_transcriptionally_active_16_	chr3:17228766-17231021 FORWARD LENGTH=510	770.77	90	93	510	0
Word Size 64 contig_431	1	AT2G22941.1_Symbols:_Defensin-like_(DEFL)_family_protein_	chr2:9762105-9762443 FORWARD LENGTH=82	39.2762	36	45	80	0.000202718
Word Size 64 contig_432	1	AT3G23000.1_Symbols:_CIPK7,_SnRK3.10,_PKS7,_ATSRPK1,_ATSR2_CBL-interacting_protein_kinase_7_	chr3:8172654-8173943 FORWARD LENGTH=429	687.567	89	94	422	0
Word Size 64 contig_433	1	AT4G39090.1_Symbols:_RD19,_RD19A_Papain_family_cysteine_protease_	chr4:18215826-18217326 REVERSE LENGTH=368	655.21	94	97	330	0
Word Size 64 contig_434	1	AT1G47395.1_Symbols:_unknown_protein;_FUNCTIONS_IN:_molecular_function_unknown;_INVOLVED_IN:_biological_process_unknown;_LOCATED_IN:_endomembrane_system;_BEST_Arabidopsis_thaliana_protein_match_i	chr1:17383117-17383269 FORWARD LENGTH=50	32.3426	64	79	28	0.0976525
Word Size 64 contig_435	1	AT2G33460.1_Symbols:_RIC1_ROP-interactive_CRIB_motif-containing_protein_1_	chr2:14174590-14175561 REVERSE LENGTH=224	322.398	84	87	212	1.326e-106
Word Size 64 contig_436	4	AT5G45150.1_Symbols:_RTL3_RNAse_THREE-like_protein_3_	chr5:18260441-18264346 FORWARD LENGTH=957	575.859	57	69	662	0
Word Size 64 contig_437	1	AT1G29050.1_Symbols:_TBL38_TRICHOME_BIREFRINGENCE-LIKE_38_	chr1:10136376-10139082 REVERSE LENGTH=380	663.3	89	91	358	0
Word Size 64 contig_438	1	AT2G20760.1_Symbols:_Clathrin_light_chain_protein_	chr2:8943279-8945108 REVERSE LENGTH=338	323.939	86	89	241	7.9193e-106
Word Size 64 contig_439	1	AT2G32950.1_Symbols:_COP1,_ATCOP1,_DET340,_FUS1,_EMB168_Transducin/WD40_repeat-like_superfamily_protein_	chr2:13978000-13983282 FORWARD LENGTH=675	1301.58	95	98	675	0
Word Size 64 contig_440	1	AT3G25150.2_Symbols:_Nuclear_transport_factor_2_(NTF2)_family_protein_with_RNA_binding_(RRM-RBD-RNP_motifs)_domain_	chr3:9157161-9160052 REVERSE LENGTH=587	697.582	75	83	475	0
Word Size 64 contig_441	1	AT4G10340.1_Symbols:_LHCB5_light_harvesting_complex_of_photosystem_II_5_	chr4:6408200-6409496 FORWARD LENGTH=280	457.988	98	99	280	7.6758e-155
Word Size 64 contig_442	1	AT3G62290.3_Symbols:_ARFA1E_ADP-ribosylation_factor_A1E_	chr3:23052287-23053545 FORWARD LENGTH=181	374.785	99	100	181	7.1767e-131
Word Size 64 contig_443	1	AT5G13980.2_Symbols:_Glycosyl_hydrolase_family_38_protein_	chr5:4508626-4514334 FORWARD LENGTH=1024	1969.13	92	95	1024	0
Word Size 64 contig_444	1	AT4G07960.1_Symbols:_ATCSLC12,_CSLC12_Cellulose-synthase-like_C12_	chr4:4802628-4805114 REVERSE LENGTH=699	1167.14	90	92	699	0
Word Size 64 contig_445	1	AT1G07320.4_Symbols:_RPL4_ribosomal_protein_L4_	chr1:2249190-2250173 FORWARD LENGTH=278	445.277	92	98	266	2.6103e-157
Word Size 64 contig_446	1	AT2G30860.1_Symbols:_ATGSTF9,_GLUTTR,_ATGSTF7,_GSTF9_glutathione_S-transferase_PHI_9_	chr2:13139132-13140057 FORWARD LENGTH=215	425.631	96	97	215	8.5515e-149
Word Size 64 contig_447	1	AT1G44900.1_Symbols:_MCM2,_ATMCM2_minichromosome_maintenance_(MCM2/3/5)_family_protein_	chr1:16970291-16974457 FORWARD LENGTH=936	1548.1	92	96	936	0
Word Size 64 contig_448	3	AT4G16770.1_Symbols:_2-oxoglutarate_(2OG)_and_Fe(II)-dependent_oxygenase_superfamily_protein_	chr4:9434571-9437168 REVERSE LENGTH=325	369.007	88	95	224	1.1833e-136
Word Size 64 contig_449	1	AT4G16480.1_Symbols:_ATINT4,_INT4_inositol_transporter_4_	chr4:9291246-9293083 FORWARD LENGTH=582	1062.37	93	97	569	0
Word Size 64 contig_450	1	AT2G39020.1_Symbols:_Acyl-CoA_N-acyltransferases_(NAT)_superfamily_protein_	chr2:16295392-16296102 FORWARD LENGTH=236	407.912	90	93	222	4.1198e-142
Word Size 64 contig_451	1	AT4G11320.1_Symbols:_Papain_family_cysteine_protease_	chr4:6887336-6888827 FORWARD LENGTH=371	649.818	88	94	347	0
Word Size 64 contig_452	1	AT5G41520.1_Symbols:_RNA_binding_Plectin/S10_domain-containing_protein_	chr5:16609377-16610583 REVERSE LENGTH=180	229.565	87	91	150	3.33162e-74
Word Size 64 contig_453	1	AT1G32470.1_Symbols:_Single_hybrid_motif_superfamily_protein_	chr1:11739479-11740246 REVERSE LENGTH=166	275.789	95	98	166	8.35022e-93
Word Size 64 contig_454	1	AT5G57220.1_Symbols:_CYP81F2_cytochrome_P450,_family_81,_subfamily_F,_polypeptide_2_	chr5:23187911-23189681 FORWARD LENGTH=491	899.812	88	95	491	0
Word Size 64 contig_455	1	AT3G55800.1_Symbols:_SBPASE_sedoheptulose-bisphosphatase_	chr3:20709640-20711421 FORWARD LENGTH=393	721.85	93	96	393	0
Word Size 64 contig_456	1	AT5G46450.1_Symbols:_Disease_resistance_protein_(TIR-NBS-LRR_class)_family_	chr5:18835618-18839546 FORWARD LENGTH=1123	1283.47	63	78	1060	0
Word Size 64 contig_457	1	AT3G04440.1_Symbols:_Plasma-membrane_choline_transporter_family_protein_	chr3:1178718-1180537 FORWARD LENGTH=482	560.451	89	95	382	0
Word Size 64 contig_458	1	AT2G35050.1_Symbols:_Protein_kinase_superfamily_protein_with_octicosapeptide/Phox/Bem1p_domain_	chr2:14769708-14774796 FORWARD LENGTH=1257	2074.67	83	89	1256	0
Word Size 64 contig_459	1	AT1G22770.1_Symbols:_GI,_FB_gigantea_protein_(GI)_	chr1:8062398-8067447 FORWARD LENGTH=1173	2097.01	95	97	1169	0
Word Size 64 contig_460	1	AT3G57062.2_Symbols:_unknown_protein;_FUNCTIONS_IN:_molecular_function_unknown;_INVOLVED_IN:_biological_process_unknown;_LOCATED_IN:_endomembrane_system._	chr3:21121443-21121589 FORWARD LENGTH=48	95.1301	90	98	48	3.3133e-24
Word Size 64 contig_461	1	AT3G16730.1_Symbols:_CONTAINS_InterPro_DOMAIN/s:_Non-SMC_condensin_II_complex,_subunit_H2-like_(InterPro:IPR009378);_Has_249_Blast_hits_to_211_proteins_in_82_species:_Archae_-_0;_Bacteria_-_0;_Me	chr3:5695633-5698863 REVERSE LENGTH=683	1033.09	84	92	683	0
Word Size 64 contig_462	1	AT3G54950.1_Symbols:_PLP7,_PLA_IIIA_patatin-like_protein_6_	chr3:20359076-20360774 REVERSE LENGTH=488	827.009	83	87	488	0
Word Size 64 contig_463	1	AT5G55500.1_Symbols:_ATXYLT,_XYLT_beta-1,2-xylosyltransferase_	chr5:22482386-22484417 FORWARD LENGTH=534	897.886	86	92	534	0
Word Size 64 contig_464	1	AT3G61700.1_Symbols:_Plant_protein_1589_of_unknown_function_	chr3:22836414-22838803 FORWARD LENGTH=359	615.535	89	93	359	0
Word Size 64 contig_465	1	AT4G33300.2_Symbols:_ADR1-L1_ADR1-like_1_	chr4:16051162-16054005 REVERSE LENGTH=816	1333.16	80	89	816	0
Word Size 64 contig_466	1	AT4G05190.1_Symbols:_ATK5_kinesin_5_	chr4:2675338-2679482 FORWARD LENGTH=790	1480.31	91	95	790	0
Word Size 64 contig_467	1	AT3G08770.1_Symbols:_LTP6_lipid_transfer_protein_6_	chr3:2664349-2664784 REVERSE LENGTH=113	149.828	72	81	113	3.26391e-45
Word Size 64 contig_468	1	AT5G23660.1_Symbols:_MTN3,_SWEET12,_AtSWEET12_homolog_of_Medicago_truncatula_MTN3_	chr5:7971936-7973796 REVERSE LENGTH=285	521.931	90	94	285	0
Word Size 64 contig_469	5	AT1G10390.2_Symbols:_Nucleoporin_autopeptidase_	chr1:3407265-3412045 REVERSE LENGTH=1041	1080.86	89	95	695	0
Word Size 64 contig_470	1	AT4G26450.1_Symbols:_unknown_protein;_Has_614_Blast_hits_to_492_proteins_in_137_species:_Archae_-_0;_Bacteria_-_94;_Metazoa_-_255;_Fungi_-_76;_Plants_-_69;_Viruses_-_0;_Other_Eukaryotes_-_120_(so	chr4:13362556-13364920 FORWARD LENGTH=708	963.755	81	88	707	0
Word Size 64 contig_471	1	AT3G19515.2_Symbols:_CONTAINS_InterPro_DOMAIN/s:_Apoptosis_inhibitory_5_(InterPro:IPR008383);_BEST_Arabidopsis_thaliana_protein_match_is:_unknown_protein_(TAIR:AT1G23935.1);_Has_546_Blast_hits_to	chr3:6766872-6771078 REVERSE LENGTH=805	97.8265	27	46	282	3.49858e-21
Word Size 64 contig_472	1	AT1G69830.1_Symbols:_ATAMY3,_AMY3_alpha-amylase-like_3_	chr1:26288518-26293003 REVERSE LENGTH=887	1606.65	89	93	887	0
Word Size 64 contig_473	1	AT4G15093.1_Symbols:_catalytic_LigB_subunit_of_aromatic_ring-opening_dioxygenase_family_	chr4:8618454-8619472 FORWARD LENGTH=269	499.975	92	96	258	6.0177e-178
Word Size 64 contig_474	1	AT4G29160.3_Symbols:_SNF7.1_SNF7_family_protein_	chr4:14381019-14382342 FORWARD LENGTH=219	267.314	91	93	204	1.45989e-87
Word Size 64 contig_475	1	AT5G53830.1_Symbols:_VQ_motif-containing_protein_	chr5:21857057-21857788 FORWARD LENGTH=243	370.933	89	92	230	2.3207e-128
Word Size 64 contig_476	1	AT5G15450.1_Symbols:_APG6,_CLPB3,_CLPB-P_casein_lytic_proteinase_B3_	chr5:5014399-5018255 REVERSE LENGTH=968	1807.34	97	99	942	0
Word Size 64 contig_477	1	AT5G45410.3_Symbols:_unknown_protein;_FUNCTIONS_IN:_molecular_function_unknown;_INVOLVED_IN:_biological_process_unknown;_LOCATED_IN:_cellular_component_unknown;_EXPRESSED_IN:_24_plant_structures;	chr5:18402071-18403282 REVERSE LENGTH=342	461.84	79	85	339	7.0873e-159
Word Size 64 contig_478	1	AT4G30160.1_Symbols:_VLN4,_ATVLN4_villin_4_	chr4:14754528-14759511 FORWARD LENGTH=974	1810.81	92	95	974	0
Word Size 64 contig_479	1	AT1G06900.1_Symbols:_Insulinase_(Peptidase_family_M16)_family_protein_	chr1:2115155-2120635 REVERSE LENGTH=1024	410.994	30	51	890	1.4901e-121
Word Size 64 contig_480	2	AT2G10940.2_Symbols:_Bifunctional_inhibitor/lipid-transfer_protein/seed_storage_2S_albumin_superfamily_protein_	chr2:4311160-4312035 REVERSE LENGTH=291	122.865	85	88	113	1.4026e-31
Word Size 64 contig_481	3	AT5G51490.1_Symbols:_Plant_invertase/pectin_methylesterase_inhibitor_superfamily_	chr5:20913680-20915606 REVERSE LENGTH=536	611.683	88	94	327	0
Word Size 64 contig_482	1	AT5G21930.2_Symbols:_PAA2,_HMA8_P-type_ATPase_of_Arabidopsis_2_	chr5:7243129-7248721 FORWARD LENGTH=883	1090.1	95	98	598	0
Word Size 64 contig_483	1	AT3G01100.1_Symbols:_HYP1,_ATHYP1_hypothetical_protein_1_	chr3:35013-38176 REVERSE LENGTH=703	1187.56	91	96	703	0
Word Size 64 contig_484	1	AT3G23990.1_Symbols:_HSP60,_HSP60-3B_heat_shock_protein_60_	chr3:8669013-8672278 FORWARD LENGTH=577	1088.17	96	98	577	0
Word Size 64 contig_485	2	AT3G46590.2_Symbols:_TRFL1,_ATTRP2_TRF-like_1_	chr3:17153642-17155946 FORWARD LENGTH=553	520.005	75	83	379	0
Word Size 64 contig_486	1	AT2G30070.1_Symbols:_ATKT1,_ATKT1P,_ATKUP1,_KUP1,_KT1_potassium_transporter_1_	chr2:12835097-12838466 FORWARD LENGTH=712	1365.52	94	97	712	0
Word Size 64 contig_487	1	AT4G37370.1_Symbols:_CYP81D8_cytochrome_P450,_family_81,_subfamily_D,_polypeptide_8_	chr4:17569971-17571678 REVERSE LENGTH=497	932.554	90	96	497	0
Word Size 64 contig_488	1	AT2G02360.1_Symbols:_AtPP2-B10,_PP2-B10_phloem_protein_2-B10_	chr2:619699-620736 REVERSE LENGTH=272	325.479	66	76	272	1.142e-108
Word Size 64 contig_489	1	AT2G44270.1_Symbols:_ROL5_repressor_of_lrx1_	chr2:18298078-18300153 REVERSE LENGTH=355	691.419	95	97	354	0
Word Size 64 contig_490	1	AT4G01985.1_Symbols:_unknown_protein;_FUNCTIONS_IN:_molecular_function_unknown;_INVOLVED_IN:_biological_process_unknown;_LOCATED_IN:_endomembrane_system;_Has_35333_Blast_hits_to_34131_proteins_in	chr4:866387-868126 REVERSE LENGTH=579	39.2762	87	97	30	0.0135713
Word Size 64 contig_491	15	AT3G11010.1_Symbols:_AtRLP34,_RLP34_receptor_like_protein_34_	chr3:3450988-3453672 REVERSE LENGTH=894	152.525	79	86	124	4.79423e-73
Word Size 64 contig_492	3	AT2G22740.1_Symbols:_SUVH6,_SDG23_SU(VAR)3-9_homolog_6_	chr2:9664256-9666628 REVERSE LENGTH=790	181.415	78	86	120	1.23643e-75
Word Size 64 contig_493	1	AT1G75280.1_Symbols:_NmrA-like_negative_transcriptional_regulator_family_protein_	chr1:28252030-28253355 FORWARD LENGTH=310	452.595	71	84	309	3.1024e-154
Word Size 64 contig_494	1	AT5G49360.1_Symbols:_BXL1,_ATBXL1_beta-xylosidase_1_	chr5:20012179-20016659 REVERSE LENGTH=774	1384.39	93	97	774	0
Word Size 64 contig_495	1	AT3G54890.1_Symbols:_LHCA1_photosystem_I_light_harvesting_complex_gene_1_	chr3:20339706-20340922 REVERSE LENGTH=241	463.766	98	99	241	1.1369e-163
Word Size 64 contig_496	1	AT2G43970.1_Symbols:_RNA-binding_protein_	chr2:18205535-18208031 REVERSE LENGTH=545	584.334	83	90	545	0
Word Size 64 contig_497	1	AT4G00340.1_Symbols:_RLK4_receptor-like_protein_kinase_4_	chr4:148958-151496 FORWARD LENGTH=818	1269.22	84	90	781	0
Word Size 64 contig_498	2	AT1G56070.1_Symbols:_LOS1_Ribosomal_protein_S5/Elongation_factor_G/III/V_family_protein_	chr1:20968245-20971077 REVERSE LENGTH=843	1707.58	97	99	842	0
Word Size 64 contig_499	1	AT4G37830.1_Symbols:_cytochrome_c_oxidase-related_	chr4:17787672-17788762 REVERSE LENGTH=102	170.629	90	95	102	1.21712e-53
Word Size 64 contig_500	1	AT4G18130.1_Symbols:_PHYE_phytochrome_E_	chr4:10042312-10045948 REVERSE LENGTH=1112	2054.26	90	94	1112	0
Word Size 64 contig_501	1	AT4G08920.1_Symbols:_CRY1,_BLU1,_HY4,_OOP2,_ATCRY1_cryptochrome_1_	chr4:5724260-5726905 FORWARD LENGTH=681	1222.22	96	98	667	0
Word Size 64 contig_502	1	AT1G50480.1_Symbols:_THFS_10-formyltetrahydrofolate_synthetase_	chr1:18702064-18704687 FORWARD LENGTH=634	1259.2	97	99	632	0
Word Size 64 contig_503	1	AT5G35631.1_Symbols:_unknown_protein;_Has_30201_Blast_hits_to_17322_proteins_in_780_species:_Archae_-_12;_Bacteria_-_1396;_Metazoa_-_17338;_Fungi_-_3422;_Plants_-_5037;_Viruses_-_0;_Other_Eukaryo	chr5:13833708-13833929 REVERSE LENGTH=73	28.8758	29	45	63	1.50848
Word Size 64 contig_504	1	AT4G28520.3_Symbols:_CRU3,_CRC_cruciferin_3_	chr4:14087596-14089617 FORWARD LENGTH=453	173.711	89	95	102	2.28323e-52
Word Size 64 contig_505	1	AT3G02050.1_Symbols:_KUP3,_ATKUP3,_ATKT4_K+_uptake_transporter_3_	chr3:350815-354135 FORWARD LENGTH=789	1331.62	91	95	789	0
Word Size 64 contig_506	1	AT2G41740.1_Symbols:_VLN2,_ATVLN2_villin_2_	chr2:17410962-17416878 REVERSE LENGTH=976	1633.62	90	95	975	0
Word Size 64 contig_507	1	AT3G01780.1_Symbols:_TPLATE_ARM_repeat_superfamily_protein_	chr3:279171-283399 FORWARD LENGTH=1176	2113.19	96	98	1176	0
Word Size 64 contig_508	2	AT4G34460.1_Symbols:_AGB1,_ELK4,_ATAGB1_GTP_binding_protein_beta_1_	chr4:16477393-16479266 REVERSE LENGTH=377	656.366	95	100	342	0
Word Size 64 contig_509	1	AT1G76680.1_Symbols:_OPR1,_ATOPR1_12-oxophytodienoate_reductase_1_	chr1:28776982-28778271 FORWARD LENGTH=372	634.41	79	88	372	0
Word Size 64 contig_510	1	AT3G06650.1_Symbols:_ACLB-1_ATP-citrate_lyase_B-1_	chr3:2079247-2082633 REVERSE LENGTH=608	1150.58	98	100	608	0
Word Size 64 contig_511	1	AT1G11390.1_Symbols:_Protein_kinase_superfamily_protein_	chr1:3834762-3837305 REVERSE LENGTH=624	77.7962	71	82	54	6.25926e-17
Word Size 64 contig_512	1	AT3G16940.1_Symbols:_calmodulin_binding;transcription_regulators_	chr3:5781959-5785985 FORWARD LENGTH=845	1394.02	84	90	844	0
Word Size 64 contig_513	1	AT5G57870.1_Symbols:_eIFiso4G1_MIF4G_domain-containing_protein_/_MA3_domain-containing_protein_	chr5:23439755-23443433 FORWARD LENGTH=780	1215.29	87	93	780	0
Word Size 64 contig_514	1	AT2G41430.5_Symbols:_ERD15_dehydration-induced_protein_(ERD15)_	chr2:17269736-17270314 FORWARD LENGTH=163	63.5438	86	92	50	3.03037e-13
Word Size 64 contig_515	1	AT5G12420.1_Symbols:_O-acyltransferase_(WSD1-like)_family_protein_	chr5:4024568-4026715 REVERSE LENGTH=480	162.155	81	89	93	5.89973e-47
Word Size 64 contig_516	2	AT4G20880.1_Symbols:_ethylene-responsive_nuclear_protein_/_ethylene-regulated_nuclear_protein_(ERT2)_	chr4:11179389-11180606 REVERSE LENGTH=405	185.267	71	76	263	1.96376e-51
Word Size 64 contig_517	1	AT4G17720.1_Symbols:_RNA-binding_(RRM/RBD/RNP_motifs)_family_protein_	chr4:9862660-9864498 REVERSE LENGTH=313	513.842	94	99	269	0
Word Size 64 contig_518	2	AT1G68560.1_Symbols:_ATXYL1,_XYL1,_TRG1_alpha-xylosidase_1_	chr1:25734435-25737897 REVERSE LENGTH=915	1637.08	91	96	844	0
Word Size 64 contig_519	1	AT5G21222.1_Symbols:_protein_kinase_family_protein_	chr5:7209422-7213700 FORWARD LENGTH=831	1443.71	85	92	827	0
Word Size 64 contig_520	1	AT2G35880.1_Symbols:_TPX2_(targeting_protein_for_Xklp2)_protein_family_	chr2:15063204-15065259 REVERSE LENGTH=432	441.039	75	80	429	1.245e-147
Word Size 64 contig_521	1	AT5G20160.1_Symbols:_Ribosomal_protein_L7Ae/L30e/S12e/Gadd45_family_protein_	chr5:6804075-6805102 REVERSE LENGTH=128	218.009	97	98	128	6.24433e-71
Word Size 64 contig_522	1	AT1G78080.1_Symbols:_RAP2.4_related_to_AP2_4_	chr1:29364790-29365794 FORWARD LENGTH=334	382.874	76	82	330	7.8355e-127
Word Size 64 contig_523	1	AT3G52960.1_Symbols:_Thioredoxin_superfamily_protein_	chr3:19639699-19640403 FORWARD LENGTH=234	397.127	92	96	215	1.6054e-138
Word Size 64 contig_524	1	AT1G77590.1_Symbols:_LACS9_long_chain_acyl-CoA_synthetase_9_	chr1:29148501-29151776 REVERSE LENGTH=691	1239.56	91	95	691	0
Word Size 64 contig_525	1	AT1G79550.2_Symbols:_PGK_phosphoglycerate_kinase_	chr1:29924347-29926295 REVERSE LENGTH=401	780.015	98	99	401	0
Word Size 64 contig_526	1	AT5G13320.1_Symbols:_PBS3,_GDG1,_WIN3,_GH3.12_Auxin-responsive_GH3_family_protein_	chr5:4268902-4270896 FORWARD LENGTH=575	960.288	85	92	574	0
Word Size 64 contig_527	1	AT3G59770.1_Symbols:_SAC9_sacI_homology_domain-containing_protein_/_WW_domain-containing_protein_	chr3:22079281-22085674 REVERSE LENGTH=1630	3020.72	90	95	1628	0
Word Size 64 contig_528	5	AT5G52300.2_Symbols:_RD29B,_LTI65_CAP160_protein_	chr5:21237205-21239404 FORWARD LENGTH=618	214.542	66	77	308	4.60844e-59
Word Size 64 contig_529	1	AT1G43170.8_Symbols:_RP1_ribosomal_protein_1_	chr1:16266992-16268631 FORWARD LENGTH=389	725.317	92	97	383	0
Word Size 64 contig_530	1	AT2G44650.1_Symbols:_CHL-CPN10,_CPN10_chloroplast_chaperonin_10_	chr2:18419521-18420510 REVERSE LENGTH=139	235.343	87	91	133	6.92485e-78
Word Size 64 contig_531	2	AT2G15860.1_Symbols:_unknown_protein;_FUNCTIONS_IN:_molecular_function_unknown;_INVOLVED_IN:_biological_process_unknown;_LOCATED_IN:_cellular_component_unknown;_EXPRESSED_IN:_24_plant_structures;	chr2:6905712-6909282 REVERSE LENGTH=512	571.622	89	95	320	0
Word Size 64 contig_532	1	AT3G15670.1_Symbols:_Late_embryogenesis_abundant_protein_(LEA)_family_protein_	chr3:5310141-5310901 REVERSE LENGTH=225	226.868	78	83	225	4.91975e-72
Word Size 64 contig_533	1	AT4G37400.1_Symbols:_CYP81F3_cytochrome_P450,_family_81,_subfamily_F,_polypeptide_3_	chr4:17584096-17586197 FORWARD LENGTH=501	902.508	89	96	499	0
Word Size 64 contig_534	1	AT5G34850.1_Symbols:_ATPAP26,_PAP26_purple_acid_phosphatase_26_	chr5:13108475-13111217 REVERSE LENGTH=475	877.47	91	96	456	0
Word Size 64 contig_535	1	AT3G60820.3_Symbols:_PBF1_N-terminal_nucleophile_aminohydrolases_(Ntn_hydrolases)_superfamily_protein_	chr3:22472038-22473809 REVERSE LENGTH=223	446.817	95	97	223	3.6755e-158
Word Size 64 contig_536	1	AT5G20580.2_Symbols:_BEST_Arabidopsis_thaliana_protein_match_is:_FRIGIDA_interacting_protein_1_(TAIR:AT2G06005.1);_Has_35333_Blast_hits_to_34131_proteins_in_2444_species:_Archae_-_798;_Bacteria_-	chr5:6958790-6962592 REVERSE LENGTH=348	665.226	93	97	347	0
Word Size 64 contig_537	1	AT5G42080.1_Symbols:_ADL1,_ADL1A,_AG68,_DRP1A,_RSW9,_DL1_dynamin-like_protein_	chr5:16820661-16824536 REVERSE LENGTH=610	1207.2	98	99	610	0
Word Size 64 contig_538	1	AT4G29210.1_Symbols:_GGT3,_GGT4_gamma-glutamyl_transpeptidase_4_	chr4:14400990-14403319 FORWARD LENGTH=637	1023.08	81	90	636	0
Word Size 64 contig_539	2	AT4G38770.1_Symbols:_PRP4,_ATPRP4_proline-rich_protein_4_	chr4:18097009-18098448 REVERSE LENGTH=448	274.248	91	97	164	9.34132e-84
Word Size 64 contig_540	1	AT1G80600.1_Symbols:_WIN1_HOPW1-1-interacting_1_	chr1:30298675-30300513 REVERSE LENGTH=457	830.476	88	95	457	0
Word Size 64 contig_541	1	AT2G28910.1_Symbols:_CXIP4_CAX_interacting_protein_4_	chr2:12415992-12416990 REVERSE LENGTH=332	236.113	93	97	131	1.49673e-72
Word Size 64 contig_542	1	AT5G50850.1_Symbols:_MAB1_Transketolase_family_protein_	chr5:20689671-20692976 FORWARD LENGTH=363	677.937	97	98	352	0
Word Size 64 contig_543	1	AT5G44180.1_Symbols:_Homeodomain-like_transcriptional_regulator_	chr5:17783172-17789872 FORWARD LENGTH=1694	2327.75	81	86	1693	0
Word Size 64 contig_544	1	AT2G40330.1_Symbols:_PYL6,_RCAR9_PYR1-like_6_	chr2:16845177-16845824 REVERSE LENGTH=215	323.168	89	92	213	2.2916e-109
Word Size 64 contig_545	2	AT2G38410.1_Symbols:_ENTH/VHS/GAT_family_protein_	chr2:16086912-16090047 REVERSE LENGTH=671	602.438	86	88	462	0
Word Size 64 contig_546	1	AT1G80410.1_Symbols:_EMB2753_tetratricopeptide_repeat_(TPR)-containing_protein_	chr1:30227963-30234832 REVERSE LENGTH=897	1594.71	94	97	897	0
Word Size 64 contig_547	1	AT5G22010.1_Symbols:_AtRFC1,_RFC1_replication_factor_C1_	chr5:7280632-7287037 REVERSE LENGTH=956	1418.29	87	92	955	0
Word Size 64 contig_548	1	AT3G52580.1_Symbols:_Ribosomal_protein_S11_family_protein_	chr3:19503324-19504701 FORWARD LENGTH=150	248.825	96	99	139	2.08363e-82
Word Size 64 contig_549	1	AT3G10940.1_Symbols:_dual_specificity_protein_phosphatase_(DsPTP1)_family_protein_	chr3:3422259-3423394 REVERSE LENGTH=282	523.472	89	92	282	0
Word Size 64 contig_550	1	AT1G48830.2_Symbols:_Ribosomal_protein_S7e_family_protein_	chr1:18059854-18060935 REVERSE LENGTH=191	372.474	95	98	191	3.5526e-129
Word Size 64 contig_551	1	AT5G06260.1_Symbols:_TLD-domain_containing_nucleolar_protein_	chr5:1902755-1904835 REVERSE LENGTH=424	719.539	88	93	424	0
Word Size 64 contig_552	1	AT5G24710.1_Symbols:_Transducin/WD40_repeat-like_superfamily_protein_	chr5:8459148-8467920 REVERSE LENGTH=1377	2246.08	93	95	1377	0
Word Size 64 contig_553	1	AT1G08490.1_Symbols:_ATSUFS,_SUFS,_ATCPNIFS,_ATNFS2,_CPNIFS_chloroplastic_NIFS-like_cysteine_desulfurase_	chr1:2685980-2688547 REVERSE LENGTH=463	806.979	89	93	463	0
Word Size 64 contig_554	1	AT2G38170.1_Symbols:_CAX1,_ATCAX1,_RCI4_cation_exchanger_1_	chr2:15989429-15993178 REVERSE LENGTH=463	510.375	87	92	335	1.3371e-177
Word Size 64 contig_555	1	AT3G12980.1_Symbols:_HAC5,_ATHPCAT4_histone_acetyltransferase_of_the_CBP_family_5_	chr3:4146919-4154495 FORWARD LENGTH=1670	2749.54	83	88	1660	0
Word Size 64 contig_556	2	AT4G27500.1_Symbols:_PPI1_proton_pump_interactor_1_	chr4:13743614-13745900 FORWARD LENGTH=612	713.375	83	89	480	0
Word Size 64 contig_557	1	AT5G40810.1_Symbols:_Cytochrome_C1_family_	chr5:16340200-16342327 FORWARD LENGTH=307	498.049	94	99	307	1.4172e-174
Word Size 64 contig_558	2	AT5G45510.2_Symbols:_Leucine-rich_repeat_(LRR)_family_protein_	chr5:18444798-18448952 FORWARD LENGTH=1210	941.799	60	72	982	0
Word Size 64 contig_559	1	AT2G44120.2_Symbols:_Ribosomal_protein_L30/L7_family_protein_	chr2:18249227-18250417 REVERSE LENGTH=247	425.631	93	96	243	7.8194e-149
Word Size 64 contig_560	2	AT1G53290.1_Symbols:_Galactosyltransferase_family_protein_	chr1:19871353-19873251 FORWARD LENGTH=345	447.973	99	100	232	1.5076e-176
Word Size 64 contig_561	1	AT3G21055.1_Symbols:_PSBTN_photosystem_II_subunit_T_	chr3:7376761-7377072 REVERSE LENGTH=103	145.591	80	83	103	7.88692e-44
Word Size 64 contig_562	1	AT1G11910.1_Symbols:_APA1,_ATAPA1_aspartic_proteinase_A1_	chr1:4017119-4019874 REVERSE LENGTH=506	958.748	94	96	506	0
Word Size 64 contig_563	1	AT1G76140.1_Symbols:_Prolyl_oligopeptidase_family_protein_	chr1:28571187-28574852 FORWARD LENGTH=795	1428.69	89	94	795	0
Word Size 64 contig_564	1	AT5G01750.2_Symbols:_Protein_of_unknown_function_(DUF567)_	chr5:290034-291109 FORWARD LENGTH=217	94.7449	96	98	47	3.59844e-24
Word Size 64 contig_565	1	AT4G16340.1_Symbols:_SPK1_guanyl-nucleotide_exchange_factors;GTPase_binding;GTP_binding_	chr4:9228773-9241060 REVERSE LENGTH=1830	3491.82	96	98	1825	0
Word Size 64 contig_566	1	AT3G61430.2_Symbols:_PIP1A,_ATPIP1,_PIP1,_PIP1;1_plasma_membrane_intrinsic_protein_1A_	chr3:22733657-22735113 FORWARD LENGTH=286	556.984	99	100	286	0
Word Size 64 contig_567	1	AT1G03210.1_Symbols:_Phenazine_biosynthesis_PhzC/PhzF_protein_	chr1:782948-784240 FORWARD LENGTH=286	478.789	80	87	286	2.8479e-169
Word Size 64 contig_568	1	AT1G35160.1_Symbols:_GRF4,_14-3-3PHI,_GF14_PHI_GF14_protein_phi_chain_	chr1:12867264-12868514 FORWARD LENGTH=267	516.538	98	99	256	0
Word Size 64 contig_569	1	AT3G58500.1_Symbols:_PP2A-4_protein_phosphatase_2A-4_	chr3:21635503-21638911 REVERSE LENGTH=313	655.981	99	100	313	0
Word Size 64 contig_570	1	AT1G22610.1_Symbols:_C2_calcium/lipid-binding_plant_phosphoribosyltransferase_family_protein_	chr1:7994478-7997567 FORWARD LENGTH=1029	1821.59	89	93	1029	0
Word Size 64 contig_571	10	AT5G40450.1_Symbols:_unknown_protein;_FUNCTIONS_IN:_molecular_function_unknown;_INVOLVED_IN:_biological_process_unknown;_LOCATED_IN:_chloroplast,_plasma_membrane;_EXPRESSED_IN:_24_plant_structure	chr5:16184799-16195513 REVERSE LENGTH=2889	335.109	60	73	563	1.1385e-91
Word Size 64 contig_572	1	AT1G69280.1_Symbols:_unknown_protein;_BEST_Arabidopsis_thaliana_protein_match_is:_unknown_protein_(TAIR:AT2G03630.1);_Has_885_Blast_hits_to_474_proteins_in_40_species:_Archae_-_0;_Bacteria_-_4;_M	chr1:26045290-26046670 REVERSE LENGTH=400	356.295	70	77	379	2.6158e-118
Word Size 64 contig_573	1	AT1G55490.2_Symbols:_CPN60B,_LEN1_chaperonin_60_beta_	chr1:20715717-20718673 REVERSE LENGTH=600	1078.93	97	99	590	0
Word Size 64 contig_574	1	AT4G35760.1_Symbols:_NAD(P)H_dehydrogenase_(quinone)s_	chr4:16942733-16944622 REVERSE LENGTH=376	580.867	86	93	376	0
Word Size 64 contig_575	1	AT3G16240.1_Symbols:_DELTA-TIP,_TIP2;1,_DELTA-TIP1,_AQP1,_ATTIP2;1_delta_tonoplast_integral_protein_	chr3:5505534-5506788 FORWARD LENGTH=250	403.29	97	99	250	9.9772e-140
Word Size 64 contig_576	1	AT5G59970.1_Symbols:_Histone_superfamily_protein_	chr5:24146352-24146663 REVERSE LENGTH=103	164.851	100	100	82	1.04612e-51
Word Size 64 contig_577	2	AT5G48610.1_Symbols:_unknown_protein;_Has_43043_Blast_hits_to_23768_proteins_in_1327_species:_Archae_-_108;_Bacteria_-_3952;_Metazoa_-_17076;_Fungi_-_3614;_Plants_-_1643;_Viruses_-_204;_Other_Euk	chr5:19712614-19714861 FORWARD LENGTH=354	259.225	96	100	233	1.35981e-78
Word Size 64 contig_578	1	AT4G10300.1_Symbols:_RmlC-like_cupins_superfamily_protein_	chr4:6384564-6385946 FORWARD LENGTH=134	152.91	78	87	92	2.05347e-45
Word Size 64 contig_579	1	AT5G46250.1_Symbols:_RNA-binding_protein_	chr5:18755388-18758056 FORWARD LENGTH=422	486.878	71	78	413	1.7697e-167
Word Size 64 contig_580	2	AT3G17650.1_Symbols:_YSL5,_PDE321_YELLOW_STRIPE_like_5_	chr3:6034307-6037087 FORWARD LENGTH=714	828.165	92	96	441	0
Word Size 64 contig_581	1	AT3G04400.1_Symbols:_emb2171_Ribosomal_protein_L14p/L23e_family_protein_	chr3:1167339-1168308 FORWARD LENGTH=140	282.722	100	100	140	1.84829e-96
Word Size 64 contig_582	1	AT4G27910.1_Symbols:_ATX4,_SDG16_SET_domain_protein_16_	chr4:13894694-13900256 FORWARD LENGTH=1027	1658.27	83	88	1027	0
Word Size 64 contig_583	1	AT1G76080.1_Symbols:_ATCDSP32,_CDSP32_chloroplastic_drought-induced_stress_protein_of_32_kD_	chr1:28548063-28549348 REVERSE LENGTH=302	514.998	90	93	302	0
Word Size 64 contig_584	1	AT5G22860.1_Symbols:_Serine_carboxypeptidase_S28_family_protein_	chr5:7639511-7642945 REVERSE LENGTH=502	749.584	82	91	479	0
Word Size 64 contig_585	1	AT1G61600.1_Symbols:_Protein_of_unknown_function_(DUF1262)_	chr1:22729816-22731182 FORWARD LENGTH=421	642.114	88	92	421	0
Word Size 64 contig_586	1	AT1G52410.2_Symbols:_TSA1_TSK-associating_protein_1_	chr1:19520762-19525361 FORWARD LENGTH=759	864.374	73	81	730	0
Word Size 64 contig_587	1	AT3G61820.1_Symbols:_Eukaryotic_aspartyl_protease_family_protein_	chr3:22880074-22881525 REVERSE LENGTH=483	749.584	90	93	483	0
Word Size 64 contig_588	1	AT2G20280.1_Symbols:_Zinc_finger_C-x8-C-x5-C-x3-H_type_family_protein_	chr2:8740054-8742349 REVERSE LENGTH=371	567	91	97	371	0
Word Size 64 contig_589	1	AT2G47160.1_Symbols:_BOR1_HCO3-_transporter_family_	chr2:19357740-19360787 REVERSE LENGTH=704	1290.02	97	98	704	0
Word Size 64 contig_590	1	AT1G01720.1_Symbols:_ATAF1,_ANAC002_NAC_(No_Apical_Meristem)_domain_transcriptional_regulator_superfamily_protein_	chr1:268471-269514 FORWARD LENGTH=289	497.278	87	92	289	1.5069e-175
Word Size 64 contig_591	1	AT4G17770.1_Symbols:_ATTPS5,_TPS5_trehalose_phosphatase/synthase_5_	chr4:9877055-9880084 FORWARD LENGTH=862	1707.19	97	98	862	0
Word Size 64 contig_592	1	AT3G03490.1_Symbols:_PEX19-1,_AtPEX19-1_peroxin_19-1_	chr3:830302-831759 REVERSE LENGTH=248	375.555	87	93	248	1.9166e-129
Word Size 64 contig_593	1	AT5G06430.1_Symbols:_Thioredoxin_superfamily_protein_	chr5:1963580-1964251 REVERSE LENGTH=194	30.8018	33	51	57	0.870877
Word Size 64 contig_594	1	AT3G47990.1_Symbols:_SIS3_SUGAR-INSENSITIVE_3_	chr3:17713367-17716051 REVERSE LENGTH=358	276.174	91	94	144	4.17769e-91
Word Size 64 contig_595	1	AT5G38450.1_Symbols:_CYP735A1_cytochrome_P450,_family_735,_subfamily_A,_polypeptide_1_	chr5:15394000-15397233 REVERSE LENGTH=518	114.005	27	44	453	2.16911e-26
Word Size 64 contig_596	1	AT3G45770.1_Symbols:_Polyketide_synthase,_enoylreductase_family_protein_	chr3:16805753-16807774 REVERSE LENGTH=375	650.588	90	95	375	0
Word Size 64 contig_597	1	AT1G20370.1_Symbols:_Pseudouridine_synthase_family_protein_	chr1:7051846-7053588 REVERSE LENGTH=549	856.67	77	82	542	0
Word Size 64 contig_598	1	AT1G78240.2_Symbols:_TSD2,_QUA2_S-adenosyl-L-methionine-dependent_methyltransferases_superfamily_protein_	chr1:29433173-29435815 REVERSE LENGTH=684	1220.3	87	92	684	0
Word Size 64 contig_599	1	AT5G61600.1_Symbols:_ERF104_ethylene_response_factor_104_	chr5:24766643-24767368 REVERSE LENGTH=241	331.643	72	77	241	4.0885e-111
Word Size 64 contig_600	1	AT3G21720.1_Symbols:_ICL_isocitrate_lyase_	chr3:7652789-7655873 REVERSE LENGTH=576	915.99	95	98	510	0
Word Size 64 contig_601	1	AT1G01900.1_Symbols:_ATSBT1.1,_SBTI1.1_subtilase_family_protein_	chr1:310332-313011 FORWARD LENGTH=774	1250.73	86	91	769	0
Word Size 64 contig_602	1	AT2G40420.1_Symbols:_Transmembrane_amino_acid_transporter_family_protein_	chr2:16877300-16878982 FORWARD LENGTH=440	30.0314	40	70	30	1.122
Word Size 64 contig_603	1	AT1G24180.1_Symbols:_IAR4_Thiamin_diphosphate-binding_fold_(THDP-binding)_superfamily_protein_	chr1:8560777-8563382 REVERSE LENGTH=393	759.599	94	99	379	0
Word Size 64 contig_604	2	AT5G20250.4_Symbols:_DIN10_Raffinose_synthase_family_protein_	chr5:6833730-6836635 FORWARD LENGTH=844	1400.57	89	94	783	0
Word Size 64 contig_605	1	AT2G37330.1_Symbols:_ALS3_aluminum_sensitive_3_	chr2:15669190-15670172 FORWARD LENGTH=273	484.952	90	95	273	1.2873e-167
Word Size 64 contig_606	1	AT3G48110.1_Symbols:_EDD1,_EDD_glycine-tRNA_ligases_	chr3:17763111-17770964 FORWARD LENGTH=1067	1827.37	90	94	1060	0
Word Size 64 contig_607	1	AT4G03740.1_Symbols:_unknown_protein;_Has_1807_Blast_hits_to_1807_proteins_in_277_species:_Archae_-_0;_Bacteria_-_0;_Metazoa_-_736;_Fungi_-_347;_Plants_-_385;_Viruses_-_0;_Other_Eukaryotes_-_339_	chr4:1661992-1663515 REVERSE LENGTH=345	39.6614	52	65	31	0.00163743
Word Size 64 contig_608	1	AT1G78510.1_Symbols:_SPS1_solanesyl_diphosphate_synthase_1_	chr1:29535410-29537163 REVERSE LENGTH=406	668.307	85	92	406	0
Word Size 64 contig_609	1	AT5G02500.1_Symbols:_HSC70-1,_HSP70-1,_AT-HSC70-1,_HSC70_heat_shock_cognate_protein_70-1_	chr5:554055-556334 REVERSE LENGTH=651	1086.63	95	98	595	0
Word Size 64 contig_610	1	AT5G20830.2_Symbols:_SUS1,_ASUS1,_atsus1_sucrose_synthase_1_	chr5:7050599-7054032 REVERSE LENGTH=808	1510.35	94	98	802	0
Word Size 64 contig_611	1	AT2G01890.1_Symbols:_PAP8,_ATPAP8_purple_acid_phosphatase_8_	chr2:396985-399168 REVERSE LENGTH=335	536.569	85	93	335	0
Word Size 64 contig_612	1	AT3G45830.1_Symbols:_unknown_protein;_FUNCTIONS_IN:_molecular_function_unknown;_INVOLVED_IN:_biological_process_unknown;_LOCATED_IN:_cellular_component_unknown;_EXPRESSED_IN:_24_plant_structures;	chr3:16841277-16845173 FORWARD LENGTH=1298	2049.25	83	89	1298	0
Word Size 64 contig_613	1	AT5G01830.1_Symbols:_ARM_repeat_superfamily_protein_	chr5:320983-323007 FORWARD LENGTH=674	1057.74	85	92	668	0
Word Size 64 contig_614	1	AT5G13490.2_Symbols:_AAC2_ADP/ATP_carrier_2_	chr5:4336034-4337379 FORWARD LENGTH=385	593.964	88	93	364	0
Word Size 64 contig_615	1	AT3G50210.3_Symbols:_2-oxoglutarate_(2OG)_and_Fe(II)-dependent_oxygenase_superfamily_protein_	chr3:18614338-18616229 REVERSE LENGTH=332	626.706	90	94	332	0
Word Size 64 contig_616	1	AT1G74470.1_Symbols:_Pyridine_nucleotide-disulphide_oxidoreductase_family_protein_	chr1:27991248-27992845 FORWARD LENGTH=467	858.596	96	98	464	0
Word Size 64 contig_617	1	AT5G14040.1_Symbols:_PHT3;1_phosphate_transporter_3;1_	chr5:4531059-4532965 REVERSE LENGTH=375	623.239	94	97	337	0
Word Size 64 contig_618	1	AT4G14320.1_Symbols:_Zinc-binding_ribosomal_protein_family_protein_	chr4:8242684-8243805 REVERSE LENGTH=105	167.933	96	97	102	1.13321e-52
Word Size 64 contig_619	1	AT4G01280.1_Symbols:_Homeodomain-like_superfamily_protein_	chr4:535288-536854 FORWARD LENGTH=302	463.381	76	83	302	1.2837e-160
Word Size 64 contig_620	1	AT2G39000.1_Symbols:_Acyl-CoA_N-acyltransferases_(NAT)_superfamily_protein_	chr2:16286454-16287941 REVERSE LENGTH=291	491.5	88	91	290	6.7558e-174
Word Size 64 contig_621	1	AT2G42580.1_Symbols:_TTL3,_VIT_tetratricopetide-repeat_thioredoxin-like_3_	chr2:17728855-17731461 FORWARD LENGTH=691	1077.39	87	91	691	0
Word Size 64 contig_622	1	AT3G04230.1_Symbols:_Ribosomal_protein_S5_domain_2-like_superfamily_protein_	chr3:1113169-1113609 REVERSE LENGTH=146	176.022	89	95	94	2.01338e-56
Word Size 64 contig_623	1	AT5G15780.1_Symbols:_Pollen_Ole_e_1_allergen_and_extensin_family_protein_	chr5:5144898-5146297 REVERSE LENGTH=401	279.641	90	95	168	3.1238e-87
Word Size 64 contig_624	4	AT1G76010.1_Symbols:_Alba_DNA/RNA-binding_protein_	chr1:28528505-28530488 REVERSE LENGTH=350	324.709	100	100	291	1.8061e-105
Word Size 64 contig_625	1	AT4G21070.1_Symbols:_ATBRCA1,_BRCA1_breast_cancer_susceptibility1_	chr4:11248174-11252633 FORWARD LENGTH=941	1266.91	74	82	940	0
Word Size 64 contig_626	1	AT4G38940.1_Symbols:_Galactose_oxidase/kelch_repeat_superfamily_protein_	chr4:18152848-18153960 FORWARD LENGTH=370	549.28	76	84	364	0
Word Size 64 contig_627	1	AT3G60750.1_Symbols:_Transketolase_	chr3:22454004-22456824 FORWARD LENGTH=741	1345.87	96	98	722	0
Word Size 64 contig_628	1	AT4G16370.1_Symbols:_ATOPT3,_OPT3_oligopeptide_transporter_	chr4:9247514-9250071 REVERSE LENGTH=737	1445.64	95	98	737	0
Word Size 64 contig_629	1	AT5G48180.1_Symbols:_NSP5_nitrile_specifier_protein_5_	chr5:19541283-19542358 REVERSE LENGTH=326	541.576	82	89	317	0
Word Size 64 contig_630	1	AT4G03020.2_Symbols:_transducin_family_protein_/_WD-40_repeat_family_protein_	chr4:1331704-1334472 REVERSE LENGTH=493	939.102	95	97	493	0
Word Size 64 contig_631	1	AT4G14040.1_Symbols:_EDA38,_SBP2_selenium-binding_protein_2_	chr4:8100691-8102828 REVERSE LENGTH=487	968.378	95	98	487	0
Word Size 64 contig_632	1	AT1G14670.1_Symbols:_Endomembrane_protein_70_protein_family_	chr1:5037669-5040199 FORWARD LENGTH=592	1082.01	98	99	592	0
Word Size 64 contig_633	1	AT4G13550.1_Symbols:_triglyceride_lipases;triglyceride_lipases_	chr4:7871251-7876160 REVERSE LENGTH=715	985.326	76	83	693	0
Word Size 64 contig_634	1	AT3G16660.1_Symbols:_Pollen_Ole_e_1_allergen_and_extensin_family_protein_	chr3:5676904-5677788 FORWARD LENGTH=180	102.064	45	58	176	9.19831e-26
Word Size 64 contig_635	1	AT5G17700.1_Symbols:_MATE_efflux_family_protein_	chr5:5831025-5833415 REVERSE LENGTH=497	669.078	88	94	408	0
Word Size 64 contig_636	1	AT3G06170.1_Symbols:_Serinc-domain_containing_serine_and_sphingolipid_biosynthesis_protein_	chr3:1867520-1869738 FORWARD LENGTH=409	644.81	92	95	390	0
Word Size 64 contig_637	1	AT1G11790.1_Symbols:_ADT1_arogenate_dehydratase_1_	chr1:3981476-3984962 FORWARD LENGTH=392	740.339	92	95	391	0
Word Size 64 contig_638	1	AT5G06870.1_Symbols:_PGIP2,_ATPGIP2_polygalacturonase_inhibiting_protein_2_	chr5:2133941-2135016 FORWARD LENGTH=330	461.84	77	87	310	8.1513e-161
Word Size 64 contig_639	1	AT1G67090.1_Symbols:_RBCS1A_ribulose_bisphosphate_carboxylase_small_chain_1A_	chr1:25048465-25049249 REVERSE LENGTH=180	369.777	97	97	180	8.2695e-128
Word Size 64 contig_640	1	AT1G76990.5_Symbols:_ACR3_ACT_domain_repeat_3_	chr1:28933387-28935179 FORWARD LENGTH=453	890.952	94	97	453	0
Word Size 64 contig_641	1	AT3G05560.3_Symbols:_Ribosomal_L22e_protein_family_	chr3:1614641-1615204 FORWARD LENGTH=124	182.57	96	98	124	2.37746e-57
Word Size 64 contig_642	1	AT4G27160.1_Symbols:_AT2S3,_SESA3_seed_storage_albumin_3_	chr4:13611836-13612330 FORWARD LENGTH=164	141.354	63	77	164	1.40695e-40
Word Size 64 contig_643	1	AT4G32720.1_Symbols:_AtLa1,_La1_La_protein_1_	chr4:15787313-15789683 FORWARD LENGTH=433	656.751	85	91	433	0
Word Size 64 contig_644	1	AT3G14420.2_Symbols:_Aldolase-type_TIM_barrel_family_protein_	chr3:4821804-4823899 FORWARD LENGTH=367	677.552	92	96	367	0
Word Size 64 contig_645	1	AT5G17920.2_Symbols:_ATCIMS_Cobalamin-independent_synthase_family_protein_	chr5:5935771-5939195 FORWARD LENGTH=765	1500.72	98	99	765	0
Word Size 64 contig_646	1	AT4G39980.1_Symbols:_DHS1_3-deoxy-D-arabino-heptulosonate_7-phosphate_synthase_1_	chr4:18539654-18541832 FORWARD LENGTH=525	978.393	94	96	511	0
Word Size 64 contig_647	1	AT4G24220.1_Symbols:_VEP1,_AWI31_NAD(P)-binding_Rossmann-fold_superfamily_protein_	chr4:12565219-12566474 FORWARD LENGTH=388	684.1	90	95	373	0
Word Size 64 contig_648	1	AT2G01570.1_Symbols:_RGA1,_RGA_GRAS_family_transcription_factor_family_protein_	chr2:255581-257344 REVERSE LENGTH=587	994.186	84	88	585	0
Word Size 64 contig_649	1	AT4G28440.1_Symbols:_Nucleic_acid-binding,_OB-fold-like_protein_	chr4:14060054-14060970 FORWARD LENGTH=153	251.521	91	94	133	1.21546e-83
Word Size 64 contig_650	2	AT1G07110.1_Symbols:_F2KP,_ATF2KP,_FKFBP_fructose-2,6-bisphosphatase_	chr1:2178363-2183980 REVERSE LENGTH=744	673.7	96	99	408	0
Word Size 64 contig_651	1	AT3G13110.1_Symbols:_ATSERAT2;2,_SAT-1,_SAT-A,_SAT3,_SAT-M,_SERAT2;2_serine_acetyltransferase_2;2_	chr3:4214939-4216114 REVERSE LENGTH=391	666.381	85	90	388	0
Word Size 64 contig_652	1	AT3G57090.1_Symbols:_BIGYIN,_FIS1A_Tetratricopeptide_repeat_(TPR)-like_superfamily_protein_	chr3:21128627-21129981 FORWARD LENGTH=170	271.937	86	93	150	1.9672e-91
Word Size 64 contig_653	1	AT3G46000.1_Symbols:_ADF2_actin_depolymerizing_factor_2_	chr3:16907743-16908822 REVERSE LENGTH=137	276.944	97	99	137	1.63343e-93
Word Size 64 contig_654	1	AT1G07310.1_Symbols:_Calcium-dependent_lipid-binding_(CaLB_domain)_family_protein_	chr1:2247775-2248833 REVERSE LENGTH=352	452.21	86	88	352	6.1437e-152
Word Size 64 contig_655	1	AT4G34220.1_Symbols:_Leucine-rich_repeat_protein_kinase_family_protein_	chr4:16381653-16384054 REVERSE LENGTH=757	1204.89	82	88	755	0
Word Size 64 contig_656	2	AT1G45332.1_Symbols:_Translation_elongation_factor_EFG/EF2_protein_	chr1:17172507-17176683 REVERSE LENGTH=754	348.206	89	93	194	7.399e-113
Word Size 64 contig_657	1	AT4G19410.1_Symbols:_Pectinacetylesterase_family_protein_	chr4:10582188-10584766 REVERSE LENGTH=391	758.829	96	99	391	0
Word Size 64 contig_658	4	AT4G11900.1_Symbols:_S-locus_lectin_protein_kinase_family_protein_	chr4:7150241-7153542 REVERSE LENGTH=849	492.271	85	92	295	0
Word Size 64 contig_659	1	AT1G16470.2_Symbols:_PAB1_proteasome_subunit_PAB1_	chr1:5623122-5625439 FORWARD LENGTH=235	479.945	100	100	235	3.3072e-170
Word Size 64 contig_660	1	AT2G26780.1_Symbols:_ARM_repeat_superfamily_protein_	chr2:11410125-11423598 FORWARD LENGTH=1826	3150.53	90	95	1812	0
Word Size 64 contig_661	1	AT3G61490.3_Symbols:_Pectin_lyase-like_superfamily_protein_	chr3:22758439-22760137 FORWARD LENGTH=476	877.856	95	98	456	0
Word Size 64 contig_662	1	AT5G45340.1_Symbols:_CYP707A3_cytochrome_P450,_family_707,_subfamily_A,_polypeptide_3_	chr5:18368977-18370909 REVERSE LENGTH=463	858.21	95	97	430	0
Word Size 64 contig_663	1	AT1G75550.1_Symbols:_glycine-rich_protein_	chr1:28369437-28369940 REVERSE LENGTH=167	88.5817	89	95	44	3.59992e-22
Word Size 64 contig_664	1	AT3G20300.1_Symbols:_Protein_of_unknown_function_(DUF3537)_	chr3:7079832-7081809 REVERSE LENGTH=452	721.465	94	96	431	0
Word Size 64 contig_665	1	AT5G24930.1_Symbols:_ATCOL4,_COL4_CONSTANS-like_4_	chr5:8589325-8590949 FORWARD LENGTH=406	603.594	89	92	362	0
Word Size 64 contig_666	1	AT5G26000.1_Symbols:_TGG1,_BGLU38_thioglucoside_glucohydrolase_1_	chr5:9079678-9082347 REVERSE LENGTH=541	209.534	72	83	138	1.31184e-63
Word Size 64 contig_667	1	AT3G63500.2_Symbols:_Protein_of_unknown_function_(DUF1423)_	chr3:23446331-23449991 REVERSE LENGTH=1162	1423.3	75	83	1110	0
Word Size 64 contig_668	1	AT5G19220.1_Symbols:_ADG2,_APL1_ADP_glucose_pyrophosphorylase_large_subunit_1_	chr5:6463931-6466775 REVERSE LENGTH=522	1002.28	93	97	522	0
Word Size 64 contig_669	2	AT2G28240.1_Symbols:_ATP-dependent_helicase_family_protein_	chr2:12039649-12041970 FORWARD LENGTH=660	224.172	42	53	462	1.7776e-62
Word Size 64 contig_670	1	AT2G04515.1_Symbols:_unknown_protein;_FUNCTIONS_IN:_molecular_function_unknown;_INVOLVED_IN:_biological_process_unknown;_LOCATED_IN:_endomembrane_system;_BEST_Arabidopsis_thaliana_protein_match_i	chr2:1573721-1574311 FORWARD LENGTH=196	133.65	62	72	196	5.95921e-37
Word Size 64 contig_671	1	AT3G24600.1_Symbols:_Late_embryogenesis_abundant_protein,_group_2_	chr3:8972195-8974867 REVERSE LENGTH=506	27.335	52	55	29	9.35403
Word Size 64 contig_672	1	AT1G20950.1_Symbols:_Phosphofructokinase_family_protein_	chr1:7297467-7301336 REVERSE LENGTH=614	1201.04	96	98	614	0
Word Size 64 contig_673	1	AT3G56130.1_Symbols:_biotin/lipoyl_attachment_domain-containing_protein_	chr3:20826852-20829007 FORWARD LENGTH=281	421.009	81	89	281	6.1013e-146
Word Size 64 contig_674	1	AT2G43940.1_Symbols:_ATHOL3,_HOL3_S-adenosyl-L-methionine-dependent_methyltransferases_superfamily_protein_	chr2:18196091-18197664 REVERSE LENGTH=226	427.943	91	96	226	2.1214e-150
Word Size 64 contig_675	1	AT3G01470.1_Symbols:_ATHB-1,_ATHB1,_HD-ZIP-1,_HAT5,_HB-1_homeobox_1_	chr3:182648-184034 REVERSE LENGTH=272	434.106	86	91	272	1.6024e-149
Word Size 64 contig_676	1	AT4G30310.2_Symbols:_FGGY_family_of_carbohydrate_kinase_	chr4:14831913-14835092 FORWARD LENGTH=579	1134.01	95	99	579	0
Word Size 64 contig_677	1	AT5G27700.1_Symbols:_Ribosomal_protein_S21e_	chr5:9807541-9808048 REVERSE LENGTH=82	166.777	94	99	82	2.46441e-52
Word Size 64 contig_678	1	AT4G13830.2_Symbols:_J20_DNAJ-like_20_	chr4:8011518-8012577 FORWARD LENGTH=197	292.352	84	91	196	3.98381e-98
Word Size 64 contig_679	1	AT1G51680.1_Symbols:_4CL1,_4CL.1,_AT4CL1_4-coumarate:CoA_ligase_1_	chr1:19159007-19161464 REVERSE LENGTH=561	968.763	92	95	561	0
Word Size 64 contig_680	1	AT3G24830.1_Symbols:_Ribosomal_protein_L13_family_protein_	chr3:9064613-9065871 FORWARD LENGTH=206	392.504	96	98	206	4.9331e-137
Word Size 64 contig_681	1	AT5G13860.1_Symbols:_ELC-Like_ELCH-like_	chr5:4473212-4474318 REVERSE LENGTH=368	568.926	79	87	368	0
Word Size 64 contig_682	1	AT2G36320.1_Symbols:_A20/AN1-like_zinc_finger_family_protein_	chr2:15229388-15229873 FORWARD LENGTH=161	233.417	75	81	161	6.12039e-76
Word Size 64 contig_683	1	AT1G27090.1_Symbols:_glycine-rich_protein_	chr1:9404041-9406098 REVERSE LENGTH=420	518.85	80	87	328	1.8802e-179
Word Size 64 contig_684	1	AT3G26060.1_Symbols:_ATPRX_Q_Thioredoxin_superfamily_protein_	chr3:9524807-9526123 FORWARD LENGTH=216	332.028	92	95	193	3.5846e-113
Word Size 64 contig_685	1	AT2G20270.1_Symbols:_Thioredoxin_superfamily_protein_	chr2:8738001-8739617 REVERSE LENGTH=179	218.394	73	85	157	1.00881e-67
Word Size 64 contig_686	1	AT1G75090.1_Symbols:_DNA_glycosylase_superfamily_protein_	chr1:28187647-28189612 REVERSE LENGTH=329	513.457	81	87	329	2.2563e-173
Word Size 64 contig_687	1	AT1G53240.1_Symbols:_mMDH1_Lactate/malate_dehydrogenase_family_protein_	chr1:19854966-19856802 REVERSE LENGTH=341	673.7	97	99	341	0
Word Size 64 contig_688	8	AT4G02890.4_Symbols:_UBQ14_Ubiquitin_family_protein_	chr4:1278747-1279664 REVERSE LENGTH=305	219.55	100	100	192	5.56314e-69
Word Size 64 contig_689	1	AT1G50010.1_Symbols:_TUA2_tubulin_alpha-2_chain_	chr1:18517737-18519729 FORWARD LENGTH=450	468.003	100	100	244	1.0164e-163
Word Size 64 contig_690	1	AT2G45820.1_Symbols:_Remorin_family_protein_	chr2:18863147-18864576 REVERSE LENGTH=190	230.72	88	92	190	2.9937e-74
Word Size 64 contig_691	2	AT1G66880.1_Symbols:_Protein_kinase_superfamily_protein_	chr1:24946928-24955438 FORWARD LENGTH=1296	559.296	87	94	303	0
Word Size 64 contig_692	1	AT2G37170.1_Symbols:_PIP2B,_PIP2;2_plasma_membrane_intrinsic_protein_2_	chr2:15613624-15614791 REVERSE LENGTH=285	496.893	95	98	285	1.0024e-175
Word Size 64 contig_693	1	AT5G09600.3_Symbols:_SDH3-1_succinate_dehydrogenase_3-1_	chr5:2979220-2980527 FORWARD LENGTH=213	318.931	79	84	213	1.4289e-107
Word Size 64 contig_694	1	AT5G04270.1_Symbols:_DHHC-type_zinc_finger_family_protein_	chr5:1182896-1184718 REVERSE LENGTH=254	423.705	90	95	254	2.0838e-147
Word Size 64 contig_695	1	AT1G45474.2_Symbols:_LHCA5_photosystem_I_light_harvesting_complex_gene_5_	chr1:17179353-17180439 FORWARD LENGTH=256	382.104	88	93	256	2.0379e-132
Word Size 64 contig_696	2	AT1G69510.2_Symbols:_cAMP-regulated_phosphoprotein_19-related_protein_	chr1:26126779-26127725 FORWARD LENGTH=137	148.288	81	88	101	4.91399e-43
Word Size 64 contig_697	1	AT1G19320.1_Symbols:_Pathogenesis-related_thaumatin_superfamily_protein_	chr1:6679327-6680178 FORWARD LENGTH=247	327.405	69	75	246	5.2862e-111
Word Size 64 contig_698	2	AT5G11790.1_Symbols:_NDL2_N-MYC_downregulated-like_2_	chr5:3799682-3802496 FORWARD LENGTH=344	480.33	97	100	268	1.6504e-166
Word Size 64 contig_699	1	AT3G09440.2_Symbols:_Heat_shock_protein_70_(Hsp_70)_family_protein_	chr3:2903434-2905632 REVERSE LENGTH=649	1183.32	96	98	649	0
Word Size 64 contig_700	1	AT5G40810.1_Symbols:_Cytochrome_C1_family_	chr5:16340200-16342327 FORWARD LENGTH=307	521.546	96	99	307	0
Word Size 64 contig_701	1	AT3G02630.1_Symbols:_Plant_stearoyl-acyl-carrier-protein_desaturase_family_protein_	chr3:562164-564524 FORWARD LENGTH=396	773.467	96	98	396	0
Word Size 64 contig_702	1	AT5G35400.1_Symbols:_Pseudouridine_synthase_family_protein_	chr5:13599416-13602240 REVERSE LENGTH=420	175.252	90	96	102	7.4435e-53
Word Size 64 contig_703	1	AT1G54010.1_Symbols:_GDSL-like_Lipase/Acylhydrolase_superfamily_protein_	chr1:20158854-20160747 REVERSE LENGTH=386	686.026	85	90	385	0
Word Size 64 contig_704	2	AT1G02120.1_Symbols:_VAD1_GRAM_domain_family_protein_	chr1:395761-399720 FORWARD LENGTH=598	42.3578	95	100	21	2.84568e-05
Word Size 64 contig_705	1	AT2G34480.1_Symbols:_Ribosomal_protein_L18ae/LX_family_protein_	chr2:14532916-14534161 REVERSE LENGTH=178	362.073	97	99	178	1.03e-126
Word Size 64 contig_706	1	AT2G01950.1_Symbols:_VH1,_BRL2_BRI1-like_2_	chr2:440805-444236 REVERSE LENGTH=1143	2004.56	93	96	1131	0
Word Size 64 contig_707	1	AT2G47710.1_Symbols:_Adenine_nucleotide_alpha_hydrolases-like_superfamily_protein_	chr2:19555045-19555956 REVERSE LENGTH=162	295.049	92	97	153	5.6301e-100
Word Size 64 contig_708	1	AT2G33380.1_Symbols:_RD20,_CLO-3_Caleosin-related_family_protein_	chr2:14144984-14146374 REVERSE LENGTH=236	431.409	88	92	230	5.8304e-152
Word Size 64 contig_709	1	AT4G26850.1_Symbols:_VTC2_mannose-1-phosphate_guanylyltransferase_(GDP)s;GDP-galactose:mannose-1-phosphate_guanylyltransferases;GDP-galactose:glucose-1-phosphate_guanylyltransferases;GDP-galactose	chr4:13499262-13501145 REVERSE LENGTH=442	824.313	92	96	442	0
Word Size 64 contig_710	1	AT2G19760.1_Symbols:_PFN1,_PRF1_profilin_1_	chr2:8517074-8518067 REVERSE LENGTH=131	249.595	90	95	131	3.46763e-83
Word Size 64 contig_711	1	AT1G01960.1_Symbols:_EDA10_SEC7-like_guanine_nucleotide_exchange_family_protein_	chr1:330830-337582 REVERSE LENGTH=1750	3258	95	97	1743	0
Word Size 64 contig_712	1	AT2G31880.1_Symbols:_SOBIR1,_EVR_Leucine-rich_repeat_protein_kinase_family_protein_	chr2:13554920-13556845 FORWARD LENGTH=641	1038.48	85	92	641	0
Word Size 64 contig_713	1	AT4G39100.2_Symbols:_SHL1_PHD_finger_family_protein_/_bromo-adjacent_homology_(BAH)_domain-containing_protein_	chr4:18218712-18220134 REVERSE LENGTH=169	319.316	89	94	169	3.4384e-108
Word Size 64 contig_714	1	AT3G57550.1_Symbols:_AGK2,_GK-2_guanylate_kinase_	chr3:21307269-21309193 FORWARD LENGTH=389	756.133	94	98	389	0
Word Size 64 contig_715	1	AT1G78880.1_Symbols:_Ubiquitin-specific_protease_family_C19-related_protein_	chr1:29653068-29654819 REVERSE LENGTH=468	887.1	97	99	468	0
Word Size 64 contig_716	1	AT5G43780.1_Symbols:_APS4_Pseudouridine_synthase/archaeosine_transglycosylase-like_family_protein_	chr5:17589631-17591480 REVERSE LENGTH=469	866.3	90	94	469	0
Word Size 64 contig_717	1	AT1G16700.1_Symbols:_Alpha-helical_ferredoxin_	chr1:5710012-5711694 FORWARD LENGTH=222	382.874	96	97	204	9.2946e-133
Word Size 64 contig_718	1	AT4G28080.1_Symbols:_Tetratricopeptide_repeat_(TPR)-like_superfamily_protein_	chr4:13948993-13957840 REVERSE LENGTH=1819	2908.63	85	90	1819	0
Word Size 64 contig_719	1	AT2G24360.1_Symbols:_Protein_kinase_superfamily_protein_	chr2:10364742-10366075 REVERSE LENGTH=411	711.449	93	97	411	0
Word Size 64 contig_720	1	AT5G02880.1_Symbols:_UPL4_ubiquitin-protein_ligase_4_	chr5:662643-668847 FORWARD LENGTH=1502	2451.78	84	90	1481	0
Word Size 64 contig_721	1	AT1G07790.1_Symbols:_HTB1_Histone_superfamily_protein_	chr1:2413049-2413495 FORWARD LENGTH=148	179.874	98	98	89	3.87136e-56
Word Size 64 contig_722	1	AT4G29010.1_Symbols:_AIM1_Enoyl-CoA_hydratase/isomerase_family_	chr4:14297312-14302016 REVERSE LENGTH=721	1310.82	91	96	721	0
Word Size 64 contig_723	1	AT1G57680.2_Symbols:_FUNCTIONS_IN:_molecular_function_unknown;_INVOLVED_IN:_biological_process_unknown;_LOCATED_IN:_endomembrane_system;_EXPRESSED_IN:_24_plant_structures;_EXPRESSED_DURING:_15_gr	chr1:21362749-21363837 REVERSE LENGTH=362	471.47	85	89	362	1.514e-161
Word Size 64 contig_724	1	AT3G50080.1_Symbols:_VFB2_VIER_F-box_proteine_2_	chr3:18572788-18574356 FORWARD LENGTH=522	724.161	75	83	521	0
Word Size 64 contig_725	1	AT1G72290.1_Symbols:_Kunitz_family_trypsin_and_protease_inhibitor_protein_	chr1:27215852-27216499 FORWARD LENGTH=215	207.223	62	74	172	1.86235e-65
Word Size 64 contig_726	1	AT1G72290.1_Symbols:_Kunitz_family_trypsin_and_protease_inhibitor_protein_	chr1:27215852-27216499 FORWARD LENGTH=215	172.17	60	74	160	2.33274e-52
Word Size 64 contig_727	1	AT2G20870.1_Symbols:_cell_wall_protein_precursor,_putative_	chr2:8982239-8982661 REVERSE LENGTH=140	106.301	88	93	118	2.24427e-27
Word Size 64 contig_728	1	AT1G09210.1_Symbols:_CRT1b,_AtCRT1b_calreticulin_1b_	chr1:2973217-2976655 REVERSE LENGTH=424	682.174	97	99	354	0
Word Size 64 contig_729	1	AT2G44430.1_Symbols:_DNA-binding_bromodomain-containing_protein_	chr2:18333603-18336165 FORWARD LENGTH=646	421.779	69	77	490	3.0893e-139
Word Size 64 contig_730	1	AT3G09080.1_Symbols:_Transducin/WD40_repeat-like_superfamily_protein_	chr3:2776259-2781785 REVERSE LENGTH=1026	28.8758	28	49	77	9.40303
Word Size 64 contig_731	1	AT1G27595.1_Symbols:_CONTAINS_InterPro_DOMAIN/s:_Symplekin_tight_junction_protein_C-terminal_(InterPro:IPR022075);_BEST_Arabidopsis_thaliana_protein_match_is:_HEAT_repeat-containing_protein_(TAIR	chr1:9596475-9602917 FORWARD LENGTH=961	1566.98	87	92	961	0
Word Size 64 contig_732	1	AT3G05260.1_Symbols:_NAD(P)-binding_Rossmann-fold_superfamily_protein_	chr3:1497665-1498919 REVERSE LENGTH=289	572.778	94	98	289	0
Word Size 64 contig_733	1	AT5G02250.1_Symbols:_EMB2730,_RNR1,_ATMTRNASEII_Ribonuclease_II/R_family_protein_	chr5:454902-459063 FORWARD LENGTH=803	1378.62	92	96	803	0
Word Size 64 contig_734	1	AT3G07565.1_Symbols:_Protein_of_unknown_function_(DUF3755)_	chr3:2413823-2415872 FORWARD LENGTH=258	359.377	91	94	258	2.1608e-119
Word Size 64 contig_735	1	AT3G19390.1_Symbols:_Granulin_repeat_cysteine_protease_family_protein_	chr3:6723024-6724768 FORWARD LENGTH=452	666.766	82	91	428	0
Word Size 64 contig_736	1	AT5G60370.1_Symbols:_FUNCTIONS_IN:_molecular_function_unknown;_INVOLVED_IN:_biological_process_unknown;_LOCATED_IN:_chloroplast;_CONTAINS_InterPro_DOMAIN/s:_Defects-in-morphology_protein_1-like,_	chr5:24282858-24284760 FORWARD LENGTH=413	519.62	81	92	367	1.0768e-180
Word Size 64 contig_737	1	AT1G78910.1_Symbols:_Pseudouridine_synthase_family_protein_	chr1:29665269-29667557 FORWARD LENGTH=478	852.047	88	93	476	0
Word Size 64 contig_738	1	AT5G22360.1_Symbols:_ATVAMP714,_VAMP714_vesicle-associated_membrane_protein_714_	chr5:7404379-7405654 REVERSE LENGTH=221	265.388	96	99	147	2.51416e-88
Word Size 64 contig_739	1	AT1G10120.1_Symbols:_basic_helix-loop-helix_(bHLH)_DNA-binding_superfamily_protein_	chr1:3304228-3305984 REVERSE LENGTH=366	589.341	88	91	354	0
Word Size 64 contig_740	1	AT1G78630.1_Symbols:_emb1473_Ribosomal_protein_L13_family_protein_	chr1:29575997-29577406 FORWARD LENGTH=241	435.647	94	96	241	8.6403e-154
Word Size 64 contig_741	1	AT2G42810.1_Symbols:_PAPP5,_PP5_protein_phosphatase_5.2_	chr2:17812336-17815896 REVERSE LENGTH=484	970.304	95	99	484	0
Word Size 64 contig_742	1	AT4G36920.2_Symbols:_AP2_Integrase-type_DNA-binding_superfamily_protein_	chr4:17400998-17403140 FORWARD LENGTH=432	557.755	92	94	332	0
Word Size 64 contig_743	1	AT1G35680.1_Symbols:_Ribosomal_protein_L21_	chr1:13208777-13210246 FORWARD LENGTH=220	321.242	87	93	215	3.6411e-109
Word Size 64 contig_744	1	AT4G18710.1_Symbols:_BIN2,_DWF12,_UCU1,_ATSK21,_SK21_Protein_kinase_superfamily_protein_	chr4:10296474-10298913 FORWARD LENGTH=380	795.808	100	100	380	0
Word Size 64 contig_745	1	AT5G44790.1_Symbols:_RAN1,_HMA7_copper-exporting_ATPase_/_responsive-to-antagonist_1_/_copper-transporting_ATPase_(RAN1)_	chr5:18075846-18079817 REVERSE LENGTH=1001	1730.69	92	96	1001	0
Word Size 64 contig_746	1	AT5G39090.1_Symbols:_HXXXD-type_acyl-transferase_family_protein_	chr5:15643612-15644958 FORWARD LENGTH=448	635.18	76	85	448	0
Word Size 64 contig_747	1	AT5G44640.1_Symbols:_BGLU13_beta_glucosidase_13_	chr5:18011146-18012669 FORWARD LENGTH=507	788.104	74	87	490	0
Word Size 64 contig_748	1	AT2G16990.2_Symbols:_Major_facilitator_superfamily_protein_	chr2:7383194-7387783 FORWARD LENGTH=456	678.707	79	86	456	0
Word Size 64 contig_749	1	AT4G02340.1_Symbols:_alpha/beta-Hydrolases_superfamily_protein_	chr4:1035722-1037403 FORWARD LENGTH=324	615.15	92	96	318	0
Word Size 64 contig_750	1	AT1G02630.1_Symbols:_Nucleoside_transporter_family_protein_	chr1:561007-562382 REVERSE LENGTH=389	708.753	91	97	389	0
Word Size 64 contig_751	1	AT4G22220.1_Symbols:_ISU1,_ATISU1_SufE/NifU_family_protein_	chr4:11759444-11760881 REVERSE LENGTH=167	300.056	94	98	149	1.057e-101
Word Size 64 contig_752	1	AT2G31570.1_Symbols:_ATGPX2,_GPX2_glutathione_peroxidase_2_	chr2:13438211-13439775 REVERSE LENGTH=169	334.339	96	98	167	3.2821e-114
Word Size 64 contig_753	1	AT4G00970.1_Symbols:_CRK41_cysteine-rich_RLK_(RECEPTOR-like_protein_kinase)_41_	chr4:418437-421694 FORWARD LENGTH=665	932.169	72	81	665	0
Word Size 64 contig_754	1	AT1G75730.2_Symbols:_unknown_protein;_FUNCTIONS_IN:_molecular_function_unknown;_INVOLVED_IN:_biological_process_unknown;_EXPRESSED_IN:_22_plant_structures;_EXPRESSED_DURING:_12_growth_stages._	chr1:28435991-28438983 REVERSE LENGTH=589	683.33	72	80	589	0
Word Size 64 contig_755	1	AT2G01050.1_Symbols:_zinc_ion_binding;nucleic_acid_binding_	chr2:68337-69884 REVERSE LENGTH=515	454.136	48	63	513	6.1861e-142
Word Size 64 contig_756	1	AT3G04760.1_Symbols:_Pentatricopeptide_repeat_(PPR-like)_superfamily_protein_	chr3:1303884-1305692 REVERSE LENGTH=602	1065.83	89	94	602	0
Word Size 64 contig_757	1	AT5G05250.1_Symbols:_unknown_protein;_BEST_Arabidopsis_thaliana_protein_match_is:_unknown_protein_(TAIR:AT3G56360.1);_Has_30201_Blast_hits_to_17322_proteins_in_780_species:_Archae_-_12;_Bacteria_	chr5:1557116-1557835 REVERSE LENGTH=239	137.887	92	95	99	6.67145e-40
Word Size 64 contig_758	4	AT4G11170.1_Symbols:_Disease_resistance_protein_(TIR-NBS-LRR_class)_family_	chr4:6811127-6817130 FORWARD LENGTH=1095	656.751	77	86	435	0
Word Size 64 contig_759	1	AT3G58170.1_Symbols:_ATBS14A,_ATBET11,_BET11,_BS14A_BET1P/SFT1P-like_protein_14A_	chr3:21542632-21543775 REVERSE LENGTH=122	245.743	99	100	122	8.00383e-82
Word Size 64 contig_760	1	AT4G03090.2_Symbols:_sequence-specific_DNA_binding;sequence-specific_DNA_binding_transcription_factors_	chr4:1366495-1370910 REVERSE LENGTH=879	1234.94	72	83	879	0
Word Size 64 contig_761	1	AT2G35800.1_Symbols:_mitochondrial_substrate_carrier_family_protein_	chr2:15044437-15048352 FORWARD LENGTH=823	1402.88	90	94	823	0
Word Size 64 contig_762	1	AT1G76270.1_Symbols:_O-fucosyltransferase_family_protein_	chr1:28613554-28616537 REVERSE LENGTH=572	1002.66	93	97	521	0
Word Size 64 contig_763	1	AT5G28540.1_Symbols:_BIP1_heat_shock_protein_70_(Hsp_70)_family_protein_	chr5:10540665-10543274 REVERSE LENGTH=669	1108.21	95	98	639	0
Word Size 64 contig_764	1	AT5G59240.1_Symbols:_Ribosomal_protein_S8e_family_protein_	chr5:23902626-23903670 REVERSE LENGTH=210	324.324	80	87	195	3.0899e-110
Word Size 64 contig_765	1	AT5G23580.1_Symbols:_CDPK9,_ATCDPK9,_CPK12,_ATCPK12_calmodulin-like_domain_protein_kinase_9_	chr5:7950388-7952433 REVERSE LENGTH=490	847.425	91	96	488	0
Word Size 64 contig_766	1	AT4G20850.1_Symbols:_TPP2_tripeptidyl_peptidase_ii_	chr4:11160935-11169889 REVERSE LENGTH=1380	2430.6	91	95	1380	0
Word Size 64 contig_767	1	AT1G66200.1_Symbols:_ATGSR2,_GSR2,_GLN1;2_glutamine_synthase_clone_F11_	chr1:24655520-24657520 REVERSE LENGTH=356	714.916	96	99	356	0
Word Size 64 contig_768	1	AT5G38480.1_Symbols:_GRF3,_RCI1_general_regulatory_factor_3_	chr5:15410277-15411285 FORWARD LENGTH=255	503.442	96	98	255	6.5093e-180
Word Size 64 contig_769	1	AT1G03880.1_Symbols:_CRU2,_CRB_cruciferin_2_	chr1:985786-987916 FORWARD LENGTH=455	723.005	83	88	449	0
Word Size 64 contig_770	1	AT1G19660.2_Symbols:_Wound-responsive_family_protein_	chr1:6800361-6802240 REVERSE LENGTH=329	619.387	89	95	329	0
Word Size 64 contig_771	1	AT3G06250.1_Symbols:_FRS7_FAR1-related_sequence_7_	chr3:1889771-1892065 REVERSE LENGTH=764	1486.86	95	98	764	0
Word Size 64 contig_772	1	AT2G47650.1_Symbols:_UXS4_UDP-xylose_synthase_4_	chr2:19538751-19541364 REVERSE LENGTH=443	833.558	94	96	433	0
Word Size 64 contig_773	0	not available	not available
Word Size 64 contig_774	1	AT3G46900.1_Symbols:_COPT2_copper_transporter_2_	chr3:17268887-17269363 FORWARD LENGTH=158	235.343	84	91	158	7.29563e-77
Word Size 64 contig_775	1	AT3G26370.1_Symbols:_O-fucosyltransferase_family_protein_	chr3:9656886-9659741 FORWARD LENGTH=557	1035.02	95	96	556	0
Word Size 64 contig_776	1	AT4G19860.1_Symbols:_alpha/beta-Hydrolases_superfamily_protein_	chr4:10777655-10780260 REVERSE LENGTH=535	731.095	93	96	375	0
Word Size 64 contig_777	1	AT5G60390.3_Symbols:_GTP_binding_Elongation_factor_Tu_family_protein_	chr5:24289226-24290675 FORWARD LENGTH=449	509.605	100	100	247	9.6591e-179
Word Size 64 contig_778	1	AT2G22450.1_Symbols:_riboflavin_biosynthesis_protein,_putative_	chr2:9530654-9532691 FORWARD LENGTH=476	827.009	87	92	474	0
Word Size 64 contig_779	1	AT1G34130.1_Symbols:_STT3B_staurosporin_and_temperature_sensitive_3-like_b_	chr1:12430000-12432985 FORWARD LENGTH=735	1307.35	96	99	694	0
Word Size 64 contig_780	1	AT4G34100.1_Symbols:_RING/U-box_superfamily_protein_	chr4:16330590-16334864 FORWARD LENGTH=1108	1892.47	96	98	1067	0
Word Size 64 contig_781	1	AT2G41250.1_Symbols:_Haloacid_dehalogenase-like_hydrolase_(HAD)_superfamily_protein_	chr2:17200862-17202551 REVERSE LENGTH=290	442.195	90	93	290	7.3345e-154
Word Size 64 contig_782	1	AT4G28600.1_Symbols:_NPGR2_no_pollen_germination_related_2_	chr4:14130046-14132599 FORWARD LENGTH=739	1261.9	90	95	737	0
Word Size 64 contig_783	1	AT3G60510.1_Symbols:_ATP-dependent_caseinolytic_(Clp)_protease/crotonase_family_protein_	chr3:22357141-22360003 REVERSE LENGTH=401	720.694	89	94	401	0
Word Size 64 contig_784	1	AT2G30100.1_Symbols:_pentatricopeptide_(PPR)_repeat-containing_protein_	chr2:12847828-12849520 FORWARD LENGTH=503	768.074	80	88	503	0
Word Size 64 contig_785	1	AT3G26340.1_Symbols:_N-terminal_nucleophile_aminohydrolases_(Ntn_hydrolases)_superfamily_protein_	chr3:9650600-9652572 REVERSE LENGTH=273	526.554	94	97	268	0
Word Size 64 contig_786	1	AT1G51690.1_Symbols:_ATB_ALPHA,_B_ALPHA_protein_phosphatase_2A_55_kDa_regulatory_subunit_B_alpha_isoform_	chr1:19166218-19169974 FORWARD LENGTH=513	849.351	83	90	513	0
Word Size 64 contig_787	0	not available	not available
Word Size 64 contig_788	1	AT1G55840.1_Symbols:_Sec14p-like_phosphatidylinositol_transfer_family_protein_	chr1:20873891-20876018 FORWARD LENGTH=325	637.106	93	96	325	0
Word Size 64 contig_789	1	AT5G51980.1_Symbols:_Transducin/WD40_repeat-like_superfamily_protein_	chr5:21113650-21115902 REVERSE LENGTH=437	767.689	93	96	435	0
Word Size 64 contig_790	1	AT3G60245.1_Symbols:_Zinc-binding_ribosomal_protein_family_protein_	chr3:22268803-22269750 FORWARD LENGTH=92	183.341	100	100	92	4.10683e-59
Word Size 64 contig_791	2	AT1G28320.1_Symbols:_DEG15_protease-related_	chr1:9920673-9924347 REVERSE LENGTH=709	683.715	85	91	398	0
Word Size 64 contig_792	1	AT1G76030.1_Symbols:_ATPase,_V1_complex,_subunit_B_protein_	chr1:28534134-28536916 FORWARD LENGTH=486	972.23	97	99	486	0
Word Size 64 contig_793	1	AT2G33340.2_Symbols:_MAC3B_MOS4-associated_complex_3B_	chr2:14126584-14131000 REVERSE LENGTH=525	995.727	94	96	525	0
Word Size 64 contig_794	1	AT3G52030.2_Symbols:_F-box_family_protein_with_WD40/YVTN_repeat_doamin_	chr3:19301872-19304227 FORWARD LENGTH=433	777.704	86	91	433	0
Word Size 64 contig_795	1	AT2G28000.1_Symbols:_CPN60A,_CH-CPN60A,_SLP_chaperonin-60alpha_	chr2:11926603-11929184 FORWARD LENGTH=586	983.786	94	97	570	0
Word Size 64 contig_796	1	AT4G22290.1_Symbols:_Ubiquitin-specific_protease_family_C19-related_protein_	chr4:11783199-11785730 REVERSE LENGTH=445	677.937	94	97	445	0
Word Size 64 contig_797	1	AT5G49890.1_Symbols:_CLC-C,_ATCLC-C_chloride_channel_C_	chr5:20288489-20292143 REVERSE LENGTH=779	1305.04	94	97	768	0
Word Size 64 contig_798	1	AT5G54980.1_Symbols:_Uncharacterised_protein_family_(UPF0497)_	chr5:22315799-22316560 FORWARD LENGTH=194	266.544	83	92	166	1.60996e-88
Word Size 64 contig_799	1	AT4G02590.2_Symbols:_UNE12_basic_helix-loop-helix_(bHLH)_DNA-binding_superfamily_protein_	chr4:1137968-1140306 REVERSE LENGTH=310	481.871	97	98	309	1.6498e-167
Word Size 64 contig_800	1	AT3G12290.1_Symbols:_Amino_acid_dehydrogenase_family_protein_	chr3:3919591-3921326 FORWARD LENGTH=299	555.444	92	96	299	0
Word Size 64 contig_801	1	AT1G78300.1_Symbols:_GRF2,_14-3-3OMEGA,_GF14_OMEGA_general_regulatory_factor_2_	chr1:29461883-29463052 FORWARD LENGTH=259	446.047	86	92	257	2.3194e-156
Word Size 64 contig_802	1	AT1G77020.1_Symbols:_DNAJ_heat_shock_N-terminal_domain-containing_protein_	chr1:28945056-28946867 REVERSE LENGTH=379	712.99	94	97	379	0
Word Size 64 contig_803	1	AT3G17620.1_Symbols:_F-box_and_associated_interaction_domains-containing_protein_	chr3:6026498-6027694 REVERSE LENGTH=398	317.39	47	64	377	1.4962e-103
Word Size 64 contig_804	1	AT5G25540.1_Symbols:_CID6_CTC-interacting_domain_6_	chr5:8891770-8892362 REVERSE LENGTH=175	163.31	58	66	175	2.43085e-48
Word Size 64 contig_805	1	AT1G11430.1_Symbols:_plastid_developmental_protein_DAG,_putative_	chr1:3847273-3848938 FORWARD LENGTH=232	363.614	92	96	211	1.9471e-125
Word Size 64 contig_806	1	AT1G48470.1_Symbols:_GLN1;5_glutamine_synthetase_1;5_	chr1:17913784-17915926 FORWARD LENGTH=353	625.55	94	98	338	0
Word Size 64 contig_807	1	AT1G66240.1_Symbols:_ATX1,_ATATX1_homolog_of_anti-oxidant_1_	chr1:24686445-24687327 REVERSE LENGTH=106	151.369	78	86	93	7.67699e-46
Word Size 64 contig_808	1	AT5G35530.1_Symbols:_Ribosomal_protein_S3_family_protein_	chr5:13710355-13712192 REVERSE LENGTH=248	423.32	91	93	248	5.1829e-148
Word Size 64 contig_809	1	AT1G52510.1_Symbols:_alpha/beta-Hydrolases_superfamily_protein_	chr1:19563039-19565260 REVERSE LENGTH=380	697.582	92	96	365	0
Word Size 64 contig_810	1	AT4G15470.1_Symbols:_Bax_inhibitor-1_family_protein_	chr4:8843661-8845505 FORWARD LENGTH=256	446.432	95	99	256	1.2846e-156
Word Size 64 contig_811	1	AT1G32500.1_Symbols:_ATNAP6,_NAP6_non-intrinsic_ABC_protein_6_	chr1:11750091-11751994 REVERSE LENGTH=475	800.431	90	94	475	0
Word Size 64 contig_812	1	AT3G11530.2_Symbols:_Vacuolar_protein_sorting_55_(VPS55)_family_protein_	chr3:3628801-3629885 REVERSE LENGTH=113	233.417	100	100	113	6.4993e-77
Word Size 64 contig_813	1	AT1G06660.1_Symbols:_unknown_protein;_BEST_Arabidopsis_thaliana_protein_match_is:_unknown_protein_(TAIR:AT2G30820.2);_Has_166_Blast_hits_to_144_proteins_in_35_species:_Archae_-_0;_Bacteria_-_17;_	chr1:2037461-2040148 REVERSE LENGTH=481	733.406	80	87	481	0
Word Size 64 contig_814	1	AT1G55320.1_Symbols:_AAE18_acyl-activating_enzyme_18_	chr1:20633371-20636659 FORWARD LENGTH=727	1342.79	88	94	727	0
Word Size 64 contig_815	1	AT4G37930.1_Symbols:_SHM1,_STM,_SHMT1_serine_transhydroxymethyltransferase_1_	chr4:17831891-17834742 REVERSE LENGTH=517	1060.44	98	99	517	0
Word Size 64 contig_816	1	AT4G14410.1_Symbols:_bHLH104_basic_helix-loop-helix_(bHLH)_DNA-binding_superfamily_protein_	chr4:8300077-8301503 FORWARD LENGTH=283	375.941	82	90	283	1.9044e-128
Word Size 64 contig_817	1	AT4G38740.1_Symbols:_ROC1_rotamase_CYP_1_	chr4:18083620-18084138 REVERSE LENGTH=172	295.819	92	95	170	2.0394e-100
Word Size 64 contig_818	1	AT2G43650.1_Symbols:_EMB2777_Sas10/U3_ribonucleoprotein_(Utp)_family_protein_	chr2:18099430-18103147 FORWARD LENGTH=654	728.398	76	84	654	0
Word Size 64 contig_819	1	AT2G32730.1_Symbols:_26S_proteasome_regulatory_complex,_non-ATPase_subcomplex,_Rpn2/Psmd1_subunit_	chr2:13880189-13885464 FORWARD LENGTH=1004	1716.82	96	97	990	0
Word Size 64 contig_820	1	AT4G34980.1_Symbols:_SLP2_subtilisin-like_serine_protease_2_	chr4:16656929-16659223 REVERSE LENGTH=764	1353.19	93	98	743	0
Word Size 64 contig_821	1	AT1G54040.2_Symbols:_ESP,_TASTY_epithiospecifier_protein_	chr1:20170995-20173885 REVERSE LENGTH=341	140.969	54	63	131	1.20566e-39
Word Size 64 contig_822	1	AT1G54040.2_Symbols:_ESP,_TASTY_epithiospecifier_protein_	chr1:20170995-20173885 REVERSE LENGTH=341	211.46	64	72	165	1.91563e-67
Word Size 64 contig_823	1	AT3G05000.1_Symbols:_Transport_protein_particle_(TRAPP)_component_	chr3:1387444-1388697 REVERSE LENGTH=173	340.502	98	98	166	1.9584e-117
Word Size 64 contig_824	1	AT3G55330.1_Symbols:_PPL1_PsbP-like_protein_1_	chr3:20514031-20515275 REVERSE LENGTH=230	385.185	90	95	211	8.7262e-134
Word Size 64 contig_825	1	AT1G58110.2_Symbols:_Basic-leucine_zipper_(bZIP)_transcription_factor_family_protein_	chr1:21515919-21517374 REVERSE LENGTH=374	570.852	80	87	374	0
Word Size 64 contig_826	1	AT3G49750.1_Symbols:_AtRLP44,_RLP44_receptor_like_protein_44_	chr3:18450604-18451428 REVERSE LENGTH=274	465.692	93	97	271	1.6839e-163
Word Size 64 contig_827	1	AT1G54350.1_Symbols:_ABC_transporter_family_protein_	chr1:20286917-20290245 FORWARD LENGTH=706	1110.13	82	88	699	0
Word Size 64 contig_828	1	AT4G01320.1_Symbols:_ATSTE24,_STE24_Peptidase_family_M48_family_protein_	chr4:545905-549002 FORWARD LENGTH=424	788.104	97	97	424	0
Word Size 64 contig_829	1	AT3G14990.1_Symbols:_Class_I_glutamine_amidotransferase-like_superfamily_protein_	chr3:5047510-5049621 FORWARD LENGTH=392	706.827	91	95	392	0
Word Size 64 contig_830	1	AT5G38890.1_Symbols:_Nucleic_acid-binding,_OB-fold-like_protein_	chr5:15569507-15570898 FORWARD LENGTH=191	335.495	87	93	187	9.3878e-115
Word Size 64 contig_831	1	AT2G40280.1_Symbols:_S-adenosyl-L-methionine-dependent_methyltransferases_superfamily_protein_	chr2:16825707-16828300 REVERSE LENGTH=589	1063.14	91	93	570	0
Word Size 64 contig_832	1	AT5G42220.1_Symbols:_Ubiquitin-like_superfamily_protein_	chr5:16872962-16877455 FORWARD LENGTH=879	1117.84	78	83	878	0
Word Size 64 contig_833	1	AT1G29670.1_Symbols:_GDSL-like_Lipase/Acylhydrolase_superfamily_protein_	chr1:10375843-10377717 FORWARD LENGTH=363	549.666	91	95	291	0
Word Size 64 contig_834	1	AT1G47400.1_Symbols:_unknown_protein;_BEST_Arabidopsis_thaliana_protein_match_is:_unknown_protein_(TAIR:AT1G47395.1);_Has_11_Blast_hits_to_11_proteins_in_2_species:_Archae_-_0;_Bacteria_-_0;_Meta	chr1:17385818-17385970 FORWARD LENGTH=50	41.9726	76	80	50	5.59456e-06
Word Size 64 contig_835	1	AT5G26280.1_Symbols:_TRAF-like_family_protein_	chr5:9208724-9210403 FORWARD LENGTH=350	581.637	86	92	350	0
Word Size 64 contig_836	1	AT4G05060.1_Symbols:_PapD-like_superfamily_protein_	chr4:2590245-2592000 REVERSE LENGTH=287	432.95	85	90	287	2.81e-151
Word Size 64 contig_837	1	AT3G20500.1_Symbols:_ATPAP18,_PAP18_purple_acid_phosphatase_18_	chr3:7157926-7160244 FORWARD LENGTH=437	818.15	91	94	430	0
Word Size 64 contig_838	1	AT5G07550.1_Symbols:_GRP19,_ATGRP19_glycine-rich_protein_19_	chr5:2388574-2389184 REVERSE LENGTH=106	121.324	74	84	105	1.8492e-35
Word Size 64 contig_839	1	AT1G23740.1_Symbols:_Oxidoreductase,_zinc-binding_dehydrogenase_family_protein_	chr1:8398245-8399656 REVERSE LENGTH=386	627.476	92	94	386	0
Word Size 64 contig_840	1	AT2G21510.1_Symbols:_DNAJ_heat_shock_N-terminal_domain-containing_protein_	chr2:9210841-9212699 REVERSE LENGTH=346	647.121	91	95	346	0
Word Size 64 contig_841	1	AT5G49720.1_Symbols:_ATGH9A1,_TSD1,_DEC,_KOR,_RSW2,_IRX2,_KOR1,_GH9A1_glycosyl_hydrolase_9A1_	chr5:20197765-20200168 REVERSE LENGTH=621	1009.21	92	96	605	0
Word Size 64 contig_842	2	AT1G55850.1_Symbols:_ATCSLE1,_CSLE1_cellulose_synthase_like_E1_	chr1:20876752-20879414 FORWARD LENGTH=729	612.068	80	89	363	0
Word Size 64 contig_843	1	AT1G06760.1_Symbols:_winged-helix_DNA-binding_transcription_factor_family_protein_	chr1:2076687-2077616 REVERSE LENGTH=274	100.908	94	97	65	3.4865e-24
Word Size 64 contig_844	1	AT2G24550.1_Symbols:_unknown_protein;_BEST_Arabidopsis_thaliana_protein_match_is:_unknown_protein_(TAIR:AT4G31510.1);_Has_219_Blast_hits_to_219_proteins_in_33_species:_Archae_-_0;_Bacteria_-_0;_M	chr2:10428060-10429051 REVERSE LENGTH=245	213.001	67	78	232	1.64661e-65
Word Size 64 contig_845	1	AT1G01790.1_Symbols:_KEA1,_ATKEA1_K+_efflux_antiporter_1_	chr1:284781-290869 FORWARD LENGTH=1193	726.087	95	98	439	0
Word Size 64 contig_846	1	AT2G20620.1_Symbols:_Protein_of_unknown_function_(DUF626)_	chr2:8891929-8893244 REVERSE LENGTH=286	209.534	38	58	257	2.32476e-64
Word Size 64 contig_847	1	AT3G56260.2_Symbols:_unknown_protein;_FUNCTIONS_IN:_molecular_function_unknown;_INVOLVED_IN:_biological_process_unknown;_LOCATED_IN:_cellular_component_unknown;_EXPRESSED_IN:_8_plant_structures;_	chr3:20868199-20868792 REVERSE LENGTH=197	160.614	69	81	183	1.10109e-46
Word Size 64 contig_848	1	AT4G21520.1_Symbols:_Transducin/WD40_repeat-like_superfamily_protein_	chr4:11447514-11450377 REVERSE LENGTH=425	766.148	93	96	399	0
Word Size 64 contig_849	1	AT3G02470.4_Symbols:_S-adenosylmethionine_decarboxylase_	chr3:510223-511323 FORWARD LENGTH=366	650.973	95	98	346	0
Word Size 64 contig_850	1	AT2G47060.5_Symbols:_Protein_kinase_superfamily_protein_	chr2:19333436-19334759 REVERSE LENGTH=322	543.888	91	95	294	0
Word Size 64 contig_851	1	AT4G18950.1_Symbols:_Integrin-linked_protein_kinase_family_	chr4:10375685-10378129 FORWARD LENGTH=459	775.778	95	97	410	0
Word Size 64 contig_852	1	AT4G24130.1_Symbols:_Protein_of_unknown_function,_DUF538_	chr4:12527861-12528423 FORWARD LENGTH=157	299.286	92	97	155	3.1355e-102
Word Size 64 contig_853	1	AT5G09810.1_Symbols:_ACT7_actin_7_	chr5:3052809-3054220 FORWARD LENGTH=377	781.556	100	100	377	0
Word Size 64 contig_854	1	AT4G34670.1_Symbols:_Ribosomal_protein_S3Ae_	chr4:16548724-16550222 FORWARD LENGTH=262	470.7	94	97	242	1.0535e-166
Word Size 64 contig_855	1	AT1G35670.1_Symbols:_ATCDPK2,_CPK11,_ATCPK11,_CDPK2_calcium-dependent_protein_kinase_2_	chr1:13205456-13208058 FORWARD LENGTH=495	978.008	98	99	492	0
Word Size 64 contig_856	1	AT1G10950.1_Symbols:_TMN1,_AtTMN1_transmembrane_nine_1_	chr1:3659322-3663622 FORWARD LENGTH=589	932.554	96	98	561	0
Word Size 64 contig_857	1	AT5G39500.1_Symbols:_GNL1,_ERMO1_GNOM-like_1_	chr5:15815274-15819910 FORWARD LENGTH=1443	2499.93	88	94	1442	0
Word Size 64 contig_858	2	AT5G56240.1_Symbols:_BEST_Arabidopsis_thaliana_protein_match_is:_hapless_8_(TAIR:AT5G56250.1);_Has_35333_Blast_hits_to_34131_proteins_in_2444_species:_Archae_-_798;_Bacteria_-_22429;_Metazoa_-_97	chr5:22760088-22763539 REVERSE LENGTH=986	640.188	73	81	498	0
Word Size 64 contig_859	1	AT1G05200.2_Symbols:_ATGLR3.4,_GLR3.4,_GLUR3_glutamate_receptor_3.4_	chr1:1505642-1509002 FORWARD LENGTH=959	1417.52	89	95	801	0
Word Size 64 contig_860	1	AT4G24770.1_Symbols:_RBP31,_ATRBP31,_CP31,_ATRBP33_31-kDa_RNA_binding_protein_	chr4:12766223-12767952 REVERSE LENGTH=329	399.438	78	83	329	1.0205e-136
Word Size 64 contig_861	1	AT3G12610.1_Symbols:_DRT100_Leucine-rich_repeat_(LRR)_family_protein_	chr3:4006661-4007779 REVERSE LENGTH=372	661.759	91	95	372	0
Word Size 64 contig_862	1	AT1G50200.1_Symbols:_ALATS,_ACD_Alanyl-tRNA_synthetase_	chr1:18591429-18598311 REVERSE LENGTH=1003	1781.53	94	97	1003	0
Word Size 64 contig_863	1	AT2G25660.1_Symbols:_emb2410_embryo_defective_2410_	chr2:10916456-10927390 REVERSE LENGTH=2166	3964.85	90	94	2166	0
Word Size 64 contig_864	1	AT5G46760.1_Symbols:_Basic_helix-loop-helix_(bHLH)_DNA-binding_family_protein_	chr5:18974231-18976009 FORWARD LENGTH=592	828.55	81	87	584	0
Word Size 64 contig_865	1	AT1G11680.1_Symbols:_CYP51G1,_EMB1738,_CYP51A2,_CYP51_CYTOCHROME_P450_51G1_	chr1:3938925-3940585 FORWARD LENGTH=488	940.258	95	98	487	0
Word Size 64 contig_866	3	AT2G39310.3_Symbols:_jacalin-related_lectin_22_	chr2:16414262-16416323 REVERSE LENGTH=458	598.971	69	81	447	0
Word Size 64 contig_867	1	AT4G38550.1_Symbols:_Arabidopsis_phospholipase-like_protein_(PEARLI_4)_family_	chr4:18025886-18028546 FORWARD LENGTH=612	750.74	73	81	595	0
Word Size 64 contig_868	1	AT5G54770.1_Symbols:_THI1,_TZ,_THI4_thiazole_biosynthetic_enzyme,_chloroplast_(ARA6)_(THI1)_(THI4)_	chr5:22246634-22247891 FORWARD LENGTH=349	630.558	91	93	349	0
Word Size 64 contig_869	2	AT4G05320.4_Symbols:_UBQ10_polyubiquitin_10_	chr4:2718559-2719932 FORWARD LENGTH=457	805.053	96	96	429	0
Word Size 64 contig_870	2	AT3G27300.3_Symbols:_G6PD5_glucose-6-phosphate_dehydrogenase_5_	chr3:10083318-10086288 REVERSE LENGTH=516	684.485	96	98	352	0
Word Size 64 contig_871	1	AT2G13440.1_Symbols:_glucose-inhibited_division_family_A_protein_	chr2:5593270-5598296 REVERSE LENGTH=723	1167.91	94	98	652	0
Word Size 64 contig_872	1	AT2G39800.4_Symbols:_P5CS1_delta1-pyrroline-5-carboxylate_synthase_1_	chr2:16598516-16602939 REVERSE LENGTH=717	1238.02	97	98	717	0
Word Size 64 contig_873	1	AT2G46370.4_Symbols:_JAR1_Auxin-responsive_GH3_family_protein_	chr2:19034233-19036369 FORWARD LENGTH=586	1090.49	90	95	576	0
Word Size 64 contig_874	1	AT1G54630.1_Symbols:_ACP3_acyl_carrier_protein_3_	chr1:20401642-20402919 REVERSE LENGTH=136	186.808	69	81	136	2.26458e-58
Word Size 64 contig_875	2	AT1G73480.1_Symbols:_alpha/beta-Hydrolases_superfamily_protein_	chr1:27629266-27632486 FORWARD LENGTH=463	416.001	90	94	241	0
Word Size 64 contig_876	1	AT5G16560.1_Symbols:_KAN,_KAN1_Homeodomain-like_superfamily_protein_	chr5:5407365-5411092 REVERSE LENGTH=403	556.984	85	90	403	0
Word Size 64 contig_877	1	AT3G11410.1_Symbols:_ATPP2CA,_AHG3,_PP2CA_protein_phosphatase_2CA_	chr3:3584181-3585649 REVERSE LENGTH=399	585.104	87	91	364	0
Word Size 64 contig_878	1	AT5G18700.1_Symbols:_RUK,_EMB3013_Protein_kinase_family_protein_with_ARM_repeat_domain_	chr5:6235387-6240733 REVERSE LENGTH=1366	2543.07	92	96	1366	0
Word Size 64 contig_879	1	AT5G65950.1_Symbols:_FUNCTIONS_IN:_molecular_function_unknown;_INVOLVED_IN:_biological_process_unknown;_LOCATED_IN:_cellular_component_unknown;_EXPRESSED_IN:_25_plant_structures;_EXPRESSED_DURING	chr5:26380290-26384960 FORWARD LENGTH=1190	2109.72	90	95	1163	0
Word Size 64 contig_880	1	AT2G06850.1_Symbols:_EXGT-A1,_EXT,_XTH4_xyloglucan_endotransglucosylase/hydrolase_4_	chr2:2763619-2765490 FORWARD LENGTH=296	590.882	94	96	296	0
Word Size 64 contig_881	1	AT4G38510.5_Symbols:_ATPase,_V1_complex,_subunit_B_protein_	chr4:18011155-18014897 REVERSE LENGTH=494	981.089	98	98	491	0
Word Size 64 contig_882	1	AT2G03440.1_Symbols:_NRP1,_ATNRP1_nodulin-related_protein_1_	chr2:1039409-1039972 REVERSE LENGTH=187	185.652	82	86	133	8.57476e-59
Word Size 64 contig_883	1	AT3G48000.1_Symbols:_ALDH2B4,_ALDH2,_ALDH2A_aldehyde_dehydrogenase_2B4_	chr3:17717082-17719843 REVERSE LENGTH=538	990.334	92	96	514	0
Word Size 64 contig_884	1	AT1G70830.5_Symbols:_MLP28_MLP-like_protein_28_	chr1:26710203-26711395 REVERSE LENGTH=173	40.817	90	95	21	5.74264e-05
Word Size 64 contig_885	1	AT1G70830.5_Symbols:_MLP28_MLP-like_protein_28_	chr1:26710203-26711395 REVERSE LENGTH=173	303.138	85	93	171	1.2547e-102
Word Size 64 contig_886	1	AT3G51100.1_Symbols:_unknown_protein;_Has_48_Blast_hits_to_48_proteins_in_16_species:_Archae_-_0;_Bacteria_-_0;_Metazoa_-_0;_Fungi_-_0;_Plants_-_48;_Viruses_-_0;_Other_Eukaryotes_-_0_(source:_NCB	chr3:18980531-18982174 REVERSE LENGTH=211	366.311	89	94	211	2.3233e-126
Word Size 64 contig_887	1	ATMG00520.1_Symbols:_MATR_Intron_maturase,_type_II_family_protein_	chrM:144294-146312 REVERSE LENGTH=672	239.58	99	99	115	4.78511e-72
Word Size 64 contig_888	1	AT3G17800.1_Symbols:_Protein_of_unknown_function_(DUF760)_	chr3:6091248-6092873 REVERSE LENGTH=421	709.909	89	94	421	0
Word Size 64 contig_889	1	AT5G02090.1_Symbols:_unknown_protein;_Has_30_Blast_hits_to_30_proteins_in_10_species:_Archae_-_0;_Bacteria_-_0;_Metazoa_-_0;_Fungi_-_0;_Plants_-_30;_Viruses_-_0;_Other_Eukaryotes_-_0_(source:_NCB	chr5:412350-412607 REVERSE LENGTH=85	142.51	83	88	85	7.06912e-43
Word Size 64 contig_890	1	AT5G46210.1_Symbols:_CUL4,_ATCUL4_cullin4_	chr5:18731569-18736653 REVERSE LENGTH=792	1448.34	92	94	792	0
Word Size 64 contig_891	1	AT2G48140.1_Symbols:_EDA4_Bifunctional_inhibitor/lipid-transfer_protein/seed_storage_2S_albumin_superfamily_protein_	chr2:19686442-19687444 FORWARD LENGTH=200	201.445	79	84	184	2.12195e-63
Word Size 64 contig_892	2	AT2G22910.1_Symbols:_NAGS1_N-acetyl-l-glutamate_synthase_1_	chr2:9749988-9752737 FORWARD LENGTH=609	894.034	95	97	466	0
Word Size 64 contig_893	1	AT1G07740.1_Symbols:_Tetratricopeptide_repeat_(TPR)-like_superfamily_protein_	chr1:2399117-2400496 REVERSE LENGTH=459	846.269	89	93	458	0
Word Size 64 contig_894	1	AT4G39050.1_Symbols:_Kinesin_motor_family_protein_	chr4:18193462-18200148 FORWARD LENGTH=1055	1743.4	94	96	1025	0
Word Size 64 contig_895	1	AT2G31610.1_Symbols:_Ribosomal_protein_S3_family_protein_	chr2:13450384-13451669 FORWARD LENGTH=250	439.499	91	95	243	2.2692e-156
Word Size 64 contig_896	1	AT5G41700.5_Symbols:_UBC8_ubiquitin_conjugating_enzyme_8_	chr5:16676072-16677223 FORWARD LENGTH=148	309.686	99	100	148	7.8086e-106
Word Size 64 contig_897	1	AT4G34870.1_Symbols:_ROC5,_ATCYP1_rotamase_cyclophilin_5_	chr4:16614451-16614969 FORWARD LENGTH=172	284.648	86	91	172	7.19296e-96
Word Size 64 contig_898	1	AT1G32490.1_Symbols:_EMB2733,_ESP3_RNA_helicase_family_protein_	chr1:11742356-11749286 REVERSE LENGTH=1044	1862.81	93	97	1029	0
Word Size 64 contig_899	1	AT4G31150.1_Symbols:_endonuclease_V_family_protein_	chr4:15143907-15145583 REVERSE LENGTH=277	407.142	85	91	253	1.1572e-139
Word Size 64 contig_900	1	AT3G44540.1_Symbols:_FAR4_fatty_acid_reductase_4_	chr3:16124079-16127769 FORWARD LENGTH=493	848.966	85	93	492	0
Word Size 64 contig_901	1	AT3G07300.2_Symbols:_NagB/RpiA/CoA_transferase-like_superfamily_protein_	chr3:2324967-2327380 REVERSE LENGTH=407	761.525	96	99	407	0
Word Size 64 contig_902	1	AT3G29035.1_Symbols:_ATNAC3,_ANAC059,_NAC3_NAC_domain_containing_protein_3_	chr3:11033839-11035006 FORWARD LENGTH=318	488.419	73	81	318	4.714e-171
Word Size 64 contig_903	3	AT1G76930.2_Symbols:_ATEXT4,_ORG5,_ATEXT1,_EXT1,_EXT4_extensin_4_	chr1:28895701-28896853 REVERSE LENGTH=256	33.113	61	81	42	0.357746
Word Size 64 contig_904	2	AT4G30560.1_Symbols:_ATCNGC9,_CNGC9_cyclic_nucleotide_gated_channel_9_	chr4:14926974-14929681 REVERSE LENGTH=733	1173.3	92	95	703	0
Word Size 64 contig_905	1	AT3G46010.2_Symbols:_ADF1,_atadf,_ATADF1_actin_depolymerizing_factor_1_	chr3:16909679-16910678 REVERSE LENGTH=150	239.58	96	98	143	2.1841e-78
Word Size 64 contig_906	1	AT3G11130.1_Symbols:_Clathrin,_heavy_chain_	chr3:3482575-3491667 REVERSE LENGTH=1705	3271.1	99	99	1657	0
Word Size 64 contig_907	1	AT2G01820.1_Symbols:_Leucine-rich_repeat_protein_kinase_family_protein_	chr2:357664-360681 REVERSE LENGTH=943	1427.54	81	88	940	0
Word Size 64 contig_908	2	AT3G22380.2_Symbols:_TIC_time_for_coffee_	chr3:7913181-7918967 FORWARD LENGTH=1555	1384.01	83	88	1165	0
Word Size 64 contig_909	1	AT4G35090.1_Symbols:_CAT2_catalase_2_	chr4:16700937-16703215 REVERSE LENGTH=492	1010.36	98	99	492	0
Word Size 64 contig_910	1	AT1G65660.1_Symbols:_SMP1_Pre-mRNA_splicing_Prp18-interacting_factor_	chr1:24418295-24421231 REVERSE LENGTH=535	877.856	93	98	535	0
Word Size 64 contig_911	1	AT1G07930.2_Symbols:_GTP_binding_Elongation_factor_Tu_family_protein_	chr1:2459014-2460458 FORWARD LENGTH=372	183.726	100	100	88	3.75821e-55
Word Size 64 contig_912	1	AT1G03350.1_Symbols:_BSD_domain-containing_protein_	chr1:822834-824246 REVERSE LENGTH=470	583.178	81	85	447	0
Word Size 64 contig_913	1	AT2G34860.2_Symbols:_EDA3_DnaJ/Hsp40_cysteine-rich_domain_superfamily_protein_	chr2:14708380-14709804 FORWARD LENGTH=186	275.404	86	92	184	3.1113e-92
Word Size 64 contig_914	1	AT5G16880.2_Symbols:_Target_of_Myb_protein_1_	chr5:5549658-5551274 FORWARD LENGTH=407	686.411	94	97	351	0
Word Size 64 contig_915	1	AT2G02930.1_Symbols:_ATGSTF3,_GST16,_GSTF3_glutathione_S-transferase_F3_	chr2:851348-852106 REVERSE LENGTH=212	371.703	91	96	212	4.822e-128
Word Size 64 contig_916	1	AT3G60400.1_Symbols:_Mitochondrial_transcription_termination_factor_family_protein_	chr3:22329093-22330769 FORWARD LENGTH=558	959.903	83	91	558	0
Word Size 64 contig_917	1	AT1G22300.1_Symbols:_GRF10,_14-3-3EPSILON,_GF14_EPSILON_general_regulatory_factor_10_	chr1:7879146-7881103 REVERSE LENGTH=254	468.389	93	97	254	1.6887e-165
Word Size 64 contig_918	1	AT1G71830.1_Symbols:_SERK1,_ATSERK1_somatic_embryogenesis_receptor-like_kinase_1_	chr1:27018575-27021842 FORWARD LENGTH=625	1089.72	98	99	625	0
Word Size 64 contig_919	1	AT4G38360.2_Symbols:_LAZ1_Protein_of_unknown_function_(DUF300)_	chr4:17967389-17969798 FORWARD LENGTH=485	858.596	94	96	485	0
Word Size 64 contig_920	1	AT1G23190.1_Symbols:_PGM3_Phosphoglucomutase/phosphomannomutase_family_protein_	chr1:8219946-8224186 FORWARD LENGTH=583	1138.64	97	98	583	0
Word Size 64 contig_921	1	AT5G16760.1_Symbols:_Inositol_1,3,4-trisphosphate_5/6-kinase_family_protein_	chr5:5509890-5510849 FORWARD LENGTH=319	609.372	92	95	319	0
Word Size 64 contig_922	1	AT2G39730.2_Symbols:_RCA_rubisco_activase_	chr2:16571046-16573345 REVERSE LENGTH=446	877.856	94	97	445	0
Word Size 64 contig_923	1	AT4G11360.1_Symbols:_RHA1B_RING-H2_finger_A1B_	chr4:6906066-6906539 FORWARD LENGTH=157	229.565	72	80	157	1.19993e-75
Word Size 64 contig_924	2	AT5G60040.1_Symbols:_NRPC1_nuclear_RNA_polymerase_C1_	chr5:24173590-24183269 FORWARD LENGTH=1376	1866.66	91	94	1016	0
Word Size 64 contig_925	1	AT4G16500.1_Symbols:_Cystatin/monellin_superfamily_protein_	chr4:9301530-9301883 REVERSE LENGTH=117	127.102	73	87	85	1.81266e-36
Word Size 64 contig_926	1	AT5G56010.1_Symbols:_HSP81-3,_Hsp81.3,_AtHsp90-3,_AtHsp90.3_heat_shock_protein_81-3_	chr5:22681410-22683911 FORWARD LENGTH=699	1186.79	96	99	699	0
Word Size 64 contig_927	1	AT3G52930.1_Symbols:_Aldolase_superfamily_protein_	chr3:19627383-19628874 REVERSE LENGTH=358	725.702	98	99	358	0
Word Size 64 contig_928	1	AT3G59060.4_Symbols:_PIL6,_PIF5_phytochrome_interacting_factor_3-like_6_	chr3:21828189-21829895 REVERSE LENGTH=444	645.966	86	90	444	0
Word Size 64 contig_929	1	AT3G15690.2_Symbols:_Single_hybrid_motif_superfamily_protein_	chr3:5317108-5319435 FORWARD LENGTH=263	423.705	86	92	263	1.0806e-145
Word Size 64 contig_930	1	AT1G78370.1_Symbols:_ATGSTU20,_GSTU20_glutathione_S-transferase_TAU_20_	chr1:29484428-29485204 REVERSE LENGTH=217	381.719	89	95	217	7.0494e-133
Word Size 64 contig_931	1	AT3G08740.1_Symbols:_elongation_factor_P_(EF-P)_family_protein_	chr3:2654788-2656154 REVERSE LENGTH=236	353.984	74	87	231	9.6702e-119
Word Size 64 contig_932	1	AT5G20090.2_Symbols:_Uncharacterised_protein_family_(UPF0041)_	chr5:6787246-6788000 REVERSE LENGTH=110	190.274	97	100	91	5.58687e-60
Word Size 64 contig_933	1	AT1G68650.1_Symbols:_Uncharacterized_protein_family_(UPF0016)_	chr1:25775825-25777683 FORWARD LENGTH=228	381.719	89	94	228	3.1057e-129
Word Size 64 contig_934	1	AT1G64790.1_Symbols:_ILA_ILITYHIA_	chr1:24065232-24081908 REVERSE LENGTH=2610	4653.58	93	97	2575	0
Word Size 64 contig_935	1	AT5G65165.1_Symbols:_SDH2-3_succinate_dehydrogenase_2-3_	chr5:26034515-26035922 REVERSE LENGTH=309	386.726	90	93	202	6.1389e-135
Word Size 64 contig_936	1	AT5G67150.1_Symbols:_HXXXD-type_acyl-transferase_family_protein_	chr5:26795880-26797226 REVERSE LENGTH=448	506.908	75	85	332	8.9669e-178
Word Size 64 contig_937	1	AT2G31240.1_Symbols:_Tetratricopeptide_repeat_(TPR)-like_superfamily_protein_	chr2:13317570-13319518 REVERSE LENGTH=617	1027.31	89	93	612	0
Word Size 64 contig_938	1	AT4G05150.1_Symbols:_Octicosapeptide/Phox/Bem1p_family_protein_	chr4:2660339-2662675 FORWARD LENGTH=477	620.928	86	89	446	0
Word Size 64 contig_939	1	AT5G64660.1_Symbols:_ATCMPG2,_CMPG2_CYS,_MET,_PRO,_and_GLY_protein_2_	chr5:25842119-25843381 REVERSE LENGTH=420	714.916	87	92	420	0
Word Size 64 contig_940	1	AT3G03341.1_Symbols:_unknown_protein;_Has_30201_Blast_hits_to_17322_proteins_in_780_species:_Archae_-_12;_Bacteria_-_1396;_Metazoa_-_17338;_Fungi_-_3422;_Plants_-_5037;_Viruses_-_0;_Other_Eukaryo	chr3:790338-790556 REVERSE LENGTH=72	122.865	83	87	71	1.88895e-35
Word Size 64 contig_941	1	AT1G11360.4_Symbols:_Adenine_nucleotide_alpha_hydrolases-like_superfamily_protein_	chr1:3822171-3822899 REVERSE LENGTH=242	462.225	93	95	241	8.5602e-164
Word Size 64 contig_942	1	AT2G02950.1_Symbols:_PKS1_phytochrome_kinase_substrate_1_	chr2:855149-856468 REVERSE LENGTH=439	26.9498	32	47	57	2.6145
Word Size 64 contig_943	1	AT1G28290.2_Symbols:_AGP31_arabinogalactan_protein_31_	chr1:9889331-9890843 REVERSE LENGTH=315	161.77	84	88	92	1.41866e-46
Word Size 64 contig_944	1	AT4G32410.1_Symbols:_CESA1,_RSW1,_AtCESA1_cellulose_synthase_1_	chr4:15641009-15646388 REVERSE LENGTH=1081	2109.34	97	99	1081	0
Word Size 64 contig_945	1	AT1G59640.1_Symbols:_ZCW32,_BPE,_BPEub_BIG_PETAL_P_	chr1:21909464-21911030 REVERSE LENGTH=264	327.405	77	84	217	1.1783e-110
Word Size 64 contig_946	1	AT1G69120.1_Symbols:_AP1,_AGL7_K-box_region_and_MADS-box_transcription_factor_family_protein_	chr1:25982576-25986102 REVERSE LENGTH=256	38.5058	88	100	17	0.000275537
Word Size 64 contig_947	1	AT1G12775.1_Symbols:_Pentatricopeptide_repeat_(PPR)_superfamily_protein_	chr1:4353906-4355840 FORWARD LENGTH=644	876.315	68	81	632	0
Word Size 64 contig_948	1	AT5G60920.1_Symbols:_COB_COBRA-like_extracellular_glycosyl-phosphatidyl_inositol-anchored_protein_family_	chr5:24511466-24513932 REVERSE LENGTH=456	840.877	97	99	419	0
Word Size 64 contig_949	1	AT3G21540.1_Symbols:_transducin_family_protein_/_WD-40_repeat_family_protein_	chr3:7586100-7590856 REVERSE LENGTH=955	1464.9	81	90	953	0
Word Size 64 contig_950	1	AT5G27830.1_Symbols:_FUNCTIONS_IN:_molecular_function_unknown;_INVOLVED_IN:_response_to_oxidative_stress;_LOCATED_IN:_endomembrane_system;_EXPRESSED_IN:_22_plant_structures;_EXPRESSED_DURING:_13_	chr5:9861344-9862742 FORWARD LENGTH=300	454.521	88	94	296	2.4501e-158
Word Size 64 contig_951	1	AT2G34640.1_Symbols:_PTAC12,_HMR_plastid_transcriptionally_active_12_	chr2:14582061-14584345 REVERSE LENGTH=527	839.721	87	92	527	0
Word Size 64 contig_952	1	AT3G02360.1_Symbols:_6-phosphogluconate_dehydrogenase_family_protein_	chr3:482498-483958 FORWARD LENGTH=486	948.732	97	99	485	0
Word Size 64 contig_953	1	AT1G18620.1_Symbols:_unknown_protein;_BEST_Arabidopsis_thaliana_protein_match_is:_unknown_protein_(TAIR:AT1G74160.1);_Has_1987_Blast_hits_to_1263_proteins_in_207_species:_Archae_-_0;_Bacteria_-_1	chr1:6410719-6414269 FORWARD LENGTH=978	1193.72	75	83	978	0
Word Size 64 contig_954	1	AT3G51250.1_Symbols:_Senescence/dehydration-associated_protein-related_	chr3:19028227-19030442 FORWARD LENGTH=463	824.313	88	94	463	0
Word Size 64 contig_955	1	AT3G09580.1_Symbols:_FAD/NAD(P)-binding_oxidoreductase_family_protein_	chr3:2942614-2944047 REVERSE LENGTH=477	798.505	89	94	477	0
Word Size 64 contig_956	1	AT2G26070.1_Symbols:_RTE1_Protein_of_unknown_function_(DUF778)_	chr2:11105741-11106607 REVERSE LENGTH=250	396.741	80	90	249	3.2424e-137
Word Size 64 contig_957	1	AT2G41010.1_Symbols:_ATCAMBP25,_CAMBP25_calmodulin_(CAM)-binding_protein_of_25_kDa_	chr2:17114015-17114731 REVERSE LENGTH=238	277.33	69	77	233	3.41073e-91
Word Size 64 contig_958	1	AT1G61820.1_Symbols:_BGLU46_beta_glucosidase_46_	chr1:22835452-22838444 FORWARD LENGTH=516	889.412	82	90	514	0
Word Size 64 contig_959	1	AT4G15560.1_Symbols:_CLA1,_DEF,_CLA,_DXS,_DXPS2_Deoxyxylulose-5-phosphate_synthase_	chr4:8884218-8887254 FORWARD LENGTH=717	1224.15	87	92	717	0
Word Size 64 contig_960	1	AT3G52250.1_Symbols:_Duplicated_homeodomain-like_superfamily_protein_	chr3:19376629-19383100 FORWARD LENGTH=1656	2565.42	81	87	1656	0
Word Size 64 contig_961	1	AT5G16550.1_Symbols:_unknown_protein;_Has_30201_Blast_hits_to_17322_proteins_in_780_species:_Archae_-_12;_Bacteria_-_1396;_Metazoa_-_17338;_Fungi_-_3422;_Plants_-_5037;_Viruses_-_0;_Other_Eukaryo	chr5:5405526-5406641 FORWARD LENGTH=249	216.083	76	85	245	1.87181e-65
Word Size 64 contig_962	1	AT4G39080.1_Symbols:_VHA-A3_vacuolar_proton_ATPase_A3_	chr4:18209513-18214752 FORWARD LENGTH=821	1549.26	95	98	808	0
Word Size 64 contig_963	1	AT4G25570.1_Symbols:_ACYB-2_Cytochrome_b561/ferric_reductase_transmembrane_protein_family_	chr4:13053887-13055518 REVERSE LENGTH=239	355.91	90	94	239	6.8937e-122
Word Size 64 contig_964	1	AT3G22200.1_Symbols:_POP2,_GABA-T,_HER1_Pyridoxal_phosphate_(PLP)-dependent_transferases_superfamily_protein_	chr3:7835286-7838863 FORWARD LENGTH=504	895.96	91	94	473	0
Word Size 64 contig_965	1	AT4G05460.1_Symbols:_RNI-like_superfamily_protein_	chr4:2761106-2762400 REVERSE LENGTH=302	399.823	69	79	291	1.0071e-137
Word Size 64 contig_966	2	AT4G29950.1_Symbols:_Ypt/Rab-GAP_domain_of_gyp1p_superfamily_protein_	chr4:14657464-14660370 FORWARD LENGTH=828	983.015	90	95	576	0
Word Size 64 contig_967	1	AT5G54160.1_Symbols:_ATOMT1,_OMT1_O-methyltransferase_1_	chr5:21982075-21984167 FORWARD LENGTH=363	161.384	92	94	90	2.59048e-48
Word Size 64 contig_968	1	AT4G18070.2_Symbols:_unknown_protein;_BEST_Arabidopsis_thaliana_protein_match_is:_unknown_protein_(TAIR:AT1G29530.1);_Has_30201_Blast_hits_to_17322_proteins_in_780_species:_Archae_-_12;_Bacteria_	chr4:10031186-10032329 FORWARD LENGTH=228	160.614	55	65	164	1.44729e-45
Word Size 64 contig_969	1	AT2G25730.2_Symbols:_unknown_protein;_LOCATED_IN:_cellular_component_unknown;_EXPRESSED_IN:_23_plant_structures;_EXPRESSED_DURING:_14_growth_stages._	chr2:10956751-10972729 REVERSE LENGTH=2487	4420.15	89	94	2487	0
Word Size 64 contig_970	1	AT4G26970.1_Symbols:_ACO2_aconitase_2_	chr4:13543077-13548427 FORWARD LENGTH=995	1792.7	93	96	995	0
Word Size 64 contig_971	1	AT3G52580.1_Symbols:_Ribosomal_protein_S11_family_protein_	chr3:19503324-19504701 FORWARD LENGTH=150	248.825	96	99	139	1.24726e-82
Word Size 64 contig_972	1	AT5G13650.1_Symbols:_elongation_factor_family_protein_	chr5:4397821-4402364 FORWARD LENGTH=675	1274.23	97	98	674	0
Word Size 64 contig_973	1	AT5G05760.1_Symbols:_SYP31,_ATSED5,_ATSYP31,_SED5_syntaxin_of_plants_31_	chr5:1729111-1730903 REVERSE LENGTH=336	549.666	90	93	319	0
Word Size 64 contig_974	0	not available	not available
Word Size 64 contig_975	1	AT4G00100.1_Symbols:_ATRPS13A,_RPS13,_PFL2,_RPS13A_ribosomal_protein_S13A_	chr4:37172-38123 FORWARD LENGTH=151	298.13	97	99	151	2.8747e-102
Word Size 64 contig_976	1	AT5G16150.3_Symbols:_GLT1,_PGLCT_plastidic_GLC_translocator_	chr5:5272904-5275678 FORWARD LENGTH=546	859.751	94	96	546	0
Word Size 64 contig_977	1	AT5G61240.1_Symbols:_Leucine-rich_repeat_(LRR)_family_protein_	chr5:24629485-24631958 FORWARD LENGTH=326	553.132	96	97	326	0
Word Size 64 contig_978	1	AT3G11250.1_Symbols:_Ribosomal_protein_L10_family_protein_	chr3:3521453-3522826 FORWARD LENGTH=323	543.117	89	95	323	0
Word Size 64 contig_979	1	AT2G15960.1_Symbols:_unknown_protein;_Has_14_Blast_hits_to_14_proteins_in_5_species:_Archae_-_0;_Bacteria_-_0;_Metazoa_-_0;_Fungi_-_0;_Plants_-_14;_Viruses_-_0;_Other_Eukaryotes_-_0_(source:_NCBI	chr2:6947353-6947586 FORWARD LENGTH=77	74.3294	79	83	66	1.30712e-17
Word Size 64 contig_980	1	AT1G22410.1_Symbols:_Class-II_DAHP_synthetase_family_protein_	chr1:7912120-7914742 FORWARD LENGTH=527	1002.28	93	96	527	0
Word Size 64 contig_981	1	AT3G52560.1_Symbols:_UEV1D-4,_MMZ4,_UEV1D_ubiquitin_E2_variant_1D-4_	chr3:19494678-19495954 REVERSE LENGTH=146	285.419	96	98	146	2.15739e-96
Word Size 64 contig_982	1	AT3G19680.1_Symbols:_Protein_of_unknown_function_(DUF1005)_	chr3:6840448-6842107 FORWARD LENGTH=491	701.434	89	93	491	0
Word Size 64 contig_983	1	AT2G39770.2_Symbols:_CYT1_Glucose-1-phosphate_adenylyltransferase_family_protein_	chr2:16589401-16590741 FORWARD LENGTH=361	714.916	96	98	361	0
Word Size 64 contig_984	1	AT4G27160.1_Symbols:_AT2S3,_SESA3_seed_storage_albumin_3_	chr4:13611836-13612330 FORWARD LENGTH=164	140.969	55	70	163	8.76523e-41
Word Size 64 contig_985	1	AT3G01120.1_Symbols:_MTO1,_CGS,_ATCYS1,_CGS1_Pyridoxal_phosphate_(PLP)-dependent_transferases_superfamily_protein_	chr3:39234-41865 REVERSE LENGTH=563	944.495	89	94	563	0
Word Size 64 contig_986	3	AT5G18350.1_Symbols:_Disease_resistance_protein_(TIR-NBS-LRR_class)_family_	chr5:6074069-6078569 REVERSE LENGTH=1245	1011.91	65	78	1154	0
Word Size 64 contig_987	1	AT3G27530.1_Symbols:_GC6,_MAG4_golgin_candidate_6_	chr3:10193778-10199659 REVERSE LENGTH=914	1637.85	92	97	903	0
Word Size 64 contig_988	1	AT5G25130.1_Symbols:_CYP71B12_cytochrome_P450,_family_71,_subfamily_B,_polypeptide_12_	chr5:8668521-8670104 FORWARD LENGTH=496	688.337	71	88	496	0
Word Size 64 contig_989	1	AT1G19180.1_Symbols:_JAZ1,_TIFY10A_jasmonate-zim-domain_protein_1_	chr1:6622312-6623271 FORWARD LENGTH=253	328.946	71	76	253	7.462e-110
Word Size 64 contig_990	1	AT5G26910.1_Symbols:_unknown_protein;_BEST_Arabidopsis_thaliana_protein_match_is:_unknown_protein_(TAIR:AT3G58650.1);_Has_1322_Blast_hits_to_684_proteins_in_162_species:_Archae_-_4;_Bacteria_-_49	chr5:9466169-9469523 REVERSE LENGTH=853	1216.06	84	90	816	0
Word Size 64 contig_991	1	AT3G02880.1_Symbols:_Leucine-rich_repeat_protein_kinase_family_protein_	chr3:634819-636982 FORWARD LENGTH=627	945.651	87	92	610	0
Word Size 64 contig_992	1	AT5G55070.1_Symbols:_Dihydrolipoamide_succinyltransferase_	chr5:22347637-22350409 FORWARD LENGTH=464	748.429	91	93	464	0
Word Size 64 contig_993	1	AT4G23100.3_Symbols:_GSH1_glutamate-cysteine_ligase_	chr4:12103458-12106751 REVERSE LENGTH=522	1030.39	95	97	522	0
Word Size 64 contig_994	1	AT2G19740.1_Symbols:_Ribosomal_protein_L31e_family_protein_	chr2:8513577-8514346 FORWARD LENGTH=119	193.356	96	99	119	5.11249e-62
Word Size 64 contig_995	1	AT5G63190.2_Symbols:_MA3_domain-containing_protein_	chr5:25346145-25348563 FORWARD LENGTH=702	1276.15	93	96	702	0
Word Size 64 contig_996	1	AT1G60995.1_Symbols:_FUNCTIONS_IN:_molecular_function_unknown;_INVOLVED_IN:_biological_process_unknown;_LOCATED_IN:_cellular_component_unknown;_EXPRESSED_IN:_20_plant_structures;_EXPRESSED_DURING	chr1:22465768-22470575 REVERSE LENGTH=623	1068.14	90	93	623	0
Word Size 64 contig_997	1	AT3G61470.1_Symbols:_LHCA2_photosystem_I_light_harvesting_complex_gene_2_	chr3:22745736-22747032 FORWARD LENGTH=257	426.017	99	100	209	6.2619e-149
Word Size 64 contig_998	1	AT1G12080.1_Symbols:_Vacuolar_calcium-binding_protein-related_	chr1:4084289-4084888 FORWARD LENGTH=104	31.187	79	84	19	0.226075
Word Size 64 contig_999	1	AT2G47410.2_Symbols:_WD40/YVTN_repeat-like-containing_domain;Bromodomain_	chr2:19449133-19456991 FORWARD LENGTH=1519	2364.73	83	88	1518	0
Word Size 64 contig_1000	1	AT3G16850.1_Symbols:_Pectin_lyase-like_superfamily_protein_	chr3:5748692-5750981 FORWARD LENGTH=455	832.787	88	95	455	0
Word Size 64 contig_1001	1	AT4G36640.1_Symbols:_Sec14p-like_phosphatidylinositol_transfer_family_protein_	chr4:17277187-17278447 REVERSE LENGTH=294	533.487	85	93	294	0
Word Size 64 contig_1002	1	AT5G58640.1_Symbols:_Selenoprotein,_Rdx_type_	chr5:23697996-23699505 FORWARD LENGTH=228	369.007	89	94	226	2.1842e-127
Word Size 64 contig_1003	1	AT2G26500.1_Symbols:_cytochrome_b6f_complex_subunit_(petM),_putative_	chr2:11270370-11270747 FORWARD LENGTH=125	201.83	85	93	115	1.99061e-64
Word Size 64 contig_1004	1	AT4G13780.1_Symbols:_methionine--tRNA_ligase,_putative_/_methionyl-tRNA_synthetase,_putative_/_MetRS,_putative_	chr4:7993366-7998433 REVERSE LENGTH=797	1464.51	88	94	795	0
Word Size 64 contig_1005	1	AT5G10240.1_Symbols:_ASN3_asparagine_synthetase_3_	chr5:3212934-3216418 REVERSE LENGTH=578	1095.11	96	98	578	0
Word Size 64 contig_1006	1	AT5G23310.1_Symbols:_FSD3_Fe_superoxide_dismutase_3_	chr5:7850624-7852241 FORWARD LENGTH=263	483.026	94	97	263	5.2389e-171
Word Size 64 contig_1007	1	AT4G30210.2_Symbols:_ATR2,_AR2_P450_reductase_2_	chr4:14796900-14800578 FORWARD LENGTH=711	1258.05	93	97	700	0
Word Size 64 contig_1008	3	AT2G01680.1_Symbols:_Ankyrin_repeat_family_protein_	chr2:306597-308427 FORWARD LENGTH=532	516.538	91	96	274	0
Word Size 64 contig_1009	1	AT4G09620.1_Symbols:_Mitochondrial_transcription_termination_factor_family_protein_	chr4:6077122-6078899 REVERSE LENGTH=212	347.436	82	86	211	1.9879e-119
Word Size 64 contig_1010	1	AT3G12130.1_Symbols:_KH_domain-containing_protein_/_zinc_finger_(CCCH_type)_family_protein_	chr3:3864486-3866406 REVERSE LENGTH=248	385.956	90	95	248	6.9519e-133
Word Size 64 contig_1011	1	AT1G79830.3_Symbols:_GC5_golgin_candidate_5_	chr1:30028110-30033508 REVERSE LENGTH=956	1449.49	89	93	956	0
Word Size 64 contig_1012	1	AT2G44160.1_Symbols:_MTHFR2_methylenetetrahydrofolate_reductase_2_	chr2:18262301-18265185 FORWARD LENGTH=594	1201.04	96	98	594	0
Word Size 64 contig_1013	2	AT4G21910.3_Symbols:_MATE_efflux_family_protein_	chr4:11625821-11630964 REVERSE LENGTH=507	700.664	96	99	425	0
Word Size 64 contig_1014	1	AT1G30370.1_Symbols:_alpha/beta-Hydrolases_superfamily_protein_	chr1:10719169-10720758 REVERSE LENGTH=529	969.533	91	96	504	0
Word Size 64 contig_1015	1	AT4G31180.2_Symbols:_Class_II_aminoacyl-tRNA_and_biotin_synthetases_superfamily_protein_	chr4:15156696-15159362 FORWARD LENGTH=558	848.195	83	89	493	0
Word Size 64 contig_1016	1	AT1G61790.1_Symbols:_Oligosaccharyltransferase_complex/magnesium_transporter_family_protein_	chr1:22814390-22815430 FORWARD LENGTH=346	617.076	94	98	313	0
Word Size 64 contig_1017	1	AT1G67740.1_Symbols:_PSBY,_YCF32_photosystem_II_BY_	chr1:25394429-25394998 REVERSE LENGTH=189	208.379	84	87	178	1.54215e-65
Word Size 64 contig_1018	1	AT1G06200.1_Symbols:_Peptidase_S24/S26A/S26B/S26C_family_protein_	chr1:1894604-1896852 REVERSE LENGTH=206	378.637	86	96	205	2.4882e-131
Word Size 64 contig_1019	1	AT4G02680.1_Symbols:_EOL1_ETO1-like_1_	chr4:1181202-1184328 REVERSE LENGTH=888	1626.3	95	97	888	0
Word Size 64 contig_1020	1	AT5G07440.2_Symbols:_GDH2_glutamate_dehydrogenase_2_	chr5:2356153-2358012 FORWARD LENGTH=411	839.721	98	100	411	0
Word Size 64 contig_1021	1	AT3G45300.1_Symbols:_IVD,_ATIVD,_IVDH_isovaleryl-CoA-dehydrogenase_	chr3:16621659-16624848 REVERSE LENGTH=409	39.2762	84	92	37	0.000220709
Word Size 64 contig_1022	1	AT1G16520.1_Symbols:_unknown_protein;_FUNCTIONS_IN:_molecular_function_unknown;_INVOLVED_IN:_biological_process_unknown;_LOCATED_IN:_plasma_membrane;_EXPRESSED_IN:_22_plant_structures;_EXPRESSED_	chr1:5648904-5650998 FORWARD LENGTH=325	565.074	90	93	325	0
Word Size 64 contig_1023	1	AT5G24410.1_Symbols:_PGL4_6-phosphogluconolactonase_4_	chr5:8332690-8333984 REVERSE LENGTH=261	459.529	85	91	259	5.4949e-162
Word Size 64 contig_1024	1	AT2G24790.1_Symbols:_COL3,_ATCOL3_CONSTANS-like_3_	chr2:10566959-10567946 FORWARD LENGTH=294	425.631	81	86	260	8.7208e-147
Word Size 64 contig_1025	1	AT1G78060.1_Symbols:_Glycosyl_hydrolase_family_protein_	chr1:29349796-29352868 REVERSE LENGTH=767	1392.1	91	96	734	0
Word Size 64 contig_1026	1	AT4G18580.2_Symbols:_unknown_protein;_Has_35333_Blast_hits_to_34131_proteins_in_2444_species:_Archae_-_798;_Bacteria_-_22429;_Metazoa_-_974;_Fungi_-_991;_Plants_-_531;_Viruses_-_0;_Other_Eukaryot	chr4:10234853-10235524 REVERSE LENGTH=115	85.8853	40	46	95	1.253e-20
Word Size 64 contig_1027	3	AT4G30160.1_Symbols:_VLN4,_ATVLN4_villin_4_	chr4:14754528-14759511 FORWARD LENGTH=974	119.783	92	97	62	3.07656e-55
Word Size 64 contig_1028	1	AT2G35940.3_Symbols:_BLH1_BEL1-like_homeodomain_1_	chr2:15089171-15091699 REVERSE LENGTH=680	996.112	90	93	680	0
Word Size 64 contig_1029	1	AT3G55880.2_Symbols:_Alpha/beta_hydrolase_related_protein_	chr3:20736682-20738325 FORWARD LENGTH=215	286.574	87	92	205	2.06923e-96
Word Size 64 contig_1030	1	AT5G11210.1_Symbols:_ATGLR2.5,_GLR2.5_glutamate_receptor_2.5_	chr5:3571214-3574537 REVERSE LENGTH=829	1051.2	83	90	608	0
Word Size 64 contig_1031	1	AT1G08300.1_Symbols:_NVL_no_vein-like_	chr1:2614774-2618823 FORWARD LENGTH=746	500.36	61	70	472	7.005e-169
Word Size 64 contig_1032	2	AT5G26000.1_Symbols:_TGG1,_BGLU38_thioglucoside_glucohydrolase_1_	chr5:9079678-9082347 REVERSE LENGTH=541	706.057	72	82	468	0
Word Size 64 contig_1033	1	AT4G22310.1_Symbols:_Uncharacterised_protein_family_(UPF0041)_	chr4:11791443-11792638 FORWARD LENGTH=108	211.075	92	95	108	1.40852e-68
Word Size 64 contig_1034	1	AT5G58960.1_Symbols:_GIL1_Plant_protein_of_unknown_function_(DUF641)_	chr5:23805799-23808360 FORWARD LENGTH=559	862.448	90	95	544	0
Word Size 64 contig_1035	1	AT4G16360.3_Symbols:_5'-AMP-activated_protein_kinase_beta-2_subunit_protein_	chr4:9245571-9246833 FORWARD LENGTH=261	526.939	98	99	260	0
Word Size 64 contig_1036	1	AT2G03120.1_Symbols:_ATSPP,_SPP_signal_peptide_peptidase_	chr2:937554-940083 FORWARD LENGTH=344	579.711	92	96	337	0
Word Size 64 contig_1037	1	AT1G55620.2_Symbols:_CLC-F,_ATCLC-F_chloride_channel_F_	chr1:20787338-20790990 REVERSE LENGTH=781	1336.63	94	97	781	0
Word Size 64 contig_1038	1	AT3G24495.1_Symbols:_MSH7,_MSH6-2,_ATMSH7_MUTS_homolog_7_	chr3:8912418-8918086 REVERSE LENGTH=1109	1866.28	85	90	1107	0
Word Size 64 contig_1039	1	AT3G50370.1_Symbols:_unknown_protein;_FUNCTIONS_IN:_molecular_function_unknown;_INVOLVED_IN:_biological_process_unknown;_LOCATED_IN:_cellular_component_unknown;_EXPRESSED_IN:_26_plant_structures;	chr3:18676436-18683863 REVERSE LENGTH=2156	3067.72	83	88	2112	0
Word Size 64 contig_1040	1	AT2G31800.1_Symbols:_Integrin-linked_protein_kinase_family_	chr2:13520605-13523646 REVERSE LENGTH=476	955.281	95	98	476	0
Word Size 64 contig_1041	1	AT2G46820.2_Symbols:_PTAC8,_TMP14,_PSAP,_PSI-P_photosystem_I_P_subunit_	chr2:19243729-19244870 FORWARD LENGTH=174	162.54	80	88	131	8.70801e-48
Word Size 64 contig_1042	1	AT5G46850.2_Symbols:_FUNCTIONS_IN:_molecular_function_unknown;_INVOLVED_IN:_GPI_anchor_biosynthetic_process;_LOCATED_IN:_endoplasmic_reticulum_membrane;_EXPRESSED_IN:_22_plant_structures;_EXPRESS	chr5:19010714-19012010 FORWARD LENGTH=325	470.315	78	85	301	7.9175e-165
Word Size 64 contig_1043	1	AT2G05230.1_Symbols:_DNAJ_heat_shock_N-terminal_domain-containing_protein_	chr2:1899818-1901938 REVERSE LENGTH=706	988.793	73	79	704	0
Word Size 64 contig_1044	1	AT4G23880.1_Symbols:_unknown_protein;_Has_73_Blast_hits_to_69_proteins_in_22_species:_Archae_-_0;_Bacteria_-_4;_Metazoa_-_9;_Fungi_-_2;_Plants_-_18;_Viruses_-_0;_Other_Eukaryotes_-_40_(source:_NC	chr4:12415789-12416388 REVERSE LENGTH=199	243.047	81	88	199	4.20982e-79
Word Size 64 contig_1045	1	AT3G11940.2_Symbols:_ATRPS5A,_AML1,_RPS5A_ribosomal_protein_5A_	chr3:3778175-3779354 REVERSE LENGTH=207	409.453	95	99	207	7.8972e-144
Word Size 64 contig_1046	1	AT3G25600.1_Symbols:_Calcium-binding_EF-hand_family_protein_	chr3:9307367-9307852 FORWARD LENGTH=161	311.997	96	97	161	2.2043e-107
Word Size 64 contig_1047	1	AT4G30190.1_Symbols:_AHA2,_PMA2,_HA2_H(+)-ATPase_2_	chr4:14770820-14775920 REVERSE LENGTH=948	1784.23	96	98	948	0
Word Size 64 contig_1048	1	AT5G58910.1_Symbols:_LAC16_laccase_16_	chr5:23789522-23791681 REVERSE LENGTH=523	814.298	81	85	485	0
Word Size 64 contig_1049	1	AT1G63670.3_Symbols:_Protein_of_unknown_function_(DUF3741)_	chr1:23607527-23610003 REVERSE LENGTH=689	966.837	83	89	689	0
Word Size 64 contig_1050	1	AT5G23860.2_Symbols:_TUB8_tubulin_beta_8_	chr5:8042962-8044528 FORWARD LENGTH=449	875.544	100	100	430	0
Word Size 64 contig_1051	1	AT1G09330.1_Symbols:_unknown_protein;_FUNCTIONS_IN:_molecular_function_unknown;_INVOLVED_IN:_biological_process_unknown;_LOCATED_IN:_integral_to_membrane;_EXPRESSED_IN:_24_plant_structures;_EXPRE	chr1:3013003-3014903 REVERSE LENGTH=186	316.62	95	97	186	1.5023e-107
Word Size 64 contig_1052	1	AT4G34310.1_Symbols:_alpha/beta-Hydrolases_superfamily_protein_	chr4:16414113-16419542 FORWARD LENGTH=1228	30.4166	31	56	52	0.474563
Word Size 64 contig_1053	0	not available	not available
Word Size 64 contig_1054	1	AT3G04240.1_Symbols:_SEC_Tetratricopeptide_repeat_(TPR)-like_superfamily_protein_	chr3:1114187-1120722 REVERSE LENGTH=977	1965.27	97	99	977	0
Word Size 64 contig_1055	2	AT2G07698.1_Symbols:_ATPase,_F1_complex,_alpha_subunit_protein_	chr2:3361474-3364028 FORWARD LENGTH=777	568.155	75	86	369	0
Word Size 64 contig_1056	1	AT2G24850.1_Symbols:_TAT3,_TAT_tyrosine_aminotransferase_3_	chr2:10583070-10585152 REVERSE LENGTH=445	687.182	77	88	444	0
Word Size 64 contig_1057	1	AT1G80560.1_Symbols:_ATIMD2,_IMD2_isopropylmalate_dehydrogenase_2_	chr1:30287833-30290126 FORWARD LENGTH=405	502.671	62	79	404	3.9241e-174
Word Size 64 contig_1058	1	AT1G79500.4_Symbols:_AtkdsA1_Aldolase-type_TIM_barrel_family_protein_	chr1:29903604-29905989 FORWARD LENGTH=290	565.844	97	99	290	0
Word Size 64 contig_1059	1	AT4G05090.1_Symbols:_Inositol_monophosphatase_family_protein_	chr4:2609244-2611627 FORWARD LENGTH=397	672.929	88	93	397	0
Word Size 64 contig_1060	1	AT3G12490.2_Symbols:_ATCYSB,_ATCYS6,_CYSB_cystatin_B_	chr3:3960523-3961876 REVERSE LENGTH=234	333.183	87	93	234	3.8358e-114
Word Size 64 contig_1061	1	AT5G19400.2_Symbols:_SMG7_Telomerase_activating_protein_Est1_	chr5:6540603-6544262 FORWARD LENGTH=1059	1484.93	74	82	1058	0
Word Size 64 contig_1062	1	AT5G23520.1_Symbols:_smr_(Small_MutS_Related)_domain-containing_protein_	chr5:7929591-7931296 REVERSE LENGTH=435	657.907	77	82	435	0
Word Size 64 contig_1063	1	AT4G27520.1_Symbols:_ENODL2,_AtENODL2_early_nodulin-like_protein_2_	chr4:13750668-13751819 REVERSE LENGTH=349	78.1814	82	90	49	5.37771e-17
Word Size 64 contig_1064	1	AT2G31510.1_Symbols:_ARI7,_ATARI7_IBR_domain-containing_protein_	chr2:13416991-13421170 REVERSE LENGTH=562	1046.19	95	98	520	0
Word Size 64 contig_1065	1	AT3G62240.1_Symbols:_RING/U-box_superfamily_protein_	chr3:23033592-23036653 REVERSE LENGTH=812	1230.31	83	88	812	0
Word Size 64 contig_1066	1	AT5G23740.1_Symbols:_RPS11-BETA_ribosomal_protein_S11-beta_	chr5:8008251-8009330 REVERSE LENGTH=159	289.271	96	98	159	3.49657e-98
Word Size 64 contig_1067	1	AT5G40580.2_Symbols:_PBB2_20S_proteasome_beta_subunit_PBB2_	chr5:16248511-16250451 REVERSE LENGTH=274	511.916	96	98	258	0
Word Size 64 contig_1068	1	AT1G50010.1_Symbols:_TUA2_tubulin_alpha-2_chain_	chr1:18517737-18519729 FORWARD LENGTH=450	452.981	100	100	215	1.9922e-159
Word Size 64 contig_1069	1	AT4G14960.1_Symbols:_TUA6_Tubulin/FtsZ_family_protein_	chr4:8548753-8550319 REVERSE LENGTH=427	51.2174	77	83	35	4.09237e-08
Word Size 64 contig_1070	1	AT1G70280.2_Symbols:_NHL_domain-containing_protein_	chr1:26466086-26468471 REVERSE LENGTH=509	748.043	89	94	499	0
Word Size 64 contig_1071	1	AT5G09510.1_Symbols:_Ribosomal_protein_S19_family_protein_	chr5:2955698-2956554 REVERSE LENGTH=152	250.751	92	97	152	5.72136e-84
Word Size 64 contig_1072	1	AT3G16400.2_Symbols:_ATMLP-470_nitrile_specifier_protein_1_	chr3:5566516-5568330 FORWARD LENGTH=470	769.229	74	81	470	0
Word Size 64 contig_1073	1	AT3G55320.1_Symbols:_PGP20_P-glycoprotein_20_	chr3:20507391-20513393 REVERSE LENGTH=1408	2461.41	93	96	1408	0
Word Size 64 contig_1074	1	AT1G71090.1_Symbols:_Auxin_efflux_carrier_family_protein_	chr1:26812551-26813924 FORWARD LENGTH=457	768.074	90	95	455	0
Word Size 64 contig_1075	1	AT4G22270.1_Symbols:_MRB1,_ATMRB1_Protein_of_unknown_function_(DUF3537)_	chr4:11773396-11775782 FORWARD LENGTH=437	691.804	89	94	432	0
Word Size 64 contig_1076	1	AT4G39330.1_Symbols:_ATCAD9,_CAD9_cinnamyl_alcohol_dehydrogenase_9_	chr4:18291268-18292772 FORWARD LENGTH=360	658.677	92	97	360	0
Word Size 64 contig_1077	1	AT5G26830.1_Symbols:_Threonyl-tRNA_synthetase_	chr5:9437351-9441568 FORWARD LENGTH=709	1222.61	87	94	681	0
Word Size 64 contig_1078	1	AT3G44720.1_Symbols:_ADT4_arogenate_dehydratase_4_	chr3:16271759-16273033 FORWARD LENGTH=424	776.548	92	96	422	0
Word Size 64 contig_1079	1	AT4G23260.2_Symbols:_CRK18_cysteine-rich_RLK_(RECEPTOR-like_protein_kinase)_18_	chr4:12167528-12170055 REVERSE LENGTH=648	187.963	75	84	115	3.35431e-56
Word Size 64 contig_1080	1	AT4G03400.1_Symbols:_DFL2,_GH3-10_Auxin-responsive_GH3_family_protein_	chr4:1497675-1499729 REVERSE LENGTH=591	344.739	91	95	179	9.2565e-115
Word Size 64 contig_1081	1	AT3G63260.1_Symbols:_ATMRK1_Protein_kinase_superfamily_protein_	chr3:23373090-23374747 REVERSE LENGTH=391	731.865	89	94	391	0
Word Size 64 contig_1082	1	AT1G13560.1_Symbols:_AAPT1,_ATAAPT1_aminoalcoholphosphotransferase_1_	chr1:4638834-4641691 REVERSE LENGTH=389	755.747	98	99	389	0
Word Size 64 contig_1083	1	AT3G60340.2_Symbols:_alpha/beta-Hydrolases_superfamily_protein_	chr3:22304395-22306389 FORWARD LENGTH=338	617.076	90	93	337	0
Word Size 64 contig_1084	1	AT5G44730.1_Symbols:_Haloacid_dehalogenase-like_hydrolase_(HAD)_superfamily_protein_	chr5:18045588-18046519 REVERSE LENGTH=255	488.034	92	97	253	2.4162e-172
Word Size 64 contig_1085	1	AT3G15630.1_Symbols:_unknown_protein;_FUNCTIONS_IN:_molecular_function_unknown;_INVOLVED_IN:_biological_process_unknown;_LOCATED_IN:_chloroplast;_EXPRESSED_IN:_24_plant_structures;_EXPRESSED_DURI	chr3:5297188-5297511 REVERSE LENGTH=107	137.887	76	84	88	1.90016e-39
Word Size 64 contig_1086	1	AT1G55360.1_Symbols:_Protein_of_Unknown_Function_(DUF239)_	chr1:20666526-20668502 REVERSE LENGTH=422	821.231	94	96	420	0
Word Size 64 contig_1087	1	AT2G31360.1_Symbols:_ADS2,_DS2_16:0delta9_desaturase_2_	chr2:13372121-13373546 REVERSE LENGTH=307	531.561	91	94	307	0
Word Size 64 contig_1088	1	AT2G38860.2_Symbols:_YLS5_Class_I_glutamine_amidotransferase-like_superfamily_protein_	chr2:16233629-16235207 REVERSE LENGTH=398	713.375	90	96	398	0
Word Size 64 contig_1089	1	AT4G35100.2_Symbols:_PIP3_plasma_membrane_intrinsic_protein_3_	chr4:16708672-16709958 FORWARD LENGTH=280	557.37	98	99	280	0
Word Size 64 contig_1090	1	AT5G66030.2_Symbols:_ATGRIP,_GRIP_Golgi-localized_GRIP_domain-containing_protein_	chr5:26405133-26409888 REVERSE LENGTH=765	1089.33	86	91	751	0
Word Size 64 contig_1091	1	AT4G25960.1_Symbols:_PGP2_P-glycoprotein_2_	chr4:13177438-13183425 FORWARD LENGTH=1273	2360.1	93	97	1243	0
Word Size 64 contig_1092	22	AT4G05320.4_Symbols:_UBQ10_polyubiquitin_10_	chr4:2718559-2719932 FORWARD LENGTH=457	808.52	100	100	411	0
Word Size 64 contig_1093	1	AT5G65900.1_Symbols:_DEA(D/H)-box_RNA_helicase_family_protein_	chr5:26358328-26361244 FORWARD LENGTH=633	874.004	87	94	484	0
Word Size 64 contig_1094	1	AT1G73030.1_Symbols:_VPS46.2,_CHMP1A_SNF7_family_protein_	chr1:27473938-27474848 FORWARD LENGTH=203	370.548	100	100	203	1.3913e-124
Word Size 64 contig_1095	1	AT1G65840.1_Symbols:_ATPAO4,_PAO4_polyamine_oxidase_4_	chr1:24490173-24492728 FORWARD LENGTH=497	962.214	93	97	497	0
Word Size 64 contig_1096	1	AT1G53990.1_Symbols:_GLIP3_GDSL-motif_lipase_3_	chr1:20151016-20152752 FORWARD LENGTH=367	570.852	76	83	362	0
Word Size 64 contig_1097	1	AT3G05790.1_Symbols:_LON4_lon_protease_4_	chr3:1720154-1725182 REVERSE LENGTH=942	27.7202	34	53	45	2.99882
Word Size 64 contig_1098	2	AT1G14780.1_Symbols:_MAC/Perforin_domain-containing_protein_	chr1:5091020-5093873 FORWARD LENGTH=627	691.804	87	92	382	0
Word Size 64 contig_1099	1	AT5G44070.1_Symbols:_CAD1,_ARA8,_ATPCS1,_PCS1_phytochelatin_synthase_1_(PCS1)_	chr5:17734876-17737672 FORWARD LENGTH=485	855.514	93	98	485	0
Word Size 64 contig_1100	1	AT4G35840.1_Symbols:_RING/U-box_superfamily_protein_	chr4:16981083-16982266 FORWARD LENGTH=236	412.149	94	97	236	4.4774e-143
Word Size 64 contig_1101	1	AT4G37510.1_Symbols:_Ribonuclease_III_family_protein_	chr4:17626259-17628854 REVERSE LENGTH=537	957.592	96	99	500	0
Word Size 64 contig_1102	1	AT4G27000.1_Symbols:_ATRBP45C_RNA-binding_(RRM/RBD/RNP_motifs)_family_protein_	chr4:13554983-13557763 REVERSE LENGTH=415	541.191	91	96	281	0
Word Size 64 contig_1103	1	AT3G49600.1_Symbols:_UBP26,_SUP32,_ATUBP26_ubiquitin-specific_protease_26_	chr3:18380942-18386662 REVERSE LENGTH=1067	1904.8	88	94	1067	0
Word Size 64 contig_1104	1	AT2G47320.1_Symbols:_Cyclophilin-like_peptidyl-prolyl_cis-trans_isomerase_family_protein_	chr2:19427711-19428839 FORWARD LENGTH=230	367.851	88	94	230	4.4697e-128
Word Size 64 contig_1105	1	AT3G04400.1_Symbols:_emb2171_Ribosomal_protein_L14p/L23e_family_protein_	chr3:1167339-1168308 FORWARD LENGTH=140	274.248	100	100	136	6.21873e-93
Word Size 64 contig_1106	1	AT1G11310.1_Symbols:_MLO2,_ATMLO2,_PMR2_Seven_transmembrane_MLO_family_protein_	chr1:3800899-3803870 REVERSE LENGTH=573	957.977	88	92	573	0
Word Size 64 contig_1107	2	AT2G44790.1_Symbols:_UCC2_uclacyanin_2_	chr2:18462182-18463232 REVERSE LENGTH=202	131.724	100	100	125	8.92352e-36
Word Size 64 contig_1108	1	AT3G20800.1_Symbols:_Cell_differentiation,_Rcd1-like_protein_	chr3:7271412-7273897 REVERSE LENGTH=316	631.328	98	98	316	0
Word Size 64 contig_1109	1	AT3G28690.2_Symbols:_Protein_kinase_superfamily_protein_	chr3:10755481-10757494 FORWARD LENGTH=453	843.573	96	98	438	0
Word Size 64 contig_1110	1	AT5G26570.1_Symbols:_PWD,_OK1,_ATGWD3_catalytics;carbohydrate_kinases;phosphoglucan,_water_dikinases_	chr5:9261580-9267526 FORWARD LENGTH=1196	2067.35	89	93	1195	0
Word Size 64 contig_1111	1	AT3G61760.1_Symbols:_ADL1B,_DL1B_DYNAMIN-like_1B_	chr3:22860546-22864092 REVERSE LENGTH=610	1206.43	98	100	610	0
Word Size 64 contig_1112	1	AT4G11860.1_Symbols:_Protein_of_unknown_function_(DUF544)_	chr4:7134237-7138361 REVERSE LENGTH=682	988.408	86	91	641	0
Word Size 64 contig_1113	1	AT2G47420.1_Symbols:_Ribosomal_RNA_adenine_dimethylase_family_protein_	chr2:19457574-19458777 FORWARD LENGTH=353	598.201	89	93	353	0
Word Size 64 contig_1114	1	AT1G13080.1_Symbols:_CYP71B2_cytochrome_P450,_family_71,_subfamily_B,_polypeptide_2_	chr1:4459212-4460807 FORWARD LENGTH=502	652.129	70	84	451	0
Word Size 64 contig_1115	1	AT5G59910.1_Symbols:_HTB4_Histone_superfamily_protein_	chr5:24127206-24127658 FORWARD LENGTH=150	185.267	100	100	98	1.24712e-57
Word Size 64 contig_1116	1	AT2G24120.1_Symbols:_PDE319,_SCA3_DNA/RNA_polymerases_superfamily_protein_	chr2:10249358-10254530 REVERSE LENGTH=993	1904.41	95	97	976	0
Word Size 64 contig_1117	1	AT1G49040.1_Symbols:_SCD1_stomatal_cytokinesis_defective_/_SCD1_protein_(SCD1)_	chr1:18139419-18148826 REVERSE LENGTH=1187	2188.69	94	97	1187	0
Word Size 64 contig_1118	1	AT4G18465.1_Symbols:_RNA_helicase_family_protein_	chr4:10197056-10201611 FORWARD LENGTH=695	1299.26	97	98	695	0
Word Size 64 contig_1119	1	AT1G68580.2_Symbols:_agenet_domain-containing_protein_/_bromo-adjacent_homology_(BAH)_domain-containing_protein_	chr1:25752869-25755631 FORWARD LENGTH=648	311.997	55	64	355	3.84885e-97
Word Size 64 contig_1120	1	AT2G45140.1_Symbols:_PVA12_plant_VAP_homolog_12_	chr2:18611029-18612971 FORWARD LENGTH=239	380.563	91	95	239	1.3283e-130
Word Size 64 contig_1121	1	AT2G43540.1_Symbols:_unknown_protein;_FUNCTIONS_IN:_molecular_function_unknown;_INVOLVED_IN:_N-terminal_protein_myristoylation;_LOCATED_IN:_cellular_component_unknown;_EXPRESSED_IN:_22_plant_stru	chr2:18072385-18072894 FORWARD LENGTH=169	166.007	83	86	109	2.27355e-51
Word Size 64 contig_1122	1	AT1G79000.1_Symbols:_HAC1,_PCAT2,_ATHPCAT2,_ATHAC1_histone_acetyltransferase_of_the_CBP_family_1_	chr1:29716933-29723984 REVERSE LENGTH=1697	2924.42	91	94	1697	0
Word Size 64 contig_1123	1	AT2G36830.1_Symbols:_GAMMA-TIP,_TIP1;1,_GAMMA-TIP1_gamma_tonoplast_intrinsic_protein_	chr2:15445490-15446336 FORWARD LENGTH=251	473.396	95	99	251	2.1173e-167
Word Size 64 contig_1124	1	AT5G11980.1_Symbols:_conserved_oligomeric_Golgi_complex_component-related_/_COG_complex_component-related_	chr5:3868809-3872146 REVERSE LENGTH=569	1044.26	95	97	566	0
Word Size 64 contig_1125	1	AT4G22590.1_Symbols:_TPPG_Haloacid_dehalogenase-like_hydrolase_(HAD)_superfamily_protein_	chr4:11893707-11895371 REVERSE LENGTH=377	732.635	94	98	373	0
Word Size 64 contig_1126	1	AT1G61360.1_Symbols:_S-locus_lectin_protein_kinase_family_protein_	chr1:22637867-22640974 REVERSE LENGTH=821	1418.29	87	93	806	0
Word Size 64 contig_1127	1	AT1G21900.1_Symbols:_emp24/gp25L/p24_family/GOLD_family_protein_	chr1:7691165-7692327 REVERSE LENGTH=216	386.726	83	93	216	5.9541e-134
Word Size 64 contig_1128	1	AT5G11530.1_Symbols:_EMF1_embryonic_flower_1_(EMF1)_	chr5:3697140-3700930 FORWARD LENGTH=1096	765.377	48	57	1072	0
Word Size 64 contig_1129	1	AT3G53420.2_Symbols:_PIP2A,_PIP2,_PIP2;1_plasma_membrane_intrinsic_protein_2A_	chr3:19803906-19805454 REVERSE LENGTH=287	519.62	95	97	287	0
Word Size 64 contig_1130	2	AT5G67420.1_Symbols:_LBD37,_ASL39_LOB_domain-containing_protein_37_	chr5:26904576-26905415 REVERSE LENGTH=250	260.381	94	95	187	2.4792e-101
Word Size 64 contig_1131	1	AT3G08940.2_Symbols:_LHCB4.2_light_harvesting_complex_photosystem_II_	chr3:2717717-2718665 FORWARD LENGTH=287	520.005	95	97	275	0
Word Size 64 contig_1132	1	AT2G36430.1_Symbols:_Plant_protein_of_unknown_function_(DUF247)_	chr2:15290211-15291557 FORWARD LENGTH=448	754.592	82	91	448	0
Word Size 64 contig_1133	1	AT1G40390.1_Symbols:_DNAse_I-like_superfamily_protein_	chr1:15432576-15434674 REVERSE LENGTH=426	117.857	39	57	157	2.66423e-29
Word Size 64 contig_1134	1	AT1G32230.1_Symbols:_RCD1,_CEO,_CEO1,_ATP8,_AtRCD1_WWE_protein-protein_interaction_domain_protein_family_	chr1:11613427-11615894 FORWARD LENGTH=589	886.715	80	87	589	0
Word Size 64 contig_1135	1	AT1G64260.1_Symbols:_MuDR_family_transposase_	chr1:23847756-23849915 FORWARD LENGTH=719	143.28	23	43	525	3.14004e-35
Word Size 64 contig_1136	1	AT1G05960.1_Symbols:_ARM_repeat_superfamily_protein_	chr1:1808478-1815060 REVERSE LENGTH=982	1715.28	88	93	978	0
Word Size 64 contig_1137	1	AT5G06710.1_Symbols:_HAT14_homeobox_from_Arabidopsis_thaliana_	chr5:2068305-2070284 REVERSE LENGTH=336	474.937	84	88	336	4.7316e-166
Word Size 64 contig_1138	1	AT1G54710.1_Symbols:_ATATG18H,_ATG18H_homolog_of_yeast_autophagy_18_(ATG18)_H_	chr1:20417019-20420733 REVERSE LENGTH=927	1354.35	84	88	927	0
Word Size 64 contig_1139	1	AT5G52440.1_Symbols:_HCF106_Bacterial_sec-independent_translocation_protein_mttA/Hcf106_	chr5:21286896-21288613 FORWARD LENGTH=260	308.531	72	78	260	2.1394e-102
Word Size 64 contig_1140	1	AT1G69030.1_Symbols:_BSD_domain-containing_protein_	chr1:25947429-25949262 REVERSE LENGTH=317	374.4	87	91	272	3.9555e-127
Word Size 64 contig_1141	1	AT2G27580.2_Symbols:_A20/AN1-like_zinc_finger_family_protein_	chr2:11776640-11777131 REVERSE LENGTH=163	215.312	73	79	163	2.21207e-69
Word Size 64 contig_1142	1	AT4G25740.1_Symbols:_RNA_binding_Plectin/S10_domain-containing_protein_	chr4:13107488-13108751 REVERSE LENGTH=177	192.2	94	97	96	2.48068e-60
Word Size 64 contig_1143	1	AT5G54280.2_Symbols:_ATM2,_ATMYOS1,_ATM4_myosin_2_	chr5:22039606-22045592 REVERSE LENGTH=1220	2249.94	92	95	1220	0
Word Size 64 contig_1144	1	AT4G30500.1_Symbols:_Protein_of_unknown_function_(DUF788)_	chr4:14903558-14904764 FORWARD LENGTH=173	36.5798	51	70	37	0.00856918
Word Size 64 contig_1145	1	AT4G00830.2_Symbols:_RNA-binding_(RRM/RBD/RNP_motifs)_family_protein_	chr4:352782-354965 FORWARD LENGTH=495	768.844	91	96	455	0
Word Size 64 contig_1146	1	AT4G02010.1_Symbols:_Protein_kinase_superfamily_protein_	chr4:881457-885222 FORWARD LENGTH=725	1235.71	91	94	725	0
Word Size 64 contig_1147	2	AT4G28670.1_Symbols:_Protein_kinase_family_protein_with_domain_of_unknown_function_(DUF26)_	chr4:14151387-14153935 FORWARD LENGTH=625	563.148	87	94	329	0
Word Size 64 contig_1148	2	AT5G66400.2_Symbols:_RAB18,_ATDI8_Dehydrin_family_protein_	chr5:26518511-26519153 REVERSE LENGTH=185	57.3806	90	95	31	9.2036e-10
Word Size 64 contig_1149	1	AT3G01700.1_Symbols:_AGP11,_ATAGP11_arabinogalactan_protein_11_	chr3:258981-259391 FORWARD LENGTH=136	38.1206	88	92	24	0.00130756
Word Size 64 contig_1150	1	AT1G20980.1_Symbols:_SPL14,_FBR6,_SPL1R2,_ATSPL14_squamosa_promoter_binding_protein-like_14_	chr1:7325042-7328933 FORWARD LENGTH=1035	1649.03	84	89	1035	0
Word Size 64 contig_1151	1	AT1G67630.1_Symbols:_POLA2_DNA_polymerase_alpha_2_	chr1:25344573-25348287 REVERSE LENGTH=620	1038.48	88	94	620	0
Word Size 64 contig_1152	1	AT3G21650.1_Symbols:_Protein_phosphatase_2A_regulatory_B_subunit_family_protein_	chr3:7621680-7623412 REVERSE LENGTH=546	902.123	88	93	536	0
Word Size 64 contig_1153	1	AT5G55410.1_Symbols:_Bifunctional_inhibitor/lipid-transfer_protein/seed_storage_2S_albumin_superfamily_protein_	chr5:22460677-22461081 FORWARD LENGTH=107	106.301	60	76	98	1.82868e-28
Word Size 64 contig_1154	1	AT1G54040.2_Symbols:_ESP,_TASTY_epithiospecifier_protein_	chr1:20170995-20173885 REVERSE LENGTH=341	461.07	70	78	341	3.1143e-159
Word Size 64 contig_1155	2	AT4G35770.1_Symbols:_SEN1,_ATSEN1,_DIN1_Rhodanese/Cell_cycle_control_phosphatase_superfamily_protein_	chr4:16945073-16945983 FORWARD LENGTH=182	101.679	89	95	138	2.75335e-26
Word Size 64 contig_1156	1	AT1G70490.2_Symbols:_ATARFA1D,_ARFA1D_Ras-related_small_GTP-binding_family_protein_	chr1:26564162-26565152 REVERSE LENGTH=181	374.4	99	100	181	2.0164e-130
Word Size 64 contig_1157	1	AT5G16710.1_Symbols:_DHAR3_dehydroascorbate_reductase_1_	chr5:5483312-5484926 FORWARD LENGTH=258	488.804	91	96	258	1.03e-174
Word Size 64 contig_1158	1	AT3G04870.2_Symbols:_ZDS,_PDE181,_SPC1_zeta-carotene_desaturase_	chr3:1342842-1346189 FORWARD LENGTH=558	1099.73	94	97	558	0
Word Size 64 contig_1159	1	AT3G60540.2_Symbols:_Preprotein_translocase_Sec,_Sec61-beta_subunit_protein_	chr3:22375132-22375377 REVERSE LENGTH=81	87.8113	98	100	43	2.4951e-22
Word Size 64 contig_1160	1	AT2G25610.1_Symbols:_ATPase,_F0/V0_complex,_subunit_C_protein_	chr2:10901585-10902494 REVERSE LENGTH=178	288.5	99	99	178	2.03039e-96
Word Size 64 contig_1161	1	AT3G15450.1_Symbols:_Aluminium_induced_protein_with_YGL_and_LRDR_motifs_	chr3:5213050-5213998 FORWARD LENGTH=253	491.5	92	96	253	8.5377e-176
Word Size 64 contig_1162	1	AT4G36220.1_Symbols:_FAH1,_CYP84A1_ferulic_acid_5-hydroxylase_1_	chr4:17137584-17139619 REVERSE LENGTH=520	920.613	92	95	520	0
Word Size 64 contig_1163	1	AT3G03250.1_Symbols:_UGP,_UGP1,_AtUGP1_UDP-GLUCOSE_PYROPHOSPHORYLASE_1_	chr3:749761-754014 REVERSE LENGTH=469	818.535	95	98	469	0
Word Size 64 contig_1164	1	AT1G58030.1_Symbols:_CAT2_cationic_amino_acid_transporter_2_	chr1:21464185-21468141 REVERSE LENGTH=635	1087.4	89	94	635	0
Word Size 64 contig_1165	1	AT3G14240.1_Symbols:_Subtilase_family_protein_	chr3:4741637-4743964 REVERSE LENGTH=775	1283.86	95	97	749	0
Word Size 64 contig_1166	1	AT3G07750.2_Symbols:_3'-5'-exoribonuclease_family_protein_	chr3:2473486-2475218 FORWARD LENGTH=286	507.294	93	98	286	2.1649e-180
Word Size 64 contig_1167	2	AT2G32850.2_Symbols:_Protein_kinase_superfamily_protein_	chr2:13935448-13937977 REVERSE LENGTH=670	928.317	87	90	538	0
Word Size 64 contig_1168	1	AT5G04940.2_Symbols:_SUVH1_SU(VAR)3-9_homolog_1_	chr5:1454616-1456628 REVERSE LENGTH=670	1055.43	84	91	670	0
Word Size 64 contig_1169	1	AT4G36840.1_Symbols:_Galactose_oxidase/kelch_repeat_superfamily_protein_	chr4:17352166-17352882 FORWARD LENGTH=238	212.231	53	60	234	1.15121e-62
Word Size 64 contig_1170	1	AT4G18375.2_Symbols:_RNA-binding_KH_domain-containing_protein_	chr4:10152825-10155125 FORWARD LENGTH=606	722.235	69	78	587	0
Word Size 64 contig_1171	1	AT1G73230.1_Symbols:_Nascent_polypeptide-associated_complex_NAC_	chr1:27540506-27541364 REVERSE LENGTH=165	235.728	97	98	155	8.3548e-77
Word Size 64 contig_1172	1	AT4G31170.3_Symbols:_Protein_kinase_superfamily_protein_	chr4:15153499-15154846 REVERSE LENGTH=412	794.653	95	98	412	0
Word Size 64 contig_1173	1	AT1G48900.1_Symbols:_Signal_recognition_particle,_SRP54_subunit_protein_	chr1:18084972-18087743 REVERSE LENGTH=495	922.539	95	98	495	0
Word Size 64 contig_1174	1	AT3G12530.1_Symbols:_PSF2_PSF2_	chr3:3972604-3973864 REVERSE LENGTH=210	413.305	95	98	210	2.1994e-144
Word Size 64 contig_1175	1	AT4G30920.1_Symbols:_Cytosol_aminopeptidase_family_protein_	chr4:15046589-15049304 REVERSE LENGTH=583	981.474	93	97	536	0
Word Size 64 contig_1176	3	AT4G35800.1_Symbols:_NRPB1,_RPB1,_RNA_POL_II_LSRNA_POL_II_LS,_RNA_POL_II_LS_RNA_polymerase_II_large_subunit_	chr4:16961115-16967892 REVERSE LENGTH=1839	3120.1	99	100	1536	0
Word Size 64 contig_1177	1	AT4G02080.1_Symbols:_ASAR1,_ATSARA1C,_ATSAR2,_SAR2_secretion-associated_RAS_super_family_2_	chr4:921554-922547 FORWARD LENGTH=193	348.977	97	100	193	1.818e-120
Word Size 64 contig_1178	1	AT3G13772.1_Symbols:_TMN7,_AtTMN7_transmembrane_nine_7_	chr3:4521712-4524394 REVERSE LENGTH=641	1197.57	98	99	636	0
Word Size 64 contig_1179	3	AT3G07040.1_Symbols:_RPM1,_RPS3_NB-ARC_domain-containing_disease_resistance_protein_	chr3:2226244-2229024 REVERSE LENGTH=926	986.097	88	94	625	0
Word Size 64 contig_1180	1	AT5G57990.1_Symbols:_UBP23_ubiquitin-specific_protease_23_	chr5:23470218-23473997 REVERSE LENGTH=859	1066.99	64	72	859	0
Word Size 64 contig_1181	1	AT5G22880.1_Symbols:_H2B,_HTB2_histone_B2_	chr5:7652130-7652567 REVERSE LENGTH=145	210.305	100	100	103	7.27107e-68
Word Size 64 contig_1182	1	AT5G57840.1_Symbols:_HXXXD-type_acyl-transferase_family_protein_	chr5:23432945-23435161 REVERSE LENGTH=443	713.761	81	88	427	0
Word Size 64 contig_1183	5	AT2G28290.1_Symbols:_SYD,_CHR3_P-loop_containing_nucleoside_triphosphate_hydrolases_superfamily_protein_	chr2:12056771-12072950 FORWARD LENGTH=3574	2573.5	73	81	1933	0
Word Size 64 contig_1184	1	AT3G04350.1_Symbols:_Plant_protein_of_unknown_function_(DUF946)_	chr3:1153972-1156469 REVERSE LENGTH=567	1011.52	89	95	566	0
Word Size 64 contig_1185	1	AT1G21560.3_Symbols:_unknown_protein;_FUNCTIONS_IN:_molecular_function_unknown;_INVOLVED_IN:_biological_process_unknown;_LOCATED_IN:_cellular_component_unknown;_EXPRESSED_IN:_22_plant_structures;	chr1:7555208-7556789 FORWARD LENGTH=399	407.142	59	71	398	4.1307e-137
Word Size 64 contig_1186	1	AT4G38970.1_Symbols:_FBA2_fructose-bisphosphate_aldolase_2_	chr4:18163714-18165659 REVERSE LENGTH=398	805.053	98	100	398	0
Word Size 64 contig_1187	1	AT1G06950.1_Symbols:_ATTIC110,_TIC110_translocon_at_the_inner_envelope_membrane_of_chloroplasts_110_	chr1:2130303-2135563 REVERSE LENGTH=1016	1750.33	92	96	1016	0
Word Size 64 contig_1188	1	AT5G60580.3_Symbols:_RING/U-box_superfamily_protein_	chr5:24354298-24356706 FORWARD LENGTH=487	756.903	90	93	463	0
Word Size 64 contig_1189	1	AT3G21690.1_Symbols:_MATE_efflux_family_protein_	chr3:7638750-7641861 FORWARD LENGTH=506	847.04	87	92	506	0
Word Size 64 contig_1190	1	AT2G24270.3_Symbols:_ALDH11A3_aldehyde_dehydrogenase_11A3_	chr2:10327325-10329601 REVERSE LENGTH=496	962.214	97	99	496	0
Word Size 64 contig_1191	1	AT1G04930.1_Symbols:_hydroxyproline-rich_glycoprotein_family_protein_	chr1:1396546-1398988 REVERSE LENGTH=332	297.745	64	74	279	4.26125e-97
Word Size 64 contig_1192	2	AT3G19020.1_Symbols:_Leucine-rich_repeat_(LRR)_family_protein_	chr3:6559174-6562044 REVERSE LENGTH=956	729.169	92	95	397	0
Word Size 64 contig_1193	2	AT2G26540.1_Symbols:_HEMD,_UROS,_ATUROS,_ATDUF3,_DUF3_uroporphyrinogen-III_synthase_family_protein_	chr2:11287666-11290224 REVERSE LENGTH=321	40.817	89	100	19	0.000202651
Word Size 64 contig_1194	1	AT3G56310.1_Symbols:_Melibiase_family_protein_	chr3:20882886-20885745 FORWARD LENGTH=437	823.543	94	97	436	0
Word Size 64 contig_1195	1	AT2G47910.1_Symbols:_CRR6_chlororespiratory_reduction_6_	chr2:19614741-19615559 FORWARD LENGTH=246	383.645	78	86	242	1.6039e-132
Word Size 64 contig_1196	1	AT2G31350.1_Symbols:_GLX2-5_glyoxalase_2-5_	chr2:13368451-13370802 FORWARD LENGTH=324	570.466	90	95	324	0
Word Size 64 contig_1197	1	AT1G50600.1_Symbols:_SCL5_scarecrow-like_5_	chr1:18737398-18739547 REVERSE LENGTH=597	952.584	88	93	531	0
Word Size 64 contig_1198	1	AT1G76580.1_Symbols:_Squamosa_promoter-binding_protein-like_(SBP_domain)_transcription_factor_family_protein_	chr1:28734600-28738451 FORWARD LENGTH=988	1505.73	79	87	984	0
Word Size 64 contig_1199	1	AT4G37110.1_Symbols:_Zinc-finger_domain_of_monoamine-oxidase_A_repressor_R1_	chr4:17484343-17486197 REVERSE LENGTH=417	518.079	66	75	417	3.8007e-180
Word Size 64 contig_1200	1	AT3G62290.3_Symbols:_ARFA1E_ADP-ribosylation_factor_A1E_	chr3:23052287-23053545 FORWARD LENGTH=181	374.4	99	100	181	3.4602e-130
Word Size 64 contig_1201	1	AT5G30510.1_Symbols:_RPS1,_ARRPS1_ribosomal_protein_S1_	chr5:11619262-11621223 REVERSE LENGTH=416	770.385	98	100	416	0
Word Size 64 contig_1202	1	AT5G65620.1_Symbols:_Zincin-like_metalloproteases_family_protein_	chr5:26221951-26225784 FORWARD LENGTH=791	1375.15	91	94	782	0
Word Size 64 contig_1203	1	AT3G14120.2_Symbols:_FUNCTIONS_IN:_molecular_function_unknown;_INVOLVED_IN:_transport;_LOCATED_IN:_nuclear_pore;_EXPRESSED_IN:_23_plant_structures;_EXPRESSED_DURING:_13_growth_stages;_CONTAINS_In	chr3:4677993-4685455 FORWARD LENGTH=1077	1981.45	92	96	1065	0
Word Size 64 contig_1204	1	AT3G17020.1_Symbols:_Adenine_nucleotide_alpha_hydrolases-like_superfamily_protein_	chr3:5802728-5804063 REVERSE LENGTH=163	259.996	87	94	139	1.729e-86
Word Size 64 contig_1205	1	AT4G14430.1_Symbols:_IBR10,_ATECI2,_ECI2,_ECHIB,_PEC12_indole-3-butyric_acid_response_10_	chr4:8304910-8305632 REVERSE LENGTH=240	400.593	87	95	240	1.1563e-137
Word Size 64 contig_1206	1	AT1G64260.1_Symbols:_MuDR_family_transposase_	chr1:23847756-23849915 FORWARD LENGTH=719	137.887	25	43	508	2.71154e-33
Word Size 64 contig_1207	1	AT5G64840.1_Symbols:_GCN5,_ATGCN5_general_control_non-repressible_5_	chr5:25916956-25919693 REVERSE LENGTH=692	1140.18	95	98	634	0
Word Size 64 contig_1208	1	AT5G65430.1_Symbols:_GRF8,_14-3-3KAPPA,_GF14_KAPPA_general_regulatory_factor_8_	chr5:26148546-26150255 REVERSE LENGTH=248	499.59	98	99	248	1.3344e-175
Word Size 64 contig_1209	1	AT3G48750.1_Symbols:_CDKA;1,_CDC2AAT,_CDK2,_CDC2,_CDC2A,_CDKA1_cell_division_control_2_	chr3:18072238-18074296 FORWARD LENGTH=294	600.512	98	100	294	0
Word Size 64 contig_1210	1	AT4G27640.1_Symbols:_ARM_repeat_superfamily_protein_	chr4:13798013-13802976 REVERSE LENGTH=1048	1863.2	92	96	1035	0
Word Size 64 contig_1211	1	AT4G23470.3_Symbols:_PLAC8_family_protein_	chr4:12249289-12251079 FORWARD LENGTH=233	358.607	89	94	203	1.1968e-121
Word Size 64 contig_1212	7	AT4G08395.1_Symbols:_unknown_protein;_Has_30201_Blast_hits_to_17322_proteins_in_780_species:_Archae_-_12;_Bacteria_-_1396;_Metazoa_-_17338;_Fungi_-_3422;_Plants_-_5037;_Viruses_-_0;_Other_Eukaryo	chr4:5319634-5320712 FORWARD LENGTH=232	83.1889	44	61	181	1.50501e-17
Word Size 64 contig_1213	1	AT1G21980.1_Symbols:_ATPIP5K1,_ATPIPK1,_PIP5K1_phosphatidylinositol-4-phosphate_5-kinase_1_	chr1:7735053-7738309 FORWARD LENGTH=752	1341.25	96	99	710	0
Word Size 64 contig_1214	1	AT3G62260.1_Symbols:_Protein_phosphatase_2C_family_protein_	chr3:23038516-23040391 REVERSE LENGTH=383	523.087	70	80	383	0
Word Size 64 contig_1215	1	AT5G45650.1_Symbols:_subtilase_family_protein_	chr5:18513520-18518790 REVERSE LENGTH=791	1325.46	87	93	770	0
Word Size 64 contig_1216	1	AT1G18080.1_Symbols:_ATARCA,_RACK1A_AT,_RACK1A_Transducin/WD40_repeat-like_superfamily_protein_	chr1:6222325-6223901 FORWARD LENGTH=327	639.802	96	98	327	0
Word Size 64 contig_1217	1	AT1G19670.1_Symbols:_ATCLH1,_CORI1,_ATHCOR1,_CLH1_chlorophyllase_1_	chr1:6803796-6804923 REVERSE LENGTH=324	574.704	85	90	324	0
Word Size 64 contig_1218	1	AT5G51050.1_Symbols:_Mitochondrial_substrate_carrier_family_protein_	chr5:20753381-20755714 FORWARD LENGTH=487	964.526	96	98	487	0
Word Size 64 contig_1219	1	AT2G16920.1_Symbols:_UBC23,_PFU2_ubiquitin-conjugating_enzyme_23_	chr2:7334559-7338827 REVERSE LENGTH=1102	1563.13	78	84	1102	0
Word Size 64 contig_1220	1	AT5G51110.1_Symbols:_Transcriptional_coactivator/pterin_dehydratase_	chr5:20778316-20779380 REVERSE LENGTH=220	367.851	85	90	220	7.4319e-128
Word Size 64 contig_1221	1	AT2G45470.1_Symbols:_FLA8,_AGP8_FASCICLIN-like_arabinogalactan_protein_8_	chr2:18742797-18744059 REVERSE LENGTH=420	570.852	94	98	334	0
Word Size 64 contig_1222	1	AT5G40320.1_Symbols:_Cysteine/Histidine-rich_C1_domain_family_protein_	chr5:16121757-16123541 FORWARD LENGTH=594	370.933	44	58	479	4.7783e-120
Word Size 64 contig_1223	1	AT1G19397.1_Symbols:_unknown_protein;_Has_30201_Blast_hits_to_17322_proteins_in_780_species:_Archae_-_12;_Bacteria_-_1396;_Metazoa_-_17338;_Fungi_-_3422;_Plants_-_5037;_Viruses_-_0;_Other_Eukaryo	chr1:6711040-6711336 FORWARD LENGTH=98	33.113	59	66	31	0.111273
Word Size 64 contig_1224	2	AT5G42010.1_Symbols:_Transducin/WD40_repeat-like_superfamily_protein_	chr5:16802280-16804757 FORWARD LENGTH=709	743.806	80	86	535	0
Word Size 64 contig_1225	1	AT2G01420.2_Symbols:_PIN4_Auxin_efflux_carrier_family_protein_	chr2:180478-183199 REVERSE LENGTH=616	1096.26	90	94	616	0
Word Size 64 contig_1226	3	AT2G36240.1_Symbols:_pentatricopeptide_(PPR)_repeat-containing_protein_	chr2:15195663-15197156 FORWARD LENGTH=497	829.321	87	95	488	0
Word Size 64 contig_1227	1	AT3G01800.1_Symbols:_Ribosome_recycling_factor_	chr3:286020-287543 FORWARD LENGTH=267	414.846	87	92	240	1.3838e-144
Word Size 64 contig_1228	1	AT2G22240.1_Symbols:_ATMIPS2,_MIPS2,_ATIPS2_myo-inositol-1-phosphate_synthase_2_	chr2:9451901-9453938 REVERSE LENGTH=510	1031.17	97	99	509	0
Word Size 64 contig_1229	1	AT1G53590.1_Symbols:_NTMC2TYPE6.1,_NTMC2T6.1_Calcium-dependent_lipid-binding_(CaLB_domain)_family_protein_	chr1:19996556-20000127 FORWARD LENGTH=751	1161.75	82	89	726	0
Word Size 64 contig_1230	1	AT1G16030.1_Symbols:_Hsp70b_heat_shock_protein_70B_	chr1:5502386-5504326 REVERSE LENGTH=646	1196.42	94	98	646	0
Word Size 64 contig_1231	1	AT1G55670.1_Symbols:_PSAG_photosystem_I_subunit_G_	chr1:20802874-20803356 REVERSE LENGTH=160	277.33	97	98	143	1.74125e-93
Word Size 64 contig_1232	1	AT5G27640.1_Symbols:_TIF3B1,_EIF3B,_ATEIF3B-1,_EIF3B-1,_ATTIF3B1_translation_initiation_factor_3B1_	chr5:9781207-9784759 REVERSE LENGTH=712	1321.22	93	96	679	0
Word Size 64 contig_1233	1	AT4G10730.1_Symbols:_Protein_kinase_superfamily_protein_	chr4:6609793-6614786 REVERSE LENGTH=711	1148.27	89	92	672	0
Word Size 64 contig_1234	1	AT4G24320.1_Symbols:_Ubiquitin_carboxyl-terminal_hydrolase_family_protein_	chr4:12602298-12603485 REVERSE LENGTH=395	603.594	88	93	367	0
Word Size 64 contig_1235	1	AT3G26840.1_Symbols:_Esterase/lipase/thioesterase_family_protein_	chr3:9892808-9896154 FORWARD LENGTH=701	1115.14	81	89	679	0
Word Size 64 contig_1236	1	AT2G34660.2_Symbols:_MRP2,_ABCC2,_AtABCC2_multidrug_resistance-associated_protein_2_	chr2:14603267-14612387 FORWARD LENGTH=1623	3011.09	95	98	1623	0
Word Size 64 contig_1237	1	AT5G38110.1_Symbols:_SGA1,_SGA01,_ASF1B_anti-_silencing_function_1b_	chr5:15208643-15210064 FORWARD LENGTH=218	352.058	91	94	192	2.3424e-115
Word Size 64 contig_1238	1	AT1G55020.1_Symbols:_LOX1,_ATLOX1_lipoxygenase_1_	chr1:20525798-20530143 FORWARD LENGTH=859	1543.87	92	96	859	0
Word Size 64 contig_1239	1	AT5G50200.1_Symbols:_WR3,_ATNRT3.1,_NRT3.1_nitrate_transmembrane_transporters_	chr5:20436612-20437535 FORWARD LENGTH=210	301.982	77	86	210	3.1999e-101
Word Size 64 contig_1240	1	AT1G56340.2_Symbols:_CRT1,_CRT1a,_AtCRT1a_calreticulin_1a_	chr1:21090022-21092630 REVERSE LENGTH=424	668.692	95	96	354	0
Word Size 64 contig_1241	1	AT3G10360.1_Symbols:_APUM4,_PUM4_pumilio_4_	chr3:3211276-3215144 REVERSE LENGTH=1003	1765.74	91	95	988	0
Word Size 64 contig_1242	1	AT4G22890.2_Symbols:_PGR5-LIKE_A_PGR5-LIKE_A_	chr4:12007157-12009175 FORWARD LENGTH=324	548.125	90	95	324	0
Word Size 64 contig_1243	1	AT1G15690.1_Symbols:_AVP1,_ATAVP3,_AVP-3,_AtVHP1;1_Inorganic_H_pyrophosphatase_family_protein_	chr1:5399115-5402185 FORWARD LENGTH=770	1394.79	97	99	770	0
Word Size 64 contig_1244	1	AT3G18780.2_Symbols:_ACT2,_DER1,_LSR2,_ENL2_actin_2_	chr3:6475535-6476832 FORWARD LENGTH=377	786.949	100	100	377	0
Word Size 64 contig_1245	1	AT3G47960.1_Symbols:_Major_facilitator_superfamily_protein_	chr3:17698126-17700771 REVERSE LENGTH=636	503.442	83	92	282	6.516e-174
Word Size 64 contig_1246	1	AT3G58460.1_Symbols:_ATRBL15,_RBL15_RHOMBOID-like_protein_15_	chr3:21623374-21626348 REVERSE LENGTH=403	645.966	92	97	403	0
Word Size 64 contig_1247	1	AT1G50640.1_Symbols:_ERF3,_ATERF3_ethylene_responsive_element_binding_factor_3_	chr1:18757602-18758279 REVERSE LENGTH=225	202.986	68	73	225	2.45062e-61
Word Size 64 contig_1248	1	AT5G40200.1_Symbols:_DegP9_DegP_protease_9_	chr5:16070402-16073101 FORWARD LENGTH=592	988.793	91	94	588	0
Word Size 64 contig_1249	1	AT2G38270.1_Symbols:_CXIP2,_ATGRX2_CAX-interacting_protein_2_	chr2:16031347-16033054 REVERSE LENGTH=293	462.996	88	93	278	2.9073e-163
Word Size 64 contig_1250	1	AT5G64960.1_Symbols:_CDKC2,_CDKC;2_cyclin_dependent_kinase_group_C2_	chr5:25955497-25958427 FORWARD LENGTH=513	805.823	93	94	438	0
Word Size 64 contig_1251	1	AT4G32910.1_Symbols:_CONTAINS_InterPro_DOMAIN/s:_Nuclear_pore_complex_protein,_Nucleoporin_Nup85-like_(InterPro:IPR011502);_Has_30201_Blast_hits_to_17322_proteins_in_780_species:_Archae_-_12;_Bac	chr4:15881364-15885210 FORWARD LENGTH=716	1314.29	90	94	716	0
Word Size 64 contig_1252	1	AT4G29400.1_Symbols:_Protein_of_unknown_function_(DUF3531)_	chr4:14466350-14467980 FORWARD LENGTH=302	493.426	83	89	302	1.0673e-170
Word Size 64 contig_1253	1	AT1G71390.1_Symbols:_AtRLP11,_RLP11_receptor_like_protein_11_	chr1:26906453-26908807 FORWARD LENGTH=784	722.235	53	66	782	0
Word Size 64 contig_1254	1	AT4G32260.1_Symbols:_ATPase,_F0_complex,_subunit_B/B',_bacterial/chloroplast_	chr4:15573859-15574586 REVERSE LENGTH=219	264.618	84	88	217	2.54072e-86
Word Size 64 contig_1255	2	AT4G04920.1_Symbols:_SFR6_sensitive_to_freezing_6_	chr4:2497931-2504996 FORWARD LENGTH=1278	1487.63	91	93	862	0
Word Size 64 contig_1256	1	AT5G47480.1_Symbols:_RGPR-related_	chr5:19257420-19263132 FORWARD LENGTH=1350	1900.18	78	85	1309	0
Word Size 64 contig_1257	1	AT3G51730.1_Symbols:_saposin_B_domain-containing_protein_	chr3:19186970-19188436 FORWARD LENGTH=213	350.903	81	91	213	1.2236e-118
Word Size 64 contig_1258	1	AT4G09800.1_Symbols:_RPS18C_S18_ribosomal_protein_	chr4:6173818-6174963 FORWARD LENGTH=152	282.337	99	100	152	9.71707e-96
Word Size 64 contig_1259	1	AT2G15570.1_Symbols:_ATHM3,_ATM3,_TRX-M3,_GAT1_Thioredoxin_superfamily_protein_	chr2:6791556-6792902 REVERSE LENGTH=173	220.32	86	91	164	1.16102e-70
Word Size 64 contig_1260	1	AT4G05460.1_Symbols:_RNI-like_superfamily_protein_	chr4:2761106-2762400 REVERSE LENGTH=302	354.369	67	76	273	5.5349e-121
Word Size 64 contig_1261	2	AT2G22125.1_Symbols:_CSI1_binding_	chr2:9406793-9414223 FORWARD LENGTH=2150	3598.52	100	100	2071	0
Word Size 64 contig_1262	1	AT1G71270.1_Symbols:_POK,_TTD8,_ATVPS52_Vps52_/_Sac2_family_	chr1:26863736-26869817 FORWARD LENGTH=707	466.463	95	98	250	8.5259e-159
Word Size 64 contig_1263	1	AT4G32770.1_Symbols:_VTE1,_ATSDX1_tocopherol_cyclase,_chloroplast_/_vitamin_E_deficient_1_(VTE1)_/_sucrose_export_defective_1_(SXD1)_	chr4:15804981-15807790 FORWARD LENGTH=488	884.789	89	93	488	0
Word Size 64 contig_1264	1	AT3G04550.1_Symbols:_unknown_protein;_INVOLVED_IN:_biological_process_unknown;_LOCATED_IN:_chloroplast_stroma,_chloroplast;_EXPRESSED_IN:_22_plant_structures;_EXPRESSED_DURING:_13_growth_stages;_	chr3:1225961-1227310 FORWARD LENGTH=449	689.878	85	91	446	0
Word Size 64 contig_1265	1	AT5G18280.1_Symbols:_ATAPY2,_APY2_apyrase_2_	chr5:6050799-6054875 REVERSE LENGTH=578	776.933	84	90	486	0
Word Size 64 contig_1266	1	AT3G10070.1_Symbols:_TAF12,_TAFII58_TBP-associated_factor_12_	chr3:3104195-3106798 REVERSE LENGTH=539	647.892	86	89	539	0
Word Size 64 contig_1267	1	AT1G64890.1_Symbols:_Major_facilitator_superfamily_protein_	chr1:24109752-24111165 FORWARD LENGTH=442	624.78	84	89	440	0
Word Size 64 contig_1268	1	AT1G56700.2_Symbols:_Peptidase_C15,_pyroglutamyl_peptidase_I-like_	chr1:21256743-21257640 FORWARD LENGTH=219	373.244	91	95	219	9.5425e-129
Word Size 64 contig_1269	1	AT1G13110.1_Symbols:_CYP71B7_cytochrome_P450,_family_71_subfamily_B,_polypeptide_7_	chr1:4467272-4468857 FORWARD LENGTH=504	565.459	61	75	473	0
Word Size 64 contig_1270	1	AT1G27000.1_Symbols:_Protein_of_unknown_function_(DUF1664)_	chr1:9374068-9376422 FORWARD LENGTH=304	376.711	75	84	304	1.2979e-127
Word Size 64 contig_1271	1	AT3G60120.1_Symbols:_BGLU27_beta_glucosidase_27_	chr3:22206238-22208952 FORWARD LENGTH=540	1035.4	93	97	537	0
Word Size 64 contig_1272	1	AT1G63780.1_Symbols:_IMP4_Ribosomal_RNA_processing_Brix_domain_protein_	chr1:23665045-23667243 REVERSE LENGTH=294	506.523	82	92	294	1.5831e-179
Word Size 64 contig_1273	1	AT1G52690.2_Symbols:_Late_embryogenesis_abundant_protein_(LEA)_family_protein_	chr1:19619842-19620589 FORWARD LENGTH=169	195.282	88	91	124	1.06548e-62
Word Size 64 contig_1274	1	AT5G44120.3_Symbols:_CRA1,_ATCRA1,_CRU1_RmlC-like_cupins_superfamily_protein_	chr5:17756460-17758246 REVERSE LENGTH=472	734.176	81	87	472	0
Word Size 64 contig_1275	1	AT1G58360.1_Symbols:_AAP1,_NAT2_amino_acid_permease_1_	chr1:21676623-21680313 FORWARD LENGTH=485	782.326	92	97	485	0
Word Size 64 contig_1276	1	AT5G26680.2_Symbols:_5'-3'_exonuclease_family_protein_	chr5:9311882-9315458 REVERSE LENGTH=383	731.48	97	99	359	0
Word Size 64 contig_1277	2	AT2G20850.1_Symbols:_SRF1_STRUBBELIG-receptor_family_1_	chr2:8975670-8979182 REVERSE LENGTH=775	782.711	81	89	529	0
Word Size 64 contig_1278	1	AT1G26550.1_Symbols:_FKBP-like_peptidyl-prolyl_cis-trans_isomerase_family_protein_	chr1:9171800-9172716 FORWARD LENGTH=142	241.506	99	100	128	7.34789e-80
Word Size 64 contig_1279	1	AT3G19820.3_Symbols:_DWF1_cell_elongation_protein_/_DWARF1_/_DIMINUTO_(DIM)_	chr3:6879835-6881616 REVERSE LENGTH=561	1108.98	94	98	561	0
Word Size 64 contig_1280	1	AT5G22820.2_Symbols:_ARM_repeat_superfamily_protein_	chr5:7623886-7626943 REVERSE LENGTH=534	787.719	79	86	528	0
Word Size 64 contig_1281	1	AT2G30490.1_Symbols:_ATC4H,_C4H,_CYP73A5,_REF3_cinnamate-4-hydroxylase_	chr2:12993861-12995683 REVERSE LENGTH=505	900.197	96	99	503	0
Word Size 64 contig_1282	1	AT4G24010.1_Symbols:_ATCSLG1,_CSLG1_cellulose_synthase_like_G1_	chr4:12466391-12469760 FORWARD LENGTH=760	357.836	77	88	220	1.9447e-117
Word Size 64 contig_1283	1	AT4G24010.1_Symbols:_ATCSLG1,_CSLG1_cellulose_synthase_like_G1_	chr4:12466391-12469760 FORWARD LENGTH=760	352.829	76	88	219	1.5446e-115
Word Size 64 contig_1284	2	AT1G20810.1_Symbols:_FKBP-like_peptidyl-prolyl_cis-trans_isomerase_family_protein_	chr1:7232025-7233367 FORWARD LENGTH=232	249.21	95	99	137	3.5152e-99
Word Size 64 contig_1285	1	AT2G48030.1_Symbols:_DNAse_I-like_superfamily_protein_	chr2:19647834-19649988 REVERSE LENGTH=438	673.315	84	88	399	0
Word Size 64 contig_1286	1	AT4G17530.1_Symbols:_RAB1C,_ATRAB1C,_ATRABD2C_RAB_GTPase_homolog_1C_	chr4:9773721-9775424 REVERSE LENGTH=202	419.468	100	100	202	8.2738e-148
Word Size 64 contig_1287	1	AT1G20050.1_Symbols:_HYD1_C-8,7_sterol_isomerase_	chr1:6949160-6950135 FORWARD LENGTH=223	332.028	87	94	204	7.6899e-113
Word Size 64 contig_1288	1	AT1G50250.1_Symbols:_FTSH1_FTSH_protease_1_	chr1:18614398-18616930 REVERSE LENGTH=716	1090.87	88	92	693	0
Word Size 64 contig_1289	1	AT4G17520.1_Symbols:_Hyaluronan_/_mRNA_binding_family_	chr4:9771496-9773313 FORWARD LENGTH=360	255.373	66	73	360	5.6231e-79
Word Size 64 contig_1290	1	AT4G37430.1_Symbols:_CYP91A2,_CYP81F1_cytochrome_P450,_family_91,_subfamily_A,_polypeptide_2_	chr4:17597242-17598829 FORWARD LENGTH=500	709.909	71	85	496	0
Word Size 64 contig_1291	1	AT5G25980.3_Symbols:_TGG2,_BGLU37_glucoside_glucohydrolase_2_	chr5:9072730-9075143 FORWARD LENGTH=467	424.476	76	84	270	8.2297e-147
Word Size 64 contig_1292	1	AT5G01600.1_Symbols:_ATFER1,_FER1_ferretin_1_	chr5:228149-229594 REVERSE LENGTH=255	397.512	88	92	255	6.719e-133
Word Size 64 contig_1293	1	AT2G21520.2_Symbols:_Sec14p-like_phosphatidylinositol_transfer_family_protein_	chr2:9215956-9218953 FORWARD LENGTH=637	1075.85	89	94	622	0
Word Size 64 contig_1294	1	AT4G14160.2_Symbols:_Sec23/Sec24_protein_transport_family_protein_	chr4:8167574-8173026 FORWARD LENGTH=772	1375.53	90	93	772	0
Word Size 64 contig_1295	1	AT2G29400.1_Symbols:_TOPP1,_PP1-AT_type_one_protein_phosphatase_1_	chr2:12613789-12615283 REVERSE LENGTH=318	626.706	97	98	318	0
Word Size 64 contig_1296	1	AT5G47140.1_Symbols:_GATA27_GATA_transcription_factor_27_	chr5:19145108-19147303 FORWARD LENGTH=470	741.11	85	93	470	0
Word Size 64 contig_1297	1	AT1G76100.1_Symbols:_PETE1_plastocyanin_1_	chr1:28554217-28554732 REVERSE LENGTH=171	263.848	84	89	171	1.12914e-86
Word Size 64 contig_1298	1	AT5G10860.1_Symbols:_Cystathionine_beta-synthase_(CBS)_family_protein_	chr5:3429173-3430142 REVERSE LENGTH=206	400.979	93	97	206	6.0573e-140
Word Size 64 contig_1299	1	AT1G21650.2_Symbols:_SECA2_Preprotein_translocase_SecA_family_protein_	chr1:7592891-7600590 REVERSE LENGTH=1058	2024.21	94	97	1057	0
Word Size 64 contig_1300	1	AT4G27150.1_Symbols:_SESA2,_AT2S2_seed_storage_albumin_2_	chr4:13609396-13609908 FORWARD LENGTH=170	135.191	56	71	149	2.3852e-39
Word Size 64 contig_1301	1	AT3G10370.1_Symbols:_SDP6_FAD-dependent_oxidoreductase_family_protein_	chr3:3216502-3219027 FORWARD LENGTH=629	1179.85	95	98	629	0
Word Size 64 contig_1302	2	AT5G65660.1_Symbols:_hydroxyproline-rich_glycoprotein_family_protein_	chr5:26245444-26246245 REVERSE LENGTH=136	107.071	91	98	74	1.61922e-42
Word Size 64 contig_1303	1	AT1G32130.1_Symbols:_IWS1,_ATIWS1_Transcription_elongation_factor_(TFIIS)_family_protein_	chr1:11559146-11561786 REVERSE LENGTH=502	783.867	88	93	502	0
Word Size 64 contig_1304	1	AT4G24560.1_Symbols:_UBP16_ubiquitin-specific_protease_16_	chr4:12679493-12684528 REVERSE LENGTH=1008	1374.76	83	89	1008	0
Word Size 64 contig_1305	1	AT5G05480.1_Symbols:_Peptide-N4-(N-acetyl-beta-glucosaminyl)asparagine_amidase_A_protein_	chr5:1622338-1624164 REVERSE LENGTH=608	976.852	85	91	576	0
Word Size 64 contig_1306	1	AT1G74920.1_Symbols:_ALDH10A8_aldehyde_dehydrogenase_10A8_	chr1:28139175-28142573 REVERSE LENGTH=501	994.956	95	98	500	0
Word Size 64 contig_1307	1	AT2G23150.1_Symbols:_NRAMP3,_ATNRAMP3_natural_resistance-associated_macrophage_protein_3_	chr2:9856422-9858565 REVERSE LENGTH=509	413.305	86	93	241	5.7265e-142
Word Size 64 contig_1308	1	AT1G36160.2_Symbols:_ACC1_acetyl-CoA_carboxylase_1_	chr1:13534196-13543773 FORWARD LENGTH=2254	4452.12	95	98	2254	0
Word Size 64 contig_1309	1	AT4G02390.1_Symbols:_APP,_PARP1,_ATPARP1,_PP_poly(ADP-ribose)_polymerase_	chr4:1050104-1053960 FORWARD LENGTH=637	1105.89	89	94	636	0
Word Size 64 contig_1310	1	AT4G33010.1_Symbols:_AtGLDP1,_GLDP1_glycine_decarboxylase_P-protein_1_	chr4:15926852-15931150 REVERSE LENGTH=1037	1997.25	95	97	1037	0
Word Size 64 contig_1311	1	AT2G26460.1_Symbols:_SMU2_RED_family_protein_	chr2:11255049-11258913 REVERSE LENGTH=585	857.44	85	89	585	0
Word Size 64 contig_1312	1	AT1G25570.1_Symbols:_Di-glucose_binding_protein_with_Leucine-rich_repeat_domain_	chr1:8992183-8995430 REVERSE LENGTH=628	1019.61	93	96	596	0
Word Size 64 contig_1313	1	AT5G24490.1_Symbols:_30S_ribosomal_protein,_putative_	chr5:8365690-8367178 FORWARD LENGTH=308	465.307	88	92	308	1.8546e-157
Word Size 64 contig_1314	1	AT5G49690.1_Symbols:_UDP-Glycosyltransferase_superfamily_protein_	chr5:20189968-20191350 REVERSE LENGTH=460	715.687	77	87	453	0
Word Size 64 contig_1315	1	AT3G22850.1_Symbols:_Aluminium_induced_protein_with_YGL_and_LRDR_motifs_	chr3:8089067-8090275 FORWARD LENGTH=248	464.151	89	95	248	2.4435e-164
Word Size 64 contig_1316	2	AT1G61480.1_Symbols:_S-locus_lectin_protein_kinase_family_protein_	chr1:22681420-22684404 REVERSE LENGTH=809	739.569	89	98	530	0
Word Size 64 contig_1317	3	AT4G05320.6_Symbols:_UBQ10_polyubiquitin_10_	chr4:2718559-2719932 FORWARD LENGTH=381	639.802	100	100	323	0
Word Size 64 contig_1318	1	AT2G26200.1_Symbols:_S-adenosyl-L-methionine-dependent_methyltransferases_superfamily_protein_	chr2:11152875-11156330 FORWARD LENGTH=565	972.615	87	93	565	0
Word Size 64 contig_1319	1	AT2G41380.1_Symbols:_S-adenosyl-L-methionine-dependent_methyltransferases_superfamily_protein_	chr2:17251981-17252886 FORWARD LENGTH=269	497.664	89	95	269	3.6361e-175
Word Size 64 contig_1320	1	AT3G28200.1_Symbols:_Peroxidase_superfamily_protein_	chr3:10518082-10519032 FORWARD LENGTH=316	520.39	89	96	299	0
Word Size 64 contig_1321	1	AT3G02060.1_Symbols:_DEAD/DEAH_box_helicase,_putative_	chr3:354409-358319 FORWARD LENGTH=823	1240.33	95	96	671	0
Word Size 64 contig_1322	1	AT1G09780.1_Symbols:_Phosphoglycerate_mutase,_2,3-bisphosphoglycerate-independent_	chr1:3165550-3167812 REVERSE LENGTH=557	1100.12	95	98	557	0
Word Size 64 contig_1323	1	AT3G55280.2_Symbols:_RPL23AB_ribosomal_protein_L23AB_	chr3:20500667-20501519 FORWARD LENGTH=154	187.578	91	92	128	2.65214e-58
Word Size 64 contig_1324	1	AT3G48920.1_Symbols:_AtMYB45,_MYB45_myb_domain_protein_45_	chr3:18139392-18140561 FORWARD LENGTH=261	182.185	66	79	158	3.28015e-56
Word Size 64 contig_1325	1	AT3G56240.1_Symbols:_CCH_copper_chaperone_	chr3:20863460-20864402 REVERSE LENGTH=121	147.132	74	75	121	4.13381e-41
Word Size 64 contig_1326	1	AT1G08830.2_Symbols:_CSD1_copper/zinc_superoxide_dismutase_1_	chr1:2827700-2829053 FORWARD LENGTH=152	294.278	97	99	152	2.8895e-99
Word Size 64 contig_1327	1	AT4G23630.1_Symbols:_BTI1,_RTNLB1_VIRB2-interacting_protein_1_	chr4:12318070-12319574 FORWARD LENGTH=275	444.891	88	92	275	1.1063e-154
Word Size 64 contig_1328	1	AT4G27130.1_Symbols:_Translation_initiation_factor_SUI1_family_protein_	chr4:13604814-13605525 REVERSE LENGTH=113	233.032	99	100	113	5.05665e-77
Word Size 64 contig_1329	2	AT1G72150.1_Symbols:_PATL1_PATELLIN_1_	chr1:27148558-27150652 FORWARD LENGTH=573	645.195	89	93	388	0
Word Size 64 contig_1330	1	AT3G19300.1_Symbols:_Protein_kinase_superfamily_protein_	chr3:6690242-6693210 REVERSE LENGTH=663	1011.52	89	93	634	0
Word Size 64 contig_1331	1	AT1G10200.1_Symbols:_WLIM1_GATA_type_zinc_finger_transcription_factor_family_protein_	chr1:3346677-3347763 REVERSE LENGTH=190	387.111	98	99	190	6.3323e-135
Word Size 64 contig_1332	1	AT1G22020.1_Symbols:_SHM6_serine_hydroxymethyltransferase_6_	chr1:7754599-7757087 FORWARD LENGTH=599	1036.56	93	95	599	0
Word Size 64 contig_1333	1	AT4G23600.1_Symbols:_CORI3,_JR2_Tyrosine_transaminase_family_protein_	chr4:12310657-12312885 FORWARD LENGTH=422	702.975	82	90	421	0
Word Size 64 contig_1334	1	AT5G58090.1_Symbols:_O-Glycosyl_hydrolases_family_17_protein_	chr5:23505556-23507193 REVERSE LENGTH=477	878.626	92	98	461	0
Word Size 64 contig_1335	1	AT5G10450.1_Symbols:_GRF6,_AFT1,_14-3-3lambda_G-box_regulating_factor_6_	chr5:3284452-3286261 REVERSE LENGTH=248	469.159	98	99	248	3.0479e-166
Word Size 64 contig_1336	1	AT2G05990.2_Symbols:_MOD1,_ENR1_NAD(P)-binding_Rossmann-fold_superfamily_protein_	chr2:2322876-2324867 FORWARD LENGTH=390	707.597	93	96	387	0
Word Size 64 contig_1337	1	AT4G30220.1_Symbols:_RUXF_small_nuclear_ribonucleoprotein_F_	chr4:14803100-14804259 REVERSE LENGTH=88	156.377	97	97	77	1.34336e-47
Word Size 64 contig_1338	1	AT5G18120.1_Symbols:_ATAPRL7,_APRL7_APR-like_7_	chr5:5991385-5993696 FORWARD LENGTH=289	116.316	71	76	81	2.39408e-30
Word Size 64 contig_1339	1	AT2G48130.1_Symbols:_Bifunctional_inhibitor/lipid-transfer_protein/seed_storage_2S_albumin_superfamily_protein_	chr2:19685263-19685977 REVERSE LENGTH=183	204.912	78	83	183	2.62067e-65
Word Size 64 contig_1340	1	AT3G19900.1_Symbols:_unknown_protein;_FUNCTIONS_IN:_molecular_function_unknown;_INVOLVED_IN:_biological_process_unknown;_LOCATED_IN:_chloroplast;_EXPRESSED_IN:_23_plant_structures;_EXPRESSED_DURI	chr3:6922852-6924557 REVERSE LENGTH=222	431.024	92	96	222	1.8732e-151
Word Size 64 contig_1341	1	AT4G02230.1_Symbols:_Ribosomal_protein_L19e_family_protein_	chr4:979391-980640 REVERSE LENGTH=208	327.02	94	97	208	6.2691e-112
Word Size 64 contig_1342	1	AT5G19151.1_Symbols:_unknown_protein;_FUNCTIONS_IN:_molecular_function_unknown;_INVOLVED_IN:_biological_process_unknown;_LOCATED_IN:_endomembrane_system;_Has_30201_Blast_hits_to_17322_proteins_in	chr5:6428572-6429547 FORWARD LENGTH=74	96.2857	78	86	74	2.49054e-25
Word Size 64 contig_1343	1	AT1G70060.1_Symbols:_SNL4_SIN3-like_4_	chr1:26383789-26389568 FORWARD LENGTH=1326	2126.29	83	89	1326	0
Word Size 64 contig_1344	1	AT3G60040.1_Symbols:_F-box_family_protein_	chr3:22175937-22179728 REVERSE LENGTH=838	427.172	55	68	452	6.121e-138
Word Size 64 contig_1345	2	AT3G52150.2_Symbols:_RNA-binding_(RRM/RBD/RNP_motifs)_family_protein_	chr3:19342074-19343090 FORWARD LENGTH=253	443.736	87	93	253	2.6531e-156
Word Size 64 contig_1346	1	AT2G24940.1_Symbols:_AtMAPR2,_MAPR2_membrane-associated_progesterone_binding_protein_2_	chr2:10609447-10609749 FORWARD LENGTH=100	196.052	94	98	100	3.61012e-63
Word Size 64 contig_1347	1	AT5G05010.2_Symbols:_clathrin_adaptor_complexes_medium_subunit_family_protein_	chr5:1477137-1479872 FORWARD LENGTH=527	879.011	90	95	527	0
Word Size 64 contig_1348	1	AT5G48430.1_Symbols:_Eukaryotic_aspartyl_protease_family_protein_	chr5:19627892-19629112 REVERSE LENGTH=406	509.99	75	85	345	1.014e-179
Word Size 64 contig_1349	1	AT1G78360.1_Symbols:_ATGSTU21,_GSTU21_glutathione_S-transferase_TAU_21_	chr1:29482070-29482966 REVERSE LENGTH=222	347.436	82	91	222	5.0035e-119
Word Size 64 contig_1350	2	AT5G61330.1_Symbols:_rRNA_processing_protein-related_	chr5:24657287-24660103 REVERSE LENGTH=436	565.844	88	92	311	0
Word Size 64 contig_1351	0	not available	not available
Word Size 64 contig_1352	1	AT3G53230.1_Symbols:_ATPase,_AAA-type,_CDC48_protein_	chr3:19723416-19726489 FORWARD LENGTH=815	1432.16	97	99	779	0
Word Size 64 contig_1353	1	AT2G32520.1_Symbols:_alpha/beta-Hydrolases_superfamily_protein_	chr2:13805823-13807442 REVERSE LENGTH=239	472.241	96	98	238	4.0601e-167
Word Size 64 contig_1354	1	AT1G08620.2_Symbols:_PKDM7D_Transcription_factor_jumonji_(jmj)_family_protein_/_zinc_finger_(C5HC2_type)_family_protein_	chr1:2737554-2743370 FORWARD LENGTH=1209	26.9498	41	59	27	4.42384
Word Size 64 contig_1355	1	AT2G44050.1_Symbols:_COS1_6,7-dimethyl-8-ribityllumazine_synthase_/_DMRL_synthase_/_lumazine_synthase_/_riboflavin_synthase_	chr2:18224304-18225917 FORWARD LENGTH=227	394.43	92	96	226	3.0639e-137
Word Size 64 contig_1356	1	AT3G52850.1_Symbols:_VSR1,_BP-80,_ATELP,_BP80,_BP80B,_ATELP1,_ATVSR1,_GFS1,_VSR1;1,_BP80-1;1_vacuolar_sorting_receptor_homolog_1_	chr3:19587999-19591690 FORWARD LENGTH=623	1164.83	95	98	604	0
Word Size 64 contig_1357	1	AT5G43060.1_Symbols:_Granulin_repeat_cysteine_protease_family_protein_	chr5:17269784-17272117 REVERSE LENGTH=463	774.622	88	93	455	0
Word Size 64 contig_1358	1	AT5G02230.2_Symbols:_Haloacid_dehalogenase-like_hydrolase_(HAD)_superfamily_protein_	chr5:449132-450507 FORWARD LENGTH=280	496.893	90	95	280	1.4907e-176
Word Size 64 contig_1359	1	AT4G36860.1_Symbols:_LIM_domain-containing_protein_	chr4:17358580-17361189 REVERSE LENGTH=553	920.613	93	96	553	0
Word Size 64 contig_1360	1	AT5G15330.1_Symbols:_ATSPX4,_SPX4_SPX_domain_gene_4_	chr5:4980595-4982043 FORWARD LENGTH=318	292.738	87	93	194	2.84097e-97
Word Size 64 contig_1361	1	AT5G67030.1_Symbols:_ABA1,_LOS6,_NPQ2,_ATABA1,_ZEP,_IBS3,_ATZEP_zeaxanthin_epoxidase_(ZEP)_(ABA1)_	chr5:26753745-26757090 REVERSE LENGTH=667	1205.28	92	95	667	0
Word Size 64 contig_1362	1	AT5G60160.1_Symbols:_Zn-dependent_exopeptidases_superfamily_protein_	chr5:24223887-24226783 REVERSE LENGTH=477	950.273	95	97	477	0
Word Size 64 contig_1363	2	AT1G03080.1_Symbols:_kinase_interacting_(KIP1-like)_family_protein_	chr1:731794-737332 REVERSE LENGTH=1733	1647.1	86	93	1073	0
Word Size 64 contig_1364	1	AT4G15955.3_Symbols:_alpha/beta-Hydrolases_superfamily_protein_	chr4:9043872-9045544 REVERSE LENGTH=304	548.895	83	88	304	0
Word Size 64 contig_1365	1	AT1G72370.2_Symbols:_P40,_AP40,_RP40,_RPSAA_40s_ribosomal_protein_SA_	chr1:27243148-27244842 REVERSE LENGTH=294	471.855	88	94	251	1.2582e-165
Word Size 64 contig_1366	1	AT5G20290.1_Symbols:_Ribosomal_protein_S8e_family_protein_	chr5:6851695-6853012 REVERSE LENGTH=222	316.62	86	89	209	1.881e-107
Word Size 64 contig_1367	1	AT5G35360.1_Symbols:_CAC2_acetyl_Co-enzyme_a_carboxylase_biotin_carboxylase_subunit_	chr5:13584300-13588268 FORWARD LENGTH=537	961.444	90	93	534	0
Word Size 64 contig_1368	1	AT3G22640.1_Symbols:_PAP85_cupin_family_protein_	chr3:8011902-8013883 REVERSE LENGTH=486	576.63	67	80	486	0
Word Size 64 contig_1369	1	AT3G46940.1_Symbols:_DUT1_DUTP-PYROPHOSPHATASE-LIKE_1_	chr3:17288367-17288867 REVERSE LENGTH=166	285.034	83	89	165	1.81173e-96
Word Size 64 contig_1370	1	AT3G27410.1_Symbols:_unknown_protein;_Has_10_Blast_hits_to_10_proteins_in_2_species:_Archae_-_0;_Bacteria_-_0;_Metazoa_-_0;_Fungi_-_0;_Plants_-_10;_Viruses_-_0;_Other_Eukaryotes_-_0_(source:_NCBI	chr3:10145244-10145642 REVERSE LENGTH=132	87.0409	71	75	65	3.38521e-21
Word Size 64 contig_1371	1	AT1G18250.2_Symbols:_ATLP-1_Pathogenesis-related_thaumatin_superfamily_protein_	chr1:6277024-6278005 REVERSE LENGTH=244	444.506	96	97	222	3.1655e-157
Word Size 64 contig_1372	1	AT1G50010.1_Symbols:_TUA2_tubulin_alpha-2_chain_	chr1:18517737-18519729 FORWARD LENGTH=450	850.507	98	99	430	0
Word Size 64 contig_1373	1	AT5G43940.1_Symbols:_HOT5,_ADH2,_GSNOR,_ATGSNOR1,_PAR2_GroES-like_zinc-binding_dehydrogenase_family_protein_	chr5:17684265-17686379 FORWARD LENGTH=379	762.296	97	99	379	0
Word Size 64 contig_1374	1	AT1G72160.1_Symbols:_Sec14p-like_phosphatidylinositol_transfer_family_protein_	chr1:27153823-27155609 REVERSE LENGTH=490	803.512	84	89	490	0
Word Size 64 contig_1375	1	AT5G38220.3_Symbols:_alpha/beta-Hydrolases_superfamily_protein_	chr5:15269012-15271140 FORWARD LENGTH=336	587.8	90	94	336	0
Word Size 64 contig_1376	2	AT5G54270.1_Symbols:_LHCB3,_LHCB3*1_light-harvesting_chlorophyll_B-binding_protein_3_	chr5:22038424-22039383 FORWARD LENGTH=265	276.174	96	98	137	5.1648e-93
Word Size 64 contig_1377	1	AT4G20760.1_Symbols:_NAD(P)-binding_Rossmann-fold_superfamily_protein_	chr4:11129043-11130541 FORWARD LENGTH=298	542.347	90	93	298	0
Word Size 64 contig_1378	1	AT4G33480.1_Symbols:_unknown_protein;_FUNCTIONS_IN:_molecular_function_unknown;_INVOLVED_IN:_biological_process_unknown;_LOCATED_IN:_chloroplast;_EXPRESSED_IN:_22_plant_structures;_EXPRESSED_DURI	chr4:16105804-16108497 REVERSE LENGTH=336	434.876	90	93	318	1.1503e-149
Word Size 64 contig_1379	1	AT1G09690.1_Symbols:_Translation_protein_SH3-like_family_protein_	chr1:3136407-3137430 REVERSE LENGTH=164	254.988	98	98	126	3.54756e-86
Word Size 64 contig_1380	1	AT1G27210.1_Symbols:_ARM_repeat_superfamily_protein_	chr1:9455669-9457917 REVERSE LENGTH=625	833.558	81	87	625	0
Word Size 64 contig_1381	0	not available	not available
Word Size 64 contig_1382	1	AT1G25520.1_Symbols:_Uncharacterized_protein_family_(UPF0016)_	chr1:8962324-8964173 FORWARD LENGTH=230	369.007	92	96	228	2.9609e-126
Word Size 64 contig_1383	2	AT3G54230.1_Symbols:_SUA_suppressor_of_abi3-5_	chr3:20073872-20080142 FORWARD LENGTH=1007	1093.18	85	90	739	0
Word Size 64 contig_1384	2	AT4G00520.2_Symbols:_Acyl-CoA_thioesterase_family_protein_	chr4:227726-231494 FORWARD LENGTH=425	453.366	79	91	303	0
Word Size 64 contig_1385	1	AT1G21450.1_Symbols:_SCL1_SCARECROW-like_1_	chr1:7509721-7511502 FORWARD LENGTH=593	1098.58	93	96	593	0
Word Size 64 contig_1386	1	AT1G77280.1_Symbols:_Protein_kinase_protein_with_adenine_nucleotide_alpha_hydrolases-like_domain_	chr1:29031468-29035882 REVERSE LENGTH=794	1310.05	85	90	766	0
Word Size 64 contig_1387	2	AT4G27870.1_Symbols:_Vacuolar_iron_transporter_(VIT)_family_protein_	chr4:13878983-13882679 FORWARD LENGTH=761	316.235	65	77	353	2.2681e-105
Word Size 64 contig_1388	1	AT3G50700.1_Symbols:_AtIDD2,_IDD2_indeterminate(ID)-domain_2_	chr3:18840945-18842829 FORWARD LENGTH=452	570.081	82	87	452	0
Word Size 64 contig_1389	1	AT1G06410.1_Symbols:_ATTPS7,_TPS7,_ATTPSA_trehalose-phosphatase/synthase_7_	chr1:1955413-1958153 FORWARD LENGTH=851	1672.91	96	98	851	0
Word Size 64 contig_1390	1	AT1G49960.1_Symbols:_Xanthine/uracil_permease_family_protein_	chr1:18498700-18501699 FORWARD LENGTH=526	989.949	95	98	526	0
Word Size 64 contig_1391	1	AT5G20360.1_Symbols:_Phox3_Octicosapeptide/Phox/Bem1p_(PB1)_domain-containing_protein_/_tetratricopeptide_repeat_(TPR)-containing_protein_	chr5:6882121-6884630 REVERSE LENGTH=809	975.696	72	82	696	0
Word Size 64 contig_1392	1	AT1G66700.1_Symbols:_PXMT1_S-adenosyl-L-methionine-dependent_methyltransferases_superfamily_protein_	chr1:24873460-24874690 REVERSE LENGTH=353	573.163	76	87	353	0
Word Size 64 contig_1393	1	AT4G18700.1_Symbols:_CIPK12,_SnRK3.9,_ATWL4,_WL4_CBL-interacting_protein_kinase_12_	chr4:10289110-10290579 REVERSE LENGTH=489	844.343	94	97	485	0
Word Size 64 contig_1394	2	AT4G18020.6_Symbols:_APRR2_CheY-like_two-component_responsive_regulator_family_protein_	chr4:10003738-10006682 REVERSE LENGTH=535	388.652	81	86	293	3.4367e-172
Word Size 64 contig_1395	1	AT3G54140.1_Symbols:_ATPTR1,_PTR1_peptide_transporter_1_	chr3:20045885-20048154 REVERSE LENGTH=570	1107.82	95	98	570	0
Word Size 64 contig_1396	1	AT3G09410.1_Symbols:_Pectinacetylesterase_family_protein_	chr3:2898243-2900984 REVERSE LENGTH=427	420.239	85	93	225	3.5408e-144
Word Size 64 contig_1397	1	AT4G19210.1_Symbols:_ATRLI2,_RLI2_RNAse_l_inhibitor_protein_2_	chr4:10501906-10504776 FORWARD LENGTH=605	1195.26	97	99	605	0
Word Size 64 contig_1398	1	AT4G04720.1_Symbols:_CPK21_calcium-dependent_protein_kinase_21_	chr4:2394817-2397631 REVERSE LENGTH=531	978.008	92	95	531	0
Word Size 64 contig_1399	1	AT2G22170.1_Symbols:_Lipase/lipooxygenase,_PLAT/LH2_family_protein_	chr2:9427010-9427742 REVERSE LENGTH=183	198.364	55	75	182	1.08319e-62
Word Size 64 contig_1400	1	AT5G11700.2_Symbols:_BEST_Arabidopsis_thaliana_protein_match_is:_glycine-rich_protein_(TAIR:AT4G32920.3);_Has_8203_Blast_hits_to_3102_proteins_in_389_species:_Archae_-_3;_Bacteria_-_5624;_Metazoa	chr5:3762961-3771123 REVERSE LENGTH=1476	2163.27	93	95	1456	0
Word Size 64 contig_1401	1	AT4G36710.1_Symbols:_GRAS_family_transcription_factor_	chr4:17306060-17307520 FORWARD LENGTH=486	697.967	79	87	462	0
Word Size 64 contig_1402	1	AT3G54290.1_Symbols:_FUNCTIONS_IN:_molecular_function_unknown;_INVOLVED_IN:_N-terminal_protein_myristoylation;_LOCATED_IN:_chloroplast;_EXPRESSED_IN:_23_plant_structures;_EXPRESSED_DURING:_13_gro	chr3:20104623-20105845 REVERSE LENGTH=350	591.267	85	90	350	0
Word Size 64 contig_1403	1	AT4G15000.1_Symbols:_Ribosomal_L27e_protein_family_	chr4:8571896-8572303 FORWARD LENGTH=135	229.95	96	99	135	5.15854e-76
Word Size 64 contig_1404	1	AT1G29310.1_Symbols:_SecY_protein_transport_family_protein_	chr1:10252662-10254526 FORWARD LENGTH=475	950.273	100	100	470	0
Word Size 64 contig_1405	1	AT3G10050.1_Symbols:_OMR1_L-O-methylthreonine_resistant_1_	chr3:3099164-3101741 REVERSE LENGTH=592	991.875	86	91	592	0
Word Size 64 contig_1406	1	AT5G19670.1_Symbols:_Exostosin_family_protein_	chr5:6647025-6649358 FORWARD LENGTH=610	1035.02	85	91	610	0
Word Size 64 contig_1407	1	AT5G23535.1_Symbols:_KOW_domain-containing_protein_	chr5:7935871-7937127 FORWARD LENGTH=159	315.079	98	99	159	1.0839e-107
Word Size 64 contig_1408	1	AT4G24690.1_Symbols:_ubiquitin-associated_(UBA)/TS-N_domain-containing_protein_/_octicosapeptide/Phox/Bemp1_(PB1)_domain-containing_protein_	chr4:12741191-12744202 FORWARD LENGTH=704	1108.21	81	87	704	0
Word Size 64 contig_1409	1	AT2G26900.1_Symbols:_Sodium_Bile_acid_symporter_family_	chr2:11475156-11477870 REVERSE LENGTH=409	647.892	90	93	401	0
Word Size 64 contig_1410	1	AT3G22760.1_Symbols:_SOL1_Tesmin/TSO1-like_CXC_domain-containing_protein_	chr3:8044622-8047381 FORWARD LENGTH=609	689.878	68	77	609	0
Word Size 64 contig_1411	1	AT5G23040.1_Symbols:_CDF1_Protein_of_unknown_function_(DUF3353)_	chr5:7729465-7730930 REVERSE LENGTH=258	452.981	91	95	242	4.1389e-160
Word Size 64 contig_1412	1	AT4G20360.1_Symbols:_ATRAB8D,_ATRABE1B,_RABE1b_RAB_GTPase_homolog_E1B_	chr4:10990036-10991466 FORWARD LENGTH=476	753.821	94	96	447	0
Word Size 64 contig_1413	1	AT4G14605.1_Symbols:_Mitochondrial_transcription_termination_factor_family_protein_	chr4:8378815-8380564 FORWARD LENGTH=493	834.328	89	94	485	0
Word Size 64 contig_1414	1	AT1G10490.1_Symbols:_Domain_of_unknown_function_(DUF1726)_;Putative_ATPase_(DUF699)_	chr1:3453589-3459925 FORWARD LENGTH=1028	1702.57	92	96	1016	0
Word Size 64 contig_1415	1	AT3G53750.1_Symbols:_ACT3_actin_3_	chr3:19915924-19917371 FORWARD LENGTH=377	783.867	99	100	377	0
Word Size 64 contig_1416	1	AT2G04220.1_Symbols:_Plant_protein_of_unknown_function_(DUF868)_	chr2:1445401-1446324 FORWARD LENGTH=307	523.472	90	94	304	0
Word Size 64 contig_1417	1	AT5G60360.1_Symbols:_SAG2,_AALP,_ALP_aleurain-like_protease_	chr5:24280044-24282152 FORWARD LENGTH=358	673.7	94	98	336	0
Word Size 64 contig_1418	1	AT5G11670.1_Symbols:_ATNADP-ME2,_NADP-ME2_NADP-malic_enzyme_2_	chr5:3754456-3758040 FORWARD LENGTH=588	1147.88	96	98	588	0
Word Size 64 contig_1419	2	AT1G13800.1_Symbols:_Tetratricopeptide_repeat_(TPR)-like_superfamily_protein_	chr1:4731056-4733707 REVERSE LENGTH=883	682.559	51	64	793	0
Word Size 64 contig_1420	1	AT2G35500.1_Symbols:_SKL2_shikimate_kinase_like_2_	chr2:14914038-14915909 FORWARD LENGTH=387	681.019	93	95	387	0
Word Size 64 contig_1421	3	AT2G47210.1_Symbols:_myb-like_transcription_factor_family_protein_	chr2:19379039-19382204 FORWARD LENGTH=441	112.079	93	96	69	1.11682e-34
Word Size 64 contig_1422	1	ATMG00860.1_Symbols:_ORF158_DNA/RNA_polymerases_superfamily_protein_	chrM:235916-236392 FORWARD LENGTH=158	130.954	45	62	134	9.37735e-34
Word Size 64 contig_1423	1	AT5G39720.1_Symbols:_AIG2L_avirulence_induced_gene_2_like_protein_	chr5:15899673-15900517 FORWARD LENGTH=165	277.33	82	92	157	7.90063e-94
Word Size 64 contig_1424	1	AT2G02370.2_Symbols:_SNARE_associated_Golgi_protein_family_	chr2:621841-623084 FORWARD LENGTH=320	551.592	90	94	319	0
Word Size 64 contig_1425	1	AT1G30400.2_Symbols:_ATMRP1,_EST1,_ABCC1_multidrug_resistance-associated_protein_1_	chr1:10728139-10737697 FORWARD LENGTH=1622	3041.14	95	98	1622	0
Word Size 64 contig_1426	1	AT3G08960.1_Symbols:_ARM_repeat_superfamily_protein_	chr3:2730405-2736762 REVERSE LENGTH=1010	1870.9	94	97	1010	0
Word Size 64 contig_1427	1	AT3G21720.1_Symbols:_ICL_isocitrate_lyase_	chr3:7652789-7655873 REVERSE LENGTH=576	78.5666	93	95	41	3.85017e-17
Word Size 64 contig_1428	1	AT2G27050.1_Symbols:_EIL1,_AtEIL1_ETHYLENE-INSENSITIVE3-like_1_	chr2:11546314-11548068 FORWARD LENGTH=584	898.656	81	86	584	0
Word Size 64 contig_1429	1	AT3G16090.1_Symbols:_RING/U-box_superfamily_protein_	chr3:5456513-5458694 FORWARD LENGTH=492	745.732	87	91	491	0
Word Size 64 contig_1430	1	AT5G38940.1_Symbols:_RmlC-like_cupins_superfamily_protein_	chr5:15588771-15589526 FORWARD LENGTH=223	239.195	65	77	197	3.05807e-74
Word Size 64 contig_1431	1	AT1G29070.1_Symbols:_Ribosomal_protein_L34_	chr1:10149884-10151155 FORWARD LENGTH=157	172.17	75	81	157	8.46979e-53
Word Size 64 contig_1432	1	AT3G14420.2_Symbols:_Aldolase-type_TIM_barrel_family_protein_	chr3:4821804-4823899 FORWARD LENGTH=367	691.034	97	99	367	0
Word Size 64 contig_1433	1	AT2G47610.1_Symbols:_Ribosomal_protein_L7Ae/L30e/S12e/Gadd45_family_protein_	chr2:19529854-19531401 FORWARD LENGTH=257	437.958	95	99	238	7.7768e-154
Word Size 64 contig_1434	1	AT1G35190.1_Symbols:_2-oxoglutarate_(2OG)_and_Fe(II)-dependent_oxygenase_superfamily_protein_	chr1:12890544-12892632 FORWARD LENGTH=329	612.453	90	93	329	0
Word Size 64 contig_1435	1	AT3G07660.1_Symbols:_Kinase-related_protein_of_unknown_function_(DUF1296)_	chr3:2445275-2450372 REVERSE LENGTH=841	1268.83	83	88	841	0
Word Size 64 contig_1436	1	AT2G18960.1_Symbols:_AHA1,_PMA,_OST2,_HA1_H(+)-ATPase_1_	chr2:8221858-8227268 FORWARD LENGTH=949	1702.57	99	99	949	0
Word Size 64 contig_1437	1	AT1G70600.1_Symbols:_Ribosomal_protein_L18e/L15_superfamily_protein_	chr1:26621168-26621608 REVERSE LENGTH=146	286.189	98	99	144	3.91657e-97
Word Size 64 contig_1438	1	AT1G43860.1_Symbols:_sequence-specific_DNA_binding_transcription_factors_	chr1:16622244-16624385 REVERSE LENGTH=370	689.108	90	95	370	0
Word Size 64 contig_1439	1	AT5G09460.1_Symbols:_sequence-specific_DNA_binding_transcription_factors;transcription_regulators_	chr5:2944437-2945417 REVERSE LENGTH=326	451.825	78	84	319	5.9292e-152
Word Size 64 contig_1440	1	AT4G00570.1_Symbols:_NAD-ME2_NAD-dependent_malic_enzyme_2_	chr4:242817-246522 REVERSE LENGTH=607	1081.63	94	97	607	0
Word Size 64 contig_1441	1	AT2G42600.1_Symbols:_ATPPC2,_PPC2_phosphoenolpyruvate_carboxylase_2_	chr2:17734541-17738679 REVERSE LENGTH=963	1927.14	98	99	963	0
Word Size 64 contig_1442	1	AT5G05220.1_Symbols:_unknown_protein;_Has_30201_Blast_hits_to_17322_proteins_in_780_species:_Archae_-_12;_Bacteria_-_1396;_Metazoa_-_17338;_Fungi_-_3422;_Plants_-_5037;_Viruses_-_0;_Other_Eukaryo	chr5:1550273-1550821 FORWARD LENGTH=182	211.46	80	86	135	9.31964e-69
Word Size 64 contig_1443	1	AT1G35720.1_Symbols:_ANNAT1,_OXY5,_ATOXY5_annexin_1_	chr1:13225304-13226939 FORWARD LENGTH=317	627.861	96	98	317	0
Word Size 64 contig_1444	1	AT2G42210.2_Symbols:_ATOEP16-3,_OEP16-3_Mitochondrial_import_inner_membrane_translocase_subunit_Tim17/Tim22/Tim23_family_protein_	chr2:17590600-17591591 FORWARD LENGTH=173	295.049	87	97	160	2.0637e-100
Word Size 64 contig_1445	1	AT3G18890.1_Symbols:_NAD(P)-binding_Rossmann-fold_superfamily_protein_	chr3:6511169-6514729 FORWARD LENGTH=641	900.582	77	81	641	0
Word Size 64 contig_1446	1	AT5G18940.1_Symbols:_Mo25_family_protein_	chr5:6325972-6328097 FORWARD LENGTH=345	590.112	95	99	344	0
Word Size 64 contig_1447	1	AT1G07990.1_Symbols:_SIT4_phosphatase-associated_family_protein_	chr1:2477413-2482898 FORWARD LENGTH=802	1352.81	91	95	802	0
Word Size 64 contig_1448	1	AT2G43680.3_Symbols:_IQD14_IQ-domain_14_	chr2:18109302-18111587 FORWARD LENGTH=668	288.115	84	88	208	1.15894e-91
Word Size 64 contig_1449	1	AT1G31730.1_Symbols:_Adaptin_family_protein_	chr1:11359907-11363916 FORWARD LENGTH=938	1652.11	93	96	938	0
Word Size 64 contig_1450	1	AT2G37170.1_Symbols:_PIP2B,_PIP2;2_plasma_membrane_intrinsic_protein_2_	chr2:15613624-15614791 REVERSE LENGTH=285	516.153	94	98	285	0
Word Size 64 contig_1451	1	AT2G01190.1_Symbols:_Octicosapeptide/Phox/Bem1p_family_protein_	chr2:115023-117296 FORWARD LENGTH=720	889.412	83	88	684	0
Word Size 64 contig_1452	1	AT5G04360.1_Symbols:_ATPU1,_ATLDA,_PU1,_LDA_limit_dextrinase_	chr5:1221566-1228399 FORWARD LENGTH=965	1749.18	89	94	964	0
Word Size 64 contig_1453	1	AT5G55710.1_Symbols:_FUNCTIONS_IN:_molecular_function_unknown;_INVOLVED_IN:_biological_process_unknown;_LOCATED_IN:_chloroplast_thylakoid_membrane,_chloroplast;_EXPRESSED_IN:_23_plant_structures;	chr5:22554995-22555624 REVERSE LENGTH=209	360.147	89	94	206	5.5035e-125
Word Size 64 contig_1454	1	AT2G16600.1_Symbols:_ROC3_rotamase_CYP_3_	chr2:7200862-7201383 FORWARD LENGTH=173	291.582	88	94	171	2.50278e-98
Word Size 64 contig_1455	1	AT4G20830.2_Symbols:_FAD-binding_Berberine_family_protein_	chr4:11155486-11157108 FORWARD LENGTH=540	860.522	87	94	498	0
Word Size 64 contig_1456	1	AT1G19397.1_Symbols:_unknown_protein;_Has_30201_Blast_hits_to_17322_proteins_in_780_species:_Archae_-_12;_Bacteria_-_1396;_Metazoa_-_17338;_Fungi_-_3422;_Plants_-_5037;_Viruses_-_0;_Other_Eukaryo	chr1:6711040-6711336 FORWARD LENGTH=98	35.039	39	49	71	0.0213205
Word Size 64 contig_1457	1	AT1G19000.2_Symbols:_Homeodomain-like_superfamily_protein_	chr1:6561335-6562684 REVERSE LENGTH=285	322.013	75	79	262	1.484e-108
Word Size 64 contig_1458	1	AT2G32600.1_Symbols:_hydroxyproline-rich_glycoprotein_family_protein_	chr2:13833779-13835525 REVERSE LENGTH=277	374.785	89	92	277	2.138e-128
Word Size 64 contig_1459	1	AT3G26500.1_Symbols:_PIRL2_plant_intracellular_ras_group-related_LRR_2_	chr3:9708195-9709944 REVERSE LENGTH=471	783.097	84	91	471	0
Word Size 64 contig_1460	1	AT3G02020.1_Symbols:_AK3_aspartate_kinase_3_	chr3:340739-343410 REVERSE LENGTH=559	1021.15	93	96	541	0
Word Size 64 contig_1461	1	AT2G04780.2_Symbols:_FLA7_FASCICLIN-like_arabinoogalactan_7_	chr2:1677488-1678252 FORWARD LENGTH=254	362.844	80	87	254	6.4268e-124
Word Size 64 contig_1462	2	AT5G61910.4_Symbols:_DCD_(Development_and_Cell_Death)_domain_protein_	chr5:24855908-24863729 REVERSE LENGTH=1346	1122.07	83	88	690	0
Word Size 64 contig_1463	2	AT2G07050.1_Symbols:_CAS1_cycloartenol_synthase_1_	chr2:2924629-2930295 FORWARD LENGTH=759	1352.42	91	96	695	0
Word Size 64 contig_1464	1	AT1G09640.1_Symbols:_Translation_elongation_factor_EF1B,_gamma_chain_	chr1:3120162-3122152 FORWARD LENGTH=414	710.294	93	97	414	0
Word Size 64 contig_1465	1	AT4G16280.2_Symbols:_FCA_RNA_binding;abscisic_acid_binding_	chr4:9207164-9214412 REVERSE LENGTH=747	959.133	77	83	747	0
Word Size 64 contig_1466	1	AT4G36195.3_Symbols:_Serine_carboxypeptidase_S28_family_protein_	chr4:17127202-17129787 FORWARD LENGTH=488	914.835	90	96	479	0
Word Size 64 contig_1467	1	AT5G23340.1_Symbols:_RNI-like_superfamily_protein_	chr5:7856314-7857983 FORWARD LENGTH=405	729.939	92	97	397	0
Word Size 64 contig_1468	2	AT4G37330.1_Symbols:_CYP81D4_cytochrome_P450,_family_81,_subfamily_D,_polypeptide_4_	chr4:17562547-17564569 REVERSE LENGTH=492	154.066	93	95	84	4.0559e-62
Word Size 64 contig_1469	1	AT5G59080.1_Symbols:_unknown_protein;_FUNCTIONS_IN:_molecular_function_unknown;_INVOLVED_IN:_response_to_oxidative_stress;_LOCATED_IN:_chloroplast;_EXPRESSED_IN:_18_plant_structures;_EXPRESSED_DU	chr5:23847691-23848403 REVERSE LENGTH=135	171.4	81	89	135	8.28726e-52
Word Size 64 contig_1470	1	AT5G14250.1_Symbols:_COP13,_CSN3,_FUS11_Proteasome_component_(PCI)_domain_protein_	chr5:4597970-4600561 FORWARD LENGTH=429	712.99	82	90	421	0
Word Size 64 contig_1471	1	AT3G54320.3_Symbols:_WRI1,_WRI,_ASML1_Integrase-type_DNA-binding_superfamily_protein_	chr3:20114809-20118473 FORWARD LENGTH=430	523.472	82	87	353	0
Word Size 64 contig_1472	1	AT1G65430.1_Symbols:_ARI8,_ATARI8_IBR_domain-containing_protein_	chr1:24301165-24306159 REVERSE LENGTH=567	942.569	88	92	567	0
Word Size 64 contig_1473	3	AT1G05320.3_Symbols:_FUNCTIONS_IN:_molecular_function_unknown;_INVOLVED_IN:_biological_process_unknown;_LOCATED_IN:_cellular_component_unknown;_EXPRESSED_IN:_fruit,_egg_cell;_CONTAINS_InterPro_DO	chr1:1554856-1557658 FORWARD LENGTH=790	627.476	68	78	583	0
Word Size 64 contig_1474	2	AT1G01790.1_Symbols:_KEA1,_ATKEA1_K+_efflux_antiporter_1_	chr1:284781-290869 FORWARD LENGTH=1193	542.732	89	93	463	0
Word Size 64 contig_1475	1	AT1G54080.1_Symbols:_UBP1A_oligouridylate-binding_protein_1A_	chr1:20183923-20186824 REVERSE LENGTH=426	726.857	91	95	396	0
Word Size 64 contig_1476	1	AT1G07640.2_Symbols:_OBP2_Dof-type_zinc_finger_DNA-binding_family_protein_	chr1:2354707-2355798 REVERSE LENGTH=331	377.867	79	85	313	7.577e-128
Word Size 64 contig_1477	1	AT3G15240.2_Symbols:_Serine/threonine-protein_kinase_WNK_(With_No_Lysine)-related_	chr3:5133681-5135797 FORWARD LENGTH=362	364.77	92	94	240	1.4446e-124
Word Size 64 contig_1478	1	AT4G29100.1_Symbols:_basic_helix-loop-helix_(bHLH)_DNA-binding_superfamily_protein_	chr4:14341140-14344575 FORWARD LENGTH=407	536.184	86	89	407	0
Word Size 64 contig_1479	1	AT3G25910.1_Symbols:_Protein_of_unknown_function_(DUF1644)_	chr3:9489836-9490954 FORWARD LENGTH=372	406.757	72	78	352	3.262e-138
Word Size 64 contig_1480	1	AT2G34880.1_Symbols:_MEE27,_PKDM7C_Transcription_factor_jumonji_(jmj)_family_protein_/_zinc_finger_(C5HC2_type)_family_protein_	chr2:14711880-14716634 REVERSE LENGTH=806	30.4166	29	39	136	4.09164
Word Size 64 contig_1481	1	AT1G68570.1_Symbols:_Major_facilitator_superfamily_protein_	chr1:25746811-25750110 FORWARD LENGTH=596	1121.69	95	99	595	0
Word Size 64 contig_1482	1	AT2G22430.1_Symbols:_ATHB6,_HB6_homeobox_protein_6_	chr2:9526470-9527612 REVERSE LENGTH=311	446.432	93	94	311	7.4642e-154
Word Size 64 contig_1483	1	AT1G80680.1_Symbols:_SAR3,_MOS3,_PRE,_NUP96_SUPPRESSOR_OF_AUXIN_RESISTANCE_3_	chr1:30324219-30328489 FORWARD LENGTH=1046	1834.31	86	92	1046	0
Word Size 64 contig_1484	1	AT1G05840.1_Symbols:_Eukaryotic_aspartyl_protease_family_protein_	chr1:1762843-1766150 REVERSE LENGTH=485	868.611	91	94	465	0
Word Size 64 contig_1485	1	AT1G69640.1_Symbols:_SBH1_sphingoid_base_hydroxylase_1_	chr1:26193933-26195466 REVERSE LENGTH=260	448.358	95	99	259	1.6686e-156
Word Size 64 contig_1486	1	AT5G28900.1_Symbols:_Calcium-binding_EF-hand_family_protein_	chr5:10925852-10929892 FORWARD LENGTH=536	1028.08	92	97	536	0
Word Size 64 contig_1487	1	AT1G73260.1_Symbols:_ATKTI1,_KTI1_kunitz_trypsin_inhibitor_1_	chr1:27547410-27548057 REVERSE LENGTH=215	239.195	63	73	209	4.05151e-78
Word Size 64 contig_1488	1	AT1G52980.1_Symbols:_GTP-binding_family_protein_	chr1:19737493-19740201 FORWARD LENGTH=576	931.013	92	96	512	0
Word Size 64 contig_1489	1	AT1G01320.2_Symbols:_Tetratricopeptide_repeat_(TPR)-like_superfamily_protein_	chr1:121582-130099 REVERSE LENGTH=1787	2826.2	87	91	1787	0
Word Size 64 contig_1490	1	AT4G21210.1_Symbols:_ATRP1,_RP1_PPDK_regulatory_protein_	chr4:11307002-11308587 FORWARD LENGTH=403	685.256	86	91	403	0
Word Size 64 contig_1491	1	AT4G16850.1_Symbols:_unknown_protein;_BEST_Arabidopsis_thaliana_protein_match_is:_unknown_protein_(TAIR:AT1G31130.1);_Has_30201_Blast_hits_to_17322_proteins_in_780_species:_Archae_-_12;_Bacteria_	chr4:9480699-9481640 FORWARD LENGTH=313	432.565	90	96	313	9.5713e-150
Word Size 64 contig_1492	2	AT3G23280.2_Symbols:_XBAT35_XB3_ortholog_5_in_Arabidopsis_thaliana_	chr3:8321588-8324109 FORWARD LENGTH=438	437.187	96	98	216	0
Word Size 64 contig_1493	1	AT1G23010.1_Symbols:_LPR1_Cupredoxin_superfamily_protein_	chr1:8147353-8149580 FORWARD LENGTH=581	1067.37	90	94	580	0
Word Size 64 contig_1494	1	AT1G61660.1_Symbols:_basic_helix-loop-helix_(bHLH)_DNA-binding_superfamily_protein_	chr1:22754003-22756171 REVERSE LENGTH=393	653.67	88	93	393	0
Word Size 64 contig_1495	1	AT3G62130.1_Symbols:_Pyridoxal_phosphate_(PLP)-dependent_transferases_superfamily_protein_	chr3:23004994-23006358 FORWARD LENGTH=454	852.047	93	96	454	0
Word Size 64 contig_1496	1	AT1G30135.1_Symbols:_JAZ8,_TIFY5A_jasmonate-zim-domain_protein_8_	chr1:10596516-10597095 FORWARD LENGTH=131	176.407	77	85	130	1.17791e-54
Word Size 64 contig_1497	1	AT3G13445.1_Symbols:_TBP1,_TFIID-1_TATA_binding_protein_1_	chr3:4380317-4381869 FORWARD LENGTH=200	50.8322	92	100	24	8.91469e-09
Word Size 64 contig_1498	1	AT4G01800.1_Symbols:_AGY1,_AtcpSecA,_SECA1_Albino_or_Glassy_Yellow_1_	chr4:770926-776131 REVERSE LENGTH=1022	1917.12	96	98	1022	0
Word Size 64 contig_1499	1	AT4G02280.1_Symbols:_SUS3,_ATSUS3_sucrose_synthase_3_	chr4:995166-998719 FORWARD LENGTH=809	1613.59	95	98	809	0
Word Size 64 contig_1500	1	AT5G02790.1_Symbols:_GSTL3_Glutathione_S-transferase_family_protein_	chr5:632877-634858 FORWARD LENGTH=235	426.017	87	95	230	1.1902e-148
Word Size 64 contig_1501	1	AT5G53480.1_Symbols:_ARM_repeat_superfamily_protein_	chr5:21714016-21716709 FORWARD LENGTH=870	1638.24	96	97	869	0
Word Size 64 contig_1502	1	AT3G49800.1_Symbols:_BSD_domain-containing_protein_	chr3:18471957-18473676 REVERSE LENGTH=428	529.25	78	85	428	0
Word Size 64 contig_1503	1	AT2G35060.1_Symbols:_KUP11_K+_uptake_permease_11_	chr2:14775184-14778184 REVERSE LENGTH=792	1375.15	95	98	792	0
Word Size 64 contig_1504	1	AT2G40370.1_Symbols:_LAC5_laccase_5_	chr2:16858192-16860593 REVERSE LENGTH=580	1119.76	93	96	580	0
Word Size 64 contig_1505	1	AT1G31800.1_Symbols:_CYP97A3,_LUT5_cytochrome_P450,_family_97,_subfamily_A,_polypeptide_3_	chr1:11396440-11399470 FORWARD LENGTH=595	1079.32	93	96	589	0
Word Size 64 contig_1506	1	AT3G57610.1_Symbols:_ADSS_adenylosuccinate_synthase_	chr3:21334519-21336603 REVERSE LENGTH=490	874.004	95	98	480	0
Word Size 64 contig_1507	1	AT4G16141.1_Symbols:_GATA_type_zinc_finger_transcription_factor_family_protein_	chr4:9131872-9132893 REVERSE LENGTH=197	233.417	73	82	197	3.17025e-75
Word Size 64 contig_1508	1	AT3G09270.1_Symbols:_ATGSTU8,_GSTU8_glutathione_S-transferase_TAU_8_	chr3:2848407-2849226 REVERSE LENGTH=224	400.208	86	93	224	4.9601e-139
Word Size 64 contig_1509	1	AT5G60390.3_Symbols:_GTP_binding_Elongation_factor_Tu_family_protein_	chr5:24289226-24290675 FORWARD LENGTH=449	900.968	100	100	434	0
Word Size 64 contig_1510	1	AT3G47960.1_Symbols:_Major_facilitator_superfamily_protein_	chr3:17698126-17700771 REVERSE LENGTH=636	995.342	80	88	632	0
Word Size 64 contig_1511	1	AT2G37650.1_Symbols:_GRAS_family_transcription_factor_	chr2:15792623-15794779 FORWARD LENGTH=718	1134.78	85	88	718	0
Word Size 64 contig_1512	1	AT2G37080.1_Symbols:_RIP3_ROP_interactive_partner_3_	chr2:15581565-15584057 REVERSE LENGTH=583	409.838	89	93	254	4.5737e-139
Word Size 64 contig_1513	1	AT2G46960.2_Symbols:_CYP709B1_cytochrome_P450,_family_709,_subfamily_B,_polypeptide_1_	chr2:19292295-19294212 REVERSE LENGTH=519	781.556	72	85	499	0
Word Size 64 contig_1514	1	AT3G46600.1_Symbols:_GRAS_family_transcription_factor_	chr3:17158048-17159799 FORWARD LENGTH=583	947.577	85	91	548	0
Word Size 64 contig_1515	1	AT5G60600.1_Symbols:_GCPE,_ISPG,_CSB3,_CLB4,_HDS_4-hydroxy-3-methylbut-2-enyl_diphosphate_synthase_	chr5:24359447-24363274 FORWARD LENGTH=741	1427.54	97	99	741	0
Word Size 64 contig_1516	1	AT5G51220.1_Symbols:_ubiquinol-cytochrome_C_chaperone_family_protein_	chr5:20821405-20823125 REVERSE LENGTH=281	480.715	84	91	279	4.2167e-169
Word Size 64 contig_1517	1	AT3G50820.1_Symbols:_PSBO2,_PSBO-2,_OEC33_photosystem_II_subunit_O-2_	chr3:18891008-18892311 REVERSE LENGTH=331	650.973	96	98	331	0
Word Size 64 contig_1518	1	AT5G17020.1_Symbols:_XPO1A,_ATCRM1,_ATXPO1,_XPO1,_HIT2_exportin_1A_	chr5:5594904-5602467 FORWARD LENGTH=1075	2114.35	96	98	1075	0
Word Size 64 contig_1519	1	AT3G62650.1_Symbols:_unknown_protein;_BEST_Arabidopsis_thaliana_protein_match_is:_unknown_protein_(TAIR:AT2G47485.1);_Has_57_Blast_hits_to_57_proteins_in_13_species:_Archae_-_0;_Bacteria_-_0;_Met	chr3:23168531-23168989 FORWARD LENGTH=152	211.075	87	91	141	2.28213e-66
Word Size 64 contig_1520	1	AT1G66620.1_Symbols:_Protein_with_RING/U-box_and_TRAF-like_domains_	chr1:24852806-24854044 REVERSE LENGTH=313	355.525	65	75	277	1.9774e-119
Word Size 64 contig_1521	1	AT3G55520.1_Symbols:_FKBP-like_peptidyl-prolyl_cis-trans_isomerase_family_protein_	chr3:20594177-20595128 FORWARD LENGTH=190	277.33	94	97	144	1.44542e-92
Word Size 64 contig_1522	1	AT2G02780.1_Symbols:_Leucine-rich_repeat_protein_kinase_family_protein_	chr2:781932-784646 REVERSE LENGTH=742	1072.38	86	92	742	0
Word Size 64 contig_1523	1	AT2G42210.2_Symbols:_ATOEP16-3,_OEP16-3_Mitochondrial_import_inner_membrane_translocase_subunit_Tim17/Tim22/Tim23_family_protein_	chr2:17590600-17591591 FORWARD LENGTH=173	317.775	92	96	170	8.5909e-109
Word Size 64 contig_1524	1	AT2G30390.1_Symbols:_FC2,_FC-II,_ATFC-II_ferrochelatase_2_	chr2:12951242-12953985 REVERSE LENGTH=512	849.351	92	94	476	0
Word Size 64 contig_1525	1	AT3G45140.1_Symbols:_LOX2,_ATLOX2_lipoxygenase_2_	chr3:16525437-16529233 FORWARD LENGTH=896	1456.43	82	90	892	0
Word Size 64 contig_1526	1	AT1G19540.1_Symbols:_NmrA-like_negative_transcriptional_regulator_family_protein_	chr1:6765713-6767247 FORWARD LENGTH=310	526.168	82	91	310	0
Word Size 64 contig_1527	1	AT2G41540.3_Symbols:_GPDHC1_6-phosphogluconate_dehydrogenase_family_protein_	chr2:17326801-17328654 FORWARD LENGTH=462	907.131	98	99	462	0
Word Size 64 contig_1528	1	AT4G18880.1_Symbols:_AT-HSFA4A,_HSF_A4A_heat_shock_transcription_factor_A4A_	chr4:10347769-10349051 REVERSE LENGTH=401	600.512	87	91	396	0
Word Size 64 contig_1529	2	AT2G46560.1_Symbols:_transducin_family_protein_/_WD-40_repeat_family_protein_	chr2:19115570-19125856 REVERSE LENGTH=2513	3904.37	84	89	2370	0
Word Size 64 contig_1530	1	AT5G65560.1_Symbols:_Pentatricopeptide_repeat_(PPR)_superfamily_protein_	chr5:26201012-26203759 REVERSE LENGTH=915	592.038	49	64	631	0
Word Size 64 contig_1531	1	AT1G04690.1_Symbols:_KAB1,_KV-BETA1_potassium_channel_beta_subunit_1_	chr1:1313662-1315420 FORWARD LENGTH=328	670.233	98	100	328	0
Word Size 64 contig_1532	1	AT4G10930.1_Symbols:_unknown_protein;_LOCATED_IN:_cellular_component_unknown;_EXPRESSED_IN:_23_plant_structures;_EXPRESSED_DURING:_14_growth_stages;_Has_30201_Blast_hits_to_17322_proteins_in_780_	chr4:6705178-6708846 REVERSE LENGTH=984	1352.81	75	82	982	0
Word Size 64 contig_1533	1	AT1G71960.1_Symbols:_ABCG25,_ATABCG25_ATP-binding_casette_family_G25_	chr1:27082587-27088163 REVERSE LENGTH=662	1124.38	87	92	656	0
Word Size 64 contig_1534	1	AT5G49660.1_Symbols:_Leucine-rich_repeat_transmembrane_protein_kinase_family_protein_	chr5:20161401-20164534 REVERSE LENGTH=966	1642.48	88	94	949	0
Word Size 64 contig_1535	1	AT1G02305.1_Symbols:_Cysteine_proteinases_superfamily_protein_	chr1:455816-457974 FORWARD LENGTH=362	655.21	90	94	362	0
Word Size 64 contig_1536	3	AT1G06070.1_Symbols:_Basic-leucine_zipper_(bZIP)_transcription_factor_family_protein_	chr1:1835201-1837116 REVERSE LENGTH=423	354.755	96	98	179	3.0264e-140
Word Size 64 contig_1537	1	AT1G80560.1_Symbols:_ATIMD2,_IMD2_isopropylmalate_dehydrogenase_2_	chr1:30287833-30290126 FORWARD LENGTH=405	768.844	95	98	395	0
Word Size 64 contig_1538	1	AT2G20680.1_Symbols:_MAN2,_AtMAN2_Glycosyl_hydrolase_superfamily_protein_	chr2:8921024-8923066 FORWARD LENGTH=433	818.15	93	96	431	0
Word Size 64 contig_1539	1	AT5G44010.1_Symbols:_unknown_protein;_Has_28_Blast_hits_to_26_proteins_in_11_species:_Archae_-_0;_Bacteria_-_0;_Metazoa_-_0;_Fungi_-_0;_Plants_-_28;_Viruses_-_0;_Other_Eukaryotes_-_0_(source:_NCB	chr5:17707224-17709199 REVERSE LENGTH=357	546.584	76	79	357	0
Word Size 64 contig_1540	1	AT3G14220.1_Symbols:_GDSL-like_Lipase/Acylhydrolase_superfamily_protein_	chr3:4733039-4734483 FORWARD LENGTH=363	555.058	78	88	363	0
Word Size 64 contig_1541	1	AT3G18390.1_Symbols:_EMB1865_CRS1_/_YhbY_(CRM)_domain-containing_protein_	chr3:6313572-6317584 FORWARD LENGTH=848	1284.24	89	94	800	0
Word Size 64 contig_1542	2	AT2G43680.3_Symbols:_IQD14_IQ-domain_14_	chr2:18109302-18111587 FORWARD LENGTH=668	327.02	77	83	265	1.7624e-101
Word Size 64 contig_1543	1	AT4G16410.1_Symbols:_unknown_protein;_CONTAINS_InterPro_DOMAIN/s:_Protein_of_unknown_function_DUF751_(InterPro:IPR008470);_Has_30201_Blast_hits_to_17322_proteins_in_780_species:_Archae_-_12;_Bact	chr4:9262019-9262576 REVERSE LENGTH=185	188.348	81	87	185	1.98276e-56
Word Size 64 contig_1544	1	ATMG01360.1_Symbols:_COX1_cytochrome_oxidase_	chrM:349830-351413 REVERSE LENGTH=527	979.934	100	100	526	0
Word Size 64 contig_1545	1	AT1G54020.2_Symbols:_GDSL-like_Lipase/Acylhydrolase_superfamily_protein_	chr1:20161805-20163706 REVERSE LENGTH=372	640.958	83	92	354	0
Word Size 64 contig_1546	1	AT2G16440.1_Symbols:_MCM4_Minichromosome_maintenance_(MCM2/3/5)_family_protein_	chr2:7126536-7130665 REVERSE LENGTH=847	1508.81	93	95	847	0
Word Size 64 contig_1547	1	AT5G41140.1_Symbols:_Myosin_heavy_chain-related_protein_	chr5:16468726-16472546 FORWARD LENGTH=983	1170.22	85	91	737	0
Word Size 64 contig_1548	1	AT5G61820.1_Symbols:_FUNCTIONS_IN:_molecular_function_unknown;_INVOLVED_IN:_biological_process_unknown;_LOCATED_IN:_vacuole;_EXPRESSED_IN:_24_plant_structures;_EXPRESSED_DURING:_15_growth_stages;	chr5:24834505-24836223 REVERSE LENGTH=475	703.745	82	90	452	0
Word Size 64 contig_1549	1	AT2G46900.1_Symbols:_CONTAINS_InterPro_DOMAIN/s:_Basic_helix-loop-helix,_Nulp1-type_(InterPro:IPR006994);_Has_2929_Blast_hits_to_2464_proteins_in_333_species:_Archae_-_2;_Bacteria_-_151;_Metazoa_	chr2:19269678-19271987 FORWARD LENGTH=627	731.48	74	82	627	0
Word Size 64 contig_1550	1	AT3G10030.1_Symbols:_aspartate/glutamate/uridylate_kinase_family_protein_	chr3:3092277-3094831 REVERSE LENGTH=542	972.615	93	97	542	0
Word Size 64 contig_1551	1	AT2G39720.1_Symbols:_RHC2A_RING-H2_finger_C2A_	chr2:16567506-16568711 REVERSE LENGTH=401	486.108	83	87	353	7.3923e-167
Word Size 64 contig_1552	1	AT4G12300.1_Symbols:_CYP706A4_cytochrome_P450,_family_706,_subfamily_A,_polypeptide_4_	chr4:7308016-7309692 REVERSE LENGTH=516	870.537	87	94	514	0
Word Size 64 contig_1553	2	AT1G51460.1_Symbols:_ABC-2_type_transporter_family_protein_	chr1:19077132-19081335 REVERSE LENGTH=678	937.947	86	93	536	0
Word Size 64 contig_1554	1	AT1G63940.2_Symbols:_MDAR6_monodehydroascorbate_reductase_6_	chr1:23730095-23733534 FORWARD LENGTH=493	871.307	96	99	478	0
Word Size 64 contig_1555	1	AT5G01890.1_Symbols:_Leucine-rich_receptor-like_protein_kinase_family_protein_	chr5:341661-344650 REVERSE LENGTH=967	1534.24	90	96	947	0
Word Size 64 contig_1556	1	AT3G03010.2_Symbols:_Peptidyl-tRNA_hydrolase_II_(PTH2)_family_protein_	chr3:678982-680137 REVERSE LENGTH=179	299.286	90	95	167	3.0905e-99
Word Size 64 contig_1557	3	AT4G06634.2_Symbols:_zinc_finger_(C2H2_type)_family_protein_	chr4:3764499-3766177 REVERSE LENGTH=349	228.794	71	80	176	4.65917e-72
Word Size 64 contig_1558	2	AT3G59800.1_Symbols:_unknown_protein;_BEST_Arabidopsis_thaliana_protein_match_is:_unknown_protein_(TAIR:AT2G43795.2);_Has_15361_Blast_hits_to_8061_proteins_in_537_species:_Archae_-_2;_Bacteria_-_	chr3:22094597-22096174 REVERSE LENGTH=186	137.887	94	100	101	1.81425e-38
Word Size 64 contig_1559	1	AT1G28440.1_Symbols:_HSL1_HAESA-like_1_	chr1:9996914-10000171 FORWARD LENGTH=996	1656.73	90	95	986	0
Word Size 64 contig_1560	1	AT2G43420.1_Symbols:_3-beta_hydroxysteroid_dehydrogenase/isomerase_family_protein_	chr2:18031493-18034936 REVERSE LENGTH=561	918.687	87	91	561	0
Word Size 64 contig_1561	1	AT3G24160.1_Symbols:_PMP_putative_type_1_membrane_protein_	chr3:8726241-8729023 FORWARD LENGTH=364	506.908	84	90	364	4.2399e-177
Word Size 64 contig_1562	1	AT4G11320.1_Symbols:_Papain_family_cysteine_protease_	chr4:6887336-6888827 FORWARD LENGTH=371	625.55	83	92	371	0
Word Size 64 contig_1563	1	AT4G02070.1_Symbols:_MSH6,_MSH6-1,_ATMSH6_MUTS_homolog_6_	chr4:906079-912930 FORWARD LENGTH=1324	2125.52	84	90	1324	0
Word Size 64 contig_1564	1	AT1G26630.1_Symbols:_FBR12,_ATELF5A-2,_ELF5A-2_Eukaryotic_translation_initiation_factor_5A-1_(eIF-5A_1)_protein_	chr1:9205968-9207098 FORWARD LENGTH=159	277.33	89	97	159	6.22226e-93
Word Size 64 contig_1565	2	AT5G46450.1_Symbols:_Disease_resistance_protein_(TIR-NBS-LRR_class)_family_	chr5:18835618-18839546 FORWARD LENGTH=1123	537.724	72	83	626	0
Word Size 64 contig_1566	1	AT2G18510.1_Symbols:_emb2444_RNA-binding_(RRM/RBD/RNP_motifs)_family_protein_	chr2:8031554-8033517 REVERSE LENGTH=363	482.641	95	97	246	3.1263e-167
Word Size 64 contig_1567	1	AT5G10360.1_Symbols:_EMB3010,_RPS6B_Ribosomal_protein_S6e_	chr5:3258734-3260142 REVERSE LENGTH=249	376.711	97	99	249	3.7565e-130
Word Size 64 contig_1568	1	AT4G24190.1_Symbols:_SHD,_HSP90.7,_AtHsp90.7,_AtHsp90-7_Chaperone_protein_htpG_family_protein_	chr4:12551902-12555851 REVERSE LENGTH=823	1348.57	93	97	823	0
Word Size 64 contig_1569	1	AT5G16230.1_Symbols:_Plant_stearoyl-acyl-carrier-protein_desaturase_family_protein_	chr5:5303394-5305944 FORWARD LENGTH=401	751.125	92	95	401	0
Word Size 64 contig_1570	1	AT3G52320.1_Symbols:_F-box_and_associated_interaction_domains-containing_protein_	chr3:19403020-19404192 REVERSE LENGTH=390	280.796	49	67	307	2.72457e-89
Word Size 64 contig_1571	1	AT1G14320.1_Symbols:_SAC52,_RPL10,_RPL10A_Ribosomal_protein_L16p/L10e_family_protein_	chr1:4888270-4889408 FORWARD LENGTH=220	446.817	98	99	220	2.7194e-158
Word Size 64 contig_1572	1	AT2G40540.2_Symbols:_KT2,_ATKT2,_SHY3,_KUP2,_ATKUP2,_TRK2_potassium_transporter_2_	chr2:16931445-16934516 FORWARD LENGTH=794	1447.95	95	97	794	0
Word Size 64 contig_1573	1	AT1G49470.1_Symbols:_Family_of_unknown_function_(DUF716)_	chr1:18310554-18311462 FORWARD LENGTH=302	439.113	89	92	302	7.7245e-153
Word Size 64 contig_1574	1	AT1G42190.1_Symbols:_GAG/POL/ENV_polyprotein_	chr1:15761082-15761276 FORWARD LENGTH=64	53.9138	59	74	39	1.79974e-08
Word Size 64 contig_1575	1	AT5G40780.2_Symbols:_lysine_histidine_transporter_1_	chr5:16323823-16327082 FORWARD LENGTH=445	829.706	95	98	445	0
Word Size 64 contig_1576	1	AT5G01530.1_Symbols:_LHCB4.1_light_harvesting_complex_photosystem_II_	chr5:209084-210243 FORWARD LENGTH=290	479.559	93	95	273	1.8755e-168
Word Size 64 contig_1577	1	AT1G35420.2_Symbols:_alpha/beta-Hydrolases_superfamily_protein_	chr1:13026320-13027463 FORWARD LENGTH=315	424.861	79	87	292	1.3327e-146
Word Size 64 contig_1578	1	AT1G63855.3_Symbols:_Putative_methyltransferase_family_protein_	chr1:23699557-23700954 REVERSE LENGTH=196	311.227	74	81	182	3.882e-106
Word Size 64 contig_1579	1	AT2G36120.1_Symbols:_DOT1_Glycine-rich_protein_family_	chr2:15165468-15166235 FORWARD LENGTH=255	79.7221	87	93	45	5.88154e-17
Word Size 64 contig_1580	1	AT3G01780.1_Symbols:_TPLATE_ARM_repeat_superfamily_protein_	chr3:279171-283399 FORWARD LENGTH=1176	73.559	71	76	56	1.49567e-14
Word Size 64 contig_1581	1	AT1G68670.1_Symbols:_myb-like_transcription_factor_family_protein_	chr1:25782344-25783873 FORWARD LENGTH=354	365.54	67	74	340	9.1236e-122
Word Size 64 contig_1582	1	AT5G47110.1_Symbols:_LIL3:2_Chlorophyll_A-B_binding_family_protein_	chr5:19134218-19135238 REVERSE LENGTH=258	419.468	86	90	251	4.2125e-146
Word Size 64 contig_1583	1	AT1G63880.1_Symbols:_Disease_resistance_protein_(TIR-NBS-LRR_class)_family_	chr1:23712514-23716047 REVERSE LENGTH=1017	1254.2	65	77	980	0
Word Size 64 contig_1584	2	AT5G42810.1_Symbols:_ATIPK1,_IPK1_inositol-pentakisphosphate_2-kinase_1_	chr5:17167073-17169337 FORWARD LENGTH=451	459.529	91	94	283	0
Word Size 64 contig_1585	1	AT5G58430.1_Symbols:_ATEXO70B1,_EXO70B1_exocyst_subunit_exo70_family_protein_B1_	chr5:23621460-23623334 REVERSE LENGTH=624	1182.16	94	97	624	0
Word Size 64 contig_1586	1	AT5G45900.1_Symbols:_APG7,_ATAPG7,_ATG7,_ATATG7_ThiF_family_protein_	chr5:18615304-18618436 FORWARD LENGTH=697	1147.5	90	94	680	0
Word Size 64 contig_1587	1	AT4G25340.1_Symbols:_FKBP53,_ATFKBP53_FK506_BINDING_PROTEIN_53_	chr4:12959657-12962632 REVERSE LENGTH=477	464.537	65	75	477	1.6726e-157
Word Size 64 contig_1588	1	AT4G34450.1_Symbols:_coatomer_gamma-2_subunit,_putative_/_gamma-2_coat_protein,_putative_/_gamma-2_COP,_putative_	chr4:16471956-16476795 FORWARD LENGTH=886	1640.55	91	96	886	0
Word Size 64 contig_1589	1	AT2G42880.1_Symbols:_ATMPK20,_MPK20_MAP_kinase_20_	chr2:17840572-17843947 REVERSE LENGTH=606	1080.47	96	97	606	0
Word Size 64 contig_1590	1	AT1G48840.1_Symbols:_Plant_protein_of_unknown_function_(DUF639)_	chr1:18061931-18064811 FORWARD LENGTH=691	1146.34	90	94	687	0
Word Size 64 contig_1591	1	AT1G19960.1_Symbols:_BEST_Arabidopsis_thaliana_protein_match_is:_transmembrane_receptors_(TAIR:AT2G32140.1);_Has_41_Blast_hits_to_41_proteins_in_17_species:_Archae_-_0;_Bacteria_-_2;_Metazoa_-_23	chr1:6928083-6928277 FORWARD LENGTH=64	49.6766	67	75	63	4.66199e-08
Word Size 64 contig_1592	1	AT1G60810.1_Symbols:_ACLA-2_ATP-citrate_lyase_A-2_	chr1:22388691-22390993 REVERSE LENGTH=423	776.163	97	99	419	0
Word Size 64 contig_1593	1	AT3G51820.1_Symbols:_ATG4,_G4,_CHLG_UbiA_prenyltransferase_family_protein_	chr3:19216301-19218934 REVERSE LENGTH=387	651.744	95	97	369	0
Word Size 64 contig_1594	1	AT3G53340.1_Symbols:_NF-YB10_nuclear_factor_Y,_subunit_B10_	chr3:19774667-19775991 REVERSE LENGTH=176	271.166	91	94	158	1.16839e-89
Word Size 64 contig_1595	5	AT3G16410.1_Symbols:_NSP4_nitrile_specifier_protein_4_	chr3:5572145-5574359 FORWARD LENGTH=619	655.981	56	72	598	0
Word Size 64 contig_1596	1	AT5G26740.3_Symbols:_Protein_of_unknown_function_(DUF300)_	chr5:9292436-9294407 FORWARD LENGTH=422	706.827	97	98	421	0
Word Size 64 contig_1597	2	AT4G20020.2_Symbols:_unknown_protein;_BEST_Arabidopsis_thaliana_protein_match_is:_unknown_protein_(TAIR:AT5G44780.1);_Has_35333_Blast_hits_to_34131_proteins_in_2444_species:_Archae_-_798;_Bacteri	chr4:10844360-10846085 REVERSE LENGTH=406	348.591	86	91	220	1.2098e-114
Word Size 64 contig_1598	1	AT3G11560.4_Symbols:_LETM1-like_protein_	chr3:3639553-3645506 FORWARD LENGTH=872	1436.4	83	90	859	0
Word Size 64 contig_1599	1	AT4G18530.1_Symbols:_Protein_of_unknown_function_(DUF707)_	chr4:10217749-10220285 FORWARD LENGTH=389	712.605	85	89	389	0
Word Size 64 contig_1600	1	AT5G59840.1_Symbols:_Ras-related_small_GTP-binding_family_protein_	chr5:24107450-24109049 REVERSE LENGTH=216	335.109	99	100	202	1.0763e-113
Word Size 64 contig_1601	1	AT1G54410.1_Symbols:_dehydrin_family_protein_	chr1:20310305-20310601 REVERSE LENGTH=98	57.7658	78	83	60	2.55018e-10
Word Size 64 contig_1602	1	AT1G05570.1_Symbols:_CALS1,_GSL06,_ATGSL6,_ATGSL06,_GSL6_callose_synthase_1_	chr1:1647880-1658677 REVERSE LENGTH=1950	3788.04	96	98	1950	0
Word Size 64 contig_1603	1	AT4G24500.3_Symbols:_hydroxyproline-rich_glycoprotein_family_protein_	chr4:12658732-12660211 FORWARD LENGTH=319	406.371	72	80	319	1.6424e-138
Word Size 64 contig_1604	2	AT5G50310.1_Symbols:_Galactose_oxidase/kelch_repeat_superfamily_protein_	chr5:20474562-20479281 FORWARD LENGTH=666	701.819	97	97	465	0
Word Size 64 contig_1605	1	AT5G58900.1_Symbols:_Homeodomain-like_transcriptional_regulator_	chr5:23783275-23784667 REVERSE LENGTH=288	522.702	89	94	288	0
Word Size 64 contig_1606	1	AT4G25770.1_Symbols:_alpha/beta-Hydrolases_superfamily_protein_	chr4:13117821-13119982 REVERSE LENGTH=418	222.246	89	95	114	1.08048e-69
Word Size 64 contig_1607	1	AT1G79750.1_Symbols:_ATNADP-ME4,_NADP-ME4_NADP-malic_enzyme_4_	chr1:30007655-30011179 REVERSE LENGTH=646	1199.5	94	97	634	0
Word Size 64 contig_1608	1	AT2G37470.1_Symbols:_Histone_superfamily_protein_	chr2:15736832-15737248 FORWARD LENGTH=138	186.422	99	100	90	9.34843e-59
Word Size 64 contig_1609	1	AT3G46060.3_Symbols:_ARA3_RAB_GTPase_homolog_8A_	chr3:16917908-16919740 FORWARD LENGTH=216	339.732	100	100	202	1.9757e-115
Word Size 64 contig_1610	1	AT4G24280.1_Symbols:_cpHsc70-1_chloroplast_heat_shock_protein_70-1_	chr4:12590094-12593437 FORWARD LENGTH=718	1267.29	93	96	718	0
Word Size 64 contig_1611	1	AT2G39690.2_Symbols:_Protein_of_unknown_function,_DUF547_	chr2:16541489-16543267 FORWARD LENGTH=418	239.195	94	97	119	7.65127e-78
Word Size 64 contig_1612	1	AT3G60240.4_Symbols:_EIF4G,_CUM2_eukaryotic_translation_initiation_factor_4G_	chr3:22261842-22268295 FORWARD LENGTH=1727	2434.06	78	84	1727	0
Word Size 64 contig_1613	1	AT5G25900.1_Symbols:_GA3,_CYP701A3,_ATKO1_GA_requiring_3_	chr5:9036073-9038278 FORWARD LENGTH=509	86.2705	95	100	42	1.6647e-19
Word Size 64 contig_1614	1	AT1G30700.1_Symbols:_FAD-binding_Berberine_family_protein_	chr1:10892623-10894437 FORWARD LENGTH=527	923.694	88	94	523	0
Word Size 64 contig_1615	1	AT4G08670.1_Symbols:_Bifunctional_inhibitor/lipid-transfer_protein/seed_storage_2S_albumin_superfamily_protein_	chr4:5536765-5538210 REVERSE LENGTH=208	209.534	65	76	187	5.2819e-67
Word Size 64 contig_1616	1	AT4G11000.1_Symbols:_Ankyrin_repeat_family_protein_	chr4:6731020-6732464 FORWARD LENGTH=406	328.176	63	75	297	2.15e-108
Word Size 64 contig_1617	1	AT5G36880.2_Symbols:_ACS_acetyl-CoA_synthetase_	chr5:14534961-14540296 REVERSE LENGTH=743	1379.77	93	96	723	0
Word Size 64 contig_1618	1	AT4G17510.1_Symbols:_UCH3_ubiquitin_C-terminal_hydrolase_3_	chr4:9767114-9768648 REVERSE LENGTH=234	443.351	91	96	232	2.2111e-156
Word Size 64 contig_1619	1	AT3G60190.1_Symbols:_ADL4,_ADLP2,_EDR3,_DRP1E,_ADL1E,_DL1E_DYNAMIN-like_1E_	chr3:22244367-22247651 REVERSE LENGTH=624	1175.23	96	99	624	0
Word Size 64 contig_1620	1	AT1G48620.1_Symbols:_HON5_high_mobility_group_A5_	chr1:17974148-17976301 REVERSE LENGTH=479	256.914	58	66	456	3.29306e-76
Word Size 64 contig_1621	1	AT2G19730.3_Symbols:_Ribosomal_L28e_protein_family_	chr2:8511752-8512995 FORWARD LENGTH=143	271.166	92	97	142	2.23792e-91
Word Size 64 contig_1622	1	AT3G14050.1_Symbols:_RSH2,_AT-RSH2,_ATRSH2_RELA/SPOT_homolog_2_	chr3:4650902-4653514 REVERSE LENGTH=709	1028.47	90	92	611	0
Word Size 64 contig_1623	1	AT1G02780.1_Symbols:_emb2386_Ribosomal_protein_L19e_family_protein_	chr1:608120-609391 REVERSE LENGTH=214	337.035	98	100	187	3.5792e-115
Word Size 64 contig_1624	1	AT5G19450.2_Symbols:_CDPK19,_CPK8_calcium-dependent_protein_kinase_19_	chr5:6558672-6561471 REVERSE LENGTH=533	1057.74	95	98	533	0
Word Size 64 contig_1625	1	AT2G41560.1_Symbols:_ACA4_autoinhibited_Ca(2+)-ATPase,_isoform_4_	chr2:17332256-17337179 REVERSE LENGTH=1030	1909.03	94	97	1030	0
Word Size 64 contig_1626	1	AT2G30570.1_Symbols:_PSBW_photosystem_II_reaction_center_W_	chr2:13019326-13020053 REVERSE LENGTH=133	179.874	91	96	120	4.78483e-56
Word Size 64 contig_1627	3	AT1G08060.2_Symbols:_MOM,_MOM1_ATP-dependent_helicase_family_protein_	chr1:2501981-2510488 REVERSE LENGTH=2001	1696.4	64	72	1675	0
Word Size 64 contig_1628	1	AT3G63030.1_Symbols:_MBD4_methyl-CPG-binding_domain_4_	chr3:23295394-23296425 FORWARD LENGTH=186	251.906	81	90	144	1.08423e-82
Word Size 64 contig_1629	1	AT2G43590.1_Symbols:_Chitinase_family_protein_	chr2:18081592-18082749 REVERSE LENGTH=264	411.379	79	86	264	1.2437e-143
Word Size 64 contig_1630	1	AT4G19810.1_Symbols:_Glycosyl_hydrolase_family_protein_with_chitinase_insertion_domain_	chr4:10764151-10765753 REVERSE LENGTH=379	74.7146	100	100	34	6.07873e-16
Word Size 64 contig_1631	1	AT5G35410.1_Symbols:_SOS2,_SNRK3.11,_CIPK24,_ATSOS2_Protein_kinase_superfamily_protein_	chr5:13634933-13638062 FORWARD LENGTH=446	367.081	91	94	195	2.2855e-124
Word Size 64 contig_1632	1	AT4G02930.1_Symbols:_GTP_binding_Elongation_factor_Tu_family_protein_	chr4:1295751-1298354 REVERSE LENGTH=454	792.341	96	98	454	0
Word Size 64 contig_1633	1	AT5G14800.1_Symbols:_P5CR,_AT-P5R,_AT-P5C1,_EMB2772_pyrroline-5-_carboxylate_(P5C)_reductase_	chr5:4786190-4787618 REVERSE LENGTH=276	447.973	94	97	276	1.9714e-157
Word Size 64 contig_1634	1	AT2G23090.1_Symbols:_Uncharacterised_protein_family_SERF_	chr2:9829657-9830274 REVERSE LENGTH=78	123.25	82	82	78	1.095e-34
Word Size 64 contig_1635	2	AT1G74040.1_Symbols:_IMS1,_MAML-3,_IPMS2_2-isopropylmalate_synthase_1_	chr1:27842258-27845566 FORWARD LENGTH=631	908.672	96	98	457	0
Word Size 64 contig_1636	1	AT1G04350.1_Symbols:_2-oxoglutarate_(2OG)_and_Fe(II)-dependent_oxygenase_superfamily_protein_	chr1:1165296-1166538 FORWARD LENGTH=360	568.54	81	89	360	0
Word Size 64 contig_1637	1	AT1G79940.3_Symbols:_ATERDJ2A_DnaJ_/_Sec63_Brl_domains-containing_protein_	chr1:30070023-30073237 FORWARD LENGTH=687	1180.62	93	97	674	0
Word Size 64 contig_1638	1	AT5G27760.1_Symbols:_Hypoxia-responsive_family_protein_	chr5:9830396-9831559 FORWARD LENGTH=96	147.902	93	97	96	1.25127e-44
Word Size 64 contig_1639	1	AT5G02870.1_Symbols:_Ribosomal_protein_L4/L1_family_	chr5:657830-659526 FORWARD LENGTH=407	758.444	94	97	406	0
Word Size 64 contig_1640	1	AT1G48490.3_Symbols:_Protein_kinase_superfamily_protein_	chr1:17922345-17928597 REVERSE LENGTH=1235	1275.77	64	74	1055	0
Word Size 64 contig_1641	3	AT1G13440.1_Symbols:_GAPC-2,_GAPC2_glyceraldehyde-3-phosphate_dehydrogenase_C2_	chr1:4608465-4610494 REVERSE LENGTH=338	45.4394	100	100	32	3.22499e-13
Word Size 64 contig_1642	1	AT2G46680.1_Symbols:_ATHB-7,_ATHB7,_HB-7_homeobox_7_	chr2:19165777-19166773 REVERSE LENGTH=258	348.591	80	86	258	1.6967e-117
Word Size 64 contig_1643	1	AT1G21760.1_Symbols:_ATFBP7,_FBP7_F-box_protein_7_	chr1:7649324-7651613 FORWARD LENGTH=328	650.588	94	98	328	0
Word Size 64 contig_1644	1	AT3G11910.1_Symbols:_UBP13_ubiquitin-specific_protease_13_	chr3:3761758-3770290 REVERSE LENGTH=1115	2077.75	96	98	1115	0
Word Size 64 contig_1645	1	AT5G24150.1_Symbols:_SQP1,_SQE5_FAD/NAD(P)-binding_oxidoreductase_family_protein_	chr5:8172594-8175395 REVERSE LENGTH=516	860.522	85	93	516	0
Word Size 64 contig_1646	1	AT5G24150.1_Symbols:_SQP1,_SQE5_FAD/NAD(P)-binding_oxidoreductase_family_protein_	chr5:8172594-8175395 REVERSE LENGTH=516	838.18	85	92	510	0
Word Size 64 contig_1647	1	AT5G61440.1_Symbols:_ACHT5_atypical_CYS_HIS_rich_thioredoxin_5_	chr5:24707658-24708684 FORWARD LENGTH=245	70.8626	60	66	55	1.85356e-15
Word Size 64 contig_1648	1	AT5G12220.1_Symbols:_las1-like_family_protein_	chr5:3950218-3953014 FORWARD LENGTH=611	928.317	83	90	611	0
Word Size 64 contig_1649	1	AT2G48070.2_Symbols:_RPH1_resistance_to_phytophthora_1_	chr2:19662863-19663773 FORWARD LENGTH=197	285.034	71	78	197	1.93066e-92
Word Size 64 contig_1650	1	AT3G22530.1_Symbols:_unknown_protein;_FUNCTIONS_IN:_molecular_function_unknown;_INVOLVED_IN:_biological_process_unknown;_LOCATED_IN:_plasma_membrane;_EXPRESSED_IN:_25_plant_structures;_EXPRESSED_	chr3:7977774-7978370 REVERSE LENGTH=198	247.669	83	88	198	3.18488e-80
Word Size 64 contig_1651	3	AT3G26570.1_Symbols:_PHT2;1,_ORF02_phosphate_transporter_2;1_	chr3:9756261-9758413 FORWARD LENGTH=613	614.764	96	98	337	0
Word Size 64 contig_1652	1	AT3G26670.3_Symbols:_Protein_of_unknown_function_(DUF803)_	chr3:9798236-9800562 REVERSE LENGTH=441	837.41	97	98	436	0
Word Size 64 contig_1653	1	AT2G22300.2_Symbols:_CAMTA3,_SR1_signal_responsive_1_	chr2:9471599-9476472 FORWARD LENGTH=1032	1820.44	88	93	1032	0
Word Size 64 contig_1654	1	AT5G62190.1_Symbols:_PRH75_DEAD_box_RNA_helicase_(PRH75)_	chr5:24980542-24983879 REVERSE LENGTH=671	910.598	83	91	548	0
Word Size 64 contig_1655	1	AT1G10470.1_Symbols:_ARR4,_MEE7,_ATRR1,_IBC7_response_regulator_4_	chr1:3442624-3443759 REVERSE LENGTH=259	357.451	82	86	259	3.3274e-122
Word Size 64 contig_1656	1	AT1G08030.1_Symbols:_TPST_tyrosylprotein_sulfotransferase_	chr1:2489575-2492741 REVERSE LENGTH=500	752.281	89	93	424	0
Word Size 64 contig_1657	1	AT4G27150.1_Symbols:_SESA2,_AT2S2_seed_storage_albumin_2_	chr4:13609396-13609908 FORWARD LENGTH=170	135.576	62	75	170	2.55981e-38
Word Size 64 contig_1658	1	AT2G38040.2_Symbols:_CAC3_acetyl_Co-enzyme_a_carboxylase_carboxyltransferase_alpha_subunit_	chr2:15917612-15920749 FORWARD LENGTH=769	1184.09	91	96	691	0
Word Size 64 contig_1659	1	AT5G37710.1_Symbols:_alpha/beta-Hydrolases_superfamily_protein_	chr5:14979159-14981400 FORWARD LENGTH=436	760.755	89	94	436	0
Word Size 64 contig_1660	1	AT1G09970.1_Symbols:_LRR_XI-23,_RLK7_Leucine-rich_receptor-like_protein_kinase_family_protein_	chr1:3252408-3255428 FORWARD LENGTH=976	1634	88	94	945	0
Word Size 64 contig_1661	1	AT3G47200.2_Symbols:_Plant_protein_of_unknown_function_(DUF247)_	chr3:17377658-17379088 REVERSE LENGTH=476	33.4982	37	53	51	0.810301
Word Size 64 contig_1662	1	AT2G26250.1_Symbols:_FDH,_KCS10_3-ketoacyl-CoA_synthase_10_	chr2:11170799-11173059 REVERSE LENGTH=550	1057.74	95	96	550	0
Word Size 64 contig_1663	1	AT3G09500.1_Symbols:_Ribosomal_L29_family_protein_	chr3:2917047-2917895 FORWARD LENGTH=123	231.106	96	98	123	1.18199e-76
Word Size 64 contig_1664	1	AT4G39950.1_Symbols:_CYP79B2_cytochrome_P450,_family_79,_subfamily_B,_polypeptide_2_	chr4:18525311-18527284 FORWARD LENGTH=541	1036.94	95	98	541	0
Word Size 64 contig_1665	1	AT3G10300.3_Symbols:_Calcium-binding_EF-hand_family_protein_	chr3:3186436-3188071 FORWARD LENGTH=335	364.385	84	87	240	5.5352e-123
Word Size 64 contig_1666	1	AT4G16260.1_Symbols:_Glycosyl_hydrolase_superfamily_protein_	chr4:9200180-9201441 REVERSE LENGTH=344	619.002	92	98	324	0
Word Size 64 contig_1667	1	AT3G52580.1_Symbols:_Ribosomal_protein_S11_family_protein_	chr3:19503324-19504701 FORWARD LENGTH=150	249.98	96	99	139	1.76201e-82
Word Size 64 contig_1668	1	AT3G44880.1_Symbols:_ACD1,_LLS1,_PAO_Pheophorbide_a_oxygenase_family_protein_with_Rieske_[2Fe-2S]_domain_	chr3:16383858-16386204 FORWARD LENGTH=537	930.628	92	95	515	0
Word Size 64 contig_1669	1	AT5G47435.1_Symbols:_formyltetrahydrofolate_deformylase,_putative_	chr5:19241779-19243424 FORWARD LENGTH=323	630.558	94	98	323	0
Word Size 64 contig_1670	1	AT3G25290.2_Symbols:_Auxin-responsive_family_protein_	chr3:9208955-9210353 FORWARD LENGTH=393	635.18	84	91	381	0
Word Size 64 contig_1671	1	AT5G27150.1_Symbols:_NHX1,_ATNHX,_AT-NHX1,_ATNHX1_Na+/H+_exchanger_1_	chr5:9554251-9557266 FORWARD LENGTH=538	919.072	94	97	536	0
Word Size 64 contig_1672	1	AT5G57110.2_Symbols:_ACA8,_AT-ACA8_autoinhibited_Ca2+_-ATPase,_isoform_8_	chr5:23109729-23116857 REVERSE LENGTH=1074	1872.83	92	96	1062	0
Word Size 64 contig_1673	2	AT5G17530.3_Symbols:_phosphoglucosamine_mutase_family_protein_	chr5:5777716-5781863 FORWARD LENGTH=614	833.558	90	94	469	0
Word Size 64 contig_1674	2	AT5G24000.1_Symbols:_Protein_of_unknown_function_(DUF819)_	chr5:8110380-8112692 REVERSE LENGTH=443	441.425	86	92	263	7.1909e-152
Word Size 64 contig_1675	1	AT4G34880.1_Symbols:_Amidase_family_protein_	chr4:16615549-16617424 FORWARD LENGTH=466	723.776	76	83	438	0
Word Size 64 contig_1676	1	AT2G45590.1_Symbols:_Protein_kinase_superfamily_protein_	chr2:18786725-18788776 FORWARD LENGTH=683	1015.76	82	86	683	0
Word Size 64 contig_1677	1	AT1G76030.1_Symbols:_ATPase,_V1_complex,_subunit_B_protein_	chr1:28534134-28536916 FORWARD LENGTH=486	979.163	99	100	480	0
Word Size 64 contig_1678	1	AT5G39150.1_Symbols:_RmlC-like_cupins_superfamily_protein_	chr5:15670008-15670789 REVERSE LENGTH=221	366.311	91	94	221	5.8238e-127
Word Size 64 contig_1679	2	AT1G20200.1_Symbols:_EMB2719,_HAP15_PAM_domain_(PCI/PINT_associated_module)_protein_	chr1:7001409-7004154 REVERSE LENGTH=488	874.004	98	99	488	0
Word Size 64 contig_1680	1	AT5G23010.1_Symbols:_MAM1,_IMS3_methylthioalkylmalate_synthase_1_	chr5:7703173-7706769 FORWARD LENGTH=506	860.136	85	92	506	0
Word Size 64 contig_1681	1	AT5G65360.1_Symbols:_Histone_superfamily_protein_	chr5:26120099-26120509 REVERSE LENGTH=136	221.09	100	100	127	1.37259e-72
Word Size 64 contig_1682	1	AT2G14610.1_Symbols:_PR1,_PR_1,_ATPR1_pathogenesis-related_gene_1_	chr2:6241944-6242429 REVERSE LENGTH=161	234.572	74	83	160	1.68116e-77
Word Size 64 contig_1683	1	AT5G50920.1_Symbols:_CLPC,_ATHSP93-V,_HSP93-V,_DCA1,_CLPC1_CLPC_homologue_1_	chr5:20715710-20719800 REVERSE LENGTH=929	1721.06	98	99	929	0
Word Size 64 contig_1684	1	AT2G36800.1_Symbols:_DOGT1,_UGT73C5_don-glucosyltransferase_1_	chr2:15423493-15424980 REVERSE LENGTH=495	829.706	83	91	495	0
Word Size 64 contig_1685	1	AT3G01290.1_Symbols:_SPFH/Band_7/PHB_domain-containing_membrane-associated_protein_family_	chr3:88252-89356 REVERSE LENGTH=285	528.865	97	99	282	0
Word Size 64 contig_1686	1	AT1G08930.2_Symbols:_ERD6_Major_facilitator_superfamily_protein_	chr1:2873604-2876979 FORWARD LENGTH=496	927.546	90	96	496	0
Word Size 64 contig_1687	1	AT5G53460.3_Symbols:_GLT1_NADH-dependent_glutamate_synthase_1_	chr5:21700518-21709629 FORWARD LENGTH=2208	3476.8	96	98	1875	0
Word Size 64 contig_1688	1	AT1G50460.1_Symbols:_HKL1,_ATHKL1_hexokinase-like_1_	chr1:18694031-18697429 FORWARD LENGTH=498	823.928	95	98	463	0
Word Size 64 contig_1689	1	AT1G09070.1_Symbols:_SRC2,_(AT)SRC2_soybean_gene_regulated_by_cold-2_	chr1:2927767-2928741 FORWARD LENGTH=324	285.034	90	95	163	4.2796e-92
Word Size 64 contig_1690	1	AT1G04910.1_Symbols:_O-fucosyltransferase_family_protein_	chr1:1388101-1391074 REVERSE LENGTH=519	1022.69	97	98	519	0
Word Size 64 contig_1691	1	AT2G38800.1_Symbols:_Plant_calmodulin-binding_protein-related_	chr2:16216999-16218837 FORWARD LENGTH=612	654.825	61	73	612	0
Word Size 64 contig_1692	1	AT1G19530.1_Symbols:_unknown_protein;_FUNCTIONS_IN:_molecular_function_unknown;_INVOLVED_IN:_N-terminal_protein_myristoylation,_anaerobic_respiration;_LOCATED_IN:_cellular_component_unknown;_EXPR	chr1:6763976-6764686 FORWARD LENGTH=117	135.961	79	84	116	2.90227e-39
Word Size 64 contig_1693	1	AT1G08510.1_Symbols:_FATB_fatty_acyl-ACP_thioesterases_B_	chr1:2691546-2693409 REVERSE LENGTH=412	731.865	94	98	385	0
Word Size 64 contig_1694	2	AT1G45160.2_Symbols:_Protein_kinase_superfamily_protein_	chr1:17083814-17090277 REVERSE LENGTH=1067	1429.85	91	95	884	0
Word Size 64 contig_1695	1	AT2G05220.2_Symbols:_Ribosomal_S17_family_protein_	chr2:1894757-1895179 REVERSE LENGTH=140	232.261	87	91	135	3.19318e-76
Word Size 64 contig_1696	1	AT5G42620.2_Symbols:_metalloendopeptidases;zinc_ion_binding_	chr5:17066630-17071766 FORWARD LENGTH=889	1585.47	91	94	840	0
Word Size 64 contig_1697	1	AT2G01720.1_Symbols:_Ribophorin_I_	chr2:317193-320016 REVERSE LENGTH=464	796.579	92	96	464	0
Word Size 64 contig_1698	1	AT3G02260.1_Symbols:_BIG,_DOC1,_TIR3,_UMB1,_ASA1,_LPR1,_CRM1_auxin_transport_protein_(BIG)_	chr3:431152-448489 REVERSE LENGTH=5098	30.8018	57	76	20	4.3428
Word Size 64 contig_1699	1	AT1G79990.3_Symbols:_structural_molecules_	chr1:30085910-30091949 FORWARD LENGTH=920	1700.26	94	97	920	0
Word Size 64 contig_1700	1	AT4G22000.1_Symbols:_unknown_protein;_Has_30201_Blast_hits_to_17322_proteins_in_780_species:_Archae_-_12;_Bacteria_-_1396;_Metazoa_-_17338;_Fungi_-_3422;_Plants_-_5037;_Viruses_-_0;_Other_Eukaryo	chr4:11659810-11660202 REVERSE LENGTH=130	28.1054	43	50	40	8.53759
Word Size 64 contig_1701	1	AT1G28350.1_Symbols:_Nucleotidylyl_transferase_superfamily_protein_	chr1:9944483-9949577 FORWARD LENGTH=748	1396.33	92	96	748	0
Word Size 64 contig_1702	1	AT1G76540.1_Symbols:_CDKB2;1_cyclin-dependent_kinase_B2;1_	chr1:28720554-28722351 REVERSE LENGTH=313	609.372	92	96	313	0
Word Size 64 contig_1703	1	AT5G26000.1_Symbols:_TGG1,_BGLU38_thioglucoside_glucohydrolase_1_	chr5:9079678-9082347 REVERSE LENGTH=541	212.231	72	86	138	1.5131e-64
Word Size 64 contig_1704	1	AT5G52300.1_Symbols:_RD29B,_LTI65_CAP160_protein_	chr5:21237205-21239404 FORWARD LENGTH=619	569.696	62	70	597	0
Word Size 64 contig_1705	1	AT1G04620.1_Symbols:_coenzyme_F420_hydrogenase_family_/_dehydrogenase,_beta_subunit_family_	chr1:1282869-1286492 REVERSE LENGTH=462	893.649	95	98	462	0
Word Size 64 contig_1706	1	AT1G70560.1_Symbols:_WEI8,_TAA1,_SAV3_tryptophan_aminotransferase_of_Arabidopsis_1_	chr1:26604894-26607319 FORWARD LENGTH=391	683.715	88	93	390	0
Word Size 64 contig_1707	1	AT5G47390.1_Symbols:_myb-like_transcription_factor_family_protein_	chr5:19227001-19228546 FORWARD LENGTH=365	423.32	72	78	365	1.04e-144
Word Size 64 contig_1708	1	AT2G16485.1_Symbols:_nucleic_acid_binding;zinc_ion_binding;DNA_binding_	chr2:7137269-7145222 REVERSE LENGTH=1773	1878.6	70	78	1773	0
Word Size 64 contig_1709	1	AT1G75370.2_Symbols:_Sec14p-like_phosphatidylinositol_transfer_family_protein_	chr1:28276440-28279798 REVERSE LENGTH=668	932.554	75	80	668	0
Word Size 64 contig_1710	1	AT1G30650.1_Symbols:_WRKY14,_ATWRKY14,_AR411_WRKY_DNA-binding_protein_14_	chr1:10868612-10870973 FORWARD LENGTH=430	288.886	81	88	227	1.03724e-93
Word Size 64 contig_1711	1	AT5G23070.1_Symbols:_Thymidine_kinase_	chr5:7741979-7742827 FORWARD LENGTH=282	397.897	74	84	278	1.6443e-137
Word Size 64 contig_1712	1	AT3G11270.1_Symbols:_MEE34_Mov34/MPN/PAD-1_family_protein_	chr3:3528989-3531317 FORWARD LENGTH=310	573.548	96	99	310	0
Word Size 64 contig_1713	1	AT5G42100.1_Symbols:_ATBG_PPAP,_ATBG_PAP,_BG_PPAP_beta-1,3-glucanase_putative_	chr5:16829460-16831168 REVERSE LENGTH=425	684.871	89	91	412	0
Word Size 64 contig_1714	1	AT1G08040.2_Symbols:_Protein_of_unknown_function_(DUF707)_	chr1:2495507-2497973 REVERSE LENGTH=382	724.161	95	98	382	0
Word Size 64 contig_1715	1	AT5G62700.1_Symbols:_TUB3_tubulin_beta_chain_3_	chr5:25184501-25186426 FORWARD LENGTH=450	870.922	100	100	430	0
Word Size 64 contig_1716	1	AT5G57550.1_Symbols:_XTR3,_XTH25_xyloglucan_endotransglucosylase/hydrolase_25_	chr5:23305055-23306384 REVERSE LENGTH=284	490.345	89	95	253	3.8861e-174
Word Size 64 contig_1717	1	AT1G17270.1_Symbols:_O-fucosyltransferase_family_protein_	chr1:5909443-5911624 REVERSE LENGTH=564	926.006	82	89	564	0
Word Size 64 contig_1718	1	AT3G15010.2_Symbols:_RNA-binding_(RRM/RBD/RNP_motifs)_family_protein_	chr3:5052844-5054058 FORWARD LENGTH=404	35.4242	89	89	18	0.0263117
Word Size 64 contig_1719	1	AT2G19270.1_Symbols:_CONTAINS_InterPro_DOMAIN/s:_Mitotic_checkpoint_protein_PRCC,_C-terminal_(InterPro:IPR018800);_Has_930_Blast_hits_to_533_proteins_in_146_species:_Archae_-_0;_Bacteria_-_18;_Me	chr2:8360349-8361907 REVERSE LENGTH=359	28.8758	41	53	49	8.15281
Word Size 64 contig_1720	2	AT5G23150.1_Symbols:_HUA2_Tudor/PWWP/MBT_domain-containing_protein_	chr5:7786173-7792080 FORWARD LENGTH=1392	1442.17	82	88	1037	0
Word Size 64 contig_1721	1	AT1G68010.1_Symbols:_HPR,_ATHPR1_hydroxypyruvate_reductase_	chr1:25493418-25495720 FORWARD LENGTH=386	737.258	97	99	386	0
Word Size 64 contig_1722	2	AT3G12480.1_Symbols:_NF-YC11_nuclear_factor_Y,_subunit_C11_	chr3:3958065-3960278 FORWARD LENGTH=293	278.1	100	100	217	1.1293e-109
Word Size 64 contig_1723	1	AT4G22820.2_Symbols:_A20/AN1-like_zinc_finger_family_protein_	chr4:11987871-11988401 REVERSE LENGTH=176	206.838	73	80	176	3.57594e-66
Word Size 64 contig_1724	1	AT3G63120.1_Symbols:_CYCP1;1_cyclin_p1;1_	chr3:23323143-23323893 REVERSE LENGTH=221	349.747	80	91	218	1.2664e-119
Word Size 64 contig_1725	1	AT5G64670.1_Symbols:_Ribosomal_protein_L18e/L15_superfamily_protein_	chr5:25852535-25853880 REVERSE LENGTH=281	424.476	95	97	262	3.912e-148
Word Size 64 contig_1726	1	AT1G14380.3_Symbols:_IQD28_IQ-domain_28_	chr1:4918279-4920761 REVERSE LENGTH=664	770.385	69	77	664	0
Word Size 64 contig_1727	1	AT2G42740.1_Symbols:_RPL16A_ribosomal_protein_large_subunit_16A_	chr2:17791794-17792946 FORWARD LENGTH=182	346.28	99	100	182	2.1775e-119
Word Size 64 contig_1728	1	AT4G21960.1_Symbols:_PRXR1_Peroxidase_superfamily_protein_	chr4:11646613-11648312 REVERSE LENGTH=330	655.596	98	99	322	0
Word Size 64 contig_1729	1	AT1G33720.1_Symbols:_CYP76C6_cytochrome_P450,_family_76,_subfamily_C,_polypeptide_6_	chr1:12220957-12223981 REVERSE LENGTH=511	734.176	77	87	508	0
Word Size 64 contig_1730	2	AT1G10700.1_Symbols:_PRS3_phosphoribosyl_pyrophosphate_(PRPP)_synthase_3_	chr1:3554157-3556274 FORWARD LENGTH=411	357.451	96	99	202	0
Word Size 64 contig_1731	1	AT2G14750.1_Symbols:_APK,_AKN1,_ATAKN1,_APK1_APS_kinase_	chr2:6314128-6315501 FORWARD LENGTH=276	493.812	88	92	276	9.5942e-171
Word Size 64 contig_1732	1	AT1G62380.1_Symbols:_ACO2,_ATACO2_ACC_oxidase_2_	chr1:23082340-23084068 FORWARD LENGTH=320	563.533	90	96	317	0
Word Size 64 contig_1733	1	AT4G35890.1_Symbols:_winged-helix_DNA-binding_transcription_factor_family_protein_	chr4:16997433-17000410 FORWARD LENGTH=523	415.231	68	77	412	5.3303e-139
Word Size 64 contig_1734	1	AT1G11190.1_Symbols:_BFN1,_ENDO1_bifunctional_nuclease_i_	chr1:3750338-3752696 REVERSE LENGTH=305	576.63	92	96	305	0
Word Size 64 contig_1735	2	AT1G04970.1_Symbols:_lipid-binding_serum_glycoprotein_family_protein_	chr1:1411216-1413431 FORWARD LENGTH=488	600.127	91	96	328	0
Word Size 64 contig_1736	1	AT5G14520.1_Symbols:_pescadillo-related_	chr5:4680789-4684330 REVERSE LENGTH=590	957.207	85	91	587	0
Word Size 64 contig_1737	1	AT1G32200.2_Symbols:_ATS1,_ACT1_phospholipid/glycerol_acyltransferase_family_protein_	chr1:11602223-11605001 REVERSE LENGTH=459	788.104	87	92	459	0
Word Size 64 contig_1738	1	AT1G04140.1_Symbols:_Transducin_family_protein_/_WD-40_repeat_family_protein_	chr1:1075984-1080321 REVERSE LENGTH=790	1336.63	89	94	770	0
Word Size 64 contig_1739	1	AT2G15480.1_Symbols:_UGT73B5_UDP-glucosyl_transferase_73B5_	chr2:6758817-6760452 FORWARD LENGTH=484	867.07	87	94	484	0
Word Size 64 contig_1740	4	AT5G58830.1_Symbols:_Subtilisin-like_serine_endopeptidase_family_protein_	chr5:23755787-23758600 FORWARD LENGTH=701	256.914	78	87	167	0
Word Size 64 contig_1741	1	AT3G19850.1_Symbols:_Phototropic-responsive_NPH3_family_protein_	chr3:6898383-6901157 REVERSE LENGTH=554	826.624	85	91	554	0
Word Size 64 contig_1742	1	AT5G01020.1_Symbols:_Protein_kinase_superfamily_protein_	chr5:6309-8270 REVERSE LENGTH=410	788.104	99	99	410	0
Word Size 64 contig_1743	1	AT2G05520.5_Symbols:_GRP-3,_ATGRP-3_glycine-rich_protein_3_	chr2:2026217-2026882 FORWARD LENGTH=111	43.8986	57	73	30	1.32534e-05
Word Size 64 contig_1744	1	AT5G67360.1_Symbols:_ARA12_Subtilase_family_protein_	chr5:26872192-26874465 REVERSE LENGTH=757	1335.09	91	95	738	0
Word Size 64 contig_1745	1	AT2G42790.1_Symbols:_CSY3_citrate_synthase_3_	chr2:17803132-17805991 REVERSE LENGTH=509	972.615	91	95	509	0
Word Size 64 contig_1746	1	AT3G15080.1_Symbols:_Polynucleotidyl_transferase,_ribonuclease_H-like_superfamily_protein_	chr3:5074319-5076327 FORWARD LENGTH=275	26.1794	55	75	20	9.58061
Word Size 64 contig_1747	1	AT5G24590.2_Symbols:_ANAC091,_TIP_TCV-interacting_protein_	chr5:8416920-8418723 REVERSE LENGTH=451	673.315	77	84	448	0
Word Size 64 contig_1748	1	AT4G17600.1_Symbols:_LIL3:1_Chlorophyll_A-B_binding_family_protein_	chr4:9803759-9804714 FORWARD LENGTH=262	379.407	87	91	261	3.6156e-131
Word Size 64 contig_1749	1	AT2G01110.1_Symbols:_APG2,_UNE3,_PGA2,_TATC_Sec-independent_periplasmic_protein_translocase_	chr2:83786-85088 REVERSE LENGTH=340	514.227	89	93	340	0
Word Size 64 contig_1750	1	AT4G39730.1_Symbols:_Lipase/lipooxygenase,_PLAT/LH2_family_protein_	chr4:18432950-18433581 FORWARD LENGTH=181	309.301	86	93	175	1.921e-105
Word Size 64 contig_1751	1	AT5G08650.1_Symbols:_Small_GTP-binding_protein_	chr5:2806533-2813220 REVERSE LENGTH=681	1196.8	96	98	639	0
Word Size 64 contig_1752	1	AT4G11570.2_Symbols:_Haloacid_dehalogenase-like_hydrolase_(HAD)_superfamily_protein_	chr4:7004743-7005864 FORWARD LENGTH=373	650.588	89	95	373	0
Word Size 64 contig_1753	1	AT1G61930.1_Symbols:_Protein_of_unknown_function,_DUF584_	chr1:22893218-22893829 FORWARD LENGTH=203	251.136	82	88	203	1.40082e-82
Word Size 64 contig_1754	1	AT1G50320.1_Symbols:_ATHX,_ATX,_THX_thioredoxin_X_	chr1:18638606-18639464 REVERSE LENGTH=182	290.041	82	89	182	1.8895e-97
Word Size 64 contig_1755	0	not available	not available
Word Size 64 contig_1756	1	AT1G78830.1_Symbols:_Curculin-like_(mannose-binding)_lectin_family_protein_	chr1:29637141-29638508 REVERSE LENGTH=455	849.736	90	93	455	0
Word Size 64 contig_1757	1	AT1G12900.1_Symbols:_GAPA-2_glyceraldehyde_3-phosphate_dehydrogenase_A_subunit_2_	chr1:4392634-4394283 REVERSE LENGTH=399	730.324	97	99	399	0
Word Size 64 contig_1758	1	AT2G48160.1_Symbols:_Tudor/PWWP/MBT_domain-containing_protein_	chr2:19689784-19696584 REVERSE LENGTH=1366	1833.92	76	83	1363	0
Word Size 64 contig_1759	1	AT4G24140.1_Symbols:_alpha/beta-Hydrolases_superfamily_protein_	chr4:12530032-12533664 REVERSE LENGTH=498	812.757	78	87	498	0
Word Size 64 contig_1760	1	AT1G15140.1_Symbols:_FAD/NAD(P)-binding_oxidoreductase_	chr1:5210403-5212137 REVERSE LENGTH=295	509.99	89	95	295	0
Word Size 64 contig_1761	1	AT2G41220.1_Symbols:_GLU2_glutamate_synthase_2_	chr2:17177934-17188388 FORWARD LENGTH=1629	3118.18	96	98	1595	0
Word Size 64 contig_1762	1	AT1G16880.1_Symbols:_uridylyltransferase-related_	chr1:5773796-5776125 FORWARD LENGTH=290	524.242	92	96	280	0
Word Size 64 contig_1763	1	AT1G75950.1_Symbols:_SKP1,_ASK1,_ATSKP1,_SKP1A,_UIP1_S_phase_kinase-associated_protein_1_	chr1:28516715-28517454 FORWARD LENGTH=160	239.195	93	99	149	3.46145e-76
Word Size 64 contig_1764	1	AT1G23290.1_Symbols:_RPL27A,_RPL27AB_Ribosomal_protein_L18e/L15_superfamily_protein_	chr1:8263007-8263447 FORWARD LENGTH=146	292.738	97	100	146	4.8511e-100
Word Size 64 contig_1765	1	AT3G09840.1_Symbols:_CDC48,_ATCDC48,_CDC48A_cell_division_cycle_48_	chr3:3019494-3022832 FORWARD LENGTH=809	1574.68	99	99	809	0
Word Size 64 contig_1766	1	AT3G26100.2_Symbols:_Regulator_of_chromosome_condensation_(RCC1)_family_protein_	chr3:9538063-9540149 FORWARD LENGTH=532	659.833	67	77	531	0
Word Size 64 contig_1767	1	AT2G46270.2_Symbols:_GBF3_G-box_binding_factor_3_	chr2:19000859-19002901 FORWARD LENGTH=359	552.362	88	91	359	0
Word Size 64 contig_1768	1	AT2G39580.1_Symbols:_CONTAINS_InterPro_DOMAIN/s:_Putative_zinc-finger_domain_(InterPro:IPR019607);_Has_249_Blast_hits_to_219_proteins_in_85_species:_Archae_-_0;_Bacteria_-_144;_Metazoa_-_29;_Fung	chr2:16510540-16516948 FORWARD LENGTH=1577	962.6	83	89	565	0
Word Size 64 contig_1769	1	AT1G64370.1_Symbols:_unknown_protein;_Has_773_Blast_hits_to_375_proteins_in_118_species:_Archae_-_0;_Bacteria_-_97;_Metazoa_-_421;_Fungi_-_108;_Plants_-_31;_Viruses_-_0;_Other_Eukaryotes_-_116_(s	chr1:23888967-23889503 FORWARD LENGTH=178	154.836	69	75	142	8.43758e-46
Word Size 64 contig_1770	1	AT2G19520.1_Symbols:_FVE,_ACG1,_MSI4,_NFC4,_NFC04,_ATMSI4_Transducin_family_protein_/_WD-40_repeat_family_protein_	chr2:8456006-8459235 FORWARD LENGTH=507	938.717	92	95	505	0
Word Size 64 contig_1771	1	AT4G01026.1_Symbols:_PYL7,_RCAR2_PYR1-like_7_	chr4:447180-448109 FORWARD LENGTH=211	278.1	92	97	142	3.4955e-93
Word Size 64 contig_1772	1	AT5G10210.1_Symbols:_CONTAINS_InterPro_DOMAIN/s:_C2_calcium-dependent_membrane_targeting_(InterPro:IPR000008);_BEST_Arabidopsis_thaliana_protein_match_is:_unknown_protein_(TAIR:AT5G65030.1);_Has_	chr5:3206236-3206829 FORWARD LENGTH=197	293.893	75	88	197	3.7734e-100
Word Size 64 contig_1773	1	AT3G16140.1_Symbols:_PSAH-1_photosystem_I_subunit_H-1_	chr3:5468670-5469415 REVERSE LENGTH=145	201.83	94	97	145	3.66459e-63
Word Size 64 contig_1774	1	AT2G43410.4_Symbols:_FPA_RNA_binding_	chr2:18026397-18030989 REVERSE LENGTH=901	1127.46	81	86	701	0
Word Size 64 contig_1775	1	AT1G04350.1_Symbols:_2-oxoglutarate_(2OG)_and_Fe(II)-dependent_oxygenase_superfamily_protein_	chr1:1165296-1166538 FORWARD LENGTH=360	536.184	71	84	356	0
Word Size 64 contig_1776	1	AT4G36130.1_Symbols:_Ribosomal_protein_L2_family_	chr4:17097613-17098656 FORWARD LENGTH=258	474.167	98	100	233	1.2908e-168
Word Size 64 contig_1777	1	AT3G08510.2_Symbols:_ATPLC2,_PLC2_phospholipase_C_2_	chr3:2582626-2585556 REVERSE LENGTH=581	1116.68	94	97	581	0
Word Size 64 contig_1778	1	AT4G21860.3_Symbols:_MSRB2_methionine_sulfoxide_reductase_B_2_	chr4:11600238-11601507 REVERSE LENGTH=202	313.538	77	82	202	9.5735e-108
Word Size 64 contig_1779	1	AT2G41530.1_Symbols:_ATSFGH,_SFGH_S-formylglutathione_hydrolase_	chr2:17323656-17325430 REVERSE LENGTH=284	555.444	93	96	281	0
Word Size 64 contig_1780	1	AT2G28050.1_Symbols:_Pentatricopeptide_repeat_(PPR)_superfamily_protein_	chr2:11938265-11939653 REVERSE LENGTH=462	641.728	73	84	448	0
Word Size 64 contig_1781	1	AT1G22930.1_Symbols:_T-complex_protein_11_	chr1:8117521-8121854 FORWARD LENGTH=1131	1760.35	87	92	1106	0
Word Size 64 contig_1782	1	AT5G46280.1_Symbols:_MCM3_Minichromosome_maintenance_(MCM2/3/5)_family_protein_	chr5:18769902-18773606 REVERSE LENGTH=776	1403.27	89	95	776	0
Word Size 64 contig_1783	1	AT4G02580.1_Symbols:_NADH-ubiquinone_oxidoreductase_24_kDa_subunit,_putative_	chr4:1134586-1136906 FORWARD LENGTH=255	490.345	97	99	239	6.1557e-174
Word Size 64 contig_1784	3	AT4G37870.1_Symbols:_PCK1,_PEPCK_phosphoenolpyruvate_carboxykinase_1_	chr4:17802974-17806332 REVERSE LENGTH=671	754.592	98	99	399	0
Word Size 64 contig_1785	1	AT5G47820.2_Symbols:_FRA1_P-loop_containing_nucleoside_triphosphate_hydrolases_superfamily_protein_	chr5:19366505-19372229 FORWARD LENGTH=1035	1919.05	94	97	1035	0
Word Size 64 contig_1786	1	AT1G43620.3_Symbols:_UGT80B1_UDP-Glycosyltransferase_superfamily_protein_	chr1:16425654-16429500 REVERSE LENGTH=615	1068.53	88	93	615	0
Word Size 64 contig_1787	1	AT3G58670.3_Symbols:_Protein_of_unknown_function_(DUF1637)_	chr3:21703693-21705314 REVERSE LENGTH=242	471.855	93	96	242	1.8887e-166
Word Size 64 contig_1788	1	AT3G14690.1_Symbols:_CYP72A15_cytochrome_P450,_family_72,_subfamily_A,_polypeptide_15_	chr3:4937410-4939310 FORWARD LENGTH=512	866.685	84	93	494	0
Word Size 64 contig_1789	1	AT1G26940.1_Symbols:_Cyclophilin-like_peptidyl-prolyl_cis-trans_isomerase_family_protein_	chr1:9343193-9344962 FORWARD LENGTH=226	434.876	92	96	226	2.0682e-153
Word Size 64 contig_1790	1	AT1G51800.1_Symbols:_Leucine-rich_repeat_protein_kinase_family_protein_	chr1:19214203-19217833 FORWARD LENGTH=894	1197.57	88	94	671	0
Word Size 64 contig_1791	2	AT3G42050.1_Symbols:_vacuolar_ATP_synthase_subunit_H_family_protein_	chr3:14228846-14232228 REVERSE LENGTH=441	588.956	89	95	333	0
Word Size 64 contig_1792	1	AT5G22410.1_Symbols:_RHS18_root_hair_specific_18_	chr5:7426347-7427722 FORWARD LENGTH=331	464.151	70	82	328	1.4978e-162
Word Size 64 contig_1793	1	AT2G02100.1_Symbols:_LCR69,_PDF2.2_low-molecular-weight_cysteine-rich_69_	chr2:528397-528885 FORWARD LENGTH=77	105.916	87	94	77	9.47472e-29
Word Size 64 contig_1794	1	AT1G04660.1_Symbols:_glycine-rich_protein_	chr1:1300668-1301306 REVERSE LENGTH=212	66.2402	68	76	63	7.47893e-13
Word Size 64 contig_1795	1	AT5G45550.1_Symbols:_Mob1/phocein_family_protein_	chr5:18462284-18464840 FORWARD LENGTH=215	452.21	100	100	215	1.2291e-160
Word Size 64 contig_1796	1	AT1G62750.1_Symbols:_ATSCO1,_ATSCO1/CPEF-G,_SCO1_Translation_elongation_factor_EFG/EF2_protein_	chr1:23233622-23236321 REVERSE LENGTH=783	1504.19	97	99	783	0
Word Size 64 contig_1797	1	AT4G11650.1_Symbols:_ATOSM34,_OSM34_osmotin_34_	chr4:7025127-7026113 REVERSE LENGTH=244	436.417	92	97	221	5.3645e-153
Word Size 64 contig_1798	1	AT4G05180.1_Symbols:_PSBQ,_PSBQ-2,_PSII-Q_photosystem_II_subunit_Q-2_	chr4:2672093-2673170 REVERSE LENGTH=230	353.984	92	95	230	8.5615e-122
Word Size 64 contig_1799	1	AT3G20050.1_Symbols:_ATTCP-1,_TCP-1_T-complex_protein_1_alpha_subunit_	chr3:6998544-7002266 REVERSE LENGTH=545	1064.68	98	100	545	0
Word Size 64 contig_1800	1	AT1G43900.1_Symbols:_Protein_phosphatase_2C_family_protein_	chr1:16654045-16655810 FORWARD LENGTH=371	524.242	85	89	315	0
Word Size 64 contig_1801	1	AT3G12120.2_Symbols:_FAD2_fatty_acid_desaturase_2_	chr3:3860592-3861743 REVERSE LENGTH=383	745.347	92	96	383	0
Word Size 64 contig_1802	1	AT2G01630.1_Symbols:_O-Glycosyl_hydrolases_family_17_protein_	chr2:279541-281955 REVERSE LENGTH=501	907.516	94	98	461	0
Word Size 64 contig_1803	1	AT1G75230.1_Symbols:_DNA_glycosylase_superfamily_protein_	chr1:28234444-28236452 FORWARD LENGTH=391	546.199	83	89	391	0
Word Size 64 contig_1804	1	AT2G22780.1_Symbols:_PMDH1_peroxisomal_NAD-malate_dehydrogenase_1_	chr2:9689995-9691923 REVERSE LENGTH=354	668.692	94	95	354	0
Word Size 64 contig_1805	1	AT1G29720.1_Symbols:_Leucine-rich_repeat_transmembrane_protein_kinase_	chr1:10393894-10399771 REVERSE LENGTH=1019	592.038	74	83	415	0
Word Size 64 contig_1806	1	AT2G04360.1_Symbols:_unknown_protein;_FUNCTIONS_IN:_molecular_function_unknown;_LOCATED_IN:_chloroplast;_EXPRESSED_IN:_22_plant_structures;_EXPRESSED_DURING:_13_growth_stages;_Has_35333_Blast_hit	chr2:1519645-1521030 REVERSE LENGTH=320	297.36	78	85	211	8.0803e-100
Word Size 64 contig_1807	1	AT2G48020.1_Symbols:_Major_facilitator_superfamily_protein_	chr2:19644441-19647007 FORWARD LENGTH=463	548.51	92	95	308	0
Word Size 64 contig_1808	1	AT5G63490.1_Symbols:_CBS_/_octicosapeptide/Phox/Bemp1_(PB1)_domains-containing_protein_	chr5:25418716-25421970 REVERSE LENGTH=543	816.609	95	98	525	0
Word Size 64 contig_1809	1	AT1G63430.1_Symbols:_Leucine-rich_repeat_protein_kinase_family_protein_	chr1:23522896-23526451 FORWARD LENGTH=664	1102.43	91	95	644	0
Word Size 64 contig_1810	1	AT1G33970.5_Symbols:_P-loop_containing_nucleoside_triphosphate_hydrolases_superfamily_protein_	chr1:12349614-12350960 REVERSE LENGTH=342	556.214	84	92	339	0
Word Size 64 contig_1811	1	AT1G77580.2_Symbols:_Plant_protein_of_unknown_function_(DUF869)_	chr1:29144191-29146793 REVERSE LENGTH=779	878.241	74	81	751	0
Word Size 64 contig_1812	1	AT5G49810.1_Symbols:_MMT_methionine_S-methyltransferase_	chr5:20239418-20246046 FORWARD LENGTH=1071	1988.77	93	98	1065	0
Word Size 64 contig_1813	2	AT2G39130.1_Symbols:_Transmembrane_amino_acid_transporter_family_protein_	chr2:16323171-16326744 REVERSE LENGTH=550	704.901	91	94	429	0
Word Size 64 contig_1814	1	AT2G40190.1_Symbols:_LEW3_UDP-Glycosyltransferase_superfamily_protein_	chr2:16785232-16787257 FORWARD LENGTH=463	907.901	93	96	460	0
Word Size 64 contig_1815	1	AT1G74510.1_Symbols:_Galactose_oxidase/kelch_repeat_superfamily_protein_	chr1:28006065-28007420 FORWARD LENGTH=451	791.956	90	94	451	0
Word Size 64 contig_1816	1	AT1G53210.1_Symbols:_sodium/calcium_exchanger_family_protein_/_calcium-binding_EF_hand_family_protein_	chr1:19844790-19847533 FORWARD LENGTH=585	929.858	92	96	567	0
Word Size 64 contig_1817	1	AT2G26560.1_Symbols:_PLP2,_PLA_IIA,_PLA2A_phospholipase_A_2A_	chr2:11293912-11295708 REVERSE LENGTH=407	380.563	90	96	223	6.3153e-131
Word Size 64 contig_1818	1	AT4G16760.1_Symbols:_ACX1,_ATACX1_acyl-CoA_oxidase_1_	chr4:9424930-9428689 REVERSE LENGTH=664	1289.63	93	97	664	0
Word Size 64 contig_1819	1	AT5G47190.1_Symbols:_Ribosomal_protein_L19_family_protein_	chr5:19164432-19166064 REVERSE LENGTH=229	290.426	86	92	229	1.23379e-96
Word Size 64 contig_1820	2	AT3G28860.1_Symbols:_ATMDR1,_ATMDR11,_PGP19,_MDR11,_MDR1,_ATPGP19,_ABCB19,_ATABCB19_ATP_binding_cassette_subfamily_B19_	chr3:10870287-10877286 REVERSE LENGTH=1252	1386.7	95	98	779	0
Word Size 64 contig_1821	1	AT5G44530.1_Symbols:_Subtilase_family_protein_	chr5:17937931-17941193 FORWARD LENGTH=840	1405.58	86	92	836	0
Word Size 64 contig_1822	1	AT1G21600.2_Symbols:_PTAC6_plastid_transcriptionally_active_6_	chr1:7571514-7573782 REVERSE LENGTH=328	473.396	92	95	306	1.4757e-164
Word Size 64 contig_1823	1	AT1G15130.1_Symbols:_Endosomal_targeting_BRO1-like_domain-containing_protein_	chr1:5206217-5209848 REVERSE LENGTH=846	1318.91	93	97	809	0
Word Size 64 contig_1824	1	AT4G33150.2_Symbols:_lysine-ketoglutarate_reductase/saccharopine_dehydrogenase_bifunctional_enzyme_	chr4:15985479-15991069 REVERSE LENGTH=1064	1910.96	91	96	1049	0
Word Size 64 contig_1825	1	AT4G16490.1_Symbols:_ARM_repeat_superfamily_protein_	chr4:9293891-9295530 REVERSE LENGTH=472	776.933	94	98	472	0
Word Size 64 contig_1826	2	AT3G10250.2_Symbols:_Plant_protein_1589_of_unknown_function_	chr3:3168371-3170418 REVERSE LENGTH=324	511.531	90	95	272	1.4987e-178
Word Size 64 contig_1827	1	AT4G17260.1_Symbols:_Lactate/malate_dehydrogenase_family_protein_	chr4:9674057-9675309 FORWARD LENGTH=353	630.943	94	97	353	0
Word Size 64 contig_1828	1	AT5G15080.1_Symbols:_Protein_kinase_superfamily_protein_	chr5:4886414-4888555 FORWARD LENGTH=493	853.973	90	93	493	0
Word Size 64 contig_1829	1	AT2G01600.1_Symbols:_ENTH/ANTH/VHS_superfamily_protein_	chr2:268975-272356 FORWARD LENGTH=571	941.799	89	92	571	0
Word Size 64 contig_1830	1	AT1G02280.2_Symbols:_TOC33,_ATTOC33,_PPI1_translocon_at_the_outer_envelope_membrane_of_chloroplasts_33_	chr1:448665-450246 REVERSE LENGTH=297	574.318	93	97	297	0
Word Size 64 contig_1831	2	AT2G31400.1_Symbols:_GUN1_genomes_uncoupled_1_	chr2:13387201-13390550 REVERSE LENGTH=918	1328.54	77	84	811	0
Word Size 64 contig_1832	1	AT2G42690.1_Symbols:_alpha/beta-Hydrolases_superfamily_protein_	chr2:17776356-17777682 REVERSE LENGTH=412	717.613	89	95	399	0
Word Size 64 contig_1833	1	AT4G19690.2_Symbols:_IRT1_iron-regulated_transporter_1_	chr4:10707487-10708723 FORWARD LENGTH=347	381.719	92	96	210	4.3163e-131
Word Size 64 contig_1834	1	AT2G35380.1_Symbols:_Peroxidase_superfamily_protein_	chr2:14892636-14893958 FORWARD LENGTH=336	645.195	90	98	336	0
Word Size 64 contig_1835	1	AT5G12250.1_Symbols:_TUB6_beta-6_tubulin_	chr5:3961317-3962971 REVERSE LENGTH=449	839.336	95	99	426	0
Word Size 64 contig_1836	1	AT4G25050.1_Symbols:_ACP4_acyl_carrier_protein_4_	chr4:12870178-12871024 FORWARD LENGTH=137	210.305	87	89	127	1.50775e-67
Word Size 64 contig_1837	1	AT4G18030.1_Symbols:_S-adenosyl-L-methionine-dependent_methyltransferases_superfamily_protein_	chr4:10012850-10015267 REVERSE LENGTH=621	1181.39	94	98	604	0
Word Size 64 contig_1838	1	AT4G34830.1_Symbols:_MRL1_Pentatricopeptide_repeat_(PPR)_superfamily_protein_	chr4:16599976-16605994 REVERSE LENGTH=1089	1773.06	83	89	1089	0
Word Size 64 contig_1839	1	AT4G10320.1_Symbols:_tRNA_synthetase_class_I_(I,_L,_M_and_V)_family_protein_	chr4:6397526-6404509 REVERSE LENGTH=1190	2129.37	87	92	1188	0
Word Size 64 contig_1840	1	AT4G30996.1_Symbols:_Protein_of_unknown_function_(DUF1068)_	chr4:15101464-15102461 FORWARD LENGTH=172	314.309	95	97	172	2.5939e-107
Word Size 64 contig_1841	1	AT5G02370.1_Symbols:_ATP_binding_microtubule_motor_family_protein_	chr5:503444-506388 FORWARD LENGTH=628	1037.33	86	91	621	0
Word Size 64 contig_1842	1	AT3G61600.1_Symbols:_ATPOB1,_POB1_POZ/BTB_containin_G-protein_1_	chr3:22795704-22797953 FORWARD LENGTH=561	1033.86	95	97	561	0
Word Size 64 contig_1843	1	AT5G01750.1_Symbols:_Protein_of_unknown_function_(DUF567)_	chr5:290034-290685 FORWARD LENGTH=174	290.041	87	94	170	2.96555e-92
Word Size 64 contig_1844	1	AT2G30780.1_Symbols:_Tetratricopeptide_repeat_(TPR)-like_superfamily_protein_	chr2:13116547-13118059 FORWARD LENGTH=452	769.229	84	90	451	0
Word Size 64 contig_1845	1	AT5G05730.1_Symbols:_ASA1,_TRP5,_AMT1,_WEI2,_JDL1_anthranilate_synthase_alpha_subunit_1_	chr5:1719740-1722811 REVERSE LENGTH=595	1140.56	94	97	595	0
Word Size 64 contig_1846	3	AT5G54820.1_Symbols:_F-box/RNI-like_superfamily_protein_	chr5:22269859-22271777 FORWARD LENGTH=472	239.58	52	74	240	1.0298e-117
Word Size 64 contig_1847	1	AT1G25390.1_Symbols:_Protein_kinase_superfamily_protein_	chr1:8906640-8908800 REVERSE LENGTH=629	705.286	89	95	382	0
Word Size 64 contig_1848	1	AT3G02520.1_Symbols:_GRF7,_GF14_NU_general_regulatory_factor_7_	chr3:526800-527915 REVERSE LENGTH=265	504.597	95	98	262	3.8926e-179
Word Size 64 contig_1849	1	AT5G49460.1_Symbols:_ACLB-2_ATP_citrate_lyase_subunit_B_2_	chr5:20055048-20058195 FORWARD LENGTH=608	1152.12	99	100	608	0
Word Size 64 contig_1850	1	AT1G10600.1_Symbols:_AMSH2_associated_molecule_with_the_SH3_domain_of_STAM_2_	chr1:3503765-3505190 FORWARD LENGTH=223	399.438	94	97	204	8.2458e-140
Word Size 64 contig_1851	1	AT4G26750.1_Symbols:_hydroxyproline-rich_glycoprotein_family_protein_	chr4:13475848-13478382 REVERSE LENGTH=421	541.576	88	91	418	0
Word Size 64 contig_1852	1	AT4G03400.1_Symbols:_DFL2,_GH3-10_Auxin-responsive_GH3_family_protein_	chr4:1497675-1499729 REVERSE LENGTH=591	770	92	96	413	0
Word Size 64 contig_1853	1	AT1G04080.2_Symbols:_PRP39_Tetratricopeptide_repeat_(TPR)-like_superfamily_protein_	chr1:1053171-1056550 FORWARD LENGTH=582	813.913	86	93	478	0
Word Size 64 contig_1854	1	AT5G13420.1_Symbols:_Aldolase-type_TIM_barrel_family_protein_	chr5:4302080-4304212 REVERSE LENGTH=438	785.408	94	96	438	0
Word Size 64 contig_1855	1	AT5G40800.1_Symbols:_unknown_protein;_BEST_Arabidopsis_thaliana_protein_match_is:_unknown_protein_(TAIR:AT3G27250.1);_Has_1807_Blast_hits_to_1807_proteins_in_277_species:_Archae_-_0;_Bacteria_-_0	chr5:16334810-16335628 REVERSE LENGTH=272	397.897	81	86	258	5.4664e-137
Word Size 64 contig_1856	1	AT5G27690.1_Symbols:_Heavy_metal_transport/detoxification_superfamily_protein_	chr5:9803796-9805036 FORWARD LENGTH=352	396.741	76	81	352	5.0848e-135
Word Size 64 contig_1857	1	AT1G23310.1_Symbols:_GGT1,_AOAT1,_GGAT1_glutamate:glyoxylate_aminotransferase_	chr1:8268720-8271329 REVERSE LENGTH=481	957.207	96	99	477	0
Word Size 64 contig_1858	1	AT1G75840.1_Symbols:_ARAC5,_ATGP3,_ROP4,_ATROP4_RAC-like_GTP_binding_protein_5_	chr1:28475964-28477377 FORWARD LENGTH=196	373.629	99	100	196	9.9349e-129
Word Size 64 contig_1859	1	AT5G65310.1_Symbols:_ATHB5,_ATHB-5,_HB5_homeobox_protein_5_	chr5:26102457-26104217 REVERSE LENGTH=312	489.189	83	89	312	3.6773e-168
Word Size 64 contig_1860	1	AT5G60100.3_Symbols:_PRR3_pseudo-response_regulator_3_	chr5:24198215-24200502 REVERSE LENGTH=495	266.544	64	68	243	2.37025e-84
Word Size 64 contig_1861	1	AT5G60100.3_Symbols:_PRR3_pseudo-response_regulator_3_	chr5:24198215-24200502 REVERSE LENGTH=495	256.144	72	78	218	1.61955e-81
Word Size 64 contig_1862	1	AT5G26751.1_Symbols:_ATSK11,_SK_11_shaggy-related_kinase_11_	chr5:9399582-9401839 REVERSE LENGTH=405	828.935	98	98	405	0
Word Size 64 contig_1863	1	AT2G43040.1_Symbols:_NPG1_tetratricopeptide_repeat_(TPR)-containing_protein_	chr2:17896049-17898524 REVERSE LENGTH=704	1303.5	95	97	704	0
Word Size 64 contig_1864	1	AT2G37130.1_Symbols:_Peroxidase_superfamily_protein_	chr2:15598225-15600004 REVERSE LENGTH=327	620.928	95	98	327	0
Word Size 64 contig_1865	2	AT1G55860.2_Symbols:_UPL1_ubiquitin-protein_ligase_1_	chr1:20879900-20892910 REVERSE LENGTH=3681	3660.54	88	92	2219	0
Word Size 64 contig_1866	1	AT5G22940.1_Symbols:_F8H_FRA8_homolog_	chr5:7677197-7678892 FORWARD LENGTH=469	729.169	84	90	468	0
Word Size 64 contig_1867	1	AT1G20160.1_Symbols:_ATSBT5.2_Subtilisin-like_serine_endopeptidase_family_protein_	chr1:6990852-6993854 REVERSE LENGTH=769	1303.5	89	94	731	0
Word Size 64 contig_1868	1	AT3G18080.1_Symbols:_BGLU44_B-S_glucosidase_44_	chr3:6191586-6194124 FORWARD LENGTH=512	933.71	92	96	483	0
Word Size 64 contig_1869	1	AT2G17500.4_Symbols:_Auxin_efflux_carrier_family_protein_	chr2:7607063-7608990 FORWARD LENGTH=396	171.014	91	95	103	1.30524e-50
Word Size 64 contig_1870	1	AT5G40420.1_Symbols:_OLEO2,_OLE2_oleosin_2_	chr5:16173622-16174740 REVERSE LENGTH=199	240.35	80	86	192	2.25251e-78
Word Size 64 contig_1871	1	AT3G07360.1_Symbols:_PUB9,_ATPUB9_plant_U-box_9_	chr3:2354884-2356613 FORWARD LENGTH=460	870.152	92	96	460	0
Word Size 64 contig_1872	1	AT3G09630.1_Symbols:_Ribosomal_protein_L4/L1_family_	chr3:2953813-2955444 FORWARD LENGTH=406	766.533	96	99	406	0
Word Size 64 contig_1873	1	AT5G04550.1_Symbols:_Protein_of_unknown_function_(DUF668)_	chr5:1303757-1305556 REVERSE LENGTH=599	1130.93	94	97	599	0
Word Size 64 contig_1874	1	AT5G55860.1_Symbols:_Plant_protein_of_unknown_function_(DUF827)_	chr5:22610146-22612166 FORWARD LENGTH=649	906.746	89	95	648	0
Word Size 64 contig_1875	1	AT2G47490.1_Symbols:_ATNDT1,_NDT1_NAD+_transporter_1_	chr2:19487549-19489311 FORWARD LENGTH=312	542.347	94	97	312	0
Word Size 64 contig_1876	1	AT2G04160.1_Symbols:_AIR3_Subtilisin-like_serine_endopeptidase_family_protein_	chr2:1401450-1407694 REVERSE LENGTH=772	1130.55	91	94	618	0
Word Size 64 contig_1877	1	AT3G28710.1_Symbols:_ATPase,_V0/A0_complex,_subunit_C/D_	chr3:10773144-10775594 REVERSE LENGTH=351	734.176	100	100	351	0
Word Size 64 contig_1878	1	AT3G62360.1_Symbols:_Carbohydrate-binding-like_fold_	chr3:23073020-23080455 REVERSE LENGTH=1227	2152.48	89	93	1226	0
Word Size 64 contig_1879	1	AT3G25840.2_Symbols:_Protein_kinase_superfamily_protein_	chr3:9452993-9456322 REVERSE LENGTH=673	900.582	80	84	601	0
Word Size 64 contig_1880	1	AT4G28250.1_Symbols:_ATEXPB3,_EXPB3,_ATHEXP_BETA_1.6_expansin_B3_	chr4:14000446-14001945 REVERSE LENGTH=264	48.521	100	100	21	1.59425e-07
Word Size 64 contig_1881	1	AT2G04030.1_Symbols:_CR88,_EMB1956,_HSP90.5,_Hsp88.1,_AtHsp90.5_Chaperone_protein_htpG_family_protein_	chr2:1281983-1285909 FORWARD LENGTH=780	1372.45	94	96	780	0
Word Size 64 contig_1882	1	AT5G48790.1_Symbols:_Domain_of_unknown_function_(DUF1995)_	chr5:19780010-19781977 REVERSE LENGTH=316	545.043	91	95	290	0
Word Size 64 contig_1883	1	AT3G26590.1_Symbols:_MATE_efflux_family_protein_	chr3:9761927-9765259 REVERSE LENGTH=500	840.491	88	94	500	0
Word Size 64 contig_1884	3	AT1G43760.1_Symbols:_DNAse_I-like_superfamily_protein_	chr1:16528880-16531065 REVERSE LENGTH=626	170.629	42	62	317	1.20196e-60
Word Size 64 contig_1885	1	AT2G47450.1_Symbols:_CAO,_CPSRP43_chloroplast_signal_recognition_particle_component_(CAO)_	chr2:19472781-19473902 FORWARD LENGTH=373	542.732	77	85	370	0
Word Size 64 contig_1886	1	AT4G23990.1_Symbols:_ATCSLG3,_CSLG3_cellulose_synthase_like_G3_	chr4:12456491-12460498 FORWARD LENGTH=751	769.615	78	86	466	0
Word Size 64 contig_1887	2	AT5G14770.1_Symbols:_Tetratricopeptide_repeat_(TPR)-like_superfamily_protein_	chr5:4772881-4775697 REVERSE LENGTH=938	1448.34	87	93	814	0
Word Size 64 contig_1888	1	AT1G20580.1_Symbols:_Small_nuclear_ribonucleoprotein_family_protein_	chr1:7128979-7130371 FORWARD LENGTH=131	73.559	89	100	37	2.57203e-16
Word Size 64 contig_1889	1	AT4G30960.1_Symbols:_CIPK6,_SIP3,_SNRK3.14,_ATCIPK6_SOS3-interacting_protein_3_	chr4:15067400-15068725 FORWARD LENGTH=441	815.839	95	97	441	0
Word Size 64 contig_1890	1	AT5G33320.1_Symbols:_CUE1,_PPT,_ARAPPT_Glucose-6-phosphate/phosphate_translocator-related_	chr5:12588950-12591408 FORWARD LENGTH=408	671.774	91	96	379	0
Word Size 64 contig_1891	1	AT4G24830.1_Symbols:_arginosuccinate_synthase_family_	chr4:12793085-12795857 REVERSE LENGTH=494	868.996	92	96	492	0
Word Size 64 contig_1892	1	AT1G03370.1_Symbols:_C2_calcium/lipid-binding_and_GRAM_domain_containing_protein_	chr1:830968-834996 FORWARD LENGTH=1020	1890.16	91	95	1017	0
Word Size 64 contig_1893	1	AT4G36430.1_Symbols:_Peroxidase_superfamily_protein_	chr4:17204648-17205917 REVERSE LENGTH=331	609.372	95	98	309	0
Word Size 64 contig_1894	1	AT4G28370.1_Symbols:_RING/U-box_superfamily_protein_	chr4:14035016-14039122 FORWARD LENGTH=562	1033.09	91	95	562	0
Word Size 64 contig_1895	1	AT3G16430.2_Symbols:_JAL31_jacalin-related_lectin_31_	chr3:5581830-5582959 FORWARD LENGTH=296	454.136	75	85	296	5.5413e-158
Word Size 64 contig_1896	1	AT1G33780.1_Symbols:_Protein_of_unknown_function_(DUF179)_	chr1:12244799-12246034 REVERSE LENGTH=325	522.702	85	89	325	0
Word Size 64 contig_1897	1	AT4G13730.3_Symbols:_Ypt/Rab-GAP_domain_of_gyp1p_superfamily_protein_	chr4:7970299-7974055 FORWARD LENGTH=438	28.4906	45	61	38	6.51243
Word Size 64 contig_1898	1	AT5G10140.1_Symbols:_FLC,_FLF,_AGL25_K-box_region_and_MADS-box_transcription_factor_family_protein_	chr5:3173724-3179339 REVERSE LENGTH=196	238.039	88	94	186	1.72987e-76
Word Size 64 contig_1899	1	AT1G22710.1_Symbols:_SUC2,_SUT1,_ATSUC2_sucrose-proton_symporter_2_	chr1:8030911-8032970 REVERSE LENGTH=512	955.281	95	99	510	0
Word Size 64 contig_1900	1	AT3G49360.1_Symbols:_PGL2_6-phosphogluconolactonase_2_	chr3:18303189-18304283 REVERSE LENGTH=259	272.322	91	93	163	7.93669e-91
Word Size 64 contig_1901	1	AT3G05090.2_Symbols:_LRS1_Transducin/WD40_repeat-like_superfamily_protein_	chr3:1418573-1422723 REVERSE LENGTH=753	1367.06	95	97	753	0
Word Size 64 contig_1902	1	AT5G50020.2_Symbols:_DHHC-type_zinc_finger_family_protein_	chr5:20351210-20354124 FORWARD LENGTH=444	301.212	86	92	176	3.3306e-99
Word Size 64 contig_1903	1	AT4G25320.1_Symbols:_AT_hook_motif_DNA-binding_family_protein_	chr4:12954488-12956342 FORWARD LENGTH=404	459.144	79	82	363	4.6826e-156
Word Size 64 contig_1904	1	AT1G07070.1_Symbols:_Ribosomal_protein_L35Ae_family_protein_	chr1:2168652-2169703 FORWARD LENGTH=112	222.631	95	100	111	1.8474e-73
Word Size 64 contig_1905	1	AT4G38510.5_Symbols:_ATPase,_V1_complex,_subunit_B_protein_	chr4:18011155-18014897 REVERSE LENGTH=494	996.112	99	100	488	0
Word Size 64 contig_1906	1	AT1G73260.1_Symbols:_ATKTI1,_KTI1_kunitz_trypsin_inhibitor_1_	chr1:27547410-27548057 REVERSE LENGTH=215	202.986	81	88	138	5.73228e-65
Word Size 64 contig_1907	1	AT3G23600.1_Symbols:_alpha/beta-Hydrolases_superfamily_protein_	chr3:8473833-8475655 FORWARD LENGTH=239	410.223	88	94	239	1.0935e-143
Word Size 64 contig_1908	1	AT3G53090.2_Symbols:_UPL7_ubiquitin-protein_ligase_7_	chr3:19679273-19684453 FORWARD LENGTH=1142	2106.64	90	95	1142	0
Word Size 64 contig_1909	1	AT3G49940.1_Symbols:_LBD38_LOB_domain-containing_protein_38_	chr3:18514465-18515302 FORWARD LENGTH=247	357.451	81	85	247	7.9045e-122
Word Size 64 contig_1910	1	AT5G55530.2_Symbols:_Calcium-dependent_lipid-binding_(CaLB_domain)_family_protein_	chr5:22494439-22495656 FORWARD LENGTH=405	693.73	90	95	405	0
Word Size 64 contig_1911	1	AT4G19810.1_Symbols:_Glycosyl_hydrolase_family_protein_with_chitinase_insertion_domain_	chr4:10764151-10765753 REVERSE LENGTH=379	405.216	93	95	210	1.0472e-141
Word Size 64 contig_1912	1	AT1G79870.1_Symbols:_D-isomer_specific_2-hydroxyacid_dehydrogenase_family_protein_	chr1:30044794-30045851 FORWARD LENGTH=313	577.4	95	98	310	0
Word Size 64 contig_1913	1	AT4G32330.3_Symbols:_TPX2_(targeting_protein_for_Xklp2)_protein_family_	chr4:15609801-15611867 FORWARD LENGTH=437	615.92	80	86	422	0
Word Size 64 contig_1914	1	AT5G51940.1_Symbols:_NRPB6A,_NRPD6A,_NRPE6A_RNA_polymerase_Rpb6_	chr5:21104679-21105796 FORWARD LENGTH=144	219.935	93	97	134	1.22419e-72
Word Size 64 contig_1915	1	AT5G51940.1_Symbols:_NRPB6A,_NRPD6A,_NRPE6A_RNA_polymerase_Rpb6_	chr5:21104679-21105796 FORWARD LENGTH=144	240.736	93	97	144	9.70026e-80
Word Size 64 contig_1916	1	AT3G63300.1_Symbols:_FKD1_FORKED_1_	chr3:23385033-23387625 FORWARD LENGTH=498	610.527	89	92	494	0
Word Size 64 contig_1917	1	AT5G01960.1_Symbols:_RING/U-box_superfamily_protein_	chr5:370811-372775 FORWARD LENGTH=426	792.341	92	95	426	0
Word Size 64 contig_1918	1	AT4G21990.1_Symbols:_APR3,_PRH-26,_PRH26,_ATAPR3_APS_reductase_3_	chr4:11657284-11658973 REVERSE LENGTH=458	825.083	93	96	458	0
Word Size 64 contig_1919	1	AT4G31880.1_Symbols:_LOCATED_IN:_cytosol,_chloroplast;_EXPRESSED_IN:_24_plant_structures;_EXPRESSED_DURING:_14_growth_stages;_BEST_Arabidopsis_thaliana_protein_match_is:_Tudor/PWWP/MBT_superfamil	chr4:15419435-15423939 REVERSE LENGTH=873	901.738	80	86	692	0
Word Size 64 contig_1920	1	AT1G11480.1_Symbols:_eukaryotic_translation_initiation_factor-related_	chr1:3864368-3866750 REVERSE LENGTH=578	902.894	78	85	578	0
Word Size 64 contig_1921	1	AT5G03630.1_Symbols:_ATMDAR2_Pyridine_nucleotide-disulphide_oxidoreductase_family_protein_	chr5:922378-924616 REVERSE LENGTH=435	734.561	88	94	435	0
Word Size 64 contig_1922	1	AT1G55920.1_Symbols:_ATSERAT2;1,_SAT5,_SAT1,_SERAT2;1_serine_acetyltransferase_2;1_	chr1:20912378-20913322 FORWARD LENGTH=314	531.561	83	90	314	0
Word Size 64 contig_1923	1	AT1G53280.1_Symbols:_Class_I_glutamine_amidotransferase-like_superfamily_protein_	chr1:19864942-19867341 REVERSE LENGTH=438	818.92	91	95	438	0
Word Size 64 contig_1924	2	AT2G42270.1_Symbols:_U5_small_nuclear_ribonucleoprotein_helicase_	chr2:17604330-17610848 FORWARD LENGTH=2172	1153.27	86	93	645	0
Word Size 64 contig_1925	1	AT1G67730.1_Symbols:_YBR159,_KCR1,_ATKCR1_beta-ketoacyl_reductase_1_	chr1:25391676-25393365 FORWARD LENGTH=318	606.29	90	95	318	0
Word Size 64 contig_1926	1	AT2G45180.1_Symbols:_Bifunctional_inhibitor/lipid-transfer_protein/seed_storage_2S_albumin_superfamily_protein_	chr2:18626377-18626781 FORWARD LENGTH=134	137.502	90	94	88	1.10364e-39
Word Size 64 contig_1927	1	AT1G80930.1_Symbols:_MIF4G_domain-containing_protein_/_MA3_domain-containing_protein_	chr1:30405774-30409499 REVERSE LENGTH=900	460.685	62	80	384	1.4773e-152
Word Size 64 contig_1928	1	AT1G63690.1_Symbols:_ATSPPL2,_SPPL2_SIGNAL_PEPTIDE_PEPTIDASE-LIKE_2_	chr1:23618490-23622082 FORWARD LENGTH=540	956.051	94	98	540	0
Word Size 64 contig_1929	1	AT2G46490.1_Symbols:_unknown_protein;_BEST_Arabidopsis_thaliana_protein_match_is:_unknown_protein_(TAIR:AT5G35110.1);_Has_34_Blast_hits_to_34_proteins_in_7_species:_Archae_-_0;_Bacteria_-_0;_Meta	chr2:19079457-19079861 FORWARD LENGTH=134	157.918	72	80	133	3.64122e-47
Word Size 64 contig_1930	1	AT2G25180.1_Symbols:_ARR12,_RR12_response_regulator_12_	chr2:10724490-10726961 REVERSE LENGTH=596	888.256	80	87	572	0
Word Size 64 contig_1931	1	AT1G31330.1_Symbols:_PSAF_photosystem_I_subunit_F_	chr1:11215011-11215939 REVERSE LENGTH=221	409.068	95	98	221	8.7391e-143
Word Size 64 contig_1932	1	AT3G11840.1_Symbols:_PUB24_plant_U-box_24_	chr3:3736578-3738250 REVERSE LENGTH=470	747.658	82	91	453	0
Word Size 64 contig_1933	1	AT5G61770.3_Symbols:_PPAN_PETER_PAN-like_protein_	chr5:24815888-24817495 FORWARD LENGTH=346	588.956	92	97	306	0
Word Size 64 contig_1934	1	AT5G23190.1_Symbols:_CYP86B1_cytochrome_P450,_family_86,_subfamily_B,_polypeptide_1_	chr5:7803478-7805659 REVERSE LENGTH=559	917.146	81	88	548	0
Word Size 64 contig_1935	1	AT1G78340.1_Symbols:_ATGSTU22,_GSTU22_glutathione_S-transferase_TAU_22_	chr1:29473046-29473797 REVERSE LENGTH=218	424.091	91	97	218	2.1632e-149
Word Size 64 contig_1936	1	AT1G12000.1_Symbols:_Phosphofructokinase_family_protein_	chr1:4050159-4053727 REVERSE LENGTH=566	612.453	96	98	325	0
Word Size 64 contig_1937	1	AT4G28520.1_Symbols:_CRU3,_CRC_cruciferin_3_	chr4:14087596-14089617 FORWARD LENGTH=524	536.184	83	91	336	0
Word Size 64 contig_1938	1	AT3G18130.1_Symbols:_RACK1C_AT_receptor_for_activated_C_kinase_1C_	chr3:6211109-6212371 REVERSE LENGTH=326	632.484	96	98	324	0
Word Size 64 contig_1939	1	AT5G48650.1_Symbols:_Nuclear_transport_factor_2_(NTF2)_family_protein_with_RNA_binding_(RRM-RBD-RNP_motifs)_domain_	chr5:19727279-19729533 FORWARD LENGTH=458	390.193	58	66	383	7.4271e-129
Word Size 64 contig_1940	1	AT5G61780.1_Symbols:_Tudor2,_AtTudor2,_TSN2_TUDOR-SN_protein_2_	chr5:24822012-24826641 FORWARD LENGTH=985	1692.55	91	95	982	0
Word Size 64 contig_1941	1	AT1G26850.2_Symbols:_S-adenosyl-L-methionine-dependent_methyltransferases_superfamily_protein_	chr1:9301146-9303432 REVERSE LENGTH=616	1269.22	98	99	616	0
Word Size 64 contig_1942	4	AT3G53460.3_Symbols:_CP29_chloroplast_RNA-binding_protein_29_	chr3:19819738-19821423 REVERSE LENGTH=342	297.745	93	95	175	1.1479e-95
Word Size 64 contig_1943	1	AT1G62180.2_Symbols:_APR2_5'adenylylphosphosulfate_reductase_2_	chr1:22975794-22977465 REVERSE LENGTH=447	813.527	92	95	447	0
Word Size 64 contig_1944	1	AT5G62650.1_Symbols:_Tic22-like_family_protein_	chr5:25152873-25155872 REVERSE LENGTH=529	899.812	88	92	528	0
Word Size 64 contig_1945	1	AT5G59890.1_Symbols:_ADF4,_ATADF4_actin_depolymerizing_factor_4_	chr5:24122545-24123596 FORWARD LENGTH=139	280.411	97	98	139	7.78701e-95
Word Size 64 contig_1946	1	AT3G12670.1_Symbols:_emb2742_CTP_synthase_family_protein_	chr3:4020351-4024086 REVERSE LENGTH=591	1053.12	94	97	591	0
Word Size 64 contig_1947	1	AT3G48870.2_Symbols:_HSP93-III_Clp_ATPase_	chr3:18122363-18125915 REVERSE LENGTH=921	1530	91	95	914	0
Word Size 64 contig_1948	1	AT2G37460.1_Symbols:_nodulin_MtN21_/EamA-like_transporter_family_protein_	chr2:15726667-15729010 REVERSE LENGTH=380	733.021	93	97	380	0
Word Size 64 contig_1949	1	AT1G52730.1_Symbols:_Transducin/WD40_repeat-like_superfamily_protein_	chr1:19642866-19644978 FORWARD LENGTH=343	631.328	95	97	342	0
Word Size 64 contig_1950	1	AT1G04510.1_Symbols:_MAC3A_MOS4-associated_complex_3A_	chr1:1226749-1230592 FORWARD LENGTH=523	994.571	93	96	518	0
Word Size 64 contig_1951	1	AT3G32980.1_Symbols:_Peroxidase_superfamily_protein_	chr3:13526404-13529949 REVERSE LENGTH=352	664.455	93	96	343	0
Word Size 64 contig_1952	1	AT2G41820.1_Symbols:_Leucine-rich_repeat_protein_kinase_family_protein_	chr2:17447170-17449914 FORWARD LENGTH=890	1531.92	94	96	887	0
Word Size 64 contig_1953	1	AT1G04410.1_Symbols:_Lactate/malate_dehydrogenase_family_protein_	chr1:1189418-1191267 REVERSE LENGTH=332	644.425	97	100	332	0
Word Size 64 contig_1954	3	AT3G62850.1_Symbols:_zinc_finger_protein-related_	chr3:23237487-23239155 REVERSE LENGTH=472	166.007	38	51	334	2.07765e-44
Word Size 64 contig_1955	1	AT5G60270.1_Symbols:_Concanavalin_A-like_lectin_protein_kinase_family_protein_	chr5:24257761-24259767 FORWARD LENGTH=668	1136.32	86	92	668	0
Word Size 64 contig_1956	2	AT1G63770.3_Symbols:_Peptidase_M1_family_protein_	chr1:23657791-23664243 REVERSE LENGTH=987	1618.98	93	96	870	0
Word Size 64 contig_1957	1	AT2G39750.1_Symbols:_S-adenosyl-L-methionine-dependent_methyltransferases_superfamily_protein_	chr2:16578986-16582281 REVERSE LENGTH=694	1259.97	90	94	694	0
Word Size 64 contig_1958	1	AT5G05780.1_Symbols:_RPN8A,_AE3,_ATHMOV34_RP_non-ATPase_subunit_8A_	chr5:1735862-1738176 FORWARD LENGTH=308	538.495	99	99	308	0
Word Size 64 contig_1959	1	AT5G28840.2_Symbols:_GME_GDP-D-mannose_3',5'-epimerase_	chr5:10862472-10864024 REVERSE LENGTH=377	770.385	97	98	377	0
Word Size 64 contig_1960	1	AT5G23710.1_Symbols:_DNA_binding;DNA-directed_RNA_polymerases_	chr5:7996528-7997220 REVERSE LENGTH=230	311.227	65	79	230	2.7787e-104
Word Size 64 contig_1961	1	AT4G31500.1_Symbols:_CYP83B1,_SUR2,_RNT1,_RED1,_ATR4_cytochrome_P450,_family_83,_subfamily_B,_polypeptide_1_	chr4:15273677-15275271 REVERSE LENGTH=499	917.916	95	98	459	0
Word Size 64 contig_1962	1	AT2G20260.1_Symbols:_PSAE-2_photosystem_I_subunit_E-2_	chr2:8736780-8737644 FORWARD LENGTH=145	140.969	74	80	136	7.5338e-41
Word Size 64 contig_1963	1	AT5G04240.1_Symbols:_ELF6_Zinc_finger_(C2H2_type)_family_protein_/_transcription_factor_jumonji_(jmj)_family_protein_	chr5:1169544-1174638 FORWARD LENGTH=1340	1932.53	79	85	1340	0
Word Size 64 contig_1964	1	AT5G19140.1_Symbols:_ATAILP1,_AILP1_Aluminium_induced_protein_with_YGL_and_LRDR_motifs_	chr5:6423398-6425785 FORWARD LENGTH=234	452.595	93	97	234	9.6733e-159
Word Size 64 contig_1965	1	AT4G37980.1_Symbols:_ELI3-1,_ELI3,_ATCAD7,_CAD7_elicitor-activated_gene_3-1_	chr4:17852670-17854302 FORWARD LENGTH=357	126.716	30	46	347	1.9518e-32
Word Size 64 contig_1966	2	AT2G30390.1_Symbols:_FC2,_FC-II,_ATFC-II_ferrochelatase_2_	chr2:12951242-12953985 REVERSE LENGTH=512	87.4261	100	100	91	1.8306e-31
Word Size 64 contig_1967	1	AT5G09900.1_Symbols:_EMB2107,_RPN5A,_MSA_26S_proteasome_regulatory_subunit,_putative_(RPN5)_	chr5:3089462-3092434 REVERSE LENGTH=442	835.099	97	100	442	0
Word Size 64 contig_1968	1	AT3G23410.1_Symbols:_ATFAO3,_FAO3_fatty_alcohol_oxidase_3_	chr3:8382860-8386024 FORWARD LENGTH=746	1247.65	82	91	746	0
Word Size 64 contig_1969	1	AT2G47020.1_Symbols:_Peptide_chain_release_factor_1_	chr2:19320090-19322279 REVERSE LENGTH=413	559.681	90	94	316	0
Word Size 64 contig_1970	1	AT5G58030.1_Symbols:_Transport_protein_particle_(TRAPP)_component_	chr5:23487021-23488483 REVERSE LENGTH=195	398.282	98	100	195	4.9216e-140
Word Size 64 contig_1971	1	AT5G19890.1_Symbols:_Peroxidase_superfamily_protein_	chr5:6724372-6725877 REVERSE LENGTH=328	576.63	88	94	318	0
Word Size 64 contig_1972	1	AT4G18570.1_Symbols:_Tetratricopeptide_repeat_(TPR)-like_superfamily_protein_	chr4:10231439-10234534 FORWARD LENGTH=642	736.102	83	89	642	0
Word Size 64 contig_1973	1	AT1G04270.1_Symbols:_RPS15_cytosolic_ribosomal_protein_S15_	chr1:1141852-1142960 REVERSE LENGTH=152	280.026	99	100	152	1.19222e-94
Word Size 64 contig_1974	1	AT4G02770.1_Symbols:_PSAD-1_photosystem_I_subunit_D-1_	chr4:1229247-1229873 REVERSE LENGTH=208	369.392	91	94	208	5.6368e-129
Word Size 64 contig_1975	1	AT2G40010.1_Symbols:_Ribosomal_protein_L10_family_protein_	chr2:16708578-16710448 REVERSE LENGTH=317	537.339	94	98	304	0
Word Size 64 contig_1976	1	AT5G22250.1_Symbols:_Polynucleotidyl_transferase,_ribonuclease_H-like_superfamily_protein_	chr5:7365605-7366441 REVERSE LENGTH=278	469.159	87	91	278	8.753e-165
Word Size 64 contig_1977	1	AT1G79820.2_Symbols:_SGB1_Major_facilitator_superfamily_protein_	chr1:30022581-30026771 REVERSE LENGTH=495	912.138	93	95	495	0
Word Size 64 contig_1978	1	AT3G56760.1_Symbols:_Protein_kinase_superfamily_protein_	chr3:21020661-21023756 REVERSE LENGTH=577	1031.17	92	96	577	0
Word Size 64 contig_1979	1	AT5G63260.1_Symbols:_Zinc_finger_C-x8-C-x5-C-x3-H_type_family_protein_	chr5:25361900-25364453 FORWARD LENGTH=435	597.816	77	84	407	0
Word Size 64 contig_1980	1	AT2G25510.1_Symbols:_unknown_protein;_Has_2_Blast_hits_to_2_proteins_in_1_species:_Archae_-_0;_Bacteria_-_0;_Metazoa_-_0;_Fungi_-_0;_Plants_-_2;_Viruses_-_0;_Other_Eukaryotes_-_0_(source:_NCBI_BL	chr2:10856772-10857083 FORWARD LENGTH=103	37.3502	41	50	66	0.00236838
Word Size 64 contig_1981	1	AT1G08550.2_Symbols:_NPQ1,_AVDE1_non-photochemical_quenching_1_	chr1:2707462-2709387 FORWARD LENGTH=462	717.613	87	92	462	0
Word Size 64 contig_1982	2	AT2G41790.1_Symbols:_Insulinase_(Peptidase_family_M16)_family_protein_	chr2:17429453-17436110 REVERSE LENGTH=970	842.417	79	90	541	0
Word Size 64 contig_1983	1	AT4G22570.1_Symbols:_APT3_adenine_phosphoribosyl_transferase_3_	chr4:11882310-11885250 REVERSE LENGTH=183	357.836	98	99	183	7.3365e-124
Word Size 64 contig_1984	1	AT1G53750.1_Symbols:_RPT1A_regulatory_particle_triple-A_1A_	chr1:20065921-20068324 REVERSE LENGTH=426	865.914	99	100	426	0
Word Size 64 contig_1985	1	AT1G66660.2_Symbols:_Protein_with_RING/U-box_and_TRAF-like_domains_	chr1:24862056-24863332 REVERSE LENGTH=348	313.538	64	80	252	4.8833e-102
Word Size 64 contig_1986	1	AT4G02570.4_Symbols:_CUL1_cullin_1_	chr4:1129315-1133435 FORWARD LENGTH=738	1394.41	96	98	738	0
Word Size 64 contig_1987	1	AT2G37380.1_Symbols:_unknown_protein;_BEST_Arabidopsis_thaliana_protein_match_is:_unknown_protein_(TAIR:AT2G39370.1);_Has_1284_Blast_hits_to_422_proteins_in_114_species:_Archae_-_0;_Bacteria_-_90	chr2:15686828-15687793 FORWARD LENGTH=321	318.161	72	80	320	3.8125e-105
Word Size 64 contig_1988	1	AT1G73960.1_Symbols:_TAF2_TBP-associated_factor_2_	chr1:27805173-27814433 REVERSE LENGTH=1390	2396.31	89	94	1389	0
Word Size 64 contig_1989	1	AT5G39420.1_Symbols:_cdc2cAt_CDC2C_	chr5:15772232-15774929 FORWARD LENGTH=644	106.686	89	95	55	5.56898e-25
Word Size 64 contig_1990	1	AT3G15640.1_Symbols:_Rubredoxin-like_superfamily_protein_	chr3:5299273-5301371 FORWARD LENGTH=176	201.445	89	94	155	1.82297e-62
Word Size 64 contig_1991	1	AT5G07180.1_Symbols:_ERL2_ERECTA-like_2_	chr5:2227787-2233232 REVERSE LENGTH=967	1678.69	92	96	961	0
Word Size 64 contig_1992	1	AT2G47110.2_Symbols:_UBQ6_ubiquitin_6_	chr2:19344701-19345174 FORWARD LENGTH=157	270.011	99	100	157	4.0722e-91
Word Size 64 contig_1993	1	AT3G05590.1_Symbols:_RPL18_ribosomal_protein_L18_	chr3:1621511-1622775 FORWARD LENGTH=187	355.525	94	97	187	7.5258e-124
Word Size 64 contig_1994	2	AT5G17990.1_Symbols:_TRP1,_pat1_tryptophan_biosynthesis_1_	chr5:5957330-5959681 FORWARD LENGTH=444	355.91	94	97	182	1.2841e-117
Word Size 64 contig_1995	1	AT5G17990.1_Symbols:_TRP1,_pat1_tryptophan_biosynthesis_1_	chr5:5957330-5959681 FORWARD LENGTH=444	481.871	95	98	259	2.0586e-166
Word Size 64 contig_1996	1	AT3G26618.1_Symbols:_ERF1-3_eukaryotic_release_factor_1-3_	chr3:9788854-9790161 FORWARD LENGTH=435	891.338	99	100	435	0
Word Size 64 contig_1997	1	AT1G54570.1_Symbols:_Esterase/lipase/thioesterase_family_protein_	chr1:20380649-20384953 REVERSE LENGTH=704	1187.56	85	92	681	0
Word Size 64 contig_1998	1	AT1G53580.1_Symbols:_GLX2-3,_ETHE1,_GLY3_glyoxalase_II_3_	chr1:19991542-19993250 REVERSE LENGTH=294	489.574	88	91	294	1.3322e-172
[truncated: 31,876 more rows]
