# Supplementary material for: De novo assembly of the pennycress (Thlaspi arvense) transcriptome provides tools for the development of a winter cover crop and biodiesel feedstock
Source: Plant J. 2013 Jun 20;75(6):1028–38. doi: 10.1111/tpj.12267 (PMC3824206; doi:10.1111/tpj.12267)
Supplement: Supplementary file 5 [file tpj0075-1028-SD5.xlsx]

## Sheet: Supporting Table S2
Supporting Table S2 – Transcript annotations, GO terms, and top BLAST hits to Arabidopsis
Contains pennycress transcript Blast2GO-derived annotations and associated GO terms.
Sequence Name	Contig Number	Average Coverage	Decription	Sequence Length	Blast E-value Min	Blast Similarity Mean	Blast GO number	Blast Hit Sequence desc.	Hit ACC	Bit-Score	AA Alignment length	AA Positives	Hit desc.	Top Hit Genus sp	GO Accession	GO Names	Enzyme codes	InterPro Ids	InterPro GO Acession	InterPro GO Names
THLARDRAFT_1	1	3099.2	Similar to:Arabidopsis thaliana :peptidyl-prolyl cis-trans isomerase cyp20-3 ACC:NP_191763	1761	3.3e-141	81.07	46	peptidyl-prolyl cis-trans isomerase cyp20-3	NP_191763	421.009	214	209	gi|79456826|ref|NP_191763.3|haloacid dehalogenase-like hydrolase domain-containing protein	Arabidopsis thaliana	GO:0010155; GO:0019684; GO:0010218; GO:0009941; GO:0048046; GO:0009744; GO:0006457; GO:0005515; GO:0009697; GO:0045036; GO:0006636; GO:0022626; GO:0010114; GO:0031977; GO:0019288; GO:0006766; GO:0009651; GO:0015706; GO:0006546; GO:0019748; GO:0016787; GO:0042742; GO:0009106; GO:0015995; GO:0009108; GO:0009965; GO:0009570; GO:0009637; GO:0007165; GO:0009644; GO:0009814; GO:0009695; GO:0030154; GO:…	regulation of proton transport; photosynthesis, light reaction; response to far red light; chloroplast envelope; apoplast; response to sucrose stimulus; protein folding; protein binding; salicylic acid biosynthetic process; protein targeting to chloroplast; unsaturated fatty acid biosynthetic process; cytosolic ribosome; response to red light; thylakoid lumen; isopentenyl diphosphate biosynthetic…	EC:5.2.1.8	0	0	0
THLARDRAFT_2	2	523.58	Similar to:Arabidopsis lyrata :cell number regulator 6-like ACC:XP_002880151	1136	2.2e-154	80.9	1	cell number regulator 6-like	XP_002880151	446.432	245	241	gi|297824537|ref|XP_002880151.1|hypothetical protein ARALYDRAFT_483631	Arabidopsis lyrata	GO:0016020	membrane	0	0	0	0
THLARDRAFT_3	3	716.56	Similar to:Arabidopsis lyrata :low molecular weight protein-tyrosine-phosphatase slr0328-like ACC:XP_002875675	1048	3.2e-141	83.4	3	low molecular weight protein-tyrosine-phosphatase slr0328-like	XP_002875675	411.379	244	213	gi|297815584|ref|XP_002875675.1|protein tyrosine phosphatase	Arabidopsis lyrata	GO:0004725; GO:0009570; GO:0035335	protein tyrosine phosphatase activity; chloroplast stroma; peptidyl-tyrosine dephosphorylation	EC:3.1.3.48	0	0	0
THLARDRAFT_4	4	5959.62	Similar to:Arabidopsis lyrata :ultraviolet-b-repressible protein ACC:XP_002885820	851	1.5e-22	77.3	3	ultraviolet-b-repressible protein	XP_002885820	99.3673	122	91	gi|297835876|ref|XP_002885820.1|hypothetical protein ARALYDRAFT_480223	Arabidopsis lyrata	GO:0009523; GO:0015979; GO:0009535	photosystem II; photosynthesis; chloroplast thylakoid membrane	0	0	0	0
THLARDRAFT_5	5	28764.8	Similar to:Enterobacteria phage :capsid protein f ACC:NP_040711	5386	0	99.03	3	capsid protein f	NP_040711	895.575	427	427	gi|9626381|ref|NP_040711.1|F	Enterobacteria phage	GO:0005198; GO:0030430; GO:0019028	structural molecule activity; host cell cytoplasm; viral capsid	0	0	0	0
THLARDRAFT_6	6	428.95	Similar to:Arabidopsis lyrata :nudix hydrolase mitochondrial-like ACC:XP_002882782	1081	2.9e-96	81.27	2	nudix hydrolase mitochondrial-like	XP_002882782	295.049	179	167	gi|297829800|ref|XP_002882782.1|hypothetical protein ARALYDRAFT_478618	Arabidopsis lyrata	GO:0016787; GO:0005739	hydrolase activity; mitochondrion	0	0	0	0
THLARDRAFT_7	7	681.31	Similar to:Arabidopsis lyrata :leucine-rich repeat receptor-like serine threonine-protein kinase bam1-like ACC:XP_002864974	3406	0	86.27	38	leucine-rich repeat receptor-like serine threonine-protein kinase bam1-like	XP_002864974	1905.18	1009	977	gi|297794179|ref|XP_002864974.1|hypothetical protein ARALYDRAFT_496807	Arabidopsis lyrata	GO:0048767; GO:0010480; GO:0009414; GO:0043481; GO:0009825; GO:0000186; GO:0007169; GO:0009926; GO:0009570; GO:0010075; GO:0004872; GO:0048229; GO:0005829; GO:0033612; GO:0019252; GO:0000023; GO:0004709; GO:0009740; GO:0016023; GO:0010162; GO:0005886; GO:0016021; GO:0043621; GO:0055114; GO:0008361; GO:0005524; GO:0009934; GO:0007389; GO:0043169; GO:0009932; GO:0007020; GO:0000165; GO:0005634; GO:…	root hair elongation; microsporocyte differentiation; response to water deprivation; anthocyanin accumulation in tissues in response to UV light; multidimensional cell growth; activation of MAPKK activity; transmembrane receptor protein tyrosine kinase signaling pathway; auxin polar transport; chloroplast stroma; regulation of meristem growth; receptor activity; gametophyte development; cytosol; …	EC:2.7.11.25; EC:1.3.1.74; EC:3.2.1.2	0	0	0
THLARDRAFT_8	8	25.1	Similar to:Arabidopsis lyrata :pentatricopeptide repeat-containing protein mitochondrial-like ACC:XP_002871645	2071	0	68.27	1	pentatricopeptide repeat-containing protein mitochondrial-like	XP_002871645	624.394	342	318	gi|297807523|ref|XP_002871645.1|pentatricopeptide repeat-containing protein	Arabidopsis lyrata	GO:0005739	mitochondrion	0	0	0	0
THLARDRAFT_9	9	1356.94	Similar to:Eutrema halophilum :glutamyl-trna reductase ACC:BAJ33912	2130	0	87.97	14	glutamyl-trna reductase	BAJ33912	976.852	540	524	gi|312282093|dbj|BAJ33912.1|unnamed protein product	Eutrema halophilum	GO:0052542; GO:0008883; GO:0055114; GO:0000302; GO:0009416; GO:0010039; GO:0009611; GO:0015995; GO:0006782; GO:0010200; GO:0055072; GO:0005515; GO:0050661; GO:0009507	defense response by callose deposition; glutamyl-tRNA reductase activity; oxidation-reduction process; response to reactive oxygen species; response to light stimulus; response to iron ion; response to wounding; chlorophyll biosynthetic process; protoporphyrinogen IX biosynthetic process; response to chitin; iron ion homeostasis; protein binding; NADP binding; chloroplast	EC:1.2.1.70	0	0	0
THLARDRAFT_10	10	165.64	Similar to:Arabidopsis lyrata :ncs1 nucleoside transporter family ACC:XP_002873103	2018	0	77.6	7	ncs1 nucleoside transporter family	XP_002873103	892.493	581	537	gi|297810439|ref|XP_002873103.1|permease, cytosine/purines, uracil, thiamine, allantoin family protein	Arabidopsis lyrata	GO:0009813; GO:0009526; GO:0015851; GO:0016020; GO:0015205; GO:0009411; GO:0043100	flavonoid biosynthetic process; plastid envelope; nucleobase transport; membrane; nucleobase transmembrane transporter activity; response to UV; pyrimidine nucleobase salvage	0	0	0	0
THLARDRAFT_11	11	631.21	Similar to:Arabidopsis lyrata :protein ACC:XP_002873661	1492	5e-137	65.33	1	protein	XP_002873661	410.223	338	304	gi|297811555|ref|XP_002873661.1|hypothetical protein ARALYDRAFT_488277	Arabidopsis lyrata	GO:0009536	plastid	0	0	0	0
THLARDRAFT_12	12	911.57	Similar to:Eutrema halophilum :protein ACC:BAJ33824	2903	0	92.07	29	protein	BAJ33824	603.594	343	332	gi|312281917|dbj|BAJ33824.1|unnamed protein product	Eutrema halophilum	GO:0031348; GO:0051788; GO:0009853; GO:0009595; GO:0005515; GO:0009867; GO:0009697; GO:0009862; GO:0010363; GO:0010310; GO:0009734; GO:0010200; GO:0051604; GO:0080129; GO:0006612; GO:0042742; GO:0000164; GO:0043069; GO:0005730; GO:0005829; GO:0019005; GO:0006511; GO:0046872; GO:2000072; GO:0000165; GO:0009408; GO:0010187; GO:0006470; GO:0004722	negative regulation of defense response; response to misfolded protein; photorespiration; detection of biotic stimulus; protein binding; jasmonic acid mediated signaling pathway; salicylic acid biosynthetic process; systemic acquired resistance, salicylic acid mediated signaling pathway; regulation of plant-type hypersensitive response; regulation of hydrogen peroxide metabolic process; auxin med…	0	0	0	0
THLARDRAFT_13	13	316.83	Similar to:Arabidopsis thaliana :glucosidase 1 ACC:NP_173842	2643	0	66.87	7	glucosidase 1	NP_173842	691.804	595	446	gi|42562299|ref|NP_173842.2|mannosyl-oligosaccharide glucosidase	Arabidopsis thaliana	GO:0016023; GO:0005886; GO:0010053; GO:0004558; GO:0008152; GO:0005783; GO:0048235	cytoplasmic membrane-bounded vesicle; plasma membrane; root epidermal cell differentiation; alpha-glucosidase activity; metabolic process; endoplasmic reticulum; pollen sperm cell differentiation	EC:3.2.1.20	0	0	0
THLARDRAFT_14	14	131.15	Similar to:Arabidopsis lyrata :2pgk 2-phosphoglycerate kinase ACC:XP_002877383	2640	0	75.73	1	2pgk 2-phosphoglycerate kinase	XP_002877383	1127.08	723	652	gi|297819000|ref|XP_002877383.1|hypothetical protein ARALYDRAFT_323187	Arabidopsis lyrata	GO:0010264	myo-inositol hexakisphosphate biosynthetic process	0	0	0	0
THLARDRAFT_15	15	1976.17	Similar to:Arabidopsis thaliana :gdp dissociation inhibitor ACC:NP_191551	1769	0	93.53	11	gdp dissociation inhibitor	NP_191551	874.389	436	425	gi|15232210|ref|NP_191551.1|RAB GDP dissociation inhibitor 2	Arabidopsis thaliana	GO:0005829; GO:0016926; GO:0051049; GO:0006623; GO:0009506; GO:0042732; GO:0010228; GO:0048227; GO:0050665; GO:0005093; GO:0006487	cytosol; protein desumoylation; regulation of transport; protein targeting to vacuole; plasmodesma; D-xylose metabolic process; vegetative to reproductive phase transition of meristem; plasma membrane to endosome transport; hydrogen peroxide biosynthetic process; Rab GDP-dissociation inhibitor activity; protein N-linked glycosylation	0	0	0	0
THLARDRAFT_16	16	1247.63	Similar to:Arabidopsis lyrata :eukaryotic translation initiation factor 5 ACC:XP_002887702	2043	0	76.67	7	eukaryotic translation initiation factor 5	XP_002887702	604.364	438	383	gi|297839641|ref|XP_002887702.1|hypothetical protein ARALYDRAFT_476949	Arabidopsis lyrata	GO:0003743; GO:0005829; GO:0016070; GO:0000166; GO:0006446; GO:0005634; GO:0006865	translation initiation factor activity; cytosol; RNA metabolic process; nucleotide binding; regulation of translational initiation; nucleus; amino acid transport	0	0	0	0
THLARDRAFT_17	17	594.32	Similar to:Arabidopsis lyrata :lrr receptor-like serine threonine-protein kinase erecta-like ACC:XP_002880777	3699	0	84.5	26	lrr receptor-like serine threonine-protein kinase erecta-like	XP_002880777	1781.15	976	946	gi|297825789|ref|XP_002880777.1|hypothetical protein ARALYDRAFT_481491	Arabidopsis lyrata	GO:0048281; GO:0010103; GO:0004721; GO:0019199; GO:0016023; GO:0010148; GO:0009944; GO:0001558; GO:0009664; GO:0010075; GO:0032440; GO:0030155; GO:0050832; GO:0042742; GO:0016021; GO:0008356; GO:0031540; GO:0009965; GO:0006468; GO:0004674; GO:0051302; GO:2000027; GO:0055114; GO:0005524; GO:0007049; GO:0005739	inflorescence morphogenesis; stomatal complex morphogenesis; phosphoprotein phosphatase activity; transmembrane receptor protein kinase activity; cytoplasmic membrane-bounded vesicle; transpiration; polarity specification of adaxial/abaxial axis; regulation of cell growth; plant-type cell wall organization; regulation of meristem growth; 2-alkenal reductase [NAD(P)] activity; regulation of cell a…	EC:3.1.3.16; EC:1.3.1.74; EC:2.7.11.0	0	0	0
THLARDRAFT_18	18	1992.32	Similar to:Arabidopsis lyrata :protein ACC:XP_002881911	1231	3.1e-149	71.63	17	protein	XP_002881911	436.032	282	251	gi|297828057|ref|XP_002881911.1|predicted protein	Arabidopsis lyrata	GO:0045430; GO:0009744; GO:0010224; GO:0006032; GO:0016998; GO:0009718; GO:0042406; GO:0008061; GO:0009705; GO:0009505; GO:0009733; GO:0042398; GO:0005515; GO:0004568; GO:0080167; GO:0005634; GO:0048046	chalcone isomerase activity; response to sucrose stimulus; response to UV-B; chitin catabolic process; cell wall macromolecule catabolic process; anthocyanin biosynthetic process; extrinsic to endoplasmic reticulum membrane; chitin binding; plant-type vacuole membrane; plant-type cell wall; response to auxin stimulus; cellular modified amino acid biosynthetic process; protein binding; chitinase a…	EC:5.5.1.6; EC:3.2.1.14	0	0	0
THLARDRAFT_19	19	10074.4	Similar to:Eutrema halophilum :16kda membrane protein ACC:BAJ33638	862	1.4e-89	83.03	11	16kda membrane protein	BAJ33638	273.863	142	138	gi|312281545|dbj|BAJ33638.1|unnamed protein product	Eutrema halophilum	GO:0009522; GO:0006098; GO:0035304; GO:0030003; GO:0010207; GO:0009507; GO:0070838; GO:0019344; GO:0009657; GO:0009768; GO:0006364	photosystem I; pentose-phosphate shunt; regulation of protein dephosphorylation; cellular cation homeostasis; photosystem II assembly; chloroplast; divalent metal ion transport; cysteine biosynthetic process; plastid organization; photosynthesis, light harvesting in photosystem I; rRNA processing	0	0	0	0
THLARDRAFT_20	20	838.98	Similar to:Arabidopsis thaliana :upf0061 protein azosea38000-like ACC:NP_196807	2178	0	84.7	2	upf0061 protein azosea38000-like	NP_196807	1156.74	629	602	gi|30684227|ref|NP_196807.2|uncharacterized protein	Arabidopsis thaliana	GO:0005829; GO:0009570	cytosol; chloroplast stroma	0	0	0	0
THLARDRAFT_21	21	3156.46	Similar to:Medicago truncatula :conserved protein ACC:XP_003637074	7391	0	83.23	4	conserved protein	XP_003637074	403.29	288	221	gi|358346026|ref|XP_003637074.1|Cell wall-associated hydrolase, partial	Medicago truncatula	GO:0004222; GO:0006508; GO:0008270; GO:0009507	metalloendopeptidase activity; proteolysis; zinc ion binding; chloroplast	EC:3.4.24.0	0	0	0
THLARDRAFT_22	22	752.76	Similar to:Arabidopsis lyrata :glycolate oxidase ACC:XP_002868001	1467	0	92.77	16	glycolate oxidase	XP_002868001	714.146	360	355	gi|297800234|ref|XP_002868001.1|hypothetical protein ARALYDRAFT_914854	Arabidopsis lyrata	GO:0055114; GO:0005777; GO:0009506; GO:0052853; GO:0000041; GO:0008891; GO:0052854; GO:0009854; GO:0009570; GO:0052852; GO:0005773; GO:0022626; GO:0010181; GO:0016020; GO:0005634; GO:0048046	oxidation-reduction process; peroxisome; plasmodesma; long-chain-(S)-2-hydroxy-long-chain-acid oxidase activity; transition metal ion transport; glycolate oxidase activity; medium-chain-(S)-2-hydroxy-acid oxidase activity; oxidative photosynthetic carbon pathway; chloroplast stroma; very-long-chain-(S)-2-hydroxy-acid oxidase activity; vacuole; cytosolic ribosome; FMN binding; membrane; nucleus; a…	0	0	0	0
THLARDRAFT_23	23	12729.1	Similar to:Culex quinquefasciatus :g5 domain partial ACC:XP_001869943	397	4.2e-18	48.57	4	g5 domain partial	XP_001869943	84.7297	127	65	gi|170071561|ref|XP_001869943.1|conserved hypothetical protein	Culex quinquefasciatus	0	0	0	0	0	0
THLARDRAFT_24	24	3558.77	Similar to:Arabidopsis lyrata :tubulin beta-9 chain ACC:XP_002863588	1751	0	98.13	19	tubulin beta-9 chain	XP_002863588	876.315	431	431	gi|297791407|ref|XP_002863588.1|tubulin beta-4 chain	Arabidopsis lyrata	GO:0005774; GO:0007010; GO:0006094; GO:0045298; GO:0010498; GO:0005525; GO:0005618; GO:0006184; GO:0005794; GO:0005829; GO:0005874; GO:0051258; GO:0009570; GO:0046686; GO:0009506; GO:0003924; GO:0007018; GO:0005886; GO:0005200	vacuolar membrane; cytoskeleton organization; gluconeogenesis; tubulin complex; proteasomal protein catabolic process; GTP binding; cell wall; GTP catabolic process; Golgi apparatus; cytosol; microtubule; protein polymerization; chloroplast stroma; response to cadmium ion; plasmodesma; GTPase activity; microtubule-based movement; plasma membrane; structural constituent of cytoskeleton	0	0	0	0
THLARDRAFT_25	25	50.11	Similar to:Arabidopsis thaliana :uncharacterized protein ACC:NP_177800	5734	9.5e-171	62.8	2	uncharacterized protein	NP_177800	241.506	354	209	gi|15223148|ref|NP_177800.1|uncharacterized protein	Arabidopsis thaliana	GO:0048449; GO:0048438	floral organ formation; floral whorl development	0	0	0	0
THLARDRAFT_26	26	2074.86	Similar to:Arabidopsis lyrata :tryptophan synthase beta-subunit ACC:XP_002866062	1754	0	94.3	8	tryptophan synthase beta-subunit	XP_002866062	846.655	471	448	gi|297796355|ref|XP_002866062.1|tryptophan synthase beta-subunit	Arabidopsis lyrata	GO:0009684; GO:0006979; GO:0009651; GO:0009941; GO:0004834; GO:0009570; GO:0000162; GO:0030170	indoleacetic acid biosynthetic process; response to oxidative stress; response to salt stress; chloroplast envelope; tryptophan synthase activity; chloroplast stroma; tryptophan biosynthetic process; pyridoxal phosphate binding	EC:4.2.1.20	0	0	0
THLARDRAFT_27	27	4293.26	Similar to:Brassica napus :glycolate oxidase ACC:AAV28535	1672	0	95.57	15	glycolate oxidase	AAV28535	698.353	367	366	gi|54043095|gb|AAV28535.1|glycolate oxidase	Brassica napus	GO:0052854; GO:0022626; GO:0005773; GO:0008891; GO:0052852; GO:0052853; GO:0005777; GO:0009506; GO:0009854; GO:0010181; GO:0009570; GO:0016020; GO:0005634; GO:0048046; GO:0055114	medium-chain-(S)-2-hydroxy-acid oxidase activity; cytosolic ribosome; vacuole; glycolate oxidase activity; very-long-chain-(S)-2-hydroxy-acid oxidase activity; long-chain-(S)-2-hydroxy-long-chain-acid oxidase activity; peroxisome; plasmodesma; oxidative photosynthetic carbon pathway; FMN binding; chloroplast stroma; membrane; nucleus; apoplast; oxidation-reduction process	0	0	0	0
THLARDRAFT_28	28	1815.37	Similar to:Arabidopsis thaliana :60s ribosomal protein l18a ACC:NP_180995	855	2.1e-122	95.67	9	60s ribosomal protein l18a	NP_180995	358.607	178	175	gi|15226755|ref|NP_180995.1|60S ribosomal protein L18a-2	Arabidopsis thaliana	GO:0042545; GO:0003735; GO:0009506; GO:0005886; GO:0009664; GO:0042254; GO:0005774; GO:0022625; GO:0006412	cell wall modification; structural constituent of ribosome; plasmodesma; plasma membrane; plant-type cell wall organization; ribosome biogenesis; vacuolar membrane; cytosolic large ribosomal subunit; translation	0	0	0	0
THLARDRAFT_29	29	198.29	Similar to:Arabidopsis lyrata :protein ACC:XP_002883823	1444	4e-167	59.96	5	protein	XP_002883823	486.493	337	301	gi|297831882|ref|XP_002883823.1|predicted protein	Arabidopsis lyrata	GO:0005730; GO:0005777; GO:0005515; GO:0043574; GO:0003824	nucleolus; peroxisome; protein binding; peroxisomal transport; catalytic activity	0	0	0	0
THLARDRAFT_30	30	1572.82	Similar to:Arabidopsis thaliana :unknown protein ACC:AAO42109	903	5.3e-15	80.67	3	unknown protein	AAO42109	79.337	79	63	gi|28393370|gb|AAO42109.1|unknown protein	Arabidopsis thaliana	0	0	0	0	0	0
THLARDRAFT_31	31	200.11	Similar to:Arabidopsis lyrata :dis3-like exonuclease 2-like ACC:XP_002889154	3883	0	65.23	3	dis3-like exonuclease 2-like	XP_002889154	1694.86	1077	935	gi|297842545|ref|XP_002889154.1|ribonuclease II family protein	Arabidopsis lyrata	GO:0003723; GO:0007067; GO:0004540	RNA binding; mitosis; ribonuclease activity	0	0	0	0
THLARDRAFT_32	32	1897.71	Similar to:Arabidopsis thaliana :peptidyl-prolyl cis-trans isomerase cyp20- chloroplastic-like ACC:AAM65904	1042	6.3e-152	89.1	9	peptidyl-prolyl cis-trans isomerase cyp20- chloroplastic-like	AAM65904	439.499	259	245	gi|21593963|gb|AAM65904.1|peptidylprolyl isomerase-like protein	Arabidopsis thaliana	GO:0000413; GO:0006457; GO:0003755; GO:0043424; GO:0009533; GO:0009535; GO:0019344; GO:0010275; GO:0009543	protein peptidyl-prolyl isomerization; protein folding; peptidyl-prolyl cis-trans isomerase activity; protein histidine kinase binding; chloroplast stromal thylakoid; chloroplast thylakoid membrane; cysteine biosynthetic process; NAD(P)H dehydrogenase complex assembly; chloroplast thylakoid lumen	EC:5.2.1.8	0	0	0
THLARDRAFT_33	33	693.65	Similar to:Arabidopsis thaliana :protein ACC:NP_190916	4702	0	80.5	25	protein	NP_190916	1659.43	959	923	gi|15231821|ref|NP_190916.1|ABC transporter G family member 37	Arabidopsis thaliana	GO:0071366; GO:0048364; GO:0016036; GO:0048867; GO:0006891; GO:0045492; GO:0019829; GO:0006944; GO:0016021; GO:0006855; GO:0009846; GO:0010152; GO:0010359; GO:0010413; GO:0006888; GO:0009926; GO:0015416; GO:0000041; GO:0009506; GO:0005783; GO:0006200; GO:0005886; GO:0010073; GO:0005524; GO:0006875	cellular response to indolebutyric acid stimulus; root development; cellular response to phosphate starvation; stem cell fate determination; intra-Golgi vesicle-mediated transport; xylan biosynthetic process; cation-transporting ATPase activity; cellular membrane fusion; integral to membrane; drug transmembrane transport; pollen germination; pollen maturation; regulation of anion channel activity…	EC:3.6.3.28	0	0	0
THLARDRAFT_34	34	662.46	Similar to:Arabidopsis thaliana :protein ACC:NP_200337	1414	0	95.27	7	protein	NP_200337	627.861	305	302	gi|15240488|ref|NP_200337.1|serine/threonine-protein phosphatase PP-X isozyme 2	Arabidopsis thaliana	GO:0009407; GO:0046872; GO:0005815; GO:0004722; GO:0016020; GO:0005634; GO:0016772	toxin catabolic process; metal ion binding; microtubule organizing center; protein serine/threonine phosphatase activity; membrane; nucleus; transferase activity, transferring phosphorus-containing groups	0	0	0	0
THLARDRAFT_35	35	4501.44	Similar to:Arabidopsis thaliana :class i chitinase ACC:NP_172076	1595	0	88.83	39	class i chitinase	NP_172076	540.036	315	308	gi|15221283|ref|NP_172076.1|chitinase-like protein 1	Arabidopsis thaliana	GO:0009750; GO:0043255; GO:0009611; GO:0048046; GO:0009805; GO:0006833; GO:0009825; GO:0004568; GO:0030247; GO:0006816; GO:0010075; GO:0009651; GO:0006032; GO:0007389; GO:0009809; GO:0042742; GO:0043481; GO:0048767; GO:0005794; GO:0006972; GO:0007030; GO:0010337; GO:0008361; GO:0006096; GO:0030244; GO:0019761; GO:0009926; GO:0010167; GO:0046686; GO:0009409; GO:0019344; GO:0009408; GO:0009737; GO:…	response to fructose stimulus; regulation of carbohydrate biosynthetic process; response to wounding; apoplast; coumarin biosynthetic process; water transport; multidimensional cell growth; chitinase activity; polysaccharide binding; calcium ion transport; regulation of meristem growth; response to salt stress; chitin catabolic process; pattern specification process; lignin biosynthetic process; …	EC:3.2.1.14	0	0	0
THLARDRAFT_36	36	3660.72	Similar to:Eutrema halophilum :protein ACC:BAJ34557	1184	7.5e-44	91.93	11	protein	BAJ34557	165.236	87	87	gi|312283383|dbj|BAJ34557.1|unnamed protein product	Eutrema halophilum	GO:0052543; GO:0009556; GO:0008289; GO:0004298; GO:0051603; GO:0006869; GO:0016023; GO:0006944; GO:0009535; GO:0005839; GO:0048046	callose deposition in cell wall; microsporogenesis; lipid binding; threonine-type endopeptidase activity; proteolysis involved in cellular protein catabolic process; lipid transport; cytoplasmic membrane-bounded vesicle; cellular membrane fusion; chloroplast thylakoid membrane; proteasome core complex; apoplast	EC:3.4.25.0	0	0	0
THLARDRAFT_37	37	3517.9	Similar to:Arabidopsis thaliana :calnexin homolog ACC:NP_200987	2120	0	87.9	34	calnexin homolog	NP_200987	830.091	530	517	gi|15240353|ref|NP_200987.1|calnexin 1	Arabidopsis thaliana	GO:0005774; GO:0031348; GO:0030246; GO:0006777; GO:0009605; GO:0006457; GO:0009867; GO:0042542; GO:0009862; GO:0016023; GO:0009505; GO:0010363; GO:0009734; GO:0005792; GO:0006612; GO:0005509; GO:0050832; GO:0016021; GO:0009507; GO:0005789; GO:0043069; GO:0005794; GO:0005829; GO:0000165; GO:0051082; GO:0009644; GO:0009409; GO:0009738; GO:0009408; GO:0009506; GO:0030151; GO:0005886; GO:0030968; GO:…	vacuolar membrane; negative regulation of defense response; carbohydrate binding; Mo-molybdopterin cofactor biosynthetic process; response to external stimulus; protein folding; jasmonic acid mediated signaling pathway; response to hydrogen peroxide; systemic acquired resistance, salicylic acid mediated signaling pathway; cytoplasmic membrane-bounded vesicle; plant-type cell wall; regulation of p…	0	0	0	0
THLARDRAFT_38	38	295.54	Similar to:Arabidopsis lyrata :transducin wd40 domain-containing protein ACC:XP_002875574	4596	0	78.27	2	transducin wd40 domain-containing protein	XP_002875574	2129.75	1349	1261	gi|297815382|ref|XP_002875574.1|transducin family protein	Arabidopsis lyrata	GO:0006487; GO:0000166	protein N-linked glycosylation; nucleotide binding	0	0	0	0
THLARDRAFT_39	39	135.07	Similar to:Arabidopsis lyrata :probable receptor-like serine threonine-protein kinase at5g57670-like ACC:XP_002886254	1458	0	82.1	5	probable receptor-like serine threonine-protein kinase at5g57670-like	XP_002886254	610.912	370	352	gi|297836744|ref|XP_002886254.1|kinase family protein	Arabidopsis lyrata	GO:0004872; GO:0006468; GO:0005524; GO:0004674; GO:0005739	receptor activity; protein phosphorylation; ATP binding; protein serine/threonine kinase activity; mitochondrion	EC:2.7.11.0	0	0	0
THLARDRAFT_40	40	240.77	Similar to:Brassica rapa :disease resistance protein ACC:ACP30629	3670	0	85.43	15	disease resistance protein	ACP30629	1607.04	858	828	gi|227438279|gb|ACP30629.1|disease resistance protein	Brassica rapa	GO:0007000; GO:0000911; GO:0051567; GO:0043622; GO:0043531; GO:0016787; GO:0006342; GO:0005737; GO:0045454; GO:0051211; GO:0016572; GO:0048487; GO:0006952; GO:0000280; GO:0005634	nucleolus organization; cytokinesis by cell plate formation; histone H3-K9 methylation; cortical microtubule organization; ADP binding; hydrolase activity; chromatin silencing; cytoplasm; cell redox homeostasis; anisotropic cell growth; histone phosphorylation; beta-tubulin binding; defense response; nuclear division; nucleus	0	0	0	0
THLARDRAFT_41	41	745.61	Similar to:Arabidopsis lyrata :kinesin-like protein kif2a-like ACC:XP_002882975	2622	0	79.8	6	kinesin-like protein kif2a-like	XP_002882975	1257.28	689	669	gi|297830186|ref|XP_002882975.1|kinesin motor family protein	Arabidopsis lyrata	GO:0007018; GO:0005886; GO:0005524; GO:0005634; GO:0003777; GO:0005874	microtubule-based movement; plasma membrane; ATP binding; nucleus; microtubule motor activity; microtubule	0	0	0	0
THLARDRAFT_42	42	1497.28	Similar to:Arabidopsis thaliana :70 kda heat shock protein ACC:NP_187864	2273	0	97.77	24	70 kda heat shock protein	NP_187864	1201.42	618	614	gi|15230534|ref|NP_187864.1|heat shock protein 70-4	Arabidopsis thaliana	GO:0009615; GO:0005618; GO:0055114; GO:0034976; GO:0005739; GO:0006457; GO:0005730; GO:0009409; GO:0009941; GO:0031625; GO:0009408; GO:0009617; GO:0005774; GO:0005524; GO:0016567; GO:0032440; GO:0046686; GO:0009644; GO:0042542; GO:0022626; GO:0080167; GO:0005794; GO:0005886; GO:0048046	response to virus; cell wall; oxidation-reduction process; response to endoplasmic reticulum stress; mitochondrion; protein folding; nucleolus; response to cold; chloroplast envelope; ubiquitin protein ligase binding; response to heat; response to bacterium; vacuolar membrane; ATP binding; protein ubiquitination; 2-alkenal reductase [NAD(P)] activity; response to cadmium ion; response to high lig…	EC:1.3.1.74	0	0	0
THLARDRAFT_43	43	1138.17	Similar to:Arabidopsis thaliana :cytochrome p450 monooxygenase ACC:NP_195459	1884	0	79.97	19	cytochrome p450 monooxygenase	NP_195459	867.455	480	456	gi|15235559|ref|NP_195459.1|cytochrome P450 81F1	Arabidopsis thaliana	GO:0071456; GO:0055114; GO:0042742; GO:0010286; GO:0000041; GO:0016705; GO:0009055; GO:0004497; GO:0019825; GO:0052544; GO:0010200; GO:0009759; GO:0020037; GO:0002213; GO:0009723; GO:0050832; GO:0080167; GO:0005783; GO:0005886	cellular response to hypoxia; oxidation-reduction process; defense response to bacterium; heat acclimation; transition metal ion transport; oxidoreductase activity, acting on paired donors, with incorporation or reduction of molecular oxygen; electron carrier activity; monooxygenase activity; oxygen binding; defense response by callose deposition in cell wall; response to chitin; indole glucosino…	0	0	0	0
THLARDRAFT_44	44	325.53	Similar to:Arabidopsis lyrata :probable lrr receptor-like serine threonine-protein kinase at2g23950-like ACC:XP_002880534	2507	0	80.77	30	probable lrr receptor-like serine threonine-protein kinase at2g23950-like	XP_002880534	1166.37	641	608	gi|297825303|ref|XP_002880534.1|leucine-rich repeat family protein	Arabidopsis lyrata	GO:0007267; GO:0005515; GO:0048438; GO:0016023; GO:0009944; GO:0009825; GO:0010075; GO:0016491; GO:0016021; GO:0043481; GO:0009855; GO:0048767; GO:0010051; GO:0010817; GO:0006468; GO:0004674; GO:0000271; GO:0010150; GO:0009887; GO:0010014; GO:0035196; GO:0009736; GO:0010267; GO:0009932; GO:0004872; GO:0048439; GO:0005886; GO:0005524; GO:0009616; GO:0071555	cell-cell signaling; protein binding; floral whorl development; cytoplasmic membrane-bounded vesicle; polarity specification of adaxial/abaxial axis; multidimensional cell growth; regulation of meristem growth; oxidoreductase activity; integral to membrane; anthocyanin accumulation in tissues in response to UV light; determination of bilateral symmetry; root hair elongation; xylem and phloem patt…	EC:2.7.11.0	0	0	0
THLARDRAFT_45	45	496.8	Similar to:Arabidopsis lyrata :inosine-5 -monophosphate dehydrogenase ACC:XP_002890160	1862	0	82.2	9	inosine-5 -monophosphate dehydrogenase	XP_002890160	956.436	502	493	gi|297844558|ref|XP_002890160.1|hypothetical protein ARALYDRAFT_889025	Arabidopsis lyrata	GO:0001510; GO:0005829; GO:0009086; GO:0055114; GO:0046872; GO:0006626; GO:0000394; GO:0006177; GO:0003938	RNA methylation; cytosol; methionine biosynthetic process; oxidation-reduction process; metal ion binding; protein targeting to mitochondrion; RNA splicing, via endonucleolytic cleavage and ligation; GMP biosynthetic process; IMP dehydrogenase activity	EC:1.1.1.205	0	0	0
THLARDRAFT_46	46	463.92	Similar to:Arabidopsis thaliana :embryonic abundant ACC:NP_191680	1071	1.2e-152	71.23	12	embryonic abundant	NP_191680	441.81	261	235	gi|15233061|ref|NP_191680.1|S-adenosylmethionine-dependent methyltransferasedomain-containing protein	Arabidopsis thaliana	GO:0005829; GO:0035556; GO:0009651; GO:0002679; GO:0032259; GO:0010200; GO:0030968; GO:0046482; GO:0009738; GO:0009723; GO:0008168; GO:0005634	cytosol; intracellular signal transduction; response to salt stress; respiratory burst involved in defense response; methylation; response to chitin; endoplasmic reticulum unfolded protein response; para-aminobenzoic acid metabolic process; abscisic acid mediated signaling pathway; response to ethylene stimulus; methyltransferase activity; nucleus	EC:2.1.1.0	0	0	0
THLARDRAFT_47	47	1073.99	Similar to:Arabidopsis lyrata :eukaryotic translation initiation factor 2 subunit 3 ACC:XP_002889494	1887	0	95.77	7	eukaryotic translation initiation factor 2 subunit 3	XP_002889494	908.672	455	450	gi|297843226|ref|XP_002889494.1|EIF2 gamma	Arabidopsis lyrata	GO:0003743; GO:0006413; GO:0005829; GO:0009220; GO:0006184; GO:0003924; GO:0005525	translation initiation factor activity; translational initiation; cytosol; pyrimidine ribonucleotide biosynthetic process; GTP catabolic process; GTPase activity; GTP binding	0	0	0	0
THLARDRAFT_48	48	3422.42	Similar to:Arabidopsis thaliana :protein ACC:NP_563841	861	3.3e-87	80.63	4	protein	NP_563841	269.24	147	141	gi|18391006|ref|NP_563841.1|uncharacterized protein	Arabidopsis thaliana	GO:0042546; GO:0019344; GO:0010090; GO:0048046	cell wall biogenesis; cysteine biosynthetic process; trichome morphogenesis; apoplast	0	0	0	0
THLARDRAFT_49	49	541.36	Similar to:Arabidopsis lyrata :at1g68060 t23k23_9 ACC:XP_002887159	2629	0	86.47	22	at1g68060 t23k23_9	XP_002887159	960.674	632	594	gi|297838555|ref|XP_002887159.1|atmap70-1	Arabidopsis lyrata	GO:0006346; GO:0031048; GO:0006312; GO:0007131; GO:0051567; GO:0045010; GO:0045132; GO:0010075; GO:0042138; GO:0051225; GO:0006302; GO:0009560; GO:0010051; GO:0008017; GO:0051322; GO:0016572; GO:0009832; GO:0007129; GO:0007062; GO:0005886; GO:0010005; GO:0005739	methylation-dependent chromatin silencing; chromatin silencing by small RNA; mitotic recombination; reciprocal meiotic recombination; histone H3-K9 methylation; actin nucleation; meiotic chromosome segregation; regulation of meristem growth; meiotic DNA double-strand break formation; spindle assembly; double-strand break repair; embryo sac egg cell differentiation; xylem and phloem pattern format…	0	0	0	0
THLARDRAFT_50	50	1754.6	Similar to:Arabidopsis lyrata :hydroxymethylglutaryl- reductase ACC:XP_002887642	2364	0	89.07	20	hydroxymethylglutaryl- reductase	XP_002887642	1073.92	626	561	gi|297839521|ref|XP_002887642.1|3-hydroxy-3-methylglutaryl CoA reductase	Arabidopsis lyrata	GO:0009611; GO:0015936; GO:0005515; GO:0016126; GO:0009805; GO:0050661; GO:0006816; GO:0009651; GO:0007033; GO:0016021; GO:0005789; GO:0004420; GO:0031966; GO:0005777; GO:0007030; GO:0019287; GO:0042170; GO:0042282; GO:0060964; GO:0055114	response to wounding; coenzyme A metabolic process; protein binding; sterol biosynthetic process; coumarin biosynthetic process; NADP binding; calcium ion transport; response to salt stress; vacuole organization; integral to membrane; endoplasmic reticulum membrane; hydroxymethylglutaryl-CoA reductase (NADPH) activity; mitochondrial membrane; peroxisome; Golgi organization; isopentenyl diphosphat…	EC:1.1.1.34; EC:1.1.1.88	0	0	0
THLARDRAFT_51	51	3905.61	Similar to:Eutrema halophilum :fructose bisphosphate aldolase ACC:BAJ33780	1444	0	94.23	37	fructose bisphosphate aldolase	BAJ33780	783.482	387	384	gi|312281829|dbj|BAJ33780.1|unnamed protein product	Eutrema halophilum	GO:0009108; GO:0042744; GO:0009695; GO:0009965; GO:0010114; GO:0031977; GO:0019761; GO:0019344; GO:0006098; GO:0006096; GO:0006364; GO:0010304; GO:0022626; GO:0004332; GO:0009941; GO:0009737; GO:0010027; GO:0019252; GO:0006636; GO:0010218; GO:0009637; GO:0010287; GO:0009534; GO:0006766; GO:0030154; GO:0009073; GO:0045893; GO:0009106; GO:0035304; GO:0046686; GO:0009902; GO:0048046; GO:0015995; GO:…	coenzyme biosynthetic process; hydrogen peroxide catabolic process; jasmonic acid biosynthetic process; leaf morphogenesis; response to red light; thylakoid lumen; glucosinolate biosynthetic process; cysteine biosynthetic process; pentose-phosphate shunt; glycolysis; rRNA processing; PSII associated light-harvesting complex II catabolic process; cytosolic ribosome; fructose-bisphosphate aldolase …	EC:4.1.2.13	0	0	0
THLARDRAFT_52	52	916.98	Similar to:Arabidopsis thaliana :protein ACC:NP_187652	1940	0	82.03	7	protein	NP_187652	902.508	522	471	gi|15228281|ref|NP_187652.1|carboxypeptidase	Arabidopsis thaliana	GO:0004185; GO:0005789; GO:0005773; GO:0005777; GO:0016023; GO:0006508; GO:0005829	serine-type carboxypeptidase activity; endoplasmic reticulum membrane; vacuole; peroxisome; cytoplasmic membrane-bounded vesicle; proteolysis; cytosol	EC:3.4.16.0	0	0	0
THLARDRAFT_53	53	383.75	Similar to:Arabidopsis lyrata :leucine-rich receptor-like protein kinase ACC:XP_002887421	4941	0	72.3	19	leucine-rich receptor-like protein kinase	XP_002887421	1604.73	977	904	gi|297839079|ref|XP_002887421.1|hypothetical protein ARALYDRAFT_476351	Arabidopsis lyrata	GO:0010103; GO:0051287; GO:0016023; GO:0043067; GO:0016021; GO:0046777; GO:0016616; GO:0007169; GO:0004674; GO:0070825; GO:0009845; GO:0055114; GO:0031347; GO:0002237; GO:0005886; GO:0045087; GO:0005524; GO:0006979; GO:0048443	stomatal complex morphogenesis; NAD binding; cytoplasmic membrane-bounded vesicle; regulation of programmed cell death; integral to membrane; protein autophosphorylation; oxidoreductase activity, acting on the CH-OH group of donors, NAD or NADP as acceptor; transmembrane receptor protein tyrosine kinase signaling pathway; protein serine/threonine kinase activity; micropyle; seed germination; oxid…	EC:1.1.1.0; EC:2.7.11.0	0	0	0
THLARDRAFT_54	54	510.44	Similar to:Arabidopsis lyrata :probable -trehalose-phosphate synthase ACC:XP_002888764	2992	0	85.13	15	probable -trehalose-phosphate synthase	XP_002888764	1583.54	856	817	gi|297841765|ref|XP_002888764.1|hypothetical protein ARALYDRAFT_894829	Arabidopsis lyrata	GO:0009753; GO:0009744; GO:0048440; GO:0009750; GO:0003825; GO:0048507; GO:0016099; GO:0004805; GO:0009611; GO:0080027; GO:0000287; GO:0034768; GO:0010093; GO:0005992; GO:0050551	response to jasmonic acid stimulus; response to sucrose stimulus; carpel development; response to fructose stimulus; alpha,alpha-trehalose-phosphate synthase (UDP-forming) activity; meristem development; monoterpenoid biosynthetic process; trehalose-phosphatase activity; response to wounding; response to herbivore; magnesium ion binding; (E)-beta-ocimene synthase activity; specification of floral…	EC:2.4.1.15; EC:3.1.3.12; EC:4.2.3.15	0	0	0
THLARDRAFT_55	55	2681.1	Similar to:Arabidopsis lyrata :formate dehydrogenase ACC:XP_002871631	1624	0	90.07	19	formate dehydrogenase	XP_002871631	719.924	384	373	gi|297807495|ref|XP_002871631.1|hypothetical protein ARALYDRAFT_488325	Arabidopsis lyrata	GO:0000038; GO:0051287; GO:0006633; GO:0042335; GO:0055114; GO:0016747; GO:0005739; GO:0009416; GO:0009409; GO:0009611; GO:0009913; GO:0016616; GO:0009579; GO:0008863; GO:0009507; GO:0046686; GO:0080167; GO:0016020; GO:0005783	very long-chain fatty acid metabolic process; NAD binding; fatty acid biosynthetic process; cuticle development; oxidation-reduction process; transferase activity, transferring acyl groups other than amino-acyl groups; mitochondrion; response to light stimulus; response to cold; response to wounding; epidermal cell differentiation; oxidoreductase activity, acting on the CH-OH group of donors, NAD…	EC:2.3.1.0; EC:1.1.1.0; EC:1.2.1.2	0	0	0
THLARDRAFT_56	56	11909.7	Similar to:Brassica rapa :dehydrin erd14 ACC:ABV89609	1110	2.2e-19	75.37	17	dehydrin erd14	ABV89609	93.2041	67	61	gi|157849652|gb|ABV89609.1|pollen coat protein	Brassica rapa	GO:0005829; GO:0009739; GO:0005509; GO:0009651; GO:0010286; GO:0009269; GO:0009737; GO:0006972; GO:0009631; GO:0006833; GO:0007030; GO:0006096; GO:0009507; GO:0046686; GO:0050832; GO:0005794; GO:0005886	cytosol; response to gibberellin stimulus; calcium ion binding; response to salt stress; heat acclimation; response to desiccation; response to abscisic acid stimulus; hyperosmotic response; cold acclimation; water transport; Golgi organization; glycolysis; chloroplast; response to cadmium ion; defense response to fungus; Golgi apparatus; plasma membrane	0	0	0	0
THLARDRAFT_57	57	4157.83	Similar to:Brassica napus :burp domain-containing protein ACC:AAQ57584	1612	0	67.6	5	burp domain-containing protein	AAQ57584	610.912	406	372	gi|34100944|gb|AAQ57584.1|BURP domain-containing protein	Brassica napus	GO:0009737; GO:0009269; GO:0009651; GO:0045735; GO:0009409	response to abscisic acid stimulus; response to desiccation; response to salt stress; nutrient reservoir activity; response to cold	0	0	0	0
THLARDRAFT_58	58	749.5	Similar to:Arabidopsis thaliana :protein ACC:NP_197349	1288	0	83.03	8	protein	NP_197349	596.275	362	337	gi|22326882|ref|NP_197349.2|plant glycogenin-like starch initiation protein 6	Arabidopsis thaliana	GO:0005794; GO:0003676; GO:0016023; GO:0006139; GO:0008408; GO:0016051; GO:0008466; GO:0016020	Golgi apparatus; nucleic acid binding; cytoplasmic membrane-bounded vesicle; nucleobase-containing compound metabolic process; 3'-5' exonuclease activity; carbohydrate biosynthetic process; glycogenin glucosyltransferase activity; membrane	EC:2.4.1.186	0	0	0
THLARDRAFT_59	59	8995.79	Similar to:Eutrema halophilum :beta glucosidase 18 ACC:BAJ33862	2153	0	82.93	31	beta glucosidase 18	BAJ33862	986.482	505	487	gi|312281993|dbj|BAJ33862.1|unnamed protein product	Eutrema halophilum	GO:0071472; GO:0031348; GO:0016036; GO:0016298; GO:0080119; GO:0009687; GO:0010584; GO:0010119; GO:0016020; GO:0009414; GO:0005788; GO:0005773; GO:0051993; GO:0048446; GO:0050832; GO:0009507; GO:0019953; GO:0009610; GO:0005777; GO:0015928; GO:0030104; GO:0005975; GO:0051258; GO:0042802; GO:0002020; GO:0070417; GO:0009506; GO:0010168; GO:0005507; GO:0009789; GO:0005634	cellular response to salt stress; negative regulation of defense response; cellular response to phosphate starvation; lipase activity; ER body organization; abscisic acid metabolic process; pollen exine formation; regulation of stomatal movement; membrane; response to water deprivation; endoplasmic reticulum lumen; vacuole; abscisic acid glucose ester beta-glucosidase activity; petal morphogenesi…	0	0	0	0
THLARDRAFT_60	60	3344.74	Similar to:Arabidopsis thaliana :structural maintenance of chromosomes protein 2-1-like ACC:NP_190330	5124	0	81.3	23	structural maintenance of chromosomes protein 2-1-like	NP_190330	2036.54	1174	1124	gi|15232802|ref|NP_190330.1|structural maintenance of chromosomes protein 2-2	Arabidopsis thaliana	GO:0006346; GO:0031048; GO:0006275; GO:0000911; GO:0051567; GO:0006270; GO:0006310; GO:0010389; GO:0008283; GO:0051607; GO:0048449; GO:0030261; GO:0006306; GO:0051322; GO:0005215; GO:0035196; GO:0010267; GO:0009909; GO:0007062; GO:0005524; GO:0005634; GO:0006281; GO:0000796	methylation-dependent chromatin silencing; chromatin silencing by small RNA; regulation of DNA replication; cytokinesis by cell plate formation; histone H3-K9 methylation; DNA-dependent DNA replication initiation; DNA recombination; regulation of G2/M transition of mitotic cell cycle; cell proliferation; defense response to virus; floral organ formation; chromosome condensation; DNA methylation; …	0	0	0	0
THLARDRAFT_61	61	200.48	Similar to:Arabidopsis lyrata :ap3-complex subunit beta-a-like ACC:XP_002878034	3502	0	68.97	6	ap3-complex subunit beta-a-like	XP_002878034	1898.63	1116	1052	gi|297820302|ref|XP_002878034.1|hypothetical protein ARALYDRAFT_348635	Arabidopsis lyrata	GO:0030117; GO:0008565; GO:0005794; GO:0006886; GO:0080171; GO:0006897	membrane coat; protein transporter activity; Golgi apparatus; intracellular protein transport; lytic vacuole organization; endocytosis	0	0	0	0
THLARDRAFT_62	62	1180.69	Similar to:Arabidopsis lyrata :protein ACC:XP_002874691	3302	0	88.77	5	protein	XP_002874691	1302.73	797	788	gi|297813615|ref|XP_002874691.1|hypothetical protein ARALYDRAFT_489971	Arabidopsis lyrata	GO:0005852; GO:0006413; GO:0005886; GO:0003743; GO:0005829	eukaryotic translation initiation factor 3 complex; translational initiation; plasma membrane; translation initiation factor activity; cytosol	0	0	0	0
THLARDRAFT_63	63	213.48	Similar to:Arabidopsis lyrata :hit zinc finger and papa-1-like domain-containing protein ACC:XP_002880296	2318	0	61.37	1	hit zinc finger and papa-1-like domain-containing protein	XP_002880296	718.768	493	420	gi|297824827|ref|XP_002880296.1|hypothetical protein ARALYDRAFT_904210	Arabidopsis lyrata	GO:0009536	plastid	0	0	0	0
THLARDRAFT_64	64	491.49	Similar to:Arabidopsis thaliana :protein ACC:NP_193911	2519	0	89.9	8	protein	NP_193911	616.69	346	333	gi|15234595|ref|NP_193911.1|XPA-binding protein 1	Arabidopsis thaliana	GO:0009790; GO:0005525; GO:0005524; GO:0017111; GO:0006508; GO:0007264; GO:0051301; GO:0005874	embryo development; GTP binding; ATP binding; nucleoside-triphosphatase activity; proteolysis; small GTPase mediated signal transduction; cell division; microtubule	EC:3.6.1.15	0	0	0
THLARDRAFT_65	65	792.98	Similar to:Arabidopsis lyrata :cytochrome p450 ACC:XP_002878730	1769	0	74	9	cytochrome p450	XP_002878730	826.624	460	432	gi|297821695|ref|XP_002878730.1|CYP71B6	Arabidopsis lyrata	GO:0016709; GO:0005794; GO:0005886; GO:0009055; GO:0020037; GO:0019825; GO:0005783; GO:0005739; GO:0055114	oxidoreductase activity, acting on paired donors, with incorporation or reduction of molecular oxygen, NADH or NADPH as one donor, and incorporation of one atom of oxygen; Golgi apparatus; plasma membrane; electron carrier activity; heme binding; oxygen binding; endoplasmic reticulum; mitochondrion; oxidation-reduction process	EC:1.14.13.0	0	0	0
THLARDRAFT_66	66	736.53	Similar to:Arabidopsis lyrata :long chain acyl- synthetase peroxisomal-like ACC:XP_002884548	2403	0	88.93	14	long chain acyl- synthetase peroxisomal-like	XP_002884548	1284.63	679	669	gi|297833332|ref|XP_002884548.1|long-chain acyl-CoA synthetase	Arabidopsis lyrata	GO:0010193; GO:0006396; GO:0006633; GO:0007031; GO:0022402; GO:0005777; GO:0009651; GO:0009610; GO:0006635; GO:0005515; GO:0004467; GO:0002213; GO:0001676; GO:0016020	response to ozone; RNA processing; fatty acid biosynthetic process; peroxisome organization; cell cycle process; peroxisome; response to salt stress; response to symbiotic fungus; fatty acid beta-oxidation; protein binding; long-chain fatty acid-CoA ligase activity; defense response to insect; long-chain fatty acid metabolic process; membrane	EC:6.2.1.3	0	0	0
THLARDRAFT_67	67	6879.26	Similar to:Brassica oleracea :aquaporin pip1-1 ACC:AAG23179	1467	0	98.63	22	aquaporin pip1-1	AAG23179	569.311	280	280	gi|10799093|gb|AAG23179.1|AF299050_1aquaporin PIP1b1	Brassica oleracea	GO:0055085; GO:0015670; GO:0009750; GO:0009414; GO:0005739; GO:0009651; GO:0016021; GO:0009506; GO:0032880; GO:0015250; GO:0009941; GO:0009266; GO:0010106; GO:0006972; GO:0006826; GO:0006816; GO:0006833; GO:0007030; GO:0046658; GO:0006096; GO:0005773; GO:0046686	transmembrane transport; carbon dioxide transport; response to fructose stimulus; response to water deprivation; mitochondrion; response to salt stress; integral to membrane; plasmodesma; regulation of protein localization; water channel activity; chloroplast envelope; response to temperature stimulus; cellular response to iron ion starvation; hyperosmotic response; iron ion transport; calcium io…	0	0	0	0
THLARDRAFT_68	68	200.74	Similar to:Arabidopsis lyrata :protein ACC:XP_002867413	1566	0	71.8	1	protein	XP_002867413	759.985	424	421	gi|297799058|ref|XP_002867413.1|hypothetical protein ARALYDRAFT_913577	Arabidopsis lyrata	GO:0009505	plant-type cell wall	0	0	0	0
THLARDRAFT_69	69	711.26	Similar to:Arabidopsis thaliana :aspartic proteinase nepenthesin-1 ACC:NP_564867	1704	0	72.2	28	aspartic proteinase nepenthesin-1	NP_564867	679.093	388	365	gi|18408451|ref|NP_564867.1|aspartyl protease-like protein	Arabidopsis thaliana	GO:0015700; GO:0016126; GO:0009793; GO:0012501; GO:0042344; GO:0010033; GO:0052546; GO:0071992; GO:0046938; GO:0052544; GO:0046685; GO:0042742; GO:0048583; GO:0005794; GO:0005829; GO:0015446; GO:0046870; GO:0007165; GO:0004190; GO:0046686; GO:0009416; GO:0006508; GO:0033591; GO:0052541; GO:0005783; GO:0005507; GO:0045087; GO:0016756	arsenite transport; sterol biosynthetic process; embryo development ending in seed dormancy; programmed cell death; indole glucosinolate catabolic process; response to organic substance; cell wall pectin metabolic process; phytochelatin transmembrane transporter activity; phytochelatin biosynthetic process; defense response by callose deposition in cell wall; response to arsenic-containing substa…	EC:3.6.3.16; EC:3.4.23.0; EC:2.3.2.15	0	0	0
THLARDRAFT_70	70	195.03	Similar to:Arabidopsis thaliana :cdpk-related protein kinase-like ACC:NP_182193	2353	0	84.73	9	cdpk-related protein kinase-like	NP_182193	1027.31	595	584	gi|15226426|ref|NP_182193.1|CDPK-related kinase 3	Arabidopsis thaliana	GO:0009627; GO:0004683; GO:0031347; GO:0005886; GO:0004723; GO:0005515; GO:0005509; GO:0006468; GO:0005524	systemic acquired resistance; calmodulin-dependent protein kinase activity; regulation of defense response; plasma membrane; calcium-dependent protein serine/threonine phosphatase activity; protein binding; calcium ion binding; protein phosphorylation; ATP binding	EC:2.7.11.17	0	0	0
THLARDRAFT_71	71	12284	Similar to:Arabidopsis thaliana :elongation factor 1-alpha ACC:AAL32631	540	7e-126	98.97	16	elongation factor 1-alpha	AAL32631	372.859	179	179	gi|17064954|gb|AAL32631.1|putative elongation factor 1-a	Arabidopsis thaliana	GO:0005829; GO:0003746; GO:0005516; GO:0004781; GO:0005739; GO:0005730; GO:0009506; GO:0006414; GO:0005774; GO:0006184; GO:0003924; GO:0009507; GO:0046686; GO:0005794; GO:0005525; GO:0005886	cytosol; translation elongation factor activity; calmodulin binding; sulfate adenylyltransferase (ATP) activity; mitochondrion; nucleolus; plasmodesma; translational elongation; vacuolar membrane; GTP catabolic process; GTPase activity; chloroplast; response to cadmium ion; Golgi apparatus; GTP binding; plasma membrane	EC:2.7.7.4	0	0	0
THLARDRAFT_72	72	885.08	Similar to:Arabidopsis lyrata :20s proteasome subunit paf1 ACC:XP_002891341	1269	6.9e-162	91.43	11	20s proteasome subunit paf1	XP_002891341	468.389	277	256	gi|297846920|ref|XP_002891341.1|hypothetical protein ARALYDRAFT_473874	Arabidopsis lyrata	GO:0043161; GO:0005829; GO:0051788; GO:0009506; GO:0080129; GO:0004298; GO:0006635; GO:0019773; GO:0046685; GO:0005634; GO:0005886	proteasomal ubiquitin-dependent protein catabolic process; cytosol; response to misfolded protein; plasmodesma; proteasome core complex assembly; threonine-type endopeptidase activity; fatty acid beta-oxidation; proteasome core complex, alpha-subunit complex; response to arsenic-containing substance; nucleus; plasma membrane	EC:3.4.25.0	0	0	0
THLARDRAFT_73	73	364.44	Similar to:Arabidopsis thaliana :protein ACC:NP_195556	1960	0	75.83	14	protein	NP_195556	881.322	514	458	gi|15233845|ref|NP_195556.1|Rop guanine nucleotide exchange factor 1	Arabidopsis thaliana	GO:0009825; GO:0005089; GO:0048767; GO:0000271; GO:0010075; GO:0071555; GO:0009926; GO:0009536; GO:0008361; GO:0043481; GO:0009860; GO:0008356; GO:0016324; GO:0007389	multidimensional cell growth; Rho guanyl-nucleotide exchange factor activity; root hair elongation; polysaccharide biosynthetic process; regulation of meristem growth; cell wall organization; auxin polar transport; plastid; regulation of cell size; anthocyanin accumulation in tissues in response to UV light; pollen tube growth; asymmetric cell division; apical plasma membrane; pattern specificati…	0	0	0	0
THLARDRAFT_74	74	1608.92	Similar to:Arabidopsis thaliana :strictosidine synthase ACC:NP_177542	1350	0	70.3	20	strictosidine synthase	NP_177542	582.793	301	296	gi|15221106|ref|NP_177542.1|strictosidine synthase 1	Arabidopsis thaliana	GO:0001666; GO:0005829; GO:0009753; GO:0009011; GO:0015706; GO:0010264; GO:0009506; GO:0009611; GO:0016844; GO:0009505; GO:0005774; GO:0019375; GO:0019252; GO:0010167; GO:0010260; GO:0009507; GO:0005794; GO:0005886; GO:2001070; GO:0006865	response to hypoxia; cytosol; response to jasmonic acid stimulus; starch synthase activity; nitrate transport; myo-inositol hexakisphosphate biosynthetic process; plasmodesma; response to wounding; strictosidine synthase activity; plant-type cell wall; vacuolar membrane; galactolipid biosynthetic process; starch biosynthetic process; response to nitrate; organ senescence; chloroplast; Golgi appar…	EC:2.4.1.21; EC:4.3.3.2	0	0	0
THLARDRAFT_75	75	397.14	Similar to:Brassica napus :seed specific protein bn15d1b ACC:AAP37967	2003	4.4e-44	69.73	3	seed specific protein bn15d1b	AAP37967	162.925	89	81	gi|32395571|gb|AAP37967.1|seed specific protein Bn15D1B	Brassica napus	0	0	0	0	0	0
THLARDRAFT_76	76	540.01	Similar to:Arabidopsis lyrata :transcription factor bhlh148 ACC:XP_002884594	1177	6.2e-76	67.67	7	transcription factor bhlh148	XP_002884594	245.358	235	190	gi|297833424|ref|XP_002884594.1|hypothetical protein ARALYDRAFT_477966	Arabidopsis lyrata	GO:0042398; GO:0003700; GO:0009698; GO:0006598; GO:0005515; GO:0009741; GO:0006355	cellular modified amino acid biosynthetic process; sequence-specific DNA binding transcription factor activity; phenylpropanoid metabolic process; polyamine catabolic process; protein binding; response to brassinosteroid stimulus; regulation of transcription, DNA-dependent	0	0	0	0
THLARDRAFT_77	77	535.95	Similar to:Arabidopsis thaliana :single-stranded nucleic acid binding r3h protein ACC:NP_568149	1405	6.7e-136	65.83	2	single-stranded nucleic acid binding r3h protein	NP_568149	405.986	337	286	gi|18414788|ref|NP_568149.1|Single-stranded nucleic acid binding R3H protein	Arabidopsis thaliana	GO:0015995; GO:0003676	chlorophyll biosynthetic process; nucleic acid binding	0	0	0	0
THLARDRAFT_78	78	1011.22	Similar to:Arabidopsis thaliana :protein ACC:NP_199054	4242	0	81.07	6	protein	NP_199054	2232.99	1268	1185	gi|15238952|ref|NP_199054.1|Insulinase (Peptidase family M16) family protein	Arabidopsis thaliana	GO:0004222; GO:0009793; GO:0009570; GO:0006508; GO:0008270; GO:0005739	metalloendopeptidase activity; embryo development ending in seed dormancy; chloroplast stroma; proteolysis; zinc ion binding; mitochondrion	EC:3.4.24.0	0	0	0
THLARDRAFT_79	79	181.1	Similar to:Arabidopsis thaliana :calcium-transporting atpase plasma membrane-type-like ACC:NP_200113	2668	9.3e-133	62.43	17	calcium-transporting atpase plasma membrane-type-like	NP_200113	434.876	371	266	gi|42568497|ref|NP_200113.3|putative calcium-transporting ATPase	Arabidopsis thaliana	GO:0048281; GO:0007338; GO:0010584; GO:0009827; GO:0000166; GO:0043621; GO:0006816; GO:0009624; GO:0046872; GO:0006882; GO:0005388; GO:0009506; GO:0048367; GO:0005886; GO:0005516; GO:0008152; GO:0009860	inflorescence morphogenesis; single fertilization; pollen exine formation; plant-type cell wall modification; nucleotide binding; protein self-association; calcium ion transport; response to nematode; metal ion binding; cellular zinc ion homeostasis; calcium-transporting ATPase activity; plasmodesma; shoot development; plasma membrane; calmodulin binding; metabolic process; pollen tube growth	EC:3.6.3.8	0	0	0
THLARDRAFT_80	80	2101.23	Similar to:Eutrema halophilum :leucine-rich repeat receptor-like protein ACC:BAJ33628	1376	0	83.3	14	leucine-rich repeat receptor-like protein	BAJ33628	696.812	352	347	gi|312281525|dbj|BAJ33628.1|unnamed protein product	Eutrema halophilum	GO:0004872; GO:0006952; GO:0042493; GO:0016301; GO:0009506; GO:0016310; GO:0005618; GO:0007165; GO:0032440; GO:0009650; GO:0009507; GO:0016020; GO:0048046; GO:0055114	receptor activity; defense response; response to drug; kinase activity; plasmodesma; phosphorylation; cell wall; signal transduction; 2-alkenal reductase [NAD(P)] activity; UV protection; chloroplast; membrane; apoplast; oxidation-reduction process	EC:1.3.1.74	0	0	0
THLARDRAFT_81	81	1267.29	Similar to:Arabidopsis thaliana :aldehyde dehydrogenase 3h1 ACC:NP_175081	1797	0	84.73	14	aldehyde dehydrogenase 3h1	NP_175081	842.417	480	460	gi|15219358|ref|NP_175081.1|aldehyde dehydrogenase 3H1	Arabidopsis thaliana	GO:0004028; GO:0005773; GO:0004030; GO:0009269; GO:0004029; GO:0005794; GO:0009506; GO:0009737; GO:0009507; GO:0016020; GO:0006081; GO:0005783; GO:0009651; GO:0055114	3-chloroallyl aldehyde dehydrogenase activity; vacuole; aldehyde dehydrogenase [NAD(P)+] activity; response to desiccation; aldehyde dehydrogenase (NAD) activity; Golgi apparatus; plasmodesma; response to abscisic acid stimulus; chloroplast; membrane; cellular aldehyde metabolic process; endoplasmic reticulum; response to salt stress; oxidation-reduction process	EC:1.2.1.5; EC:1.2.1.3	0	0	0
THLARDRAFT_82	82	3919.76	Similar to:Arabidopsis thaliana :water channel-like protein ACC:NP_194071	1247	1.2e-136	93.1	26	water channel-like protein	NP_194071	326.635	185	176	gi|15236485|ref|NP_194071.1|putative aquaporin PIP1-5	Arabidopsis thaliana	GO:0009750; GO:0009941; GO:0016126; GO:0005515; GO:0006833; GO:0009414; GO:0046658; GO:0005773; GO:0006816; GO:0010106; GO:0009651; GO:0006826; GO:0016021; GO:0015250; GO:0006972; GO:0007030; GO:0006084; GO:0006096; GO:0032880; GO:0046686; GO:0015670; GO:0009506; GO:0055085; GO:0009266; GO:0016132; GO:0005739	response to fructose stimulus; chloroplast envelope; sterol biosynthetic process; protein binding; water transport; response to water deprivation; anchored to plasma membrane; vacuole; calcium ion transport; cellular response to iron ion starvation; response to salt stress; iron ion transport; integral to membrane; water channel activity; hyperosmotic response; Golgi organization; acetyl-CoA meta…	0	0	0	0
THLARDRAFT_83	83	4439.79	Similar to:Brassica rapa :s-adenosylmethionine synthetase ACC:Q5DNB1	1626	0	97.3	26	s-adenosylmethionine synthetase	Q5DNB1	777.704	393	392	gi|75284101|sp|Q5DNB1.1|METK_BRARPRecName: Full=S-adenosylmethionine synthase; Short=AdoMet synthase; AltName: Full=Methionine adenosyltransferase; Short=MAT	Brassica rapa	GO:0006094; GO:0009611; GO:0009805; GO:0006833; GO:0004478; GO:0009693; GO:0009651; GO:0007033; GO:0005618; GO:0006972; GO:0005730; GO:0005829; GO:0006730; GO:0007030; GO:0006096; GO:0006598; GO:0070062; GO:0006556; GO:0046686; GO:0019344; GO:0009506; GO:0009266; GO:0005886; GO:0005507; GO:0005524; GO:0071281	gluconeogenesis; response to wounding; coumarin biosynthetic process; water transport; methionine adenosyltransferase activity; ethylene biosynthetic process; response to salt stress; vacuole organization; cell wall; hyperosmotic response; nucleolus; cytosol; one-carbon metabolic process; Golgi organization; glycolysis; polyamine catabolic process; extracellular vesicular exosome; S-adenosylmethi…	EC:2.5.1.6	0	0	0
THLARDRAFT_84	84	513.85	Similar to:Arabidopsis lyrata :global transcription factor group ACC:XP_002875368	2866	0	65.33	6	global transcription factor group	XP_002875368	1041.95	695	653	gi|297814970|ref|XP_002875368.1|hypothetical protein ARALYDRAFT_484508	Arabidopsis lyrata	GO:0044238; GO:0044260; GO:0003677; GO:0016740; GO:0005515; GO:0009507	primary metabolic process; cellular macromolecule metabolic process; DNA binding; transferase activity; protein binding; chloroplast	0	0	0	0
THLARDRAFT_85	85	518.85	Similar to:Arabidopsis lyrata :acetone-cyanohydrin lyase ACC:XP_002869010	1066	2.8e-164	72.77	18	acetone-cyanohydrin lyase	XP_002869010	471.085	251	238	gi|297802252|ref|XP_002869010.1|hypothetical protein ARALYDRAFT_912657	Arabidopsis lyrata	GO:0009750; GO:0016298; GO:0009696; GO:0005515; GO:0006833; GO:0009862; GO:0080032; GO:0010363; GO:0009651; GO:0006612; GO:0080030; GO:0005622; GO:0080031; GO:0009817; GO:0019344; GO:0009963; GO:0045893; GO:0009694	response to fructose stimulus; lipase activity; salicylic acid metabolic process; protein binding; water transport; systemic acquired resistance, salicylic acid mediated signaling pathway; methyl jasmonate esterase activity; regulation of plant-type hypersensitive response; response to salt stress; protein targeting to membrane; methyl indole-3-acetate esterase activity; intracellular; methyl sal…	EC:3.1.1.1	0	0	0
THLARDRAFT_86	86	7620.11	Similar to:Sinapis alba :photosystem ii type i chlorophyll a b binding protein ACC:P13851	1086	0	95.43	18	photosystem ii type i chlorophyll a b binding protein	P13851	527.709	266	261	gi|115778|sp|P13851.1|CB21_SINALRecName: Full=Chlorophyll a-b binding protein 1, chloroplastic; AltName: Full=LHCII type I CAB-1; Short=LHCP; Flags: Precursor	Sinapis alba	GO:0009750; GO:0009522; GO:0010114; GO:0016168; GO:0005739; GO:0030076; GO:0016021; GO:0046872; GO:0018298; GO:0009941; GO:0009769; GO:0009637; GO:0009535; GO:0009523; GO:0010287; GO:0010218; GO:0005794; GO:0048046	response to fructose stimulus; photosystem I; response to red light; chlorophyll binding; mitochondrion; light-harvesting complex; integral to membrane; metal ion binding; protein-chromophore linkage; chloroplast envelope; photosynthesis, light harvesting in photosystem II; response to blue light; chloroplast thylakoid membrane; photosystem II; plastoglobule; response to far red light; Golgi appa…	0	0	0	0
THLARDRAFT_87	87	249.31	Similar to:Arabidopsis thaliana :unnamed protein product ACC:BAB08381	477	0.00016	63	0	unnamed protein product	BAB08381	46.2098	44	28	gi|9757772|dbj|BAB08381.1|unnamed protein product	Arabidopsis thaliana	0	0	0	0	0	0
THLARDRAFT_88	88	145.14	Similar to:Arabidopsis lyrata :pinus taeda anonymous locus 0_2658_01 genomic sequence ACC:XP_002870193	1183	1.9e-73	62.9	19	pinus taeda anonymous locus 0_2658_01 genomic sequence	XP_002870193	239.965	228	164	gi|297804618|ref|XP_002870193.1|hypothetical protein ARALYDRAFT_329916	Arabidopsis lyrata	GO:0010363; GO:0002831; GO:0009862; GO:0008270; GO:0031348; GO:0009867; GO:0042742; GO:0005622; GO:0009611; GO:0002679; GO:0009595; GO:0043900; GO:0010200; GO:0006612; GO:0010310; GO:0050832; GO:0009697; GO:0000165; GO:0009612	regulation of plant-type hypersensitive response; regulation of response to biotic stimulus; systemic acquired resistance, salicylic acid mediated signaling pathway; zinc ion binding; negative regulation of defense response; jasmonic acid mediated signaling pathway; defense response to bacterium; intracellular; response to wounding; respiratory burst involved in defense response; detection of bio…	0	0	0	0
THLARDRAFT_89	89	65.32	Similar to:Arabidopsis thaliana :cysteine histidine-rich c1 domain-containing protein ACC:NP_179351	1111	3.3e-97	59.93	4	cysteine histidine-rich c1 domain-containing protein	NP_179351	311.612	309	203	gi|15227873|ref|NP_179351.1|cysteine/histidine-rich C1 domain-containing protein	Arabidopsis thaliana	GO:0006810; GO:0009506; GO:0009941; GO:0016020	transport; plasmodesma; chloroplast envelope; membrane	0	0	0	0
THLARDRAFT_90	90	310.49	Similar to:Arabidopsis lyrata :protein ACC:XP_002892269	4521	0	83.6	7	protein	XP_002892269	1517.67	810	796	gi|297848776|ref|XP_002892269.1|calcium-binding EF hand family protein	Arabidopsis lyrata	GO:0009506; GO:0005886; GO:0009086; GO:0005509; GO:0000394; GO:0008270; GO:0007020	plasmodesma; plasma membrane; methionine biosynthetic process; calcium ion binding; RNA splicing, via endonucleolytic cleavage and ligation; zinc ion binding; microtubule nucleation	0	0	0	0
THLARDRAFT_91	91	7191.51	Similar to:Eutrema halophilum :glyceraldehyde 3-phosphate dehydrogenase ACC:BAJ33926	1550	0	96.83	36	glyceraldehyde 3-phosphate dehydrogenase	BAJ33926	644.81	338	338	gi|312282121|dbj|BAJ33926.1|unnamed protein product	Eutrema halophilum	GO:0005774; GO:0007010; GO:0006098; GO:0006094; GO:0048046; GO:0009744; GO:0008270; GO:0051287; GO:0042542; GO:0006833; GO:0051049; GO:0019288; GO:0050661; GO:0009651; GO:0010498; GO:0042742; GO:0009507; GO:0005618; GO:0005794; GO:0006972; GO:0005730; GO:0005829; GO:0007030; GO:0004365; GO:0006096; GO:0034976; GO:0019761; GO:0046686; GO:0005740; GO:0009060; GO:0009408; GO:0009506; GO:0008886; GO:…	vacuolar membrane; cytoskeleton organization; pentose-phosphate shunt; gluconeogenesis; apoplast; response to sucrose stimulus; zinc ion binding; NAD binding; response to hydrogen peroxide; water transport; regulation of transport; isopentenyl diphosphate biosynthetic process, mevalonate-independent pathway; NADP binding; response to salt stress; proteasomal protein catabolic process; defense res…	EC:1.2.1.12; EC:1.2.1.9	0	0	0
THLARDRAFT_92	92	839.49	Similar to:Arabidopsis thaliana :abc transporter atpase ACC:NP_187678	1395	0	86.83	22	abc transporter atpase	NP_187678	570.081	342	321	gi|15228351|ref|NP_187678.1|ABC transporter I family member 6	Arabidopsis thaliana	GO:0006810; GO:0005515; GO:0035304; GO:0009793; GO:0010207; GO:0015417; GO:0009902; GO:0016226; GO:0009570; GO:0006569; GO:0010228; GO:0019761; GO:0009684; GO:0019344; GO:0045893; GO:0009073; GO:0042793; GO:0006200; GO:0006364; GO:0005524; GO:0048481; GO:0010027	transport; protein binding; regulation of protein dephosphorylation; embryo development ending in seed dormancy; photosystem II assembly; polyamine-transporting ATPase activity; chloroplast relocation; iron-sulfur cluster assembly; chloroplast stroma; tryptophan catabolic process; vegetative to reproductive phase transition of meristem; glucosinolate biosynthetic process; indoleacetic acid biosyn…	EC:3.6.3.31	0	0	0
THLARDRAFT_93	93	1457.32	Similar to:Arabidopsis lyrata :glutamate decarboxylase ACC:XP_002871761	1889	0	92.27	16	glutamate decarboxylase	XP_002871761	1013.06	502	497	gi|297807755|ref|XP_002871761.1|hypothetical protein ARALYDRAFT_488599	Arabidopsis lyrata	GO:0005829; GO:0005516; GO:0055114; GO:0048767; GO:0015706; GO:0004351; GO:0010359; GO:0000041; GO:0009536; GO:0016706; GO:0016702; GO:0006536; GO:0010167; GO:0046686; GO:0030170; GO:0005634	cytosol; calmodulin binding; oxidation-reduction process; root hair elongation; nitrate transport; glutamate decarboxylase activity; regulation of anion channel activity; transition metal ion transport; plastid; oxidoreductase activity, acting on paired donors, with incorporation or reduction of molecular oxygen, 2-oxoglutarate as one donor, and incorporation of one atom each of oxygen into both …	EC:4.1.1.15; EC:1.14.11.0; EC:1.13.11.0	0	0	0
THLARDRAFT_94	94	1300.78	Similar to:Arabidopsis lyrata :protein ACC:XP_002892237	2453	0	81.77	5	protein	XP_002892237	1138.25	660	636	gi|297848712|ref|XP_002892237.1|hypothetical protein ARALYDRAFT_470457	Arabidopsis lyrata	GO:0001510; GO:0005730; GO:0042254; GO:0016020; GO:0005525	RNA methylation; nucleolus; ribosome biogenesis; membrane; GTP binding	0	0	0	0
THLARDRAFT_95	95	623.35	Similar to:Arabidopsis lyrata :transketolase ACC:XP_002872970	2633	0	87.67	25	transketolase	XP_002872970	1363.98	740	696	gi|297810173|ref|XP_002872970.1|chloroplast transketolase	Arabidopsis lyrata	GO:0009750; GO:0006094; GO:0009941; GO:0042744; GO:0006833; GO:0004802; GO:0030243; GO:0019288; GO:0006816; GO:0010075; GO:0009651; GO:0006972; GO:0005829; GO:0007030; GO:0046872; GO:0006096; GO:0032880; GO:0009570; GO:0019253; GO:0046686; GO:0019344; GO:0009832; GO:0009266; GO:0016049; GO:0009535	response to fructose stimulus; gluconeogenesis; chloroplast envelope; hydrogen peroxide catabolic process; water transport; transketolase activity; cellulose metabolic process; isopentenyl diphosphate biosynthetic process, mevalonate-independent pathway; calcium ion transport; regulation of meristem growth; response to salt stress; hyperosmotic response; cytosol; Golgi organization; metal ion bin…	EC:2.2.1.1	0	0	0
THLARDRAFT_96	96	897.33	Similar to:Arabidopsis thaliana :early-responsive to dehydration stress-related protein ACC:NP_192343	2064	0	88.03	8	early-responsive to dehydration stress-related protein	NP_192343	973	569	548	gi|15233476|ref|NP_192343.1|early-responsive to dehydration stress-related protein	Arabidopsis thaliana	GO:0016023; GO:0005886; GO:0009664; GO:0019252; GO:0009832; GO:0016021; GO:0043085; GO:0000023	cytoplasmic membrane-bounded vesicle; plasma membrane; plant-type cell wall organization; starch biosynthetic process; plant-type cell wall biogenesis; integral to membrane; positive regulation of catalytic activity; maltose metabolic process	0	0	0	0
THLARDRAFT_97	97	1190.99	Similar to:Arabidopsis thaliana :glutaredoxin-c4 ACC:NP_197550	726	5.3e-63	88.4	6	glutaredoxin-c4	NP_197550	204.142	106	104	gi|15241374|ref|NP_197550.1|glutaredoxin-C4	Arabidopsis thaliana	GO:0005794; GO:0016023; GO:0009055; GO:0045454; GO:0008794; GO:0015035	Golgi apparatus; cytoplasmic membrane-bounded vesicle; electron carrier activity; cell redox homeostasis; arsenate reductase (glutaredoxin) activity; protein disulfide oxidoreductase activity	EC:1.20.4.1	0	0	0
THLARDRAFT_98	98	3414.37	Similar to:Eutrema halophilum :translation factor sui1 ACC:BAJ34327	1158	5.8e-67	90.1	6	translation factor sui1	BAJ34327	218.394	112	110	gi|312282923|dbj|BAJ34327.1|unnamed protein product	Eutrema halophilum	GO:0006944; GO:0006413; GO:0048193; GO:0005622; GO:0003743; GO:0006417	cellular membrane fusion; translational initiation; Golgi vesicle transport; intracellular; translation initiation factor activity; regulation of translation	0	0	0	0
THLARDRAFT_99	99	56.29	Similar to:N/A :N/A ACC:N/A	12168	N/A	N/A	N/A	N/A	N/A	N/A	N/A	N/A	N/A	N/A	0	0	0	0	0	0
THLARDRAFT_100	100	217.19	Similar to:Arabidopsis lyrata :poly polymerase-like ACC:XP_002892977	3004	0	80.17	8	poly polymerase-like	XP_002892977	1309.66	717	675	gi|297850192|ref|XP_002892977.1|nucleotidyltransferase family protein	Arabidopsis lyrata	GO:0043631; GO:0006351; GO:0003723; GO:0005515; GO:0004652; GO:0005634; GO:0022402; GO:0005739	RNA polyadenylation; transcription, DNA-dependent; RNA binding; protein binding; polynucleotide adenylyltransferase activity; nucleus; cell cycle process; mitochondrion	EC:2.7.7.19	no IPS match	no IPS match	no IPS match
THLARDRAFT_101	101	246.7	Similar to:Arabidopsis lyrata :udp-glycosyltransferase-like protein ACC:XP_002884020	1634	0	71.3	3	udp-glycosyltransferase-like protein	XP_002884020	819.305	479	436	gi|297832276|ref|XP_002884020.1|hypothetical protein ARALYDRAFT_480568	Arabidopsis lyrata	GO:0008194; GO:0016758; GO:0008152	UDP-glycosyltransferase activity; transferase activity, transferring hexosyl groups; metabolic process	EC:2.4.1.0	IPR002213; IPR002999; G3DSA:3.40.50.2000 (GENE3D), PTHR11926:SF15 (PANTHER), SSF53756 (SUPERFAMILY)	P:GO:0008152	P:metabolic process
THLARDRAFT_102	102	666.81	Similar to:Arabidopsis lyrata :protein ACC:XP_002883292	1316	4.6e-161	74.17	8	protein	XP_002883292	438.343	241	224	gi|297830820|ref|XP_002883292.1|hypothetical protein ARALYDRAFT_898561	Arabidopsis lyrata	GO:0043495; GO:0009767; GO:0016491; GO:0009791; GO:0009534; GO:0009570; GO:0070455; GO:0010181	protein anchor; photosynthetic electron transport chain; oxidoreductase activity; post-embryonic development; chloroplast thylakoid; chloroplast stroma; positive regulation of heme biosynthetic process; FMN binding	0	IPR012349	F:GO:0010181; F:GO:0016491; P:GO:0055114	F:FMN binding; F:oxidoreductase activity; P:oxidation-reduction process
THLARDRAFT_103	103	13089.6	Similar to:Medicago truncatula :rrna intron-encoded homing endonuclease ACC:XP_003614382	6618	1.2e-179	76.8	1	rrna intron-encoded homing endonuclease	XP_003614382	378.252	289	208	gi|357488189|ref|XP_003614382.1|hypothetical protein MTR_5g050970	Medicago truncatula	0	0	0	tmhmm (TMHMM)	no GO terms	no GO terms
THLARDRAFT_104	104	1411.56	Similar to:Brassica napus :glyoxysomal fatty acid beta-oxidation multifunctional protein mfp-a ACC:O49809	2684	0	86.17	20	glyoxysomal fatty acid beta-oxidation multifunctional protein mfp-a	O49809	1350.88	725	702	gi|34922417|sp|O49809.2|MFPA_BRANARecName: Full=Glyoxysomal fatty acid beta-oxidation multifunctional protein MFP-a; Includes: RecName: Full=Enoyl-CoA hydratase/3-2-trans-enoyl-CoA isomerase/3-hydroxybutyryl-CoA epimerase; Includes: RecName: Full=3-hydroxyacyl-CoA dehydrogenase	Brassica napus	GO:0043161; GO:0005829; GO:0005618; GO:0016508; GO:0007031; GO:0005730; GO:0051788; GO:0009506; GO:0008692; GO:0080129; GO:0004165; GO:0016023; GO:0003857; GO:0006635; GO:0000166; GO:0050662; GO:0009407; GO:0004300; GO:0018812; GO:0009514	proteasomal ubiquitin-dependent protein catabolic process; cytosol; cell wall; long-chain-enoyl-CoA hydratase activity; peroxisome organization; nucleolus; response to misfolded protein; plasmodesma; 3-hydroxybutyryl-CoA epimerase activity; proteasome core complex assembly; dodecenoyl-CoA delta-isomerase activity; cytoplasmic membrane-bounded vesicle; 3-hydroxyacyl-CoA dehydrogenase activity; fat…	EC:4.2.1.74; EC:5.1.2.3; EC:5.3.3.8; EC:1.1.1.35; EC:4.2.1.17	IPR001753; IPR006108; IPR006176; IPR006180; IPR008927; IPR013328; IPR016040; IPR018376; G3DSA:3.90.226.10 (GENE3D), PTHR23309 (PANTHER), tmhmm (TMHMM), SSF51735 (SUPERFAMILY), SSF52096 (SUPERFAMILY)	F:GO:0003824; P:GO:0008152; F:GO:0003857; P:GO:0006631; F:GO:0016491; P:GO:0055114; F:GO:0050662; F:GO:0000166	F:catalytic activity; P:metabolic process; F:3-hydroxyacyl-CoA dehydrogenase activity; P:fatty acid metabolic process; F:oxidoreductase activity; P:oxidation-reduction process; F:coenzyme binding; F:nucleotide binding
THLARDRAFT_105	105	952.79	Similar to:Arabidopsis thaliana :dihydrolipoyl dehydrogenase mitochondrial-like ACC:NP_851005	1952	0	93.2	26	dihydrolipoyl dehydrogenase mitochondrial-like	NP_851005	927.932	501	492	gi|30684419|ref|NP_851005.1|dihydrolipoyl dehydrogenase 2	Arabidopsis thaliana	GO:0009750; GO:0005960; GO:0050660; GO:0015043; GO:0009749; GO:0042744; GO:0004148; GO:0048046; GO:0009744; GO:0008270; GO:0005759; GO:0009055; GO:0009507; GO:0005794; GO:0050897; GO:0045454; GO:0005747; GO:0006096; GO:0034976; GO:0006486; GO:0046686; GO:0009416; GO:0009060; GO:0005507; GO:0005524; GO:0009627	response to fructose stimulus; glycine cleavage complex; flavin adenine dinucleotide binding; leghemoglobin reductase activity; response to glucose stimulus; hydrogen peroxide catabolic process; dihydrolipoyl dehydrogenase activity; apoplast; response to sucrose stimulus; zinc ion binding; mitochondrial matrix; electron carrier activity; chloroplast; Golgi apparatus; cobalt ion binding; cell redo…	EC:1.6.2.6; EC:1.8.1.4	0	0	0
THLARDRAFT_106	106	129.54	Similar to:Arabidopsis lyrata :protein ACC:XP_002869223	736	7.3e-51	70.93	5	protein	XP_002869223	171.4	91	88	gi|297802678|ref|XP_002869223.1|hypothetical protein ARALYDRAFT_913110	Arabidopsis lyrata	0	0	0	0	0	0
THLARDRAFT_107	107	7737.46	Similar to:Arabidopsis thaliana :peroxidase ACC:NP_190481	1468	0	93.37	14	peroxidase	NP_190481	648.277	342	325	gi|15229095|ref|NP_190481.1|peroxidase 34	Arabidopsis thaliana	GO:0005829; GO:0042744; GO:0055114; GO:0042742; GO:0009416; GO:0004601; GO:0009505; GO:0005774; GO:0020037; GO:0009826; GO:0050832; GO:0052033; GO:0005794; GO:0048046	cytosol; hydrogen peroxide catabolic process; oxidation-reduction process; defense response to bacterium; response to light stimulus; peroxidase activity; plant-type cell wall; vacuolar membrane; heme binding; unidimensional cell growth; defense response to fungus; pathogen-associated molecular pattern dependent induction by symbiont of host innate immune response; Golgi apparatus; apoplast	EC:1.11.1.7	0	0	0
THLARDRAFT_108	108	131.29	Similar to:Arabidopsis thaliana :auxin response factor 3-like ACC:NP_187615	1222	4.3e-35	61.43	14	auxin response factor 3-like	NP_187615	88.5817	154	93	gi|30681119|ref|NP_187615.2|sequence-specific DNA binding transcription factor	Arabidopsis thaliana	GO:0048438; GO:0048519; GO:0009850; GO:0006355; GO:0010050; GO:0009855; GO:0010051; GO:0048507; GO:0009887; GO:0010158; GO:0003700; GO:0048439; GO:0009725; GO:0009616	floral whorl development; negative regulation of biological process; auxin metabolic process; regulation of transcription, DNA-dependent; vegetative phase change; determination of bilateral symmetry; xylem and phloem pattern formation; meristem development; organ morphogenesis; abaxial cell fate specification; sequence-specific DNA binding transcription factor activity; flower morphogenesis; resp…	0	0	0	0
THLARDRAFT_109	109	192.24	Similar to:Arabidopsis thaliana :2-oxoglutarate malate translocator ACC:NP_201233	2113	0	83.83	8	2-oxoglutarate malate translocator	NP_201233	833.558	522	479	gi|15237658|ref|NP_201233.1|dicarboxylate transporter 2.2	Arabidopsis thaliana	GO:0015367; GO:0009624; GO:0009941; GO:0055085; GO:0015743; GO:0009534; GO:0016020; GO:0006814	oxoglutarate:malate antiporter activity; response to nematode; chloroplast envelope; transmembrane transport; malate transport; chloroplast thylakoid; membrane; sodium ion transport	0	0	0	0
THLARDRAFT_110	110	1812.38	Similar to:Crassostrea gigas :calmodulin ACC:EKC20234	1449	1.1e-39	55.23	7	calmodulin	EKC20234	160.999	330	167	gi|405952420|gb|EKC20234.1|Calmodulin	Crassostrea gigas	GO:0005982; GO:0051640; GO:0009909; GO:0044444; GO:0005634; GO:0005886; GO:0009612	starch metabolic process; organelle localization; regulation of flower development; cytoplasmic part; nucleus; plasma membrane; response to mechanical stimulus	0	0	0	0
THLARDRAFT_111	111	3391.52	Similar to:Eutrema halophilum :copper zinc superoxide dismutase ACC:BAJ34461	976	3.3e-105	87.73	17	copper zinc superoxide dismutase	BAJ34461	318.546	218	203	gi|312283191|dbj|BAJ34461.1|unnamed protein product	Eutrema halophilum	GO:0071472; GO:0005507; GO:0071484; GO:0071457; GO:0055114; GO:0008270; GO:0010039; GO:0004784; GO:0071493; GO:0009579; GO:0071329; GO:0046688; GO:0009570; GO:0009407; GO:0019430; GO:0035195; GO:0048046	cellular response to salt stress; copper ion binding; cellular response to light intensity; cellular response to ozone; oxidation-reduction process; zinc ion binding; response to iron ion; superoxide dismutase activity; cellular response to UV-B; thylakoid; cellular response to sucrose stimulus; response to copper ion; chloroplast stroma; toxin catabolic process; removal of superoxide radicals; g…	EC:1.15.1.1	0	0	0
THLARDRAFT_112	112	1078.64	Similar to:Arabidopsis thaliana :isocitrate dehydrogenase ACC:NP_195252	1492	0	93.3	14	isocitrate dehydrogenase	NP_195252	696.427	367	364	gi|15236932|ref|NP_195252.1|Isocitrate dehydrogenase	Arabidopsis thaliana	GO:0051287; GO:0008270; GO:0005739; GO:0006098; GO:0009651; GO:0004449; GO:0006099; GO:0000287; GO:0007030; GO:0006096; GO:0007033; GO:0006102; GO:0009853; GO:0046686	NAD binding; zinc ion binding; mitochondrion; pentose-phosphate shunt; response to salt stress; isocitrate dehydrogenase (NAD+) activity; tricarboxylic acid cycle; magnesium ion binding; Golgi organization; glycolysis; vacuole organization; isocitrate metabolic process; photorespiration; response to cadmium ion	EC:1.1.1.41	0	0	0
THLARDRAFT_113	113	483.81	Similar to:Arabidopsis lyrata :probable methyltransferase pmt26-like ACC:XP_002881329	2786	0	81.6	4	probable methyltransferase pmt26-like	XP_002881329	1304.27	780	716	gi|297826893|ref|XP_002881329.1|hypothetical protein ARALYDRAFT_482372	Arabidopsis lyrata	GO:0009506; GO:0005794; GO:0032259; GO:0008168	plasmodesma; Golgi apparatus; methylation; methyltransferase activity	EC:2.1.1.0	0	0	0
THLARDRAFT_114	114	626.27	Similar to:Arabidopsis thaliana :cbl-interacting serine threonine-protein kinase 8-like ACC:NP_194171	1775	0	87.37	11	cbl-interacting serine threonine-protein kinase 8-like	NP_194171	887.871	445	435	gi|15233820|ref|NP_194171.1|CBL-interacting serine/threonine-protein kinase 8	Arabidopsis thaliana	GO:0046777; GO:0009749; GO:0048364; GO:0009651; GO:0009705; GO:0004713; GO:0005524; GO:0010167; GO:0007165; GO:0004683; GO:0005886	protein autophosphorylation; response to glucose stimulus; root development; response to salt stress; plant-type vacuole membrane; protein tyrosine kinase activity; ATP binding; response to nitrate; signal transduction; calmodulin-dependent protein kinase activity; plasma membrane	EC:2.7.10.0; EC:2.7.11.17	0	0	0
THLARDRAFT_115	115	551.17	Similar to:Arabidopsis lyrata :f-box family protein ACC:XP_002870048	1757	0	77.9	1	f-box family protein	XP_002870048	611.683	400	357	gi|297804328|ref|XP_002870048.1|F-box family protein	Arabidopsis lyrata	GO:0010286	heat acclimation	0	0	0	0
THLARDRAFT_116	116	50.2	Similar to:Arabidopsis lyrata :disease resistance rpp5 like protein ACC:XP_002870126	2241	0	70.5	12	disease resistance rpp5 like protein	XP_002870126	783.867	698	504	gi|297804484|ref|XP_002870126.1|hypothetical protein ARALYDRAFT_493178	Arabidopsis lyrata	GO:0009862; GO:0043531; GO:0030275; GO:0009733; GO:2000071; GO:0009861; GO:0005792; GO:0009817; GO:0015979; GO:0005737; GO:0009816; GO:0005634	systemic acquired resistance, salicylic acid mediated signaling pathway; ADP binding; LRR domain binding; response to auxin stimulus; regulation of defense response by callose deposition; jasmonic acid and ethylene-dependent systemic resistance; microsome; defense response to fungus, incompatible interaction; photosynthesis; cytoplasm; defense response to bacterium, incompatible interaction; nucl…	0	0	0	0
THLARDRAFT_117	117	5730.28	Similar to:Arabidopsis lyrata :nonspecific lipid-transfer protein precursor ACC:XP_002866326	310	5.4e-15	61.88	4	nonspecific lipid-transfer protein precursor	XP_002866326	74.3294	97	57	gi|297796883|ref|XP_002866326.1|hypothetical protein ARALYDRAFT_919161	Arabidopsis lyrata	GO:0009414; GO:0006810; GO:0009737; GO:0009651	response to water deprivation; transport; response to abscisic acid stimulus; response to salt stress	0	0	0	0
THLARDRAFT_118	118	5265.75	Similar to:Eutrema halophilum :lipid transfer protein precursor ACC:AAM19702	574	2.3e-33	59.57	7	lipid transfer protein precursor	AAM19702	125.176	103	74	gi|20340231|gb|AAM19702.1|AF499715_1lipid transfer protein 4-like protein	Eutrema halophilum	GO:0042538; GO:0009414; GO:0009409; GO:0005618; GO:0006869; GO:0009737; GO:0048046	hyperosmotic salinity response; response to water deprivation; response to cold; cell wall; lipid transport; response to abscisic acid stimulus; apoplast	0	0	0	0
THLARDRAFT_119	119	113.31	Similar to:Arabidopsis thaliana :major facilitator protein ACC:NP_174432	1931	0	73.63	15	major facilitator protein	NP_174432	887.486	586	545	gi|145336307|ref|NP_174432.2|nuclear fusion defective 4 protein	Arabidopsis thaliana	GO:0030527; GO:0005739; GO:0009651; GO:0016572; GO:0006364; GO:0006333; GO:0006084; GO:0051567; GO:0003677; GO:0006342; GO:0000785; GO:0003700; GO:0008283; GO:0003682; GO:0005634	structural constituent of chromatin; mitochondrion; response to salt stress; histone phosphorylation; rRNA processing; chromatin assembly or disassembly; acetyl-CoA metabolic process; histone H3-K9 methylation; DNA binding; chromatin silencing; chromatin; sequence-specific DNA binding transcription factor activity; cell proliferation; chromatin binding; nucleus	0	0	0	0
THLARDRAFT_120	120	771.48	Similar to:Arabidopsis thaliana :dcn1-like protein 4 ACC:NP_001154344	1249	3.8e-133	82.2	1	dcn1-like protein 4	NP_001154344	393.275	231	216	gi|238478498|ref|NP_001154344.1|uncharacterized protein	Arabidopsis thaliana	GO:0005509	calcium ion binding	0	0	0	0
THLARDRAFT_121	121	379.24	Similar to:Arabidopsis lyrata :autoinhibited calcium atpase ACC:XP_002878146	3565	0	85.7	22	autoinhibited calcium atpase	XP_002878146	1990.31	1025	1004	gi|297820526|ref|XP_002878146.1|hypothetical protein ARALYDRAFT_486176	Arabidopsis lyrata	GO:0009705; GO:0008270; GO:0010363; GO:0009651; GO:0009624; GO:0006612; GO:0042742; GO:0016021; GO:0043069; GO:0005794; GO:0006730; GO:0004089; GO:0006754; GO:0006882; GO:0055081; GO:0005388; GO:0009963; GO:0070588; GO:0009535; GO:0005886; GO:0005516; GO:0005524	plant-type vacuole membrane; zinc ion binding; regulation of plant-type hypersensitive response; response to salt stress; response to nematode; protein targeting to membrane; defense response to bacterium; integral to membrane; negative regulation of programmed cell death; Golgi apparatus; one-carbon metabolic process; carbonate dehydratase activity; ATP biosynthetic process; cellular zinc ion ho…	EC:4.2.1.1; EC:3.6.3.8	0	0	0
THLARDRAFT_122	122	952.48	Similar to:Arabidopsis lyrata :esterase lipase domain-containing protein ACC:XP_002874282	2181	0	84.8	9	esterase lipase domain-containing protein	XP_002874282	608.986	366	331	gi|297812797|ref|XP_002874282.1|predicted protein	Arabidopsis lyrata	GO:0016558; GO:0009536; GO:0006661; GO:0004842; GO:0005524; GO:0006635; GO:0005515; GO:0046482; GO:0010260	protein import into peroxisome matrix; plastid; phosphatidylinositol biosynthetic process; ubiquitin-protein ligase activity; ATP binding; fatty acid beta-oxidation; protein binding; para-aminobenzoic acid metabolic process; organ senescence	EC:6.3.2.19	0	0	0
THLARDRAFT_123	123	1219.16	Similar to:Arabidopsis thaliana :protein ACC:NP_187789	2074	0	93.2	13	protein	NP_187789	1039.64	537	534	gi|15229866|ref|NP_187789.1|TCP-1/cpn60 chaperonin family protein	Arabidopsis thaliana	GO:0005829; GO:0003676; GO:0006457; GO:0009651; GO:0008026; GO:0042545; GO:0005524; GO:0006139; GO:0006096; GO:0006094; GO:0051082; GO:0009664; GO:0046686	cytosol; nucleic acid binding; protein folding; response to salt stress; ATP-dependent helicase activity; cell wall modification; ATP binding; nucleobase-containing compound metabolic process; glycolysis; gluconeogenesis; unfolded protein binding; plant-type cell wall organization; response to cadmium ion	0	0	0	0
THLARDRAFT_124	124	643.05	Similar to:Arabidopsis thaliana :abc-type co2+ transport permease component ACC:NP_974571	925	2.8e-62	82.4	5	abc-type co2+ transport permease component	NP_974571	207.223	209	184	gi|42572949|ref|NP_974571.1|uncharacterized protein	Arabidopsis thaliana	GO:0016772; GO:0016556; GO:0010207; GO:0009507; GO:0016020	transferase activity, transferring phosphorus-containing groups; mRNA modification; photosystem II assembly; chloroplast; membrane	0	0	0	0
THLARDRAFT_125	125	1137	Similar to:Arabidopsis lyrata :dna photolyase protein ACC:XP_002880314	1649	0	80.97	8	dna photolyase protein	XP_002880314	722.62	442	408	gi|297824863|ref|XP_002880314.1|photolyase/blue-light receptor 2	Arabidopsis lyrata	GO:0006655; GO:0006281; GO:0019288; GO:0016117; GO:0004872; GO:0000023; GO:0019252; GO:0003904	phosphatidylglycerol biosynthetic process; DNA repair; isopentenyl diphosphate biosynthetic process, mevalonate-independent pathway; carotenoid biosynthetic process; receptor activity; maltose metabolic process; starch biosynthetic process; deoxyribodipyrimidine photo-lyase activity	EC:4.1.99.3	0	0	0
THLARDRAFT_126	126	688.52	Similar to:Arabidopsis thaliana :calcium-transporting atpase plasma membrane-type-like ACC:NP_194719	3571	0	85.07	20	calcium-transporting atpase plasma membrane-type-like	NP_194719	1844.32	1069	1037	gi|15233753|ref|NP_194719.1|Ca2+-transporting ATPase	Arabidopsis thaliana	GO:0048281; GO:0007338; GO:0010584; GO:0008270; GO:0009827; GO:0043621; GO:0009624; GO:0016021; GO:0006730; GO:0004089; GO:0006754; GO:0006882; GO:0005388; GO:0009506; GO:0048367; GO:0070588; GO:0005886; GO:0005516; GO:0005524; GO:0009860	inflorescence morphogenesis; single fertilization; pollen exine formation; zinc ion binding; plant-type cell wall modification; protein self-association; response to nematode; integral to membrane; one-carbon metabolic process; carbonate dehydratase activity; ATP biosynthetic process; cellular zinc ion homeostasis; calcium-transporting ATPase activity; plasmodesma; shoot development; calcium ion …	EC:4.2.1.1; EC:3.6.3.8	0	0	0
THLARDRAFT_127	127	2766.71	Similar to:Arabidopsis lyrata :40s ribosomal protein s2 ACC:XP_002886684	1235	5.3e-154	94.1	12	40s ribosomal protein s2	XP_002886684	448.358	233	224	gi|297837605|ref|XP_002886684.1|hypothetical protein ARALYDRAFT_475376	Arabidopsis lyrata	GO:0001510; GO:0006412; GO:0005618; GO:0003723; GO:0005730; GO:0009506; GO:0003735; GO:0009220; GO:0022627; GO:0009507; GO:0005794; GO:0005886	RNA methylation; translation; cell wall; RNA binding; nucleolus; plasmodesma; structural constituent of ribosome; pyrimidine ribonucleotide biosynthetic process; cytosolic small ribosomal subunit; chloroplast; Golgi apparatus; plasma membrane	0	0	0	0
THLARDRAFT_128	128	841.32	Similar to:Arabidopsis lyrata :protein ACC:XP_002892714	2644	0	66.7	14	protein	XP_002892714	1155.58	758	671	gi|297849666|ref|XP_002892714.1|S1 RNA-binding domain-containing protein	Arabidopsis lyrata	GO:0006098; GO:0016117; GO:0006655; GO:0019252; GO:0019288; GO:0009902; GO:0009507; GO:0015995; GO:0034660; GO:0019344; GO:0003723; GO:0009073; GO:0042793; GO:0010027	pentose-phosphate shunt; carotenoid biosynthetic process; phosphatidylglycerol biosynthetic process; starch biosynthetic process; isopentenyl diphosphate biosynthetic process, mevalonate-independent pathway; chloroplast relocation; chloroplast; chlorophyll biosynthetic process; ncRNA metabolic process; cysteine biosynthetic process; RNA binding; aromatic amino acid family biosynthetic process; tr…	0	0	0	0
THLARDRAFT_129	129	1137.77	Similar to:Arabidopsis lyrata :ubiquinol-cytochrome c reductase iron-sulfur subunit ACC:XP_002873613	1269	4.1e-158	87.43	6	ubiquinol-cytochrome c reductase iron-sulfur subunit	XP_002873613	458.759	274	261	gi|297811459|ref|XP_002873613.1|hypothetical protein ARALYDRAFT_488163	Arabidopsis lyrata	GO:0046872; GO:0005750; GO:0008121; GO:0051537; GO:0016021; GO:0022900	metal ion binding; mitochondrial respiratory chain complex III; ubiquinol-cytochrome-c reductase activity; 2 iron, 2 sulfur cluster binding; integral to membrane; electron transport chain	EC:1.10.2.2	0	0	0
THLARDRAFT_130	130	1821.15	Similar to:Eutrema halophilum :carotenoid cleavage dioxygenase 4 ACC:BAJ34120	2155	0	85.03	8	carotenoid cleavage dioxygenase 4	BAJ34120	1083.94	571	548	gi|312282509|dbj|BAJ34120.1|unnamed protein product	Eutrema halophilum	GO:0010287; GO:0009718; GO:0005840; GO:0003735; GO:0005515; GO:0016702; GO:0006412; GO:0019843	plastoglobule; anthocyanin biosynthetic process; ribosome; structural constituent of ribosome; protein binding; oxidoreductase activity, acting on single donors with incorporation of molecular oxygen, incorporation of two atoms of oxygen; translation; rRNA binding	EC:1.13.11.0	0	0	0
THLARDRAFT_131	131	83.38	Similar to:Arabidopsis thaliana :concanavalin a-like lectin kinase-like protein ACC:NP_190130	3509	0	77.7	19	concanavalin a-like lectin kinase-like protein	NP_190130	968.378	571	529	gi|15230700|ref|NP_190130.1|concanavalin A-like lectin kinase-like protein	Arabidopsis thaliana	GO:0071472; GO:0030246; GO:0071369; GO:0004675; GO:0002229; GO:0010106; GO:0004713; GO:0015706; GO:0006826; GO:0009753; GO:0048041; GO:0046777; GO:0010043; GO:0010167; GO:0009506; GO:0005886; GO:0005524; GO:0009694; GO:0005739	cellular response to salt stress; carbohydrate binding; cellular response to ethylene stimulus; transmembrane receptor protein serine/threonine kinase activity; defense response to oomycetes; cellular response to iron ion starvation; protein tyrosine kinase activity; nitrate transport; iron ion transport; response to jasmonic acid stimulus; focal adhesion assembly; protein autophosphorylation; re…	EC:2.7.10.0	0	0	0
THLARDRAFT_132	132	103.42	Similar to:Arabidopsis lyrata :triacylglycerol lipase sdp1-like ACC:XP_002878133	630	1.5e-77	51.77	5	triacylglycerol lipase sdp1-like	XP_002878133	258.455	190	151	gi|297820500|ref|XP_002878133.1|hypothetical protein ARALYDRAFT_907172	Arabidopsis lyrata	GO:0048868; GO:0048610; GO:0009062; GO:0016787; GO:0005525	pollen tube development; cellular process involved in reproduction; fatty acid catabolic process; hydrolase activity; GTP binding	0	0	0	0
THLARDRAFT_133	133	498.8	Similar to:Arabidopsis lyrata :protein ACC:XP_002882914	2242	0	61.08	2	protein	XP_002882914	699.893	685	566	gi|297830064|ref|XP_002882914.1|hypothetical protein ARALYDRAFT_478940	Arabidopsis lyrata	GO:0010207; GO:0009507	photosystem II assembly; chloroplast	0	0	0	0
THLARDRAFT_134	134	2090.48	Similar to:Arabidopsis thaliana :plastid-specific ribosomal protein 6 ACC:NP_568358	696	1.1e-40	73.47	5	plastid-specific ribosomal protein 6	NP_568358	145.206	112	100	gi|18418457|ref|NP_568358.1|plastid-specific 50S ribosomal protein 6	Arabidopsis thaliana	GO:0005840; GO:0003735; GO:0009507; GO:0006412; GO:0019843	ribosome; structural constituent of ribosome; chloroplast; translation; rRNA binding	0	0	0	0
THLARDRAFT_135	135	892.52	Similar to:Arabidopsis thaliana :urease accessory protein ACC:NP_001031481	2034	2.8e-173	94.87	9	urease accessory protein	NP_001031481	507.294	258	250	gi|79324312|ref|NP_001031481.1|urease accessory protein	Arabidopsis thaliana	GO:0016151; GO:0010264; GO:0016021; GO:0009941; GO:0005524; GO:0048554; GO:0009535; GO:0006807; GO:0010287	nickel cation binding; myo-inositol hexakisphosphate biosynthetic process; integral to membrane; chloroplast envelope; ATP binding; positive regulation of metalloenzyme activity; chloroplast thylakoid membrane; nitrogen compound metabolic process; plastoglobule	0	0	0	0
THLARDRAFT_136	136	1662.53	Similar to:Arabidopsis thaliana :hydroperoxide lyase ACC:AAC69871	2085	0	79.93	11	hydroperoxide lyase	AAC69871	582.022	346	311	gi|3822403|gb|AAC69871.1|hydroperoxide lyase	Arabidopsis thaliana	GO:0009684; GO:0006631; GO:0055114; GO:0009611; GO:0009941; GO:0016705; GO:0009055; GO:0004497; GO:0006569; GO:0047987; GO:0020037	indoleacetic acid biosynthetic process; fatty acid metabolic process; oxidation-reduction process; response to wounding; chloroplast envelope; oxidoreductase activity, acting on paired donors, with incorporation or reduction of molecular oxygen; electron carrier activity; monooxygenase activity; tryptophan catabolic process; hydroperoxide dehydratase activity; heme binding	EC:4.2.1.92	0	0	0
THLARDRAFT_137	137	2065.28	Similar to:Eutrema halophilum :atp-dependent zinc metalloprotease ftsh chloroplastic-like ACC:BAJ33965	2492	0	91.07	23	atp-dependent zinc metalloprotease ftsh chloroplastic-like	BAJ33965	1139.02	681	658	gi|312282199|dbj|BAJ33965.1|unnamed protein product	Eutrema halophilum	GO:0006098; GO:0009941; GO:0042744; GO:0008270; GO:0035304; GO:0004176; GO:0008568; GO:0010207; GO:0031977; GO:0009902; GO:0051301; GO:0016021; GO:0004222; GO:0010304; GO:0010206; GO:0006508; GO:0045893; GO:0042793; GO:0009535; GO:0006364; GO:0005524; GO:0010027; GO:0010205	pentose-phosphate shunt; chloroplast envelope; hydrogen peroxide catabolic process; zinc ion binding; regulation of protein dephosphorylation; ATP-dependent peptidase activity; microtubule-severing ATPase activity; photosystem II assembly; thylakoid lumen; chloroplast relocation; cell division; integral to membrane; metalloendopeptidase activity; PSII associated light-harvesting complex II catabo…	EC:3.6.4.3; EC:3.4.24.0	0	0	0
THLARDRAFT_138	138	5607.99	Similar to:Eutrema halophilum :malate dehydrogenase ACC:BAJ34213	1620	0	95.47	23	malate dehydrogenase	BAJ34213	645.195	332	329	gi|312282695|dbj|BAJ34213.1|unnamed protein product	Eutrema halophilum	GO:0005829; GO:0030060; GO:0009651; GO:0009506; GO:0009266; GO:0016746; GO:0006108; GO:0006099; GO:0005774; GO:0044262; GO:0006972; GO:0006833; GO:0007030; GO:0000166; GO:0006096; GO:0009570; GO:0006094; GO:0010043; GO:0046686; GO:0005794; GO:0005634; GO:0005886; GO:0048046	cytosol; L-malate dehydrogenase activity; response to salt stress; plasmodesma; response to temperature stimulus; transferase activity, transferring acyl groups; malate metabolic process; tricarboxylic acid cycle; vacuolar membrane; cellular carbohydrate metabolic process; hyperosmotic response; water transport; Golgi organization; nucleotide binding; glycolysis; chloroplast stroma; gluconeogenes…	EC:1.1.1.37	0	0	0
THLARDRAFT_139	139	9227.64	Similar to:Eutrema halophilum :plastocyanin ACC:BAJ33832	1009	9e-93	83.53	32	plastocyanin	BAJ33832	284.648	167	163	gi|312281933|dbj|BAJ33832.1|unnamed protein product	Eutrema halophilum	GO:0010155; GO:0006098; GO:0010218; GO:0017148; GO:0042744; GO:0009744; GO:0035304; GO:0055070; GO:0009825; GO:0010114; GO:0030003; GO:0009055; GO:0043481; GO:0048767; GO:0009773; GO:0009965; GO:0010817; GO:0009570; GO:0046688; GO:0000271; GO:0009637; GO:0070838; GO:0009644; GO:0046686; GO:0019344; GO:0009657; GO:0009932; GO:0045893; GO:0009543; GO:0009535; GO:0005507; GO:0071555	regulation of proton transport; pentose-phosphate shunt; response to far red light; negative regulation of translation; hydrogen peroxide catabolic process; response to sucrose stimulus; regulation of protein dephosphorylation; copper ion homeostasis; multidimensional cell growth; response to red light; cellular cation homeostasis; electron carrier activity; anthocyanin accumulation in tissues in…	0	0	0	0
THLARDRAFT_140	140	190.61	Similar to:Arabidopsis lyrata :protein ACC:XP_002892379	966	6.6e-125	88.53	3	protein	XP_002892379	367.466	200	183	gi|297848996|ref|XP_002892379.1|hypothetical protein ARALYDRAFT_887918	Arabidopsis lyrata	0	0	0	0	0	0
THLARDRAFT_141	141	549.38	Similar to:Arabidopsis lyrata :cytosolic factor ACC:XP_002893236	2544	0	75.5	19	cytosolic factor	XP_002893236	932.554	693	579	gi|297850710|ref|XP_002893236.1|hypothetical protein ARALYDRAFT_472493	Arabidopsis lyrata	GO:0005829; GO:0048767; GO:0009651; GO:0016021; GO:0009506; GO:0009266; GO:0002020; GO:0009860; GO:0006972; GO:0006833; GO:0007030; GO:0006096; GO:0005215; GO:0009507; GO:0005773; GO:0046686; GO:0005794; GO:0005886; GO:0048046	cytosol; root hair elongation; response to salt stress; integral to membrane; plasmodesma; response to temperature stimulus; protease binding; pollen tube growth; hyperosmotic response; water transport; Golgi organization; glycolysis; transporter activity; chloroplast; vacuole; response to cadmium ion; Golgi apparatus; plasma membrane; apoplast	0	0	0	0
THLARDRAFT_142	142	680.85	Similar to:Arabidopsis lyrata :sulfate transporter ACC:XP_002873617	2389	0	87.4	5	sulfate transporter	XP_002873617	1132.09	664	651	gi|297811467|ref|XP_002873617.1|SULTR4_1	Arabidopsis lyrata	GO:0008272; GO:0055085; GO:0016021; GO:0009536; GO:0008271	sulfate transport; transmembrane transport; integral to membrane; plastid; secondary active sulfate transmembrane transporter activity	0	0	0	0
THLARDRAFT_143	143	2809.45	Similar to:Arabidopsis thaliana :fructose-bisphosphate class i ACC:NP_181187	1384	0	92.63	30	fructose-bisphosphate class i	NP_181187	715.301	358	354	gi|15227981|ref|NP_181187.1|fructose-bisphosphate aldolase, class I	Arabidopsis thaliana	GO:0009750; GO:0005774; GO:0051788; GO:0009853; GO:0006098; GO:0006094; GO:0009749; GO:0048046; GO:0009744; GO:0006833; GO:0009651; GO:0080167; GO:0080129; GO:0009507; GO:0005618; GO:0005794; GO:0006972; GO:0005730; GO:0005829; GO:0006511; GO:0007030; GO:0006096; GO:0046686; GO:0005740; GO:0009506; GO:0009266; GO:0004332; GO:0005886; GO:0005507; GO:0006085	response to fructose stimulus; vacuolar membrane; response to misfolded protein; photorespiration; pentose-phosphate shunt; gluconeogenesis; response to glucose stimulus; apoplast; response to sucrose stimulus; water transport; response to salt stress; response to karrikin; proteasome core complex assembly; chloroplast; cell wall; Golgi apparatus; hyperosmotic response; nucleolus; cytosol; ubiqui…	EC:4.1.2.13	0	0	0
THLARDRAFT_144	144	53.52	Similar to:Arabidopsis thaliana :flavin-containing monooxygenase yucca8-like ACC:NP_194601	1754	0	85.8	6	flavin-containing monooxygenase yucca8-like	NP_194601	822.772	426	406	gi|15235409|ref|NP_194601.1|flavin-containing monooxygenase-like protein	Arabidopsis thaliana	GO:0009851; GO:0050660; GO:0050661; GO:0004499; GO:0009742; GO:0055114	auxin biosynthetic process; flavin adenine dinucleotide binding; NADP binding; N,N-dimethylaniline monooxygenase activity; brassinosteroid mediated signaling pathway; oxidation-reduction process	EC:1.14.13.8	0	0	0
THLARDRAFT_145	145	2469.26	Similar to:Olimarabidopsis pumila :atp synthase cf1 beta subunit ACC:YP_001123122	3564	0	98.17	18	atp synthase cf1 beta subunit	YP_001123122	1002.28	498	497	gi|139389425|ref|YP_001123122.1|ATP synthase CF1 beta subunit	Olimarabidopsis pumila	GO:0046961; GO:0009544; GO:0008270; GO:0010319; GO:0008553; GO:0046933; GO:0031977; GO:0015979; GO:0015991; GO:0005618; GO:0006091; GO:0042777; GO:0005754; GO:0006354; GO:0009817; GO:0009409; GO:0010287; GO:0005524	proton-transporting ATPase activity, rotational mechanism; chloroplast ATP synthase complex; zinc ion binding; stromule; hydrogen-exporting ATPase activity, phosphorylative mechanism; hydrogen ion transporting ATP synthase activity, rotational mechanism; thylakoid lumen; photosynthesis; ATP hydrolysis coupled proton transport; cell wall; generation of precursor metabolites and energy; plasma memb…	EC:3.6.3.6	0	0	0
THLARDRAFT_146	146	343.21	Similar to:Arabidopsis lyrata :zinc finger (b-box type) family protein ACC:XP_002893503	1814	0	68.63	5	zinc finger (b-box type) family protein	XP_002893503	610.527	445	368	gi|297851244|ref|XP_002893503.1|zinc finger (B-box type) family protein	Arabidopsis lyrata	GO:0008270; GO:0005622; GO:0006355; GO:0007623; GO:0003700	zinc ion binding; intracellular; regulation of transcription, DNA-dependent; circadian rhythm; sequence-specific DNA binding transcription factor activity	0	0	0	0
THLARDRAFT_147	147	1104.97	Similar to:Arabidopsis thaliana :e3 ubiquitin-protein ligase rnf167-like ACC:NP_177343	2072	0	82	5	e3 ubiquitin-protein ligase rnf167-like	NP_177343	642.499	448	417	gi|22330577|ref|NP_177343.2|protease-associated and C3HC4-type RING finger domain-containing protein	Arabidopsis thaliana	GO:0016020; GO:0016023; GO:0006508; GO:0008270; GO:0008233	membrane; cytoplasmic membrane-bounded vesicle; proteolysis; zinc ion binding; peptidase activity	0	0	0	0
THLARDRAFT_148	148	5364.9	Similar to:Arabidopsis thaliana :protein reca ACC:NP_565198	2303	0	86.47	10	protein reca	NP_565198	798.89	439	416	gi|18412241|ref|NP_565198.1|DNA repair protein recA-like 1	Arabidopsis thaliana	GO:0005388; GO:0003684; GO:0006281; GO:0009432; GO:0009536; GO:0005524; GO:0007131; GO:0009691; GO:0003697; GO:0008094	calcium-transporting ATPase activity; damaged DNA binding; DNA repair; SOS response; plastid; ATP binding; reciprocal meiotic recombination; cytokinin biosynthetic process; single-stranded DNA binding; DNA-dependent ATPase activity	EC:3.6.3.8	0	0	0
THLARDRAFT_149	149	707.96	Similar to:Arabidopsis thaliana :uridine 5 -monophosphate synthase-like ACC:AAK69440	1761	0	86.87	7	uridine 5 -monophosphate synthase-like	AAK69440	857.055	476	463	gi|14582292|gb|AAK69440.1|AF276887_1UMP synthase	Arabidopsis thaliana	GO:0005829; GO:0044205; GO:0004590; GO:0006207; GO:0046686; GO:0016036; GO:0004588	cytosol; 'de novo' UMP biosynthetic process; orotidine-5'-phosphate decarboxylase activity; 'de novo' pyrimidine nucleobase biosynthetic process; response to cadmium ion; cellular response to phosphate starvation; orotate phosphoribosyltransferase activity	EC:4.1.1.23; EC:2.4.2.10	0	0	0
THLARDRAFT_150	150	593.66	Similar to:Arabidopsis thaliana :aaa-type atpase family protein ACC:NP_189492	1970	0	76.83	14	aaa-type atpase family protein	NP_189492	702.975	459	416	gi|15233010|ref|NP_189492.1|AAA-type ATPase family protein	Arabidopsis thaliana	GO:0001666; GO:0009862; GO:0010431; GO:0005739; GO:0009506; GO:0009941; GO:0005471; GO:0005524; GO:0009737; GO:0016887; GO:0009723; GO:0010310; GO:0016020; GO:0005783	response to hypoxia; systemic acquired resistance, salicylic acid mediated signaling pathway; seed maturation; mitochondrion; plasmodesma; chloroplast envelope; ATP:ADP antiporter activity; ATP binding; response to abscisic acid stimulus; ATPase activity; response to ethylene stimulus; regulation of hydrogen peroxide metabolic process; membrane; endoplasmic reticulum	EC:3.6.1.3	0	0	0
THLARDRAFT_151	151	584.17	Similar to:Arabidopsis lyrata :protein scai-like ACC:XP_002866906	2265	0	72.57	2	protein scai-like	XP_002866906	1088.95	596	566	gi|297798044|ref|XP_002866906.1|hypothetical protein ARALYDRAFT_490794	Arabidopsis lyrata	GO:0038032; GO:0005829	termination of G-protein coupled receptor signaling pathway; cytosol	0	0	0	0
THLARDRAFT_152	152	158.92	Similar to:Arabidopsis lyrata :f-box kelch-repeat protein ACC:XP_002868960	1642	1.3e-116	50.03	4	f-box kelch-repeat protein	XP_002868960	318.161	284	214	gi|297802152|ref|XP_002868960.1|hypothetical protein ARALYDRAFT_912541	Arabidopsis lyrata	0	0	0	0	0	0
THLARDRAFT_153	153	463.27	Similar to:Arabidopsis lyrata :f-box kelch-repeat protein ACC:XP_002868960	1305	1.3e-163	53.1	4	f-box kelch-repeat protein	XP_002868960	479.174	388	301	gi|297802152|ref|XP_002868960.1|hypothetical protein ARALYDRAFT_912541	Arabidopsis lyrata	0	0	0	0	0	0
THLARDRAFT_154	154	882.73	Similar to:Arabidopsis thaliana :o-methyltransferase-like protein ACC:NP_173534	1369	0	80.1	6	o-methyltransferase-like protein	NP_173534	669.078	373	355	gi|15218133|ref|NP_173534.1|O-methyltransferase-like protein	Arabidopsis thaliana	GO:0042343; GO:0046983; GO:0008171; GO:0032259; GO:0009809; GO:0005829	indole glucosinolate metabolic process; protein dimerization activity; O-methyltransferase activity; methylation; lignin biosynthetic process; cytosol	0	0	0	0
THLARDRAFT_155	155	238.26	Similar to:Arabidopsis lyrata :uncharacterized partial ACC:XP_002877850	2358	0	53.83	4	uncharacterized partial	XP_002877850	984.556	689	575	gi|297819934|ref|XP_002877850.1|hypothetical protein ARALYDRAFT_323774	Arabidopsis lyrata	0	0	0	0	0	0
THLARDRAFT_156	156	381.47	Similar to:Arabidopsis thaliana :presenilin-like protein at1g08700-like ACC:NP_172346	1579	0	68.6	22	presenilin-like protein at1g08700-like	NP_172346	602.053	453	376	gi|15223879|ref|NP_172346.1|Presenilin-1	Arabidopsis thaliana	GO:0016036; GO:0019375; GO:0007267; GO:0006275; GO:0016023; GO:0051567; GO:0010389; GO:0008283; GO:0048453; GO:0006342; GO:0006306; GO:0048451; GO:0004427; GO:0009555; GO:0004190; GO:0019722; GO:0035196; GO:0010267; GO:0009909; GO:0051262; GO:0005887; GO:0009616	cellular response to phosphate starvation; galactolipid biosynthetic process; cell-cell signaling; regulation of DNA replication; cytoplasmic membrane-bounded vesicle; histone H3-K9 methylation; regulation of G2/M transition of mitotic cell cycle; cell proliferation; sepal formation; chromatin silencing; DNA methylation; petal formation; inorganic diphosphatase activity; pollen development; aspar…	EC:3.6.1.1; EC:3.4.23.0	0	0	0
THLARDRAFT_157	157	1545.72	Similar to:Arabidopsis lyrata :60s ribosomal protein l30 ACC:XP_002883147	684	1.3e-70	96.5	6	60s ribosomal protein l30	XP_002883147	222.246	112	111	gi|297830530|ref|XP_002883147.1|60S ribosomal protein L30	Arabidopsis lyrata	GO:0003735; GO:0009506; GO:0005886; GO:0022625; GO:0006412; GO:0009620	structural constituent of ribosome; plasmodesma; plasma membrane; cytosolic large ribosomal subunit; translation; response to fungus	0	0	0	0
THLARDRAFT_158	158	1884.41	Similar to:Eutrema halophilum :late embryogenesis abundant protein ACC:BAJ34567	718	1.4e-50	64.7	3	late embryogenesis abundant protein	BAJ34567	170.629	101	91	gi|312283403|dbj|BAJ34567.1|unnamed protein product	Eutrema halophilum	GO:0009737; GO:0009414; GO:0009790	response to abscisic acid stimulus; response to water deprivation; embryo development	0	0	0	0
THLARDRAFT_159	159	1551.02	Similar to:Eutrema halophilum :indole-3-acetic acid inducible 8 ACC:BAJ33826	1214	0	83.83	10	indole-3-acetic acid inducible 8	BAJ33826	582.022	337	305	gi|312281921|dbj|BAJ33826.1|unnamed protein product	Eutrema halophilum	GO:0010162; GO:0006355; GO:0046983; GO:0003700; GO:0009740; GO:0007020; GO:0005737; GO:0009734; GO:0009736; GO:0005634	seed dormancy process; regulation of transcription, DNA-dependent; protein dimerization activity; sequence-specific DNA binding transcription factor activity; gibberellic acid mediated signaling pathway; microtubule nucleation; cytoplasm; auxin mediated signaling pathway; cytokinin mediated signaling pathway; nucleus	0	0	0	0
THLARDRAFT_160	160	1699.51	Similar to:Arabidopsis lyrata :vesicle-associated membrane synaptobrevin 7b ACC:XP_002892239	1081	5.5e-142	95.07	27	vesicle-associated membrane synaptobrevin 7b	XP_002892239	412.92	219	219	gi|297848716|ref|XP_002892239.1|vesicle-associated membrane protein 7B	Arabidopsis lyrata	GO:0005774; GO:0007010; GO:0006094; GO:0005515; GO:0006406; GO:0072661; GO:0016570; GO:0031965; GO:0010498; GO:0048453; GO:0005525; GO:0016021; GO:0009507; GO:0005829; GO:0048451; GO:0010074; GO:0006888; GO:0005768; GO:0009506; GO:0000300; GO:0005783; GO:0009909; GO:0009504; GO:0005886; GO:0006606; GO:0009733; GO:0009920	vacuolar membrane; cytoskeleton organization; gluconeogenesis; protein binding; mRNA export from nucleus; protein targeting to plasma membrane; histone modification; nuclear membrane; proteasomal protein catabolic process; sepal formation; GTP binding; integral to membrane; chloroplast; cytosol; petal formation; maintenance of meristem identity; ER to Golgi vesicle-mediated transport; endosome; p…	0	0	0	0
THLARDRAFT_161	161	2769.41	Similar to:Arabidopsis thaliana :calmodulin ACC:NP_850097	962	1.7e-99	99.47	16	calmodulin	NP_850097	301.982	149	149	gi|30683369|ref|NP_850097.1|calmodulin 5	Arabidopsis thaliana	GO:0005829; GO:0055114; GO:0005509; GO:0006084; GO:0010099; GO:0005513; GO:0005774; GO:0006944; GO:0005515; GO:0048193; GO:0032440; GO:0009846; GO:0030163; GO:0019722; GO:0005886; GO:0009612	cytosol; oxidation-reduction process; calcium ion binding; acetyl-CoA metabolic process; regulation of photomorphogenesis; detection of calcium ion; vacuolar membrane; cellular membrane fusion; protein binding; Golgi vesicle transport; 2-alkenal reductase [NAD(P)] activity; pollen germination; protein catabolic process; calcium-mediated signaling; plasma membrane; response to mechanical stimulus	EC:1.3.1.74	0	0	0
THLARDRAFT_162	162	870.11	Similar to:Arabidopsis lyrata :ferredoxin (2fe-2s) ACC:XP_002893729	816	2.1e-119	86.9	9	ferredoxin (2fe-2s)	XP_002893729	350.517	183	175	gi|297851696|ref|XP_002893729.1|ferredoxin family protein	Arabidopsis lyrata	GO:0022900; GO:0051537; GO:0010103; GO:0006098; GO:0046872; GO:0019288; GO:0009055; GO:0009688; GO:0009507	electron transport chain; 2 iron, 2 sulfur cluster binding; stomatal complex morphogenesis; pentose-phosphate shunt; metal ion binding; isopentenyl diphosphate biosynthetic process, mevalonate-independent pathway; electron carrier activity; abscisic acid biosynthetic process; chloroplast	0	0	0	0
THLARDRAFT_163	163	773.11	Similar to:Eutrema halophilum :cop9 signalosome complex subunit 8 ACC:BAJ33763	432	4.4e-93	80.83	9	cop9 signalosome complex subunit 8	BAJ33763	278.87	143	139	gi|312281795|dbj|BAJ33763.1|unnamed protein product	Eutrema halophilum	GO:0009753; GO:0009640; GO:0008180; GO:0006626; GO:0010387; GO:0010388; GO:0004222; GO:0005515; GO:0000085	response to jasmonic acid stimulus; photomorphogenesis; signalosome; protein targeting to mitochondrion; signalosome assembly; cullin deneddylation; metalloendopeptidase activity; protein binding; G2 phase of mitotic cell cycle	EC:3.4.24.0	0	0	0
THLARDRAFT_164	164	412.62	Similar to:Arabidopsis lyrata :abc1 family protein ACC:XP_002874225	3492	0	79.23	6	abc1 family protein	XP_002874225	1759.96	1014	956	gi|297812683|ref|XP_002874225.1|ABC1 family protein	Arabidopsis lyrata	GO:0016772; GO:0009244; GO:0030968; GO:0005783; GO:0005794; GO:0005886	transferase activity, transferring phosphorus-containing groups; lipopolysaccharide core region biosynthetic process; endoplasmic reticulum unfolded protein response; endoplasmic reticulum; Golgi apparatus; plasma membrane	0	0	0	0
THLARDRAFT_165	165	440.27	Similar to:Arabidopsis thaliana :ornithine carbamoyltransferase ACC:NP_177666	5993	0	87.97	10	ornithine carbamoyltransferase	NP_177666	1763.81	1488	1216	gi|15221008|ref|NP_177666.1|auxin-like 1 protein	Arabidopsis thaliana	GO:0005829; GO:0031072; GO:0006164; GO:0004585; GO:0006526; GO:0006457; GO:0048481; GO:0006591; GO:0009570; GO:0016597	cytosol; heat shock protein binding; purine nucleotide biosynthetic process; ornithine carbamoyltransferase activity; arginine biosynthetic process; protein folding; ovule development; ornithine metabolic process; chloroplast stroma; amino acid binding	EC:2.1.3.3	0	0	0
THLARDRAFT_166	166	694.27	Similar to:Eutrema halophilum :acyl-coenzyme a thioesterase 8-like ACC:BAJ33966	514	1.6e-52	84.13	4	acyl-coenzyme a thioesterase 8-like	BAJ33966	182.956	98	94	gi|312282201|dbj|BAJ33966.1|unnamed protein product	Eutrema halophilum	GO:0006637; GO:0030551; GO:0005777; GO:0016290	acyl-CoA metabolic process; cyclic nucleotide binding; peroxisome; palmitoyl-CoA hydrolase activity	EC:3.1.2.2	0	0	0
THLARDRAFT_167	167	15184.7	Similar to:Eutrema halophilum :chlorophyll a b binding protein ACC:BAJ33772	1155	2.6e-177	95.1	22	chlorophyll a b binding protein	BAJ33772	505.753	266	266	gi|312281813|dbj|BAJ33772.1|unnamed protein product	Eutrema halophilum	GO:0009744; GO:0009522; GO:0010114; GO:0016168; GO:0030076; GO:0016021; GO:0046872; GO:0006364; GO:0018298; GO:0009941; GO:0005774; GO:0009637; GO:0010155; GO:0042631; GO:0009535; GO:0009523; GO:0010287; GO:0010218; GO:0009765; GO:0009644; GO:0005794; GO:0005886	response to sucrose stimulus; photosystem I; response to red light; chlorophyll binding; light-harvesting complex; integral to membrane; metal ion binding; rRNA processing; protein-chromophore linkage; chloroplast envelope; vacuolar membrane; response to blue light; regulation of proton transport; cellular response to water deprivation; chloroplast thylakoid membrane; photosystem II; plastoglobul…	0	0	0	0
THLARDRAFT_168	168	84.84	Similar to:Arabidopsis lyrata :polypyrimidine tract-binding protein 2 ACC:XP_002870927	598	3.4e-16	85.44	11	polypyrimidine tract-binding protein 2	XP_002870927	78.9518	44	41	gi|297806087|ref|XP_002870927.1|predicted protein	Arabidopsis lyrata	0	0	0	0	0	0
THLARDRAFT_169	169	4210.27	Similar to:Arabidopsis lyrata :glycosyl hydrolase family protein with chitinase insertion domain ACC:XP_002867920	1103	0	79.7	8	glycosyl hydrolase family protein with chitinase insertion domain	XP_002867920	617.846	317	307	gi|297800072|ref|XP_002867920.1|glycosyl hydrolase family 18 protein	Arabidopsis lyrata	GO:0008843; GO:0009753; GO:0006032; GO:0043169; GO:0035885; GO:0005618; GO:0009737; GO:0009651	endochitinase activity; response to jasmonic acid stimulus; chitin catabolic process; cation binding; exochitinase activity; cell wall; response to abscisic acid stimulus; response to salt stress	0	0	0	0
THLARDRAFT_170	170	384.25	Similar to:Arabidopsis lyrata :calcium-dependent protein kinase ACC:XP_002876106	2244	0	90.27	7	calcium-dependent protein kinase	XP_002876106	1073.92	528	526	gi|297816446|ref|XP_002876106.1|calcium-dependent protein kinase 13	Arabidopsis lyrata	GO:0004683; GO:0005886; GO:0046777; GO:0005509; GO:0005524; GO:0007165; GO:0005102	calmodulin-dependent protein kinase activity; plasma membrane; protein autophosphorylation; calcium ion binding; ATP binding; signal transduction; receptor binding	EC:2.7.11.17	0	0	0
THLARDRAFT_171	171	1724.06	Similar to:Eutrema halophilum :dnaj heat shock n-terminal domain-containing protein ACC:BAJ33636	3125	0	90.77	17	dnaj heat shock n-terminal domain-containing protein	BAJ33636	731.48	373	358	gi|312281541|dbj|BAJ33636.1|unnamed protein product	Eutrema halophilum	GO:0005829; GO:0031072; GO:0055114; GO:0005739; GO:0006457; GO:0009611; GO:0009751; GO:0009695; GO:0016629; GO:0030968; GO:0010150; GO:0048193; GO:0048527; GO:0051082; GO:0046686; GO:0010181; GO:0005794	cytosol; heat shock protein binding; oxidation-reduction process; mitochondrion; protein folding; response to wounding; response to salicylic acid stimulus; jasmonic acid biosynthetic process; 12-oxophytodienoate reductase activity; endoplasmic reticulum unfolded protein response; leaf senescence; Golgi vesicle transport; lateral root development; unfolded protein binding; response to cadmium ion…	EC:1.3.1.42	0	0	0
THLARDRAFT_172	172	5899.43	Similar to:Arabidopsis thaliana :peroxidase ACC:NP_850652	1244	0	92.37	14	peroxidase	NP_850652	657.136	353	335	gi|30690396|ref|NP_850652.1|peroxidase 32	Arabidopsis thaliana	GO:0005829; GO:0042744; GO:0055114; GO:0042742; GO:0009416; GO:0004601; GO:0009505; GO:0005774; GO:0020037; GO:0009826; GO:0050832; GO:0052033; GO:0005794; GO:0048046	cytosol; hydrogen peroxide catabolic process; oxidation-reduction process; defense response to bacterium; response to light stimulus; peroxidase activity; plant-type cell wall; vacuolar membrane; heme binding; unidimensional cell growth; defense response to fungus; pathogen-associated molecular pattern dependent induction by symbiont of host innate immune response; Golgi apparatus; apoplast	EC:1.11.1.7	0	0	0
THLARDRAFT_173	173	1520.67	Similar to:Arabidopsis thaliana :transmembrane 9 superfamily member 4-like ACC:NP_196645	2262	0	91.87	7	transmembrane 9 superfamily member 4-like	NP_196645	1180.62	646	628	gi|30683350|ref|NP_196645.2|endomembrane family protein 70	Arabidopsis thaliana	GO:0009505; GO:0005794; GO:0009506; GO:0005886; GO:0006499; GO:0005774; GO:0016021	plant-type cell wall; Golgi apparatus; plasmodesma; plasma membrane; N-terminal protein myristoylation; vacuolar membrane; integral to membrane	0	0	0	0
THLARDRAFT_174	174	1428.99	Similar to:Arabidopsis thaliana :tho complex subunit 4 ACC:CAC01083	973	1.4e-63	75.6	4	tho complex subunit 4	CAC01083	213.772	218	175	gi|9663023|emb|CAC01083.1|DIP1 protein	Arabidopsis thaliana	GO:0005730; GO:0003676; GO:0005739; GO:0000166	nucleolus; nucleic acid binding; mitochondrion; nucleotide binding	0	0	0	0
THLARDRAFT_175	175	1201.55	Similar to:N/A :N/A ACC:N/A	390	N/A	N/A	N/A	N/A	N/A	N/A	N/A	N/A	N/A	N/A	0	0	0	0	0	0
THLARDRAFT_176	176	3013.92	Similar to:Arabidopsis lyrata :autophagy-related protein 8f ACC:XP_002868127	755	2.3e-66	95.97	6	autophagy-related protein 8f	XP_002868127	212.616	121	120	gi|297800486|ref|XP_002868127.1|hypothetical protein ARALYDRAFT_915092	Arabidopsis lyrata	GO:0004872; GO:0008017; GO:0005776; GO:0016020; GO:0009267; GO:0006914	receptor activity; microtubule binding; autophagic vacuole; membrane; cellular response to starvation; autophagy	0	0	0	0
THLARDRAFT_177	177	11109.8	Similar to:Eutrema halophilum :oxygen-evolving enhancer protein 2-1 ACC:BAJ34178	1212	7.3e-156	88.3	36	oxygen-evolving enhancer protein 2-1	BAJ34178	451.825	263	262	gi|312282625|dbj|BAJ34178.1|unnamed protein product	Eutrema halophilum	GO:0010155; GO:0031348; GO:0010218; GO:0009595; GO:0009941; GO:0048046; GO:0009744; GO:0009867; GO:0009697; GO:0009862; GO:0030095; GO:0010363; GO:0010114; GO:0010310; GO:0010207; GO:0010200; GO:0032440; GO:0043900; GO:0006612; GO:0005509; GO:0050832; GO:0042742; GO:0009773; GO:0002831; GO:0000165; GO:0009570; GO:0009654; GO:0009637; GO:0009644; GO:0019898; GO:0009409; GO:0019344; GO:0009657; GO:…	regulation of proton transport; negative regulation of defense response; response to far red light; detection of biotic stimulus; chloroplast envelope; apoplast; response to sucrose stimulus; jasmonic acid mediated signaling pathway; salicylic acid biosynthetic process; systemic acquired resistance, salicylic acid mediated signaling pathway; chloroplast photosystem II; regulation of plant-type hy…	EC:1.3.1.74	0	0	0
THLARDRAFT_178	178	851.07	Similar to:Arabidopsis thaliana :protein kinase ACC:NP_200402	2151	0	85.73	11	protein kinase	NP_200402	854.358	493	484	gi|15241076|ref|NP_200402.1|D6 protein kinase	Arabidopsis thaliana	GO:0000911; GO:0010540; GO:0006468; GO:0009925; GO:0004674; GO:0005730; GO:0032880; GO:0000226; GO:0005524; GO:0005515; GO:0005737	cytokinesis by cell plate formation; basipetal auxin transport; protein phosphorylation; basal plasma membrane; protein serine/threonine kinase activity; nucleolus; regulation of protein localization; microtubule cytoskeleton organization; ATP binding; protein binding; cytoplasm	EC:2.7.11.0	0	0	0
THLARDRAFT_179	179	8393.43	Similar to:Eutrema halophilum :aquaporin pip1-1 ACC:BAJ34288	1342	0	97.83	26	aquaporin pip1-1	BAJ34288	573.163	286	285	gi|312282845|dbj|BAJ34288.1|unnamed protein product	Eutrema halophilum	GO:0009750; GO:0009941; GO:0016126; GO:0005515; GO:0006833; GO:0009414; GO:0046658; GO:0005773; GO:0006816; GO:0010106; GO:0009651; GO:0006826; GO:0016021; GO:0015250; GO:0006972; GO:0007030; GO:0006084; GO:0006096; GO:0032880; GO:0046686; GO:0015670; GO:0009506; GO:0055085; GO:0009266; GO:0016132; GO:0005739	response to fructose stimulus; chloroplast envelope; sterol biosynthetic process; protein binding; water transport; response to water deprivation; anchored to plasma membrane; vacuole; calcium ion transport; cellular response to iron ion starvation; response to salt stress; iron ion transport; integral to membrane; water channel activity; hyperosmotic response; Golgi organization; acetyl-CoA meta…	0	0	0	0
THLARDRAFT_180	180	1040.78	Similar to:Arabidopsis lyrata :fructose- -bisphosphatase ACC:XP_002876238	2115	2.6e-141	94.43	30	fructose- -bisphosphatase	XP_002876238	431.795	213	209	gi|297816710|ref|XP_002876238.1|hypothetical protein ARALYDRAFT_485801	Arabidopsis lyrata	GO:0006098; GO:0010218; GO:0048046; GO:0016117; GO:0004331; GO:0010319; GO:0035304; GO:0043085; GO:0019252; GO:0010114; GO:0030003; GO:0010207; GO:0009902; GO:0000023; GO:0032440; GO:0006000; GO:0042742; GO:0030388; GO:0015995; GO:0009773; GO:0042132; GO:0046872; GO:0005985; GO:0009570; GO:0009637; GO:0019253; GO:0070838; GO:0009409; GO:0006364; GO:0010027	pentose-phosphate shunt; response to far red light; apoplast; carotenoid biosynthetic process; fructose-2,6-bisphosphate 2-phosphatase activity; stromule; regulation of protein dephosphorylation; positive regulation of catalytic activity; starch biosynthetic process; response to red light; cellular cation homeostasis; photosystem II assembly; chloroplast relocation; maltose metabolic process; 2-a…	EC:3.1.3.46; EC:1.3.1.74; EC:3.1.3.11	0	0	0
THLARDRAFT_181	181	184.3	Similar to:Arabidopsis thaliana :zinc finger hit domain-containing protein 1 homolog ACC:AAO41896	3927	0	80.57	9	zinc finger hit domain-containing protein 1 homolog	AAO41896	1779.22	1008	965	gi|28392921|gb|AAO41896.1|unknown protein	Arabidopsis thaliana	GO:0042802; GO:0042742; GO:0048638; GO:0009506; GO:0006338; GO:0009909; GO:0016740; GO:0005634; GO:0005829	identical protein binding; defense response to bacterium; regulation of developmental growth; plasmodesma; chromatin remodeling; regulation of flower development; transferase activity; nucleus; cytosol	0	0	0	0
THLARDRAFT_182	182	1103.97	Similar to:Isatis tinctoria :tryptophan synthase alpha chain ACC:CAH56477	1466	0	89.03	29	tryptophan synthase alpha chain	CAH56477	526.939	303	288	gi|52673240|emb|CAH56477.1|tryptophan synthase, alpha subunit (TSA1)	Isatis tinctoria	GO:0031348; GO:0000394; GO:0000162; GO:0005515; GO:0009867; GO:0009697; GO:0009862; GO:0010363; GO:0005773; GO:0010310; GO:0016045; GO:0010200; GO:0052544; GO:0043900; GO:0006612; GO:0005509; GO:0050832; GO:0042742; GO:0009086; GO:0005777; GO:0006730; GO:0002831; GO:0000165; GO:0034976; GO:0009570; GO:0006569; GO:0009684; GO:0009535; GO:0004834	negative regulation of defense response; RNA splicing, via endonucleolytic cleavage and ligation; tryptophan biosynthetic process; protein binding; jasmonic acid mediated signaling pathway; salicylic acid biosynthetic process; systemic acquired resistance, salicylic acid mediated signaling pathway; regulation of plant-type hypersensitive response; vacuole; regulation of hydrogen peroxide metaboli…	EC:4.2.1.20	0	0	0
THLARDRAFT_183	183	604.92	Similar to:Arabidopsis thaliana :fiber protein fb34 ACC:NP_567774	928	6.5e-104	80.77	5	fiber protein fb34	NP_567774	312.383	173	171	gi|18416991|ref|NP_567774.1|uncharacterized protein	Arabidopsis thaliana	GO:0009506; GO:0016023; GO:0005886; GO:0045492; GO:0010413	plasmodesma; cytoplasmic membrane-bounded vesicle; plasma membrane; xylan biosynthetic process; glucuronoxylan metabolic process	0	0	0	0
THLARDRAFT_184	184	377.67	Similar to:Arabidopsis thaliana :nuclear matrix constituent protein 1-like ACC:NP_201378	3562	0	65.3	5	nuclear matrix constituent protein 1-like	NP_201378	1591.25	1005	943	gi|240256486|ref|NP_201378.5|branched-chain-amino-acid aminotransferase 5	Arabidopsis thaliana	GO:0009407; GO:0009081; GO:0004084; GO:0009507; GO:0005739	toxin catabolic process; branched chain family amino acid metabolic process; branched-chain-amino-acid transaminase activity; chloroplast; mitochondrion	EC:2.6.1.42	0	0	0
THLARDRAFT_185	185	1058.05	Similar to:Arabidopsis thaliana :mitochondrial nad-dependent malate dehydrogenase ACC:NP_188120	1404	0	92	23	mitochondrial nad-dependent malate dehydrogenase	NP_188120	616.305	341	334	gi|15232468|ref|NP_188120.1|malate dehydrogenase 2	Arabidopsis thaliana	GO:0005829; GO:0005507; GO:0005618; GO:0030060; GO:0009651; GO:0042742; GO:0009409; GO:0006108; GO:0006099; GO:0044262; GO:0006972; GO:0006833; GO:0007030; GO:0000166; GO:0006096; GO:0006094; GO:0005759; GO:0009853; GO:0009507; GO:0046686; GO:0016020; GO:0005794; GO:0048046	cytosol; copper ion binding; cell wall; L-malate dehydrogenase activity; response to salt stress; defense response to bacterium; response to cold; malate metabolic process; tricarboxylic acid cycle; cellular carbohydrate metabolic process; hyperosmotic response; water transport; Golgi organization; nucleotide binding; glycolysis; gluconeogenesis; mitochondrial matrix; photorespiration; chloroplas…	EC:1.1.1.37	0	0	0
THLARDRAFT_186	186	193.04	Similar to:Arabidopsis lyrata :beta-hexosaminidase subunit b2-like ACC:XP_002886950	2020	0	75.5	6	beta-hexosaminidase subunit b2-like	XP_002886950	964.911	535	500	gi|297838137|ref|XP_002886950.1|glycosyl hydrolase family 20 protein	Arabidopsis lyrata	GO:0004563; GO:0009505; GO:0005975; GO:0043169; GO:0016023; GO:0005886	beta-N-acetylhexosaminidase activity; plant-type cell wall; carbohydrate metabolic process; cation binding; cytoplasmic membrane-bounded vesicle; plasma membrane	EC:3.2.1.52	0	0	0
THLARDRAFT_187	187	86.53	Similar to:Arabidopsis lyrata :general transcription factor iih subunit 2-like ACC:XP_002892263	983	2.1e-116	76.23	5	general transcription factor iih subunit 2-like	XP_002892263	353.984	177	171	gi|297848764|ref|XP_002892263.1|ATGTF2H2/GTF2H2	Arabidopsis lyrata	GO:0006289; GO:0006357; GO:0008270; GO:0005675; GO:0000394	nucleotide-excision repair; regulation of transcription from RNA polymerase II promoter; zinc ion binding; holo TFIIH complex; RNA splicing, via endonucleolytic cleavage and ligation	0	0	0	0
THLARDRAFT_188	188	67.79	Similar to:Arabidopsis thaliana :protein ACC:NP_683275	428	1.1e-87	86.17	5	protein	NP_683275	272.707	142	139	gi|30679101|ref|NP_683275.2|transcription initiation factor TFIIH subunit H2	Arabidopsis thaliana	GO:0006289; GO:0006357; GO:0008270; GO:0005675; GO:0000394	nucleotide-excision repair; regulation of transcription from RNA polymerase II promoter; zinc ion binding; holo TFIIH complex; RNA splicing, via endonucleolytic cleavage and ligation	0	0	0	0
THLARDRAFT_189	189	441.15	Similar to:Arabidopsis lyrata :regulator of nonsense transcripts 1 homolog ACC:XP_002865151	4348	0	87.73	24	regulator of nonsense transcripts 1 homolog	XP_002865151	2225.67	1254	1221	gi|297794533|ref|XP_002865151.1|low-level beta-amylase 1	Arabidopsis lyrata	GO:0000184; GO:0000785; GO:0016246; GO:0009744; GO:0008270; GO:0009755; GO:0009048; GO:0006449; GO:0048825; GO:0035145; GO:0005829; GO:0010182; GO:0003677; GO:0003723; GO:0009506; GO:0003682; GO:0048585; GO:0005886; GO:0004004; GO:0071044; GO:0005524; GO:0006260; GO:0007049; GO:0006281	nuclear-transcribed mRNA catabolic process, nonsense-mediated decay; chromatin; RNA interference; response to sucrose stimulus; zinc ion binding; hormone-mediated signaling pathway; dosage compensation by inactivation of X chromosome; regulation of translational termination; cotyledon development; exon-exon junction complex; cytosol; sugar mediated signaling pathway; DNA binding; RNA binding; pla…	0	0	0	0
THLARDRAFT_190	190	641.07	Similar to:Brassica rapa :transcription factor tcp7-like ACC:ABB97033	1542	2.5e-71	72.63	17	transcription factor tcp7-like	ABB97033	238.424	259	221	gi|83032232|gb|ABB97033.1|unknown	Brassica rapa	GO:0031348; GO:0005515; GO:0009867; GO:0035304; GO:0009862; GO:0010363; GO:0010310; GO:0009617; GO:0006612; GO:0043433; GO:0009965; GO:0000165; GO:0030154; GO:0003700; GO:0045893; GO:0042752; GO:0005634	negative regulation of defense response; protein binding; jasmonic acid mediated signaling pathway; regulation of protein dephosphorylation; systemic acquired resistance, salicylic acid mediated signaling pathway; regulation of plant-type hypersensitive response; regulation of hydrogen peroxide metabolic process; response to bacterium; protein targeting to membrane; negative regulation of sequenc…	0	0	0	0
THLARDRAFT_191	191	867.73	Similar to:Arabidopsis thaliana :oxalyl- decarboxylase ACC:NP_197240	1962	0	83.53	9	oxalyl- decarboxylase	NP_197240	1071.23	573	558	gi|15237954|ref|NP_197240.1|2-hydroxyacyl-CoA lyase	Arabidopsis thaliana	GO:0009407; GO:0010583; GO:0046482; GO:0030976; GO:0004737; GO:0000287; GO:0016740; GO:0005829; GO:0008949	toxin catabolic process; response to cyclopentenone; para-aminobenzoic acid metabolic process; thiamine pyrophosphate binding; pyruvate decarboxylase activity; magnesium ion binding; transferase activity; cytosol; oxalyl-CoA decarboxylase activity	EC:4.1.1.1; EC:4.1.1.8	0	0	0
THLARDRAFT_192	192	2298.94	Similar to:Arabidopsis lyrata :magnesium chelatase h subunit ACC:XP_002873621	3538	0	92.2	8	magnesium chelatase h subunit	XP_002873621	2150.94	1095	1073	gi|297811475|ref|XP_002873621.1|hypothetical protein ARALYDRAFT_909315	Arabidopsis lyrata	GO:0051116; GO:0016851; GO:0015995; GO:0010007; GO:0009706; GO:0019684; GO:0005739; GO:0000166	cobaltochelatase activity; magnesium chelatase activity; chlorophyll biosynthetic process; magnesium chelatase complex; chloroplast inner membrane; photosynthesis, light reaction; mitochondrion; nucleotide binding	EC:6.6.1.2; EC:6.6.1.1	0	0	0
THLARDRAFT_193	193	294.14	Similar to:Arabidopsis thaliana :kh domain-containing protein ACC:NP_181395	1409	0	89.17	3	kh domain-containing protein	NP_181395	540.806	286	286	gi|15224909|ref|NP_181395.1|RNA-binding KH domain-containing protein	Arabidopsis thaliana	GO:0005829; GO:0003723; GO:0010048	cytosol; RNA binding; vernalization response	0	0	0	0
THLARDRAFT_194	194	336.22	Similar to:Arabidopsis lyrata :methyl binding domain protein ACC:XP_002864630	625	2e-52	59.67	7	methyl binding domain protein	XP_002864630	178.718	122	102	gi|297793491|ref|XP_002864630.1|hypothetical protein ARALYDRAFT_919168	Arabidopsis lyrata	GO:0008327; GO:0005720; GO:0010370; GO:0043621; GO:0005731; GO:0019899; GO:0051747	methyl-CpG binding; nuclear heterochromatin; perinucleolar chromocenter; protein self-association; nucleolus organizer region; enzyme binding; cytosine C-5 DNA demethylase activity	0	0	0	0
THLARDRAFT_195	195	74.97	Similar to:Arabidopsis thaliana :phragmoplast-associated kinesin-related protein 1 ACC:NP_567423	4187	0	74.97	22	phragmoplast-associated kinesin-related protein 1	NP_567423	2090.85	1306	1189	gi|18414153|ref|NP_567423.1|phragmoplast-associated kinesin-related protein 1	Arabidopsis thaliana	GO:0006346; GO:0031048; GO:0008574; GO:0000914; GO:0006275; GO:0051567; GO:0006270; GO:0010389; GO:0008283; GO:0048453; GO:0009524; GO:0051225; GO:0005874; GO:0006306; GO:0042023; GO:0048451; GO:0055046; GO:0051322; GO:0000087; GO:0007018; GO:0000280; GO:0005524	methylation-dependent chromatin silencing; chromatin silencing by small RNA; plus-end-directed microtubule motor activity; phragmoplast assembly; regulation of DNA replication; histone H3-K9 methylation; DNA-dependent DNA replication initiation; regulation of G2/M transition of mitotic cell cycle; cell proliferation; sepal formation; phragmoplast; spindle assembly; microtubule; DNA methylation; D…	EC:3.6.4.4	0	0	0
THLARDRAFT_196	196	162.22	Similar to:Arabidopsis lyrata :kdel motif-containing protein 1 ACC:XP_002880202	1960	0	80.2	4	kdel motif-containing protein 1	XP_002880202	890.952	518	474	gi|297824639|ref|XP_002880202.1|hypothetical protein ARALYDRAFT_483721	Arabidopsis lyrata	0	0	0	0	0	0
THLARDRAFT_197	197	2328.71	Similar to:Arabidopsis lyrata :60s acidic ribosomal protein p0 ACC:XP_002884720	1395	0	95.23	19	60s acidic ribosomal protein p0	XP_002884720	536.954	274	270	gi|297833676|ref|XP_002884720.1|60S acidic ribosomal protein P0	Arabidopsis lyrata	GO:0001510; GO:0005507; GO:0005730; GO:0009651; GO:0009506; GO:0009409; GO:0003735; GO:0003906; GO:0006414; GO:0042545; GO:0042254; GO:0005515; GO:0010043; GO:0009664; GO:0009507; GO:0046686; GO:0022626; GO:0005794; GO:0005886	RNA methylation; copper ion binding; nucleolus; response to salt stress; plasmodesma; response to cold; structural constituent of ribosome; DNA-(apurinic or apyrimidinic site) lyase activity; translational elongation; cell wall modification; ribosome biogenesis; protein binding; response to zinc ion; plant-type cell wall organization; chloroplast; response to cadmium ion; cytosolic ribosome; Golg…	EC:4.2.99.18	0	0	0
THLARDRAFT_198	198	3306.68	Similar to:Arabidopsis thaliana :v-type proton atpase subunit e1 ACC:NP_192853	1126	3e-155	86.7	21	v-type proton atpase subunit e1	NP_192853	447.973	230	227	gi|15237054|ref|NP_192853.1|V-type proton ATPase subunit E1	Arabidopsis thaliana	GO:0009705; GO:0046961; GO:0006833; GO:0009793; GO:0033178; GO:0022626; GO:0006816; GO:0009651; GO:0015991; GO:0007033; GO:0042742; GO:0005794; GO:0006972; GO:0005753; GO:0007030; GO:0006096; GO:0015986; GO:0046686; GO:0009409; GO:0009832; GO:0005886	plant-type vacuole membrane; proton-transporting ATPase activity, rotational mechanism; water transport; embryo development ending in seed dormancy; proton-transporting two-sector ATPase complex, catalytic domain; cytosolic ribosome; calcium ion transport; response to salt stress; ATP hydrolysis coupled proton transport; vacuole organization; defense response to bacterium; Golgi apparatus; hypero…	0	0	0	0
THLARDRAFT_199	199	71582.6	Similar to:Arabidopsis thaliana :photosystem ii type i chlorophyll a b binding protein ACC:NP_565787	587	9e-137	98.2	18	photosystem ii type i chlorophyll a b binding protein	NP_565787	394.815	194	194	gi|18403549|ref|NP_565787.1|light-harvesting complex II chlorophyll a/b binding protein 1	Arabidopsis thaliana	GO:0009750; GO:0009522; GO:0010114; GO:0016168; GO:0005739; GO:0030076; GO:0016021; GO:0046872; GO:0018298; GO:0009941; GO:0009769; GO:0009637; GO:0009535; GO:0009523; GO:0010287; GO:0010218; GO:0005794; GO:0048046	response to fructose stimulus; photosystem I; response to red light; chlorophyll binding; mitochondrion; light-harvesting complex; integral to membrane; metal ion binding; protein-chromophore linkage; chloroplast envelope; photosynthesis, light harvesting in photosystem II; response to blue light; chloroplast thylakoid membrane; photosystem II; plastoglobule; response to far red light; Golgi appa…	0	0	0	0
THLARDRAFT_200	200	6601.17	Similar to:Brassica rapa :enolase ACC:AAQ77240	1808	0	94.7	21	enolase	AAQ77240	892.493	444	438	gi|34597330|gb|AAQ77240.1|enolase	Brassica rapa	GO:0005507; GO:0006098; GO:0009651; GO:0009416; GO:0009506; GO:0009409; GO:0000015; GO:0003677; GO:0009737; GO:0000287; GO:0006096; GO:0006094; GO:0005740; GO:0009853; GO:0009507; GO:0046686; GO:0016787; GO:0004634; GO:0005634; GO:0005886; GO:0048046	copper ion binding; pentose-phosphate shunt; response to salt stress; response to light stimulus; plasmodesma; response to cold; phosphopyruvate hydratase complex; DNA binding; response to abscisic acid stimulus; magnesium ion binding; glycolysis; gluconeogenesis; mitochondrial envelope; photorespiration; chloroplast; response to cadmium ion; hydrolase activity; phosphopyruvate hydratase activity…	EC:4.2.1.11	0	0	0
THLARDRAFT_201	201	166.98	Similar to:Arabidopsis thaliana :dna topoisomerase 6 subunit b ACC:NP_188714	2257	0	83.1	16	dna topoisomerase 6 subunit b	NP_188714	1292.33	670	644	gi|30685928|ref|NP_188714.2|DNA topoisomerase 6 subunit B	Arabidopsis thaliana	GO:0007155; GO:0045010; GO:0006265; GO:0048449; GO:0003918; GO:0003002; GO:0010090; GO:0006396; GO:0009330; GO:0005694; GO:0042023; GO:0042802; GO:0045893; GO:0009741; GO:0043687; GO:0005524	cell adhesion; actin nucleation; DNA topological change; floral organ formation; DNA topoisomerase (ATP-hydrolyzing) activity; regionalization; trichome morphogenesis; RNA processing; DNA topoisomerase complex (ATP-hydrolyzing); chromosome; DNA endoreduplication; identical protein binding; positive regulation of transcription, DNA-dependent; response to brassinosteroid stimulus; post-translationa…	EC:5.99.1.3	0	0	0
THLARDRAFT_202	202	3762.6	Similar to:Catharanthus roseus :s-adenosylmethionine synthetase ACC:Q96552	1497	0	96.4	28	s-adenosylmethionine synthetase	Q96552	738.028	390	379	gi|3024127|sp|Q96552.1|METK2_CATRORecName: Full=S-adenosylmethionine synthase 2; Short=AdoMet synthase 2; AltName: Full=Methionine adenosyltransferase 2; Short=MAT 2	Catharanthus roseus	GO:0006094; GO:0009611; GO:0009805; GO:0006833; GO:0004478; GO:0006555; GO:0009693; GO:0009651; GO:0007033; GO:0009809; GO:0005618; GO:0006972; GO:0005730; GO:0005829; GO:0006730; GO:0007030; GO:0006096; GO:0006598; GO:0070062; GO:0006556; GO:0046686; GO:0009409; GO:0019344; GO:0009506; GO:0005886; GO:0005507; GO:0005524; GO:0071281	gluconeogenesis; response to wounding; coumarin biosynthetic process; water transport; methionine adenosyltransferase activity; methionine metabolic process; ethylene biosynthetic process; response to salt stress; vacuole organization; lignin biosynthetic process; cell wall; hyperosmotic response; nucleolus; cytosol; one-carbon metabolic process; Golgi organization; glycolysis; polyamine cataboli…	EC:2.5.1.6	0	0	0
THLARDRAFT_203	203	943.25	Similar to:Arabidopsis thaliana :protein ACC:NP_174581	2237	0	63.11	2	protein	NP_174581	739.184	703	534	gi|15223369|ref|NP_174581.1|uncharacterized protein	Arabidopsis thaliana	GO:0009755; GO:0006487	hormone-mediated signaling pathway; protein N-linked glycosylation	0	0	0	0
THLARDRAFT_204	204	2502.01	Similar to:Arabidopsis thaliana :tubulin alpha-6 chain ACC:NP_849388	416	1.1e-06	82	29	tubulin alpha-6 chain	NP_849388	55.0694	34	28	gi|30683070|ref|NP_849388.1|tubulin alpha-6 chain	Arabidopsis thaliana	0	0	0	0	0	0
THLARDRAFT_205	205	547.93	Similar to:Arabidopsis lyrata :nad h dehydrogenase b2 ACC:XP_002872730	2225	0	86.2	7	nad h dehydrogenase b2	XP_002872730	1128.24	583	570	gi|297809693|ref|XP_002872730.1|hypothetical protein ARALYDRAFT_911770	Arabidopsis lyrata	GO:0050660; GO:0015036; GO:0008137; GO:0031314; GO:0005509; GO:0009536; GO:0055114	flavin adenine dinucleotide binding; disulfide oxidoreductase activity; NADH dehydrogenase (ubiquinone) activity; extrinsic to mitochondrial inner membrane; calcium ion binding; plastid; oxidation-reduction process	EC:1.6.5.3	0	0	0
THLARDRAFT_206	206	557.87	Similar to:Arabidopsis thaliana :potassium channel ACC:NP_180233	1428	0	87.83	21	potassium channel	NP_180233	815.453	416	402	gi|15225768|ref|NP_180233.1|Potassium channel AKT1	Arabidopsis thaliana	GO:0090333; GO:0009414; GO:0007155; GO:0045010; GO:0010106; GO:0009651; GO:0015706; GO:0006826; GO:0016021; GO:0048767; GO:0010090; GO:0071805; GO:0030551; GO:0042802; GO:0045595; GO:0010014; GO:0010167; GO:0005242; GO:0005886; GO:0009860; GO:0071555	regulation of stomatal closure; response to water deprivation; cell adhesion; actin nucleation; cellular response to iron ion starvation; response to salt stress; nitrate transport; iron ion transport; integral to membrane; root hair elongation; trichome morphogenesis; potassium ion transmembrane transport; cyclic nucleotide binding; identical protein binding; regulation of cell differentiation; …	0	0	0	0
THLARDRAFT_207	207	260.85	Similar to:Arabidopsis thaliana :akt1-like k+ channel 1 ACC:AAP21250	507	3e-33	64.23	20	akt1-like k+ channel 1	AAP21250	133.65	119	78	gi|30102664|gb|AAP21250.1|At2g26650	Arabidopsis thaliana	GO:0090333; GO:0009414; GO:0007155; GO:0045010; GO:0010106; GO:0009651; GO:0015706; GO:0006826; GO:0016021; GO:0048767; GO:0010090; GO:0042802; GO:0045595; GO:0010014; GO:0010167; GO:0005242; GO:0055085; GO:0006813; GO:0005886; GO:0071555	regulation of stomatal closure; response to water deprivation; cell adhesion; actin nucleation; cellular response to iron ion starvation; response to salt stress; nitrate transport; iron ion transport; integral to membrane; root hair elongation; trichome morphogenesis; identical protein binding; regulation of cell differentiation; meristem initiation; response to nitrate; inward rectifier potassi…	0	0	0	0
THLARDRAFT_208	208	476.91	Similar to:Arabidopsis thaliana :stress enhanced protein 2 ACC:NP_565523	2147	4.7e-175	88.3	19	stress enhanced protein 2	NP_565523	515.383	340	315	gi|18399842|ref|NP_565523.1|uncharacterized protein	Arabidopsis thaliana	GO:0006098; GO:0010048; GO:0009827; GO:0006355; GO:0043481; GO:0009886; GO:0046983; GO:0016168; GO:0048507; GO:0009765; GO:0003677; GO:0003700; GO:0009909; GO:0009535; GO:0005634; GO:0048481; GO:0009860; GO:0048441; GO:0048443	pentose-phosphate shunt; vernalization response; plant-type cell wall modification; regulation of transcription, DNA-dependent; anthocyanin accumulation in tissues in response to UV light; post-embryonic morphogenesis; protein dimerization activity; chlorophyll binding; meristem development; photosynthesis, light harvesting; DNA binding; sequence-specific DNA binding transcription factor activity…	0	0	0	0
THLARDRAFT_209	209	3339.71	Similar to:Arabidopsis thaliana :glutathione s-transferase ACC:NP_189966	1055	3.9e-140	78.6	9	glutathione s-transferase	NP_189966	408.297	227	219	gi|15229782|ref|NP_189966.1|glutathione S-transferase	Arabidopsis thaliana	GO:0070887; GO:0004364; GO:0006749; GO:0010583; GO:0007154; GO:0009507; GO:0009407; GO:0080167; GO:0006950	cellular response to chemical stimulus; glutathione transferase activity; glutathione metabolic process; response to cyclopentenone; cell communication; chloroplast; toxin catabolic process; response to karrikin; response to stress	EC:2.5.1.18	0	0	0
THLARDRAFT_210	210	85.15	Similar to:Arabidopsis lyrata :f-box kelch-repeat protein ACC:XP_002875998	1155	9e-93	57.17	1	f-box kelch-repeat protein	XP_002875998	294.278	360	219	gi|297816230|ref|XP_002875998.1|hypothetical protein ARALYDRAFT_906299	Arabidopsis lyrata	GO:0006869	lipid transport	0	0	0	0
THLARDRAFT_211	211	338.47	Similar to:Arabidopsis lyrata :exosome complex exonuclease dis3 rrp44 ACC:XP_002886117	3065	0	82.97	6	exosome complex exonuclease dis3 rrp44	XP_002886117	1759.96	927	906	gi|297836470|ref|XP_002886117.1|ribonuclease II family protein	Arabidopsis lyrata	GO:0003723; GO:0031981; GO:0016614; GO:0006486; GO:0008859; GO:0034661	RNA binding; nuclear lumen; oxidoreductase activity, acting on CH-OH group of donors; protein glycosylation; exoribonuclease II activity; ncRNA catabolic process	EC:3.1.13.1	0	0	0
THLARDRAFT_212	212	8196.34	Similar to:Brassica napus :myrosinase-binding protein ACC:CAA70587	3315	0	61.97	37	myrosinase-binding protein	CAA70587	766.918	709	533	gi|1711296|emb|CAA70587.1|myrosinase binding protein	Brassica napus	GO:0007010; GO:0051788; GO:0048455; GO:0009853; GO:0006094; GO:0006635; GO:0009744; GO:0043161; GO:0006833; GO:0016020; GO:0006974; GO:0005773; GO:0090304; GO:0006623; GO:0001653; GO:0009651; GO:0009407; GO:0080129; GO:0048767; GO:0006972; GO:0005829; GO:0007030; GO:0046872; GO:0006096; GO:0010029; GO:0010150; GO:0009555; GO:0008540; GO:0046686; GO:0009408; GO:0009737; GO:0009506; GO:0048528; GO:…	cytoskeleton organization; response to misfolded protein; stamen formation; photorespiration; gluconeogenesis; fatty acid beta-oxidation; response to sucrose stimulus; proteasomal ubiquitin-dependent protein catabolic process; water transport; membrane; response to DNA damage stimulus; vacuole; nucleic acid metabolic process; protein targeting to vacuole; peptide receptor activity; response to sa…	0	0	0	0
THLARDRAFT_213	213	713.61	Similar to:Arabidopsis thaliana :neutral alpha-glucosidase ab ACC:NP_201189	2951	0	81.4	10	neutral alpha-glucosidase ab	NP_201189	1803.88	921	903	gi|15237538|ref|NP_201189.1|alpha 1,3-glucosidase	Arabidopsis thaliana	GO:0030244; GO:0042742; GO:0032450; GO:0048193; GO:0033919; GO:0009826; GO:0009507; GO:0046686; GO:0030246; GO:0005783	cellulose biosynthetic process; defense response to bacterium; maltose alpha-glucosidase activity; Golgi vesicle transport; glucan 1,3-alpha-glucosidase activity; unidimensional cell growth; chloroplast; response to cadmium ion; carbohydrate binding; endoplasmic reticulum	EC:3.2.1.20; EC:3.2.1.84	0	0	0
THLARDRAFT_214	214	7291.18	Similar to:Arabidopsis thaliana :l-ascorbate peroxidase ACC:NP_172267	1503	1.1e-147	93.37	30	l-ascorbate peroxidase	NP_172267	434.106	250	246	gi|15223049|ref|NP_172267.1|L-ascorbate peroxidase	Arabidopsis thaliana	GO:0006499; GO:0051788; GO:0009853; GO:0006094; GO:0042744; GO:0006457; GO:0006833; GO:0009793; GO:0020037; GO:0009651; GO:0080129; GO:0005618; GO:0009698; GO:0005794; GO:0006972; GO:0005829; GO:0006511; GO:0007030; GO:0006096; GO:0034976; GO:0009570; GO:0006598; GO:0042398; GO:0009644; GO:0046686; GO:0009408; GO:0009506; GO:0055114; GO:0016688; GO:0005886	N-terminal protein myristoylation; response to misfolded protein; photorespiration; gluconeogenesis; hydrogen peroxide catabolic process; protein folding; water transport; embryo development ending in seed dormancy; heme binding; response to salt stress; proteasome core complex assembly; cell wall; phenylpropanoid metabolic process; Golgi apparatus; hyperosmotic response; cytosol; ubiquitin-depen…	EC:1.11.1.11	0	0	0
THLARDRAFT_215	215	3975.45	Similar to:Arabidopsis lyrata :elongation factor 1-delta 1 ACC:XP_002890860	1013	3.8e-120	87.7	9	elongation factor 1-delta 1	XP_002890860	358.221	231	219	gi|297845958|ref|XP_002890860.1|elongation factor 1-beta	Arabidopsis lyrata	GO:0005829; GO:0003746; GO:0005853; GO:0071668; GO:0006414; GO:0009808; GO:2001006; GO:0046686; GO:0005886	cytosol; translation elongation factor activity; eukaryotic translation elongation factor 1 complex; plant-type cell wall assembly; translational elongation; lignin metabolic process; regulation of cellulose biosynthetic process; response to cadmium ion; plasma membrane	0	0	0	0
THLARDRAFT_216	216	11040.9	Similar to:Arabidopsis thaliana :lipid transfer protein ACC:NP_181388	749	1.4e-53	77.77	16	lipid transfer protein	NP_181388	179.489	118	102	gi|15224899|ref|NP_181388.1|non-specific lipid-transfer protein 1	Arabidopsis thaliana	GO:0006649; GO:0012501; GO:0000038; GO:0005516; GO:0042335; GO:0009414; GO:0009506; GO:0009409; GO:0042538; GO:0008289; GO:0009505; GO:0009737; GO:0009534; GO:0005319; GO:0005886; GO:0048046	phospholipid transfer to membrane; programmed cell death; very long-chain fatty acid metabolic process; calmodulin binding; cuticle development; response to water deprivation; plasmodesma; response to cold; hyperosmotic salinity response; lipid binding; plant-type cell wall; response to abscisic acid stimulus; chloroplast thylakoid; lipid transporter activity; plasma membrane; apoplast	0	0	0	0
THLARDRAFT_217	217	1325.15	Similar to:Arabidopsis lyrata :allene oxide cyclase ACC:XP_002875278	998	7.6e-146	84	22	allene oxide cyclase	XP_002875278	423.32	256	232	gi|297814790|ref|XP_002875278.1|hypothetical protein ARALYDRAFT_484339	Arabidopsis lyrata	GO:0005774; GO:0009941; GO:0009611; GO:0046423; GO:0010319; GO:0010363; GO:0009651; GO:0009753; GO:0006612; GO:0050832; GO:0043069; GO:0009570; GO:0009695; GO:0052542; GO:0009409; GO:0009738; GO:0009535; GO:0009863; GO:0005886; GO:0009723; GO:0035556; GO:0009269	vacuolar membrane; chloroplast envelope; response to wounding; allene-oxide cyclase activity; stromule; regulation of plant-type hypersensitive response; response to salt stress; response to jasmonic acid stimulus; protein targeting to membrane; defense response to fungus; negative regulation of programmed cell death; chloroplast stroma; jasmonic acid biosynthetic process; defense response by cal…	EC:5.3.99.6	0	0	0
THLARDRAFT_218	218	309.7	Similar to:Arabidopsis lyrata :protein ACC:XP_002872853	1970	0	83.73	26	protein	XP_002872853	907.516	536	498	gi|297809939|ref|XP_002872853.1|ATIMPALPHA3/MOS6	Arabidopsis lyrata	GO:0006499; GO:0000226; GO:0006094; GO:0005515; GO:0007131; GO:0000911; GO:0051567; GO:0008565; GO:0009407; GO:0010498; GO:0008283; GO:0005618; GO:0048767; GO:0006342; GO:0005730; GO:0005829; GO:0010564; GO:0006306; GO:0005635; GO:0007067; GO:0051322; GO:0007129; GO:0009909; GO:0006952; GO:0006606; GO:0006260	N-terminal protein myristoylation; microtubule cytoskeleton organization; gluconeogenesis; protein binding; reciprocal meiotic recombination; cytokinesis by cell plate formation; histone H3-K9 methylation; protein transporter activity; toxin catabolic process; proteasomal protein catabolic process; cell proliferation; cell wall; root hair elongation; chromatin silencing; nucleolus; cytosol; regul…	0	0	0	0
THLARDRAFT_219	219	8760.34	Similar to:Arabidopsis thaliana :mlp-like protein 28 ACC:NP_001077806	985	2.8e-94	88.07	5	mlp-like protein 28	NP_001077806	289.656	168	150	gi|145327209|ref|NP_001077806.1|MLP-like protein 28	Arabidopsis thaliana	GO:0070838; GO:0006952; GO:0009607; GO:0030003; GO:0009507	divalent metal ion transport; defense response; response to biotic stimulus; cellular cation homeostasis; chloroplast	0	0	0	0
THLARDRAFT_220	220	438.14	Similar to:Arabidopsis thaliana :sec14 cytosolic factor ACC:NP_568054	2324	0	83.87	4	sec14 cytosolic factor	NP_568054	1114.37	614	587	gi|18420392|ref|NP_568054.1|Sec14p-like phosphatidylinositol transfer family protein	Arabidopsis thaliana	GO:0008526; GO:0005622; GO:0006810; GO:0005886	phosphatidylinositol transporter activity; intracellular; transport; plasma membrane	0	0	0	0
THLARDRAFT_221	221	1075.19	Similar to:Arabidopsis lyrata :r2r3-myb transcription factor ACC:XP_002866710	1436	2.1e-151	69.97	16	r2r3-myb transcription factor	XP_002866710	445.277	307	280	gi|297797651|ref|XP_002866710.1|AtMYB44/AtMYBr1	Arabidopsis lyrata	GO:0009753; GO:0009739; GO:0009414; GO:0009651; GO:0006355; GO:0009751; GO:0003677; GO:0009733; GO:0010200; GO:0009737; GO:0005515; GO:0003700; GO:0048527; GO:0009723; GO:0046686; GO:0005634	response to jasmonic acid stimulus; response to gibberellin stimulus; response to water deprivation; response to salt stress; regulation of transcription, DNA-dependent; response to salicylic acid stimulus; DNA binding; response to auxin stimulus; response to chitin; response to abscisic acid stimulus; protein binding; sequence-specific DNA binding transcription factor activity; lateral root deve…	0	0	0	0
THLARDRAFT_222	222	510.58	Similar to:Sinapis alba :beta-d-glucan exohydrolase-like protein ACC:AFM39013	2001	0	85.13	8	beta-d-glucan exohydrolase-like protein	AFM39013	1138.64	609	578	gi|391324534|gb|AFM39013.1|glycosyl hydrolase	Sinapis alba	GO:0005975; GO:0005773; GO:0010106; GO:0015706; GO:0010167; GO:0006826; GO:0005829; GO:0008422	carbohydrate metabolic process; vacuole; cellular response to iron ion starvation; nitrate transport; response to nitrate; iron ion transport; cytosol; beta-glucosidase activity	EC:3.2.1.21	0	0	0
THLARDRAFT_223	223	9361.95	Similar to:Brassica napus :dehydrin erd10 ACC:AAR23753	1232	7.4e-45	65.67	13	dehydrin erd10	AAR23753	166.777	276	195	gi|38564509|gb|AAR23753.1|dehydrin	Brassica napus	GO:0009987; GO:0005829; GO:0010029; GO:0009651; GO:0010286; GO:0009269; GO:0009506; GO:0009737; GO:0009631; GO:0003779; GO:0050832; GO:0016020; GO:0005634	cellular process; cytosol; regulation of seed germination; response to salt stress; heat acclimation; response to desiccation; plasmodesma; response to abscisic acid stimulus; cold acclimation; actin binding; defense response to fungus; membrane; nucleus	0	0	0	0
THLARDRAFT_224	224	1711.12	Similar to:Eutrema halophilum :aluminum-induced protein ACC:AAM19711	1223	9.6e-167	80.93	9	aluminum-induced protein	AAM19711	479.174	251	240	gi|20340249|gb|AAM19711.1|AF499724_1aluminum-induced protein-like protein	Eutrema halophilum	GO:0042398; GO:0009698; GO:0016023; GO:0005886; GO:0006598; GO:0005515; GO:0009737; GO:0005634; GO:0005829	cellular modified amino acid biosynthetic process; phenylpropanoid metabolic process; cytoplasmic membrane-bounded vesicle; plasma membrane; polyamine catabolic process; protein binding; response to abscisic acid stimulus; nucleus; cytosol	0	0	0	0
THLARDRAFT_225	225	5254.02	Similar to:Arabidopsis thaliana :60s ribosomal protein l7 ACC:NP_178234	1045	7.3e-153	93.83	11	60s ribosomal protein l7	NP_178234	441.039	238	237	gi|15226212|ref|NP_178234.1|60S ribosomal protein L7-2	Arabidopsis thaliana	GO:0001510; GO:0006412; GO:0005618; GO:0005730; GO:0009506; GO:0003735; GO:0005774; GO:0009507; GO:0022625; GO:0005794; GO:0005886	RNA methylation; translation; cell wall; nucleolus; plasmodesma; structural constituent of ribosome; vacuolar membrane; chloroplast; cytosolic large ribosomal subunit; Golgi apparatus; plasma membrane	0	0	0	0
THLARDRAFT_226	226	366.66	Similar to:Arabidopsis lyrata :rna-dependent rna polymerase 1 ACC:XP_002892830	3972	0	77.73	16	rna-dependent rna polymerase 1	XP_002892830	1935.23	1108	1021	gi|297849898|ref|XP_002892830.1|RNA-dependent RNA polymerase 1	Arabidopsis lyrata	GO:0031348; GO:0009615; GO:0009867; GO:0035304; GO:0009862; GO:0000166; GO:0060148; GO:0010363; GO:0003968; GO:0010310; GO:0006355; GO:0009617; GO:0006612; GO:0003676; GO:0000165; GO:0005622	negative regulation of defense response; response to virus; jasmonic acid mediated signaling pathway; regulation of protein dephosphorylation; systemic acquired resistance, salicylic acid mediated signaling pathway; nucleotide binding; positive regulation of posttranscriptional gene silencing; regulation of plant-type hypersensitive response; RNA-directed RNA polymerase activity; regulation of hy…	EC:2.7.7.48	0	0	0
THLARDRAFT_227	227	114.6	Similar to:Arabidopsis thaliana :transcription factor bhlh96-like ACC:NP_177366	1600	4.5e-162	65.6	5	transcription factor bhlh96-like	NP_177366	474.937	323	291	gi|15218391|ref|NP_177366.1|transcription factor bHLH96	Arabidopsis thaliana	GO:0003700; GO:0003677; GO:0044444; GO:0005634; GO:0006355	sequence-specific DNA binding transcription factor activity; DNA binding; cytoplasmic part; nucleus; regulation of transcription, DNA-dependent	0	0	0	0
THLARDRAFT_228	228	1019.92	Similar to:Arabidopsis thaliana :mrna turnover protein 4 ACC:NP_564226	839	4.5e-126	83.83	11	mrna turnover protein 4	NP_564226	369.777	215	193	gi|18395622|ref|NP_564226.1|Ribosomal protein L10 family protein	Arabidopsis thaliana	GO:0001510; GO:0006412; GO:0005730; GO:0003735; GO:0009941; GO:0071493; GO:0042254; GO:0005773; GO:0032502; GO:0022625; GO:0005886	RNA methylation; translation; nucleolus; structural constituent of ribosome; chloroplast envelope; cellular response to UV-B; ribosome biogenesis; vacuole; developmental process; cytosolic large ribosomal subunit; plasma membrane	0	0	0	0
THLARDRAFT_229	229	146.85	Similar to:Arabidopsis lyrata :protein ACC:XP_002887304	1206	4.1e-144	67.4	2	protein	XP_002887304	424.476	260	228	gi|297838845|ref|XP_002887304.1|hypothetical protein ARALYDRAFT_476174	Arabidopsis lyrata	GO:0016020; GO:0016023	membrane; cytoplasmic membrane-bounded vesicle	0	0	0	0
THLARDRAFT_230	230	2157.19	Similar to:Arabidopsis thaliana :uncharacterized protein ACC:NP_566215	1444	5.5e-113	58.47	3	uncharacterized protein	NP_566215	345.51	266	222	gi|18396693|ref|NP_566215.1|uncharacterized protein	Arabidopsis thaliana	GO:0009617; GO:0045087; GO:0006661	response to bacterium; innate immune response; phosphatidylinositol biosynthetic process	0	0	0	0
THLARDRAFT_231	231	382.21	Similar to:Arabidopsis thaliana :uncharacterized loc101218484 ACC:NP_190091	854	3e-54	79.63	4	uncharacterized loc101218484	NP_190091	183.726	167	142	gi|30692502|ref|NP_190091.2|uncharacterized protein	Arabidopsis thaliana	GO:0010027; GO:0005515; GO:0019252; GO:0000023	thylakoid membrane organization; protein binding; starch biosynthetic process; maltose metabolic process	0	0	0	0
THLARDRAFT_232	232	140.92	Similar to:Arabidopsis lyrata :wd repeat and hmg-box dna-binding protein 1-like ACC:XP_002875584	2971	0	66.73	11	wd repeat and hmg-box dna-binding protein 1-like	XP_002875584	1552.34	957	855	gi|297815402|ref|XP_002875584.1|hypothetical protein ARALYDRAFT_905380	Arabidopsis lyrata	GO:0010389; GO:0016458; GO:0009909; GO:0048449; GO:0051567; GO:0016023; GO:0006270; GO:0000166; GO:0008283; GO:0006275; GO:0006306	regulation of G2/M transition of mitotic cell cycle; gene silencing; regulation of flower development; floral organ formation; histone H3-K9 methylation; cytoplasmic membrane-bounded vesicle; DNA-dependent DNA replication initiation; nucleotide binding; cell proliferation; regulation of DNA replication; DNA methylation	0	0	0	0
THLARDRAFT_233	233	25.63	Similar to:Arabidopsis thaliana :polyprotein ACC:AAK43485	4683	0	83.1	1	polyprotein	AAK43485	753.821	733	500	gi|13876509|gb|AAK43485.1|AC084807_10polyprotein, putative	Arabidopsis thaliana	GO:0005488	binding	0	0	0	0
THLARDRAFT_234	234	147.3	Similar to:Arabidopsis thaliana :abc transporter c family member 13-like ACC:NP_178811	6161	0	71.5	9	abc transporter c family member 13-like	NP_178811	2300.01	1426	1311	gi|334184186|ref|NP_178811.7|multidrug resistance-associated protein 11	Arabidopsis thaliana	GO:0055085; GO:0055114; GO:0016021; GO:0042626; GO:0006200; GO:0005774; GO:0016023; GO:0005524; GO:0032440	transmembrane transport; oxidation-reduction process; integral to membrane; ATPase activity, coupled to transmembrane movement of substances; ATP catabolic process; vacuolar membrane; cytoplasmic membrane-bounded vesicle; ATP binding; 2-alkenal reductase [NAD(P)] activity	EC:1.3.1.74	0	0	0
THLARDRAFT_235	235	1799.3	Similar to:Arabidopsis thaliana :pectin methylesterase ACC:NP_172624	1977	0	72.93	10	pectin methylesterase	NP_172624	1034.25	557	522	gi|15220424|ref|NP_172624.1|bifunctional pectinesterase 18/rRNA N-glycosylase	Arabidopsis thaliana	GO:0005829; GO:0045330; GO:0030599; GO:0042545; GO:0009505; GO:0004857; GO:0005774; GO:0052546; GO:0043086; GO:0052541	cytosol; aspartyl esterase activity; pectinesterase activity; cell wall modification; plant-type cell wall; enzyme inhibitor activity; vacuolar membrane; cell wall pectin metabolic process; negative regulation of catalytic activity; plant-type cell wall cellulose metabolic process	EC:3.1.1.11	0	0	0
THLARDRAFT_236	236	284.54	Similar to:Arabidopsis thaliana :histone h3 methyltransferase subunit set1 ACC:ABV68922	5081	0	75.93	8	histone h3 methyltransferase subunit set1	ABV68922	1263.83	995	790	gi|157734198|gb|ABV68922.1|SDG25	Arabidopsis thaliana	GO:0005488; GO:0009909; GO:0051568; GO:0018024; GO:0010228; GO:0010452; GO:0005737; GO:0005634	binding; regulation of flower development; histone H3-K4 methylation; histone-lysine N-methyltransferase activity; vegetative to reproductive phase transition of meristem; histone H3-K36 methylation; cytoplasm; nucleus	EC:2.1.1.43	0	0	0
THLARDRAFT_237	237	4114.27	Similar to:Arabidopsis lyrata :serine hydroxymethyltransferase ACC:XP_002868327	1818	0	94.07	13	serine hydroxymethyltransferase	XP_002868327	910.983	471	463	gi|297800886|ref|XP_002868327.1|hypothetical protein ARALYDRAFT_915517	Arabidopsis lyrata	GO:0009555; GO:0030170; GO:0006563; GO:0046686; GO:0009506; GO:0010197; GO:0005886; GO:0006730; GO:0032259; GO:0005829; GO:0008168; GO:0004372; GO:0006544	pollen development; pyridoxal phosphate binding; L-serine metabolic process; response to cadmium ion; plasmodesma; polar nucleus fusion; plasma membrane; one-carbon metabolic process; methylation; cytosol; methyltransferase activity; glycine hydroxymethyltransferase activity; glycine metabolic process	EC:2.1.1.0; EC:2.1.2.1	0	0	0
THLARDRAFT_238	238	960.21	Similar to:Eutrema halophilum :phospholipase d delta ACC:BAJ34379	3005	0	85.07	13	phospholipase d delta	BAJ34379	1726.84	860	846	gi|312283027|dbj|BAJ34379.1|unnamed protein product	Eutrema halophilum	GO:0009789; GO:0012501; GO:0005509; GO:0016042; GO:0009506; GO:0009409; GO:0046470; GO:0004630; GO:0090333; GO:0046473; GO:0070290; GO:0005773; GO:0005886	positive regulation of abscisic acid mediated signaling pathway; programmed cell death; calcium ion binding; lipid catabolic process; plasmodesma; response to cold; phosphatidylcholine metabolic process; phospholipase D activity; regulation of stomatal closure; phosphatidic acid metabolic process; NAPE-specific phospholipase D activity; vacuole; plasma membrane	EC:3.1.4.4	0	0	0
THLARDRAFT_239	239	301.59	Similar to:Arabidopsis lyrata :acyl- n-acyltransferase with ring fyve phd-type zinc finger domain-containing protein ACC:XP_002881463	3488	0	71.7	7	acyl- n-acyltransferase with ring fyve phd-type zinc finger domain-containing protein	XP_002881463	1560.81	1016	883	gi|297827161|ref|XP_002881463.1|hypothetical protein ARALYDRAFT_482652	Arabidopsis lyrata	GO:0008270; GO:0003677; GO:0006346; GO:0009630; GO:0003824; GO:0005634; GO:0016246	zinc ion binding; DNA binding; methylation-dependent chromatin silencing; gravitropism; catalytic activity; nucleus; RNA interference	0	0	0	0
THLARDRAFT_240	240	166.36	Similar to:Arabidopsis thaliana :protein ACC:BAF02238	1061	2.8e-128	71.53	9	protein	BAF02238	386.341	282	243	gi|110741376|dbj|BAF02238.1|hypothetical protein	Arabidopsis thaliana	GO:0043144; GO:0090305; GO:0001682; GO:0006397; GO:0004526; GO:0016020; GO:0005634; GO:0009536; GO:0005215	snoRNA processing; nucleic acid phosphodiester bond hydrolysis; tRNA 5'-leader removal; mRNA processing; ribonuclease P activity; membrane; nucleus; plastid; transporter activity	EC:3.1.26.5	0	0	0
THLARDRAFT_241	241	1282.41	Similar to:Arabidopsis thaliana :dek domain-containing chromatin associated protein ACC:NP_194393	2875	2.6e-132	76.53	2	dek domain-containing chromatin associated protein	NP_194393	427.943	438	359	gi|30687294|ref|NP_194393.3|DEK domain-containing chromatin associated protein	Arabidopsis thaliana	GO:0005829; GO:0005739	cytosol; mitochondrion	0	0	0	0
THLARDRAFT_242	242	159.03	Similar to:Arabidopsis thaliana :dna topoisomerase 6 subunit a-like ACC:NP_195903	4346	0	83.73	8	dna topoisomerase 6 subunit a-like	NP_195903	1515.75	862	798	gi|30679784|ref|NP_195903.2|pentatricopeptide repeat-containing protein	Arabidopsis thaliana	GO:0009957; GO:0009536; GO:0042802; GO:0005524; GO:0003918; GO:0005694; GO:0006265; GO:0005634	epidermal cell fate specification; plastid; identical protein binding; ATP binding; DNA topoisomerase (ATP-hydrolyzing) activity; chromosome; DNA topological change; nucleus	EC:5.99.1.3	0	0	0
THLARDRAFT_243	243	2616.59	Similar to:Arabidopsis lyrata :phosphoribulokinase ACC:XP_002890967	2920	0	92.13	37	phosphoribulokinase	XP_002890967	757.673	387	377	gi|297846172|ref|XP_002890967.1|hypothetical protein ARALYDRAFT_890765	Arabidopsis lyrata	GO:0009697; GO:0019253; GO:0010114; GO:0010363; GO:0010200; GO:0010319; GO:0019344; GO:0031348; GO:0009570; GO:0050832; GO:0006098; GO:0005829; GO:0009867; GO:0006364; GO:0009941; GO:0009595; GO:0042742; GO:0008974; GO:0006612; GO:0016310; GO:0002831; GO:0010310; GO:0010218; GO:0009637; GO:0005515; GO:0009862; GO:0005524; GO:0009773; GO:0035304; GO:0009409; GO:0009902; GO:0048046; GO:0000165; GO:…	salicylic acid biosynthetic process; reductive pentose-phosphate cycle; response to red light; regulation of plant-type hypersensitive response; response to chitin; stromule; cysteine biosynthetic process; negative regulation of defense response; chloroplast stroma; defense response to fungus; pentose-phosphate shunt; cytosol; jasmonic acid mediated signaling pathway; rRNA processing; chloroplast…	EC:2.7.1.19	0	0	0
THLARDRAFT_244	244	1258.23	Similar to:Brassica napus :protein ACC:ADY76580	1158	6.1e-145	88	7	protein	ADY76580	424.476	278	254	gi|325073416|gb|ADY76580.1|translocon at inner membrane of chloroplasts 21	Brassica napus	GO:0015088; GO:0005381; GO:0034755; GO:0006875; GO:0009706; GO:0042803; GO:0045037	copper uptake transmembrane transporter activity; iron ion transmembrane transporter activity; iron ion transmembrane transport; cellular metal ion homeostasis; chloroplast inner membrane; protein homodimerization activity; protein import into chloroplast stroma	0	0	0	0
THLARDRAFT_245	245	710.62	Similar to:Arabidopsis lyrata :lipoxygenase ACC:XP_002887130	3003	0	73.1	19	lipoxygenase	XP_002887130	1625.53	920	868	gi|297838497|ref|XP_002887130.1|lipoxygenase family protein	Arabidopsis lyrata	GO:0052542; GO:0009753; GO:0010193; GO:0055114; GO:0009693; GO:0009620; GO:0009611; GO:0040007; GO:0080086; GO:0009695; GO:0009617; GO:0010200; GO:0009555; GO:0016165; GO:0009507; GO:0009644; GO:0009901; GO:0005506; GO:0009873	defense response by callose deposition; response to jasmonic acid stimulus; response to ozone; oxidation-reduction process; ethylene biosynthetic process; response to fungus; response to wounding; growth; stamen filament development; jasmonic acid biosynthetic process; response to bacterium; response to chitin; pollen development; lipoxygenase activity; chloroplast; response to high light intensi…	EC:1.13.11.12	0	0	0
THLARDRAFT_246	246	610.95	Similar to:Arabidopsis lyrata :21 kda protein ACC:XP_002867618	1041	2.7e-123	72.63	29	21 kda protein	XP_002867618	364.385	201	190	gi|297799468|ref|XP_002867618.1|invertase/pectin methylesterase inhibitor family protein	Arabidopsis lyrata	GO:0031348; GO:0009595; GO:0043086; GO:0009867; GO:0009697; GO:0006833; GO:0009862; GO:0010363; GO:0010310; GO:0010200; GO:0009651; GO:0016491; GO:0043900; GO:0006612; GO:0050832; GO:0042742; GO:0006972; GO:0015824; GO:0002831; GO:0007030; GO:0046872; GO:0006096; GO:0000165; GO:0005622; GO:0030599; GO:0046686; GO:0009641; GO:0009266; GO:0046910	negative regulation of defense response; detection of biotic stimulus; negative regulation of catalytic activity; jasmonic acid mediated signaling pathway; salicylic acid biosynthetic process; water transport; systemic acquired resistance, salicylic acid mediated signaling pathway; regulation of plant-type hypersensitive response; regulation of hydrogen peroxide metabolic process; response to chi…	EC:3.1.1.11	0	0	0
THLARDRAFT_247	247	108.27	Similar to:Arabidopsis thaliana :protein paused ACC:NP_177400	3835	0	72.5	18	protein paused	NP_177400	1865.89	988	956	gi|42563175|ref|NP_177400.2|protein PAUSED	Arabidopsis thaliana	GO:0006499; GO:0050826; GO:0009793; GO:0006406; GO:0009640; GO:0005829; GO:0019915; GO:0010182; GO:0016567; GO:0009845; GO:0010228; GO:0006409; GO:0010014; GO:0000049; GO:0009909; GO:0006606; GO:0015932; GO:0010162	N-terminal protein myristoylation; response to freezing; embryo development ending in seed dormancy; mRNA export from nucleus; photomorphogenesis; cytosol; lipid storage; sugar mediated signaling pathway; protein ubiquitination; seed germination; vegetative to reproductive phase transition of meristem; tRNA export from nucleus; meristem initiation; tRNA binding; regulation of flower development; …	0	0	0	0
THLARDRAFT_248	248	1732.97	Similar to:Brassica rapa :1-deoxy-d-xylulose 5-phosphate synthase ACC:ABE60813	2769	0	93.73	28	1-deoxy-d-xylulose 5-phosphate synthase	ABE60813	1324.69	680	675	gi|91771913|gb|ABE60813.1|CLA1-like protein	Brassica rapa	GO:0010155; GO:0052865; GO:0016117; GO:0006655; GO:0006636; GO:0019288; GO:0008661; GO:0006546; GO:0019748; GO:0009507; GO:0009106; GO:0015995; GO:0009108; GO:0016624; GO:0046777; GO:0046872; GO:0019216; GO:0009965; GO:0032880; GO:0009695; GO:0030154; GO:0009416; GO:0019344; GO:0045893; GO:0009073; GO:0009228; GO:0006733; GO:0009117	regulation of proton transport; 1-deoxy-D-xylulose 5-phosphate biosynthetic process; carotenoid biosynthetic process; phosphatidylglycerol biosynthetic process; unsaturated fatty acid biosynthetic process; isopentenyl diphosphate biosynthetic process, mevalonate-independent pathway; 1-deoxy-D-xylulose-5-phosphate synthase activity; glycine catabolic process; secondary metabolic process; chloropla…	EC:2.2.1.7; EC:1.2.4.0	0	0	0
THLARDRAFT_249	249	380.14	Similar to:Eutrema halophilum :squamosa promoter-binding-like protein 7 ACC:BAJ34638	3004	0	68.3	20	squamosa promoter-binding-like protein 7	BAJ34638	1416.36	793	763	gi|312283545|dbj|BAJ34638.1|unnamed protein product	Eutrema halophilum	GO:0055070; GO:0045492; GO:0007155; GO:0045010; GO:0033044; GO:0006355; GO:0016926; GO:0010090; GO:0048193; GO:0050665; GO:0003677; GO:0048765; GO:0010228; GO:0010413; GO:0009887; GO:0003700; GO:0009832; GO:0016049; GO:0005634; GO:0071555	copper ion homeostasis; xylan biosynthetic process; cell adhesion; actin nucleation; regulation of chromosome organization; regulation of transcription, DNA-dependent; protein desumoylation; trichome morphogenesis; Golgi vesicle transport; hydrogen peroxide biosynthetic process; DNA binding; root hair cell differentiation; vegetative to reproductive phase transition of meristem; glucuronoxylan me…	0	0	0	0
THLARDRAFT_250	250	582.08	Similar to:Arabidopsis lyrata :glutamate-gated kainate-type ion channel receptor subunit 5 ACC:XP_002881340	1579	0	83.7	4	glutamate-gated kainate-type ion channel receptor subunit 5	XP_002881340	730.324	400	377	gi|297826915|ref|XP_002881340.1|hypothetical protein ARALYDRAFT_902536	Arabidopsis lyrata	GO:0031225; GO:0016023; GO:0004872; GO:0005886	anchored to membrane; cytoplasmic membrane-bounded vesicle; receptor activity; plasma membrane	0	0	0	0
THLARDRAFT_251	251	173.86	Similar to:Arabidopsis lyrata :nucleotide pyrophosphatase phosphodiesterase ACC:XP_002867638	3681	0	84.1	7	nucleotide pyrophosphatase phosphodiesterase	XP_002867638	1134.78	611	570	gi|297799508|ref|XP_002867638.1|ATPAP24/PAP24	Arabidopsis lyrata	GO:0005618; GO:0046872; GO:0019375; GO:0003993; GO:0004722; GO:0045892; GO:0016036	cell wall; metal ion binding; galactolipid biosynthetic process; acid phosphatase activity; protein serine/threonine phosphatase activity; negative regulation of transcription, DNA-dependent; cellular response to phosphate starvation	EC:3.1.3.2	0	0	0
THLARDRAFT_252	252	523.32	Similar to:Arabidopsis lyrata :protein weak chloroplast movement under blue light 1-like ACC:XP_002878977	3068	0	75.6	7	protein weak chloroplast movement under blue light 1-like	XP_002878977	1045.42	810	695	gi|297822189|ref|XP_002878977.1|hypothetical protein ARALYDRAFT_481517	Arabidopsis lyrata	GO:0009904; GO:0009827; GO:0005886; GO:0005515; GO:0009903; GO:0005829; GO:0009860	chloroplast accumulation movement; plant-type cell wall modification; plasma membrane; protein binding; chloroplast avoidance movement; cytosol; pollen tube growth	0	0	0	0
THLARDRAFT_253	253	71.58	Similar to:Arabidopsis thaliana :histone-lysine n- h3 lysine-9 specific suvh9 ACC:NP_180887	2295	0	66.57	13	histone-lysine n- h3 lysine-9 specific suvh9	NP_180887	698.738	583	429	gi|15225829|ref|NP_180887.1|histone methyltransferase	Arabidopsis thaliana	GO:0000085; GO:0009536; GO:0016579; GO:0042054; GO:0016571; GO:0010388; GO:0009640; GO:0009294; GO:0005720; GO:0016567; GO:0045893; GO:0005488; GO:0040029	G2 phase of mitotic cell cycle; plastid; protein deubiquitination; histone methyltransferase activity; histone methylation; cullin deneddylation; photomorphogenesis; DNA mediated transformation; nuclear heterochromatin; protein ubiquitination; positive regulation of transcription, DNA-dependent; binding; regulation of gene expression, epigenetic	0	0	0	0
THLARDRAFT_254	254	647.57	Similar to:Arabidopsis lyrata :aspartic proteinase nepenthesin-1 ACC:XP_002892074	1962	0	79.33	9	aspartic proteinase nepenthesin-1	XP_002892074	816.224	457	445	gi|297848386|ref|XP_002892074.1|aspartyl protease family protein	Arabidopsis lyrata	GO:0009505; GO:0042545; GO:0009506; GO:0016023; GO:0009664; GO:0004190; GO:0006508; GO:0016020; GO:0080167	plant-type cell wall; cell wall modification; plasmodesma; cytoplasmic membrane-bounded vesicle; plant-type cell wall organization; aspartic-type endopeptidase activity; proteolysis; membrane; response to karrikin	EC:3.4.23.0	0	0	0
THLARDRAFT_255	255	1086.69	Similar to:Arabidopsis thaliana :saposin b domain-containing protein ACC:NP_195800	1093	6.3e-103	65.3	7	saposin b domain-containing protein	NP_195800	313.538	202	168	gi|15241065|ref|NP_195800.1|saposin B domain-containing protein	Arabidopsis thaliana	GO:0009651; GO:0016558; GO:0016023; GO:0006635; GO:0006816; GO:0007030; GO:0005773	response to salt stress; protein import into peroxisome matrix; cytoplasmic membrane-bounded vesicle; fatty acid beta-oxidation; calcium ion transport; Golgi organization; vacuole	0	0	0	0
THLARDRAFT_256	256	6299.79	Similar to:Arabidopsis thaliana :low-temperature inducible ACC:NP_563934	896	2.7e-60	72.37	26	low-temperature inducible	NP_563934	199.904	155	131	gi|18394049|ref|NP_563934.1|uncharacterized protein	Arabidopsis thaliana	GO:0006094; GO:0009941; GO:0009611; GO:0042744; GO:0042393; GO:0009805; GO:0006833; GO:0010311; GO:0009617; GO:0009651; GO:0006333; GO:0008283; GO:0006972; GO:0005829; GO:0007030; GO:0006096; GO:0009570; GO:0030154; GO:0046686; GO:0009409; GO:0009738; GO:0009408; GO:0009963; GO:0003682; GO:0005886; GO:0005634	gluconeogenesis; chloroplast envelope; response to wounding; hydrogen peroxide catabolic process; histone binding; coumarin biosynthetic process; water transport; lateral root formation; response to bacterium; response to salt stress; chromatin assembly or disassembly; cell proliferation; hyperosmotic response; cytosol; Golgi organization; glycolysis; chloroplast stroma; cell differentiation; res…	0	0	0	0
THLARDRAFT_257	257	146.01	Similar to:Arabidopsis thaliana :transcription factor ACC:NP_001154541	1369	2.5e-113	64.4	1	transcription factor	NP_001154541	346.28	267	226	gi|238479397|ref|NP_001154541.1|uncharacterized protein	Arabidopsis thaliana	GO:0048573	photoperiodism, flowering	0	0	0	0
THLARDRAFT_258	258	149.07	Similar to:Arabidopsis thaliana :protein ACC:NP_199360	3471	0	67.33	5	protein	NP_199360	744.962	990	585	gi|15242412|ref|NP_199360.1|uncharacterized protein	Arabidopsis thaliana	GO:0009684; GO:0015706; GO:0006569; GO:0010167; GO:0005886	indoleacetic acid biosynthetic process; nitrate transport; tryptophan catabolic process; response to nitrate; plasma membrane	0	0	0	0
THLARDRAFT_259	259	344.97	Similar to:Arabidopsis thaliana :dna polymerase delta subunit ACC:NP_563854	700	9.3e-63	68.37	3	dna polymerase delta subunit	NP_563854	202.601	126	110	gi|18391073|ref|NP_563854.1|DNA polymerase delta subunit 4	Arabidopsis thaliana	GO:0003887; GO:0006260; GO:0005634	DNA-directed DNA polymerase activity; DNA replication; nucleus	EC:2.7.7.7	0	0	0
THLARDRAFT_260	260	312.16	Similar to:Arabidopsis lyrata :protein argonaute 10-like ACC:XP_002865401	3340	0	89.3	27	protein argonaute 10-like	XP_002865401	1832	991	943	gi|297795033|ref|XP_002865401.1|hypothetical protein ARALYDRAFT_917259	Arabidopsis lyrata	GO:0006413; GO:0010218; GO:0006346; GO:0007267; GO:0009793; GO:0009944; GO:0004521; GO:0009850; GO:0010050; GO:0035197; GO:0003743; GO:0009855; GO:0048830; GO:0005829; GO:0035019; GO:0010051; GO:0009965; GO:0035198; GO:0010014; GO:0010586; GO:0035196; GO:0010267; GO:0048439; GO:0010073; GO:0005634; GO:0009733; GO:0009616	translational initiation; response to far red light; methylation-dependent chromatin silencing; cell-cell signaling; embryo development ending in seed dormancy; polarity specification of adaxial/abaxial axis; endoribonuclease activity; auxin metabolic process; vegetative phase change; siRNA binding; translation initiation factor activity; determination of bilateral symmetry; adventitious root dev…	0	0	0	0
THLARDRAFT_261	261	947.14	Similar to:Arabidopsis thaliana :splicing arginine serine-rich 2 ACC:NP_201225	1355	3.9e-68	94.53	8	splicing arginine serine-rich 2	NP_201225	230.335	108	108	gi|15237641|ref|NP_201225.1|splicing factor, arginine/serine-rich 2	Arabidopsis thaliana	GO:0005829; GO:0003723; GO:0035196; GO:0016607; GO:0000166; GO:0000398; GO:0030422; GO:0016020	cytosol; RNA binding; production of miRNAs involved in gene silencing by miRNA; nuclear speck; nucleotide binding; nuclear mRNA splicing, via spliceosome; production of siRNA involved in RNA interference; membrane	0	0	0	0
THLARDRAFT_262	262	584.01	Similar to:Arabidopsis lyrata :mitogen-activated protein kinase kinase kinase 5 ACC:XP_002865047	2680	0	80	6	mitogen-activated protein kinase kinase kinase 5	XP_002865047	959.518	617	569	gi|297794325|ref|XP_002865047.1|hypothetical protein ARALYDRAFT_496915	Arabidopsis lyrata	GO:0005886; GO:0046777; GO:0005524; GO:0004674; GO:0009536; GO:0005739	plasma membrane; protein autophosphorylation; ATP binding; protein serine/threonine kinase activity; plastid; mitochondrion	EC:2.7.11.0	0	0	0
THLARDRAFT_263	263	84.35	Similar to:Arabidopsis thaliana :tir-nbs-lrr class disease resistance protein ACC:NP_198970	1555	0	70.47	2	tir-nbs-lrr class disease resistance protein	NP_198970	639.802	520	391	gi|15238107|ref|NP_198970.1|TIR-NBS-LRR class disease resistance protein	Arabidopsis thaliana	GO:0006952; GO:0032559	defense response; adenyl ribonucleotide binding	0	0	0	0
THLARDRAFT_264	264	3547.34	Similar to:Arabidopsis lyrata :phospholipase d ACC:XP_002882959	3261	0	91.57	29	phospholipase d	XP_002882959	1638.62	810	801	gi|297830154|ref|XP_002882959.1|PLDALPHA1	Arabidopsis lyrata	GO:0006094; GO:0009941; GO:0046470; GO:0005546; GO:0005515; GO:0010119; GO:0006833; GO:0004630; GO:0005773; GO:0016042; GO:0009651; GO:0005509; GO:0048767; GO:0006972; GO:0005829; GO:0007030; GO:0006631; GO:0006096; GO:0009845; GO:0070290; GO:0046686; GO:0009506; GO:0009266; GO:0005783; GO:0030136; GO:0005886; GO:0009789; GO:0005634; GO:0005739	gluconeogenesis; chloroplast envelope; phosphatidylcholine metabolic process; phosphatidylinositol-4,5-bisphosphate binding; protein binding; regulation of stomatal movement; water transport; phospholipase D activity; vacuole; lipid catabolic process; response to salt stress; calcium ion binding; root hair elongation; hyperosmotic response; cytosol; Golgi organization; fatty acid metabolic proces…	EC:3.1.4.4	0	0	0
THLARDRAFT_265	265	2550.79	Similar to:Arabidopsis lyrata :sulfite reductase ACC:XP_002871103	2384	0	88.67	28	sulfite reductase	XP_002871103	1176.39	644	619	gi|297806439|ref|XP_002871103.1|hypothetical protein ARALYDRAFT_908346	Arabidopsis lyrata	GO:0019424; GO:0009941; GO:0048046; GO:0016126; GO:0006275; GO:0010319; GO:0006833; GO:0016020; GO:0050311; GO:0051539; GO:0020037; GO:0009651; GO:0045892; GO:0016002; GO:0006972; GO:0005829; GO:0007030; GO:0006096; GO:0003677; GO:0019761; GO:0046686; GO:0009409; GO:0009684; GO:0019344; GO:0042644; GO:0019419; GO:1900160; GO:0005507	sulfide oxidation, using siroheme sulfite reductase; chloroplast envelope; apoplast; sterol biosynthetic process; regulation of DNA replication; stromule; water transport; membrane; sulfite reductase (ferredoxin) activity; 4 iron, 4 sulfur cluster binding; heme binding; response to salt stress; negative regulation of transcription, DNA-dependent; sulfite reductase activity; hyperosmotic response;…	EC:1.8.7.1; EC:1.8.99.1	0	0	0
THLARDRAFT_266	266	1396.03	Similar to:Arabidopsis thaliana :aspartate aminotransferase ACC:NP_197456	1636	0	92.63	27	aspartate aminotransferase	NP_197456	804.283	405	396	gi|15239772|ref|NP_197456.1|aspartate aminotransferase	Arabidopsis thaliana	GO:0005774; GO:0004069; GO:0051788; GO:0006635; GO:0009536; GO:0043161; GO:0009693; GO:0009407; GO:0006807; GO:0080129; GO:0005618; GO:0048767; GO:0005794; GO:0005777; GO:0005829; GO:0080130; GO:0006099; GO:0006531; GO:0030170; GO:0010150; GO:0006536; GO:0006103; GO:0009506; GO:0009735; GO:0005886; GO:0005507; GO:0006522	vacuolar membrane; L-aspartate:2-oxoglutarate aminotransferase activity; response to misfolded protein; fatty acid beta-oxidation; plastid; proteasomal ubiquitin-dependent protein catabolic process; ethylene biosynthetic process; toxin catabolic process; nitrogen compound metabolic process; proteasome core complex assembly; cell wall; root hair elongation; Golgi apparatus; peroxisome; cytosol; L-…	EC:2.6.1.1	0	0	0
THLARDRAFT_267	267	295.03	Similar to:Arabidopsis lyrata :non-lysosomal glucosylceramidase-like ACC:XP_002883478	3759	0	78.73	5	non-lysosomal glucosylceramidase-like	XP_002883478	1769.59	950	915	gi|297831192|ref|XP_002883478.1|hypothetical protein ARALYDRAFT_479911	Arabidopsis lyrata	GO:0005794; GO:0006680; GO:0005886; GO:0004348; GO:0016021	Golgi apparatus; glucosylceramide catabolic process; plasma membrane; glucosylceramidase activity; integral to membrane	EC:3.2.1.45	0	0	0
THLARDRAFT_268	268	907.32	Similar to:Arabidopsis lyrata :permeases of the major facilitator superfamily ACC:XP_002864205	1739	4.6e-110	88.33	11	permeases of the major facilitator superfamily	XP_002864205	339.732	222	206	gi|297792641|ref|XP_002864205.1|thylakoid lumen 15.0 kDa protein	Arabidopsis lyrata	GO:0006098; GO:0009793; GO:0019288; GO:0015995; GO:0016226; GO:0010228; GO:0003998; GO:0009543; GO:0006364; GO:0048481; GO:0010027	pentose-phosphate shunt; embryo development ending in seed dormancy; isopentenyl diphosphate biosynthetic process, mevalonate-independent pathway; chlorophyll biosynthetic process; iron-sulfur cluster assembly; vegetative to reproductive phase transition of meristem; acylphosphatase activity; chloroplast thylakoid lumen; rRNA processing; ovule development; thylakoid membrane organization	EC:3.6.1.7	0	0	0
THLARDRAFT_269	269	2746.78	Similar to:Arabidopsis thaliana :40s ribosomal protein s3a ACC:NP_187135	1168	1.1e-163	92.37	11	40s ribosomal protein s3a	NP_187135	471.085	242	237	gi|15229364|ref|NP_187135.1|40S ribosomal protein S3a-1	Arabidopsis thaliana	GO:0001510; GO:0006412; GO:0005618; GO:0005730; GO:0009506; GO:0003735; GO:0009220; GO:0022627; GO:0009507; GO:0005794; GO:0005886	RNA methylation; translation; cell wall; nucleolus; plasmodesma; structural constituent of ribosome; pyrimidine ribonucleotide biosynthetic process; cytosolic small ribosomal subunit; chloroplast; Golgi apparatus; plasma membrane	0	0	0	0
THLARDRAFT_270	270	694.76	Similar to:Brassica carinata :s-adenosyl-l-methionine-dependent methyltransferase-like protein ACC:AAK50345	1302	0	70.97	3	s-adenosyl-l-methionine-dependent methyltransferase-like protein	AAK50345	624.78	350	336	gi|14009292|gb|AAK50345.1|defense-related protein	Brassica carinata	GO:0019010; GO:0032259; GO:0000041	farnesoic acid O-methyltransferase activity; methylation; transition metal ion transport	0	0	0	0
THLARDRAFT_271	271	283.7	Similar to:Arabidopsis lyrata :protein ACC:XP_002890472	1154	4.1e-47	84.19	3	protein	XP_002890472	166.392	82	80	gi|297845182|ref|XP_002890472.1|hypothetical protein ARALYDRAFT_472429	Arabidopsis lyrata	0	0	0	0	0	0
THLARDRAFT_272	272	966.95	Similar to:Arabidopsis lyrata :ring u-box domain-containing protein ACC:XP_002884754	1724	1.5e-153	80.5	4	ring u-box domain-containing protein	XP_002884754	457.218	283	262	gi|297833744|ref|XP_002884754.1|hypothetical protein ARALYDRAFT_478299	Arabidopsis lyrata	GO:0080144; GO:0004842; GO:0008270; GO:0005886	amino acid homeostasis; ubiquitin-protein ligase activity; zinc ion binding; plasma membrane	EC:6.3.2.19	0	0	0
THLARDRAFT_273	273	4561.75	Similar to:Eutrema halophilum :methionine synthase ACC:BAJ33898	2723	0	94.73	23	methionine synthase	BAJ33898	1488.4	765	761	gi|312282065|dbj|BAJ33898.1|unnamed protein product	Eutrema halophilum	GO:0005829; GO:0005507; GO:0009086; GO:0055114; GO:0008705; GO:0008270; GO:0005777; GO:0009651; GO:0016628; GO:0009506; GO:0009941; GO:0010584; GO:0003871; GO:0032259; GO:0005774; GO:0000166; GO:0009570; GO:0010043; GO:0046686; GO:0080019; GO:0005794; GO:0005886; GO:0048046	cytosol; copper ion binding; methionine biosynthetic process; oxidation-reduction process; methionine synthase activity; zinc ion binding; peroxisome; response to salt stress; oxidoreductase activity, acting on the CH-CH group of donors, NAD or NADP as acceptor; plasmodesma; chloroplast envelope; pollen exine formation; 5-methyltetrahydropteroyltriglutamate-homocysteine S-methyltransferase activi…	EC:2.1.1.13; EC:1.3.1.0; EC:2.1.1.14	0	0	0
THLARDRAFT_274	274	1252.84	Similar to:Brassica rapa :xyloglucan endotransglucosylase hydrolase ACC:ACB86852	1382	0	86.23	10	xyloglucan endotransglucosylase hydrolase	ACB86852	588.956	292	285	gi|179743760|gb|ACB86852.1|xyloglucan endotransglycosylase	Brassica rapa	GO:0016762; GO:0009269; GO:0009409; GO:0019761; GO:0005618; GO:0006073; GO:0009737; GO:0033946; GO:0048046; GO:0009651	xyloglucan:xyloglucosyl transferase activity; response to desiccation; response to cold; glucosinolate biosynthetic process; cell wall; cellular glucan metabolic process; response to abscisic acid stimulus; xyloglucan-specific endo-beta-1,4-glucanase activity; apoplast; response to salt stress	EC:2.4.1.207; EC:3.2.1.151	0	0	0
THLARDRAFT_275	275	740.34	Similar to:Arabidopsis thaliana :translation initiation factor eif-3 subunit 7 ACC:NP_199245	2215	0	85.2	3	translation initiation factor eif-3 subunit 7	NP_199245	986.482	592	563	gi|15241470|ref|NP_199245.1|translation initiation factor eIF-3 subunit 7	Arabidopsis thaliana	GO:0005829; GO:0006413; GO:0003743	cytosol; translational initiation; translation initiation factor activity	0	0	0	0
THLARDRAFT_276	276	118.13	Similar to:Arabidopsis Thaliana :galactoside 2-alpha-l-fucosyltransferase-like ACC:A96773	1881	0	68.27	3	galactoside 2-alpha-l-fucosyltransferase-like	A96773	751.51	566	480	gi|25354687|pir||A96773hypothetical protein F1M20.10	Arabidopsis Thaliana	GO:0008107; GO:0042546; GO:0016020	galactoside 2-alpha-L-fucosyltransferase activity; cell wall biogenesis; membrane	EC:2.4.1.69	0	0	0
THLARDRAFT_277	277	1045.7	Similar to:Brassica oleracea :feronia receptor-like kinase ACC:ABT18094	3259	0	81.33	24	feronia receptor-like kinase	ABT18094	1615.9	867	820	gi|155242084|gb|ABT18094.1|FERONIA receptor-like kinase	Brassica oleracea	GO:0004715; GO:0006833; GO:0016023; GO:0010483; GO:0009651; GO:0000902; GO:0009791; GO:0050832; GO:0048767; GO:0006972; GO:0046777; GO:0007030; GO:0043680; GO:0006096; GO:0030244; GO:0004674; GO:0048193; GO:0046686; GO:0009506; GO:0009266; GO:0010193; GO:0004872; GO:0005886; GO:0005524	non-membrane spanning protein tyrosine kinase activity; water transport; cytoplasmic membrane-bounded vesicle; pollen tube reception; response to salt stress; cell morphogenesis; post-embryonic development; defense response to fungus; root hair elongation; hyperosmotic response; protein autophosphorylation; Golgi organization; filiform apparatus; glycolysis; cellulose biosynthetic process; protei…	EC:2.7.10.2; EC:2.7.11.0	0	0	0
THLARDRAFT_278	278	7743.6	Similar to:Arabidopsis lyrata :s-adenosyl-l-homocysteine hydrolase ACC:XP_002870350	1837	0	97.27	28	s-adenosyl-l-homocysteine hydrolase	XP_002870350	966.452	485	483	gi|297804932|ref|XP_002870350.1|hypothetical protein ARALYDRAFT_915516	Arabidopsis lyrata	GO:0005774; GO:0051788; GO:0009853; GO:0006094; GO:0006346; GO:0006833; GO:0009793; GO:0000166; GO:0004013; GO:0051049; GO:0006816; GO:0009651; GO:0080129; GO:0048767; GO:0005794; GO:0006972; GO:0005829; GO:0006730; GO:0006511; GO:0007030; GO:0016441; GO:0006096; GO:0046686; GO:0019344; GO:0009506; GO:0009266; GO:0005886; GO:0005507	vacuolar membrane; response to misfolded protein; photorespiration; gluconeogenesis; methylation-dependent chromatin silencing; water transport; embryo development ending in seed dormancy; nucleotide binding; adenosylhomocysteinase activity; regulation of transport; calcium ion transport; response to salt stress; proteasome core complex assembly; root hair elongation; Golgi apparatus; hyperosmoti…	EC:3.3.1.1	0	0	0
THLARDRAFT_279	279	13978.5	Similar to:Arabidopsis lyrata :major latex-related protein ACC:XP_002867694	934	3.9e-95	85.4	18	major latex-related protein	XP_002867694	289.271	150	144	gi|297799620|ref|XP_002867694.1|hypothetical protein ARALYDRAFT_492500	Arabidopsis lyrata	GO:0005829; GO:0005507; GO:0015706; GO:0009750; GO:0009651; GO:0042742; GO:0010106; GO:0010228; GO:0016114; GO:0006826; GO:0006833; GO:0010167; GO:0080184; GO:0010043; GO:0005773; GO:0046686; GO:0019344; GO:0016126	cytosol; copper ion binding; nitrate transport; response to fructose stimulus; response to salt stress; defense response to bacterium; cellular response to iron ion starvation; vegetative to reproductive phase transition of meristem; terpenoid biosynthetic process; iron ion transport; water transport; response to nitrate; response to phenylpropanoid; response to zinc ion; vacuole; response to cad…	0	0	0	0
THLARDRAFT_280	280	3695.9	Similar to:Brassica juncea :glutamate decarboxylase ACC:AAS79669	1784	0	91.03	24	glutamate decarboxylase	AAS79669	986.482	492	487	gi|45935268|gb|AAS79669.1|glutamate decarboxylase 2	Brassica juncea	GO:0009750; GO:0006833; GO:0010363; GO:0030003; GO:0009651; GO:0006807; GO:0015706; GO:0016706; GO:0006612; GO:0048767; GO:0005829; GO:0016702; GO:0010359; GO:0030170; GO:0070838; GO:0004351; GO:0010167; GO:0046686; GO:0000041; GO:0006536; GO:0055114; GO:0009963; GO:0005516; GO:0005634	response to fructose stimulus; water transport; regulation of plant-type hypersensitive response; cellular cation homeostasis; response to salt stress; nitrogen compound metabolic process; nitrate transport; oxidoreductase activity, acting on paired donors, with incorporation or reduction of molecular oxygen, 2-oxoglutarate as one donor, and incorporation of one atom each of oxygen into both dono…	EC:1.14.11.0; EC:1.13.11.0; EC:4.1.1.15	0	0	0
THLARDRAFT_281	281	538.36	Similar to:Arabidopsis lyrata :squalene synthase ACC:XP_002869133	1566	0	90.17	11	squalene synthase	XP_002869133	772.696	389	378	gi|297802498|ref|XP_002869133.1|hypothetical protein ARALYDRAFT_912921	Arabidopsis lyrata	GO:0016132; GO:0006598; GO:0016021; GO:0006084; GO:0009698; GO:0051996; GO:0042398; GO:0004310; GO:0005789; GO:0005886; GO:0016126	brassinosteroid biosynthetic process; polyamine catabolic process; integral to membrane; acetyl-CoA metabolic process; phenylpropanoid metabolic process; squalene synthase activity; cellular modified amino acid biosynthetic process; farnesyl-diphosphate farnesyltransferase activity; endoplasmic reticulum membrane; plasma membrane; sterol biosynthetic process	EC:2.5.1.21	0	0	0
THLARDRAFT_282	282	1515.07	Similar to:Brassica napus :chloroplast omega-6 fatty acid desaturase ACC:P48627	1776	0	87.73	23	chloroplast omega-6 fatty acid desaturase	P48627	876.315	446	430	gi|1345978|sp|P48627.1|FAD6C_BRANARecName: Full=Omega-6 fatty acid desaturase, chloroplastic; Flags: Precursor	Brassica napus	GO:0009072; GO:0000096; GO:0016117; GO:0006655; GO:0035304; GO:0006636; GO:0044272; GO:0019288; GO:0006766; GO:0006546; GO:0019748; GO:0009106; GO:0015995; GO:0016720; GO:0009108; GO:0019216; GO:0008652; GO:0009695; GO:0031969; GO:0045485; GO:0006733; GO:0009117; GO:0010205	aromatic amino acid family metabolic process; sulfur amino acid metabolic process; carotenoid biosynthetic process; phosphatidylglycerol biosynthetic process; regulation of protein dephosphorylation; unsaturated fatty acid biosynthetic process; sulfur compound biosynthetic process; isopentenyl diphosphate biosynthetic process, mevalonate-independent pathway; vitamin metabolic process; glycine cat…	EC:1.14.99.33	0	0	0
THLARDRAFT_283	283	5061.32	Similar to:Arabidopsis thaliana :protein ACC:NP_178207	1098	6.4e-73	74.4	7	protein	NP_178207	234.958	163	156	gi|15220868|ref|NP_178207.1|chaperone protein dnaJ 8	Arabidopsis thaliana	GO:0006457; GO:0006950; GO:0031072; GO:0009570; GO:0051082; GO:0005634; GO:0009416	protein folding; response to stress; heat shock protein binding; chloroplast stroma; unfolded protein binding; nucleus; response to light stimulus	0	0	0	0
THLARDRAFT_284	284	666.08	Similar to:Arabidopsis thaliana :mitogen-activated protein kinase kinase ACC:NP_177492	1473	1.3e-168	80.73	21	mitogen-activated protein kinase kinase	NP_177492	489.574	310	295	gi|15219482|ref|NP_177492.1|MAP kinase kinase 9	Arabidopsis thaliana	GO:0009611; GO:0004708; GO:0005515; GO:0009862; GO:0030295; GO:0009693; GO:0009873; GO:0010200; GO:0002229; GO:0010120; GO:0009651; GO:0042742; GO:0046777; GO:0004674; GO:0045860; GO:0006569; GO:0009926; GO:0009684; GO:0019344; GO:0045893; GO:0005524	response to wounding; MAP kinase kinase activity; protein binding; systemic acquired resistance, salicylic acid mediated signaling pathway; protein kinase activator activity; ethylene biosynthetic process; ethylene mediated signaling pathway; response to chitin; defense response to oomycetes; camalexin biosynthetic process; response to salt stress; defense response to bacterium; protein autophosp…	EC:2.7.11.0	0	0	0
THLARDRAFT_285	285	1188.2	Similar to:Arabidopsis lyrata :protein ACC:XP_002864334	1277	3.1e-77	79.53	8	protein	XP_002864334	251.136	194	169	gi|297792899|ref|XP_002864334.1|hypothetical protein ARALYDRAFT_918574	Arabidopsis lyrata	GO:0048767; GO:0048193; GO:0000902; GO:0005886; GO:0006950; GO:0002238; GO:0005634; GO:0005829	root hair elongation; Golgi vesicle transport; cell morphogenesis; plasma membrane; response to stress; response to molecule of fungal origin; nucleus; cytosol	0	0	0	0
THLARDRAFT_286	286	580.71	Similar to:Eutrema halophilum :major facilitator protein ACC:BAJ34083	3771	0	85.07	6	major facilitator protein	BAJ34083	941.414	579	563	gi|312282435|dbj|BAJ34083.1|unnamed protein product	Eutrema halophilum	GO:0005886; GO:0015706; GO:0005774; GO:0010167; GO:0019344; GO:0005739	plasma membrane; nitrate transport; vacuolar membrane; response to nitrate; cysteine biosynthetic process; mitochondrion	0	0	0	0
THLARDRAFT_287	287	334.23	Similar to:Arabidopsis lyrata :atp-dependent zinc metalloprotease 2 ACC:XP_002866624	2823	0	78.3	11	atp-dependent zinc metalloprotease 2	XP_002866624	1545.79	854	830	gi|297797479|ref|XP_002866624.1|AAA-type ATPase family protein	Arabidopsis lyrata	GO:0016556; GO:0006364; GO:0009941; GO:0051301; GO:0004222; GO:0006508; GO:0009658; GO:0005524; GO:0008568; GO:0006399; GO:0009790	mRNA modification; rRNA processing; chloroplast envelope; cell division; metalloendopeptidase activity; proteolysis; chloroplast organization; ATP binding; microtubule-severing ATPase activity; tRNA metabolic process; embryo development	EC:3.4.24.0; EC:3.6.4.3	0	0	0
THLARDRAFT_288	288	1896.89	Similar to:Eutrema halophilum :galactinol--sucrose galactosyltransferase 2 ACC:BAJ33914	2816	0	86.7	6	galactinol--sucrose galactosyltransferase 2	BAJ33914	1557.73	772	757	gi|312282097|dbj|BAJ33914.1|unnamed protein product	Eutrema halophilum	GO:0080167; GO:0047274; GO:0009506; GO:0052692; GO:0034484; GO:0006979	response to karrikin; galactinol-sucrose galactosyltransferase activity; plasmodesma; raffinose alpha-galactosidase activity; raffinose catabolic process; response to oxidative stress	EC:2.4.1.82; EC:3.2.1.22	0	0	0
THLARDRAFT_289	289	430.44	Similar to:Arabidopsis lyrata :protein ACC:XP_002891474	1990	0	66.77	3	protein	XP_002891474	925.62	580	516	gi|297847186|ref|XP_002891474.1|aspartyl protease family protein	Arabidopsis lyrata	GO:0004190; GO:0006499; GO:0006508	aspartic-type endopeptidase activity; N-terminal protein myristoylation; proteolysis	EC:3.4.23.0	0	0	0
THLARDRAFT_290	290	2931.19	Similar to:Arabidopsis thaliana :cox viia-like protein ACC:NP_567619	715	2.5e-38	90.5	6	cox viia-like protein	NP_567619	138.272	68	67	gi|18415628|ref|NP_567619.1|Acytochrome-c oxidase/ electron carrier	Arabidopsis thaliana	GO:0004129; GO:0005746; GO:0006623; GO:0009055; GO:0005774; GO:0005886	cytochrome-c oxidase activity; mitochondrial respiratory chain; protein targeting to vacuole; electron carrier activity; vacuolar membrane; plasma membrane	EC:1.9.3.1	0	0	0
THLARDRAFT_291	291	394.24	Similar to:Arabidopsis lyrata :protein ACC:XP_002867194	3737	0	77.43	5	protein	XP_002867194	1667.51	1007	941	gi|297798620|ref|XP_002867194.1|predicted protein	Arabidopsis lyrata	GO:0048645; GO:0000956; GO:0006511; GO:0004842; GO:0010252	organ formation; nuclear-transcribed mRNA catabolic process; ubiquitin-dependent protein catabolic process; ubiquitin-protein ligase activity; auxin homeostasis	EC:6.3.2.19	0	0	0
THLARDRAFT_292	292	496.05	Similar to:Arabidopsis lyrata :protein ACC:XP_002878003	573	8.2e-64	72.4	1	protein	XP_002878003	203.371	109	104	gi|297820240|ref|XP_002878003.1|hypothetical protein ARALYDRAFT_485901	Arabidopsis lyrata	GO:0009536	plastid	0	0	0	0
THLARDRAFT_293	293	185.72	Similar to:Arabidopsis thaliana :cop1-interacting protein ACC:NP_001190461	4033	0	62.27	2	cop1-interacting protein	NP_001190461	1788.08	1188	1053	gi|334188167|ref|NP_001190461.1|COP1-interacting protein-like protein	Arabidopsis thaliana	GO:0005829; GO:0005886	cytosol; plasma membrane	0	0	0	0
THLARDRAFT_294	294	498.99	Similar to:Arabidopsis thaliana :protein ACC:NP_568092	1887	0	75.69	8	protein	NP_568092	899.427	507	489	gi|240256247|ref|NP_568092.4|uncharacterized protein	Arabidopsis thaliana	GO:0009941; GO:0009664; GO:0003964; GO:0010075; GO:0005982; GO:0006278; GO:0003723; GO:0000272	chloroplast envelope; plant-type cell wall organization; RNA-directed DNA polymerase activity; regulation of meristem growth; starch metabolic process; RNA-dependent DNA replication; RNA binding; polysaccharide catabolic process	EC:2.7.7.49	0	0	0
THLARDRAFT_295	295	3045.52	Similar to:Arabidopsis lyrata :elongation factor ef-1 gamma subunit ACC:XP_002892012	1753	0	84.67	13	elongation factor ef-1 gamma subunit	XP_002892012	675.241	413	398	gi|297848262|ref|XP_002892012.1|hypothetical protein ARALYDRAFT_474857	Arabidopsis lyrata	GO:0005773; GO:0003746; GO:0005853; GO:0005507; GO:0005794; GO:0046686; GO:0009506; GO:0005886; GO:0010043; GO:0005618; GO:0016740; GO:0005829; GO:0006414	vacuole; translation elongation factor activity; eukaryotic translation elongation factor 1 complex; copper ion binding; Golgi apparatus; response to cadmium ion; plasmodesma; plasma membrane; response to zinc ion; cell wall; transferase activity; cytosol; translational elongation	0	0	0	0
THLARDRAFT_296	296	116.84	Similar to:Arabidopsis lyrata :upf0631 protein at3g19508-like ACC:XP_002885312	570	1.1e-32	81.9	1	upf0631 protein at3g19508-like	XP_002885312	122.479	81	78	gi|297834860|ref|XP_002885312.1|hypothetical protein ARALYDRAFT_898330	Arabidopsis lyrata	GO:0005739	mitochondrion	0	0	0	0
THLARDRAFT_297	297	3730.67	Similar to:Brassica napus :acyl- -binding protein ACC:Q39315	795	1.4e-45	87.4	12	acyl- -binding protein	Q39315	158.688	84	78	gi|5902715|sp|Q39315.1|ACBP_BRANARecName: Full=Acyl-CoA-binding protein; Short=ACBP	Brassica napus	GO:0009646; GO:0005829; GO:0000062; GO:0010264; GO:0009651; GO:0006869; GO:0006816; GO:0050826; GO:0007030; GO:0031210; GO:0019344; GO:0005886	response to absence of light; cytosol; fatty-acyl-CoA binding; myo-inositol hexakisphosphate biosynthetic process; response to salt stress; lipid transport; calcium ion transport; response to freezing; Golgi organization; phosphatidylcholine binding; cysteine biosynthetic process; plasma membrane	0	0	0	0
THLARDRAFT_298	298	2350.12	Similar to:Arabidopsis lyrata :rna-binding protein ACC:XP_002891463	1971	4.1e-100	73	14	rna-binding protein	XP_002891463	327.791	214	186	gi|297847164|ref|XP_002891463.1|hypothetical protein ARALYDRAFT_474037	Arabidopsis lyrata	GO:0001510; GO:0005829; GO:0080056; GO:0003676; GO:0048364; GO:0005730; GO:0009220; GO:0010305; GO:0000478; GO:0000166; GO:0000398; GO:0048366; GO:0010588; GO:0080057	RNA methylation; cytosol; petal vascular tissue pattern formation; nucleic acid binding; root development; nucleolus; pyrimidine ribonucleotide biosynthetic process; leaf vascular tissue pattern formation; endonucleolytic cleavage involved in rRNA processing; nucleotide binding; nuclear mRNA splicing, via spliceosome; leaf development; cotyledon vascular tissue pattern formation; sepal vascular t…	0	0	0	0
THLARDRAFT_299	299	263.5	Similar to:Arabidopsis lyrata :pectinesterase ACC:XP_002890570	738	8.9e-127	75.43	7	pectinesterase	XP_002890570	381.719	186	181	gi|297845378|ref|XP_002890570.1|predicted protein	Arabidopsis lyrata	GO:0009505; GO:0042545; GO:0016023; GO:0030599; GO:0045330; GO:0004857; GO:0043086	plant-type cell wall; cell wall modification; cytoplasmic membrane-bounded vesicle; pectinesterase activity; aspartyl esterase activity; enzyme inhibitor activity; negative regulation of catalytic activity	EC:3.1.1.11	0	0	0
THLARDRAFT_300	300	7486.22	Similar to:Eutrema halophilum :lhcb6 protein ACC:BAJ33632	725	2.5e-117	95.3	14	lhcb6 protein	BAJ33632	347.051	172	171	gi|312281533|dbj|BAJ33632.1|unnamed protein product	Eutrema halophilum	GO:0016168; GO:0009651; GO:0016021; GO:0010196; GO:0018298; GO:0009941; GO:0009783; GO:0006816; GO:0007030; GO:0009535; GO:0010287; GO:0009765; GO:0019344; GO:0035304	chlorophyll binding; response to salt stress; integral to membrane; nonphotochemical quenching; protein-chromophore linkage; chloroplast envelope; photosystem II antenna complex; calcium ion transport; Golgi organization; chloroplast thylakoid membrane; plastoglobule; photosynthesis, light harvesting; cysteine biosynthetic process; regulation of protein dephosphorylation	0	0	0	0
THLARDRAFT_301	301	2086	Similar to:Eutrema halophilum :senescence-associated protein ACC:BAJ33633	1444	7.5e-163	82.47	12	senescence-associated protein	BAJ33633	473.011	272	263	gi|312281535|dbj|BAJ33633.1|unnamed protein product	Eutrema halophilum	GO:0009693; GO:0009611; GO:0009612; GO:0005794; GO:0010200; GO:0009506; GO:0016023; GO:0005886; GO:0050832; GO:0007568; GO:0016021; GO:0007020	ethylene biosynthetic process; response to wounding; response to mechanical stimulus; Golgi apparatus; response to chitin; plasmodesma; cytoplasmic membrane-bounded vesicle; plasma membrane; defense response to fungus; aging; integral to membrane; microtubule nucleation	0	0	0	0
THLARDRAFT_302	302	364.72	Similar to:Arabidopsis lyrata :hiv tat-specific factor 1 homolog ACC:XP_002871711	1780	0	71.5	8	hiv tat-specific factor 1 homolog	XP_002871711	716.842	507	438	gi|297807655|ref|XP_002871711.1|RNA recognition motif-containing protein	Arabidopsis lyrata	GO:0005829; GO:0003729; GO:0009910; GO:0000166; GO:0006346; GO:0000184; GO:0005634; GO:0016246	cytosol; mRNA binding; negative regulation of flower development; nucleotide binding; methylation-dependent chromatin silencing; nuclear-transcribed mRNA catabolic process, nonsense-mediated decay; nucleus; RNA interference	0	0	0	0
THLARDRAFT_303	303	360.39	Similar to:Arabidopsis thaliana :probable lrr receptor-like serine threonine-protein kinase at1g56130-like ACC:NP_564709	3419	0	80.07	8	probable lrr receptor-like serine threonine-protein kinase at1g56130-like	NP_564709	1761.89	1036	970	gi|334183367|ref|NP_564709.2|Leucine-rich repeat transmembrane protein kinase	Arabidopsis thaliana	GO:0006468; GO:0004674; GO:0009506; GO:0000041; GO:0004713; GO:0005524; GO:0050794; GO:0005886	protein phosphorylation; protein serine/threonine kinase activity; plasmodesma; transition metal ion transport; protein tyrosine kinase activity; ATP binding; regulation of cellular process; plasma membrane	EC:2.7.11.0; EC:2.7.10.0	0	0	0
THLARDRAFT_304	304	113.42	Similar to:Arabidopsis thaliana :enzyme of the cupin superfamily ACC:NP_192767	600	1.5e-39	66.23	1	enzyme of the cupin superfamily	NP_192767	141.739	122	100	gi|42566391|ref|NP_192767.2|cupin domain-containing protein	Arabidopsis thaliana	GO:0006661	phosphatidylinositol biosynthetic process	0	0	0	0
THLARDRAFT_305	305	257.78	Similar to:Arabidopsis lyrata :dna-binding storekeeper transcriptional regulator ACC:XP_002884664	1322	2.7e-45	56.4	3	dna-binding storekeeper transcriptional regulator	XP_002884664	167.548	178	130	gi|297833564|ref|XP_002884664.1|hypothetical protein ARALYDRAFT_896942	Arabidopsis lyrata	GO:0005730; GO:0009536; GO:0006355	nucleolus; plastid; regulation of transcription, DNA-dependent	0	0	0	0
THLARDRAFT_306	306	1669.57	Similar to:Arabidopsis lyrata :nadh dehydrogenase ACC:XP_002884353	740	3.3e-73	77.83	3	nadh dehydrogenase	XP_002884353	229.565	110	110	gi|297832942|ref|XP_002884353.1|hypothetical protein ARALYDRAFT_896292	Arabidopsis lyrata	GO:0016491; GO:0006661; GO:0005739	oxidoreductase activity; phosphatidylinositol biosynthetic process; mitochondrion	0	0	0	0
THLARDRAFT_307	307	919.99	Similar to:Arabidopsis lyrata :protein ACC:XP_002892583	1207	5.8e-73	81.57	3	protein	XP_002892583	235.728	141	137	gi|297849404|ref|XP_002892583.1|predicted protein	Arabidopsis lyrata	GO:0005829; GO:0009536; GO:0005886	cytosol; plastid; plasma membrane	0	0	0	0
THLARDRAFT_308	308	452.17	Similar to:Arabidopsis thaliana :vacuolar protein sorting-associated protein 25 ACC:NP_680720	670	1e-122	87.13	3	vacuolar protein sorting-associated protein 25	NP_680720	357.066	179	177	gi|22328784|ref|NP_680720.1|vacuolar protein sorting-associated protein 25	Arabidopsis thaliana	GO:0000814; GO:0016192; GO:0005515	ESCRT II complex; vesicle-mediated transport; protein binding	0	0	0	0
THLARDRAFT_309	309	18859.7	Similar to:Arabidopsis thaliana :translationally controlled tumor protein ACC:AAM66134	839	1.1e-87	87.8	27	translationally controlled tumor protein	AAM66134	269.626	168	155	gi|21595816|gb|AAM66134.1|translationally controlled tumor protein-like protein	Arabidopsis thaliana	GO:0005774; GO:0048046; GO:0090333; GO:0010252; GO:0009819; GO:0001558; GO:0009734; GO:0008283; GO:0042742; GO:0009507; GO:0005794; GO:0005829; GO:0008017; GO:0031117; GO:0007067; GO:0048527; GO:0009790; GO:0009579; GO:0046686; GO:0048768; GO:0090406; GO:0009506; GO:0007346; GO:0005886; GO:0040014; GO:0005634; GO:0009860	vacuolar membrane; apoplast; regulation of stomatal closure; auxin homeostasis; drought recovery; regulation of cell growth; auxin mediated signaling pathway; cell proliferation; defense response to bacterium; chloroplast; Golgi apparatus; cytosol; microtubule binding; positive regulation of microtubule depolymerization; mitosis; lateral root development; embryo development; thylakoid; response t…	0	0	0	0
THLARDRAFT_310	310	1056.71	Similar to:Arabidopsis lyrata :uroporphyrinogen decarboxylase ACC:XP_002879873	1561	0	88.33	5	uroporphyrinogen decarboxylase	XP_002879873	726.472	362	359	gi|297823981|ref|XP_002879873.1|hypothetical protein ARALYDRAFT_903342	Arabidopsis lyrata	GO:0004853; GO:0009941; GO:0006782; GO:0015995; GO:0009570	uroporphyrinogen decarboxylase activity; chloroplast envelope; protoporphyrinogen IX biosynthetic process; chlorophyll biosynthetic process; chloroplast stroma	EC:4.1.1.37	0	0	0
THLARDRAFT_311	311	467.96	Similar to:Arabidopsis thaliana :protein ACC:NP_564173	707	8.5e-35	85	3	protein	NP_564173	130.183	95	90	gi|18395129|ref|NP_564173.1|uncharacterized protein	Arabidopsis thaliana	GO:0016023; GO:0005739; GO:0009536	cytoplasmic membrane-bounded vesicle; mitochondrion; plastid	0	0	0	0
THLARDRAFT_312	312	168.22	Similar to:Arabidopsis thaliana :uncharacterized protein ACC:NP_564173	579	5.6e-17	86.54	2	uncharacterized protein	NP_564173	81.6481	72	69	gi|18395129|ref|NP_564173.1|uncharacterized protein	Arabidopsis thaliana	GO:0005739; GO:0009536	mitochondrion; plastid	0	0	0	0
THLARDRAFT_313	313	1943.76	Similar to:Arabidopsis thaliana :3-ketoacyl- synthase ACC:AAL50069	1878	0	93.17	44	3-ketoacyl- synthase	AAL50069	1002.28	497	489	gi|17979464|gb|AAL50069.1|At1g68530/T26J14_10	Arabidopsis thaliana	GO:0010155; GO:0009072; GO:0010218; GO:0000096; GO:0009744; GO:0016117; GO:0000038; GO:0016020; GO:0006636; GO:0009793; GO:0009825; GO:0044272; GO:0010114; GO:0019288; GO:0006766; GO:0006546; GO:0019748; GO:0042742; GO:0043481; GO:0009106; GO:0048868; GO:0048767; GO:0015995; GO:0009108; GO:0016226; GO:0019216; GO:0010817; GO:0008652; GO:0000271; GO:0009637; GO:0009644; GO:0010228; GO:0009695; GO:…	regulation of proton transport; aromatic amino acid family metabolic process; response to far red light; sulfur amino acid metabolic process; response to sucrose stimulus; carotenoid biosynthetic process; very long-chain fatty acid metabolic process; membrane; unsaturated fatty acid biosynthetic process; embryo development ending in seed dormancy; multidimensional cell growth; sulfur compound bio…	0	0	0	0
THLARDRAFT_314	314	2801.74	Similar to:Arabidopsis lyrata :cysteine synthase ACC:XP_002876613	1456	0	88.4	25	cysteine synthase	XP_002876613	678.707	368	355	gi|297817460|ref|XP_002876613.1|beta-substituted ala synthase 3_1	Arabidopsis lyrata	GO:0009750; GO:0042744; GO:0006833; GO:0051410; GO:0080147; GO:0019288; GO:0009651; GO:0016740; GO:0009507; GO:0004124; GO:0006972; GO:0050017; GO:0007030; GO:0006535; GO:0006096; GO:0032880; GO:0030170; GO:0019761; GO:0019500; GO:0046686; GO:0009684; GO:0009266; GO:0009836; GO:0005507; GO:0005739	response to fructose stimulus; hydrogen peroxide catabolic process; water transport; detoxification of nitrogen compound; root hair cell development; isopentenyl diphosphate biosynthetic process, mevalonate-independent pathway; response to salt stress; transferase activity; chloroplast; cysteine synthase activity; hyperosmotic response; L-3-cyanoalanine synthase activity; Golgi organization; cyst…	EC:2.5.1.47; EC:4.4.1.9	0	0	0
THLARDRAFT_315	315	210.23	Similar to:Eutrema halophilum :respiratory burst oxidase ACC:BAJ33963	3773	0	86.4	35	respiratory burst oxidase	BAJ33963	1816.97	943	917	gi|312282195|dbj|BAJ33963.1|unnamed protein product	Eutrema halophilum	GO:0031348; GO:0016174; GO:0050660; GO:0009611; GO:0009605; GO:0010119; GO:0009867; GO:0009697; GO:0009862; GO:0009414; GO:0010363; GO:0033500; GO:0002679; GO:0009873; GO:0016926; GO:0009055; GO:0006612; GO:0005509; GO:0050832; GO:0043069; GO:0004601; GO:0042538; GO:0000165; GO:0050665; GO:0005622; GO:0005506; GO:0010228; GO:0007231; GO:0052542; GO:0009409; GO:0009738; GO:0055114; GO:0005887; GO:…	negative regulation of defense response; NAD(P)H oxidase activity; flavin adenine dinucleotide binding; response to wounding; response to external stimulus; regulation of stomatal movement; jasmonic acid mediated signaling pathway; salicylic acid biosynthetic process; systemic acquired resistance, salicylic acid mediated signaling pathway; response to water deprivation; regulation of plant-type h…	EC:1.6.3.1; EC:1.11.1.7	0	0	0
THLARDRAFT_316	316	2781.46	Similar to:Brassica rapa :cysteine proteinase inhibitor ACC:ADK13075	720	7.1e-57	78.6	11	cysteine proteinase inhibitor	ADK13075	187.193	101	96	gi|300432975|gb|ADK13075.1|phytocystatin 1-2	Brassica rapa	GO:0005829; GO:0009611; GO:0005774; GO:0006970; GO:0042631; GO:0010466; GO:0070417; GO:0034605; GO:0046686; GO:0004869; GO:0005886	cytosol; response to wounding; vacuolar membrane; response to osmotic stress; cellular response to water deprivation; negative regulation of peptidase activity; cellular response to cold; cellular response to heat; response to cadmium ion; cysteine-type endopeptidase inhibitor activity; plasma membrane	0	0	0	0
THLARDRAFT_317	317	247.86	Similar to:Arabidopsis thaliana :upf0503 protein chloroplastic-like ACC:NP_187519	2102	0	57.3	5	upf0503 protein chloroplastic-like	NP_187519	770.77	637	546	gi|15232012|ref|NP_187519.1|uncharacterized protein	Arabidopsis thaliana	GO:0010588; GO:0016324; GO:0010088; GO:0022622; GO:0010233	cotyledon vascular tissue pattern formation; apical plasma membrane; phloem development; root system development; phloem transport	0	0	0	0
THLARDRAFT_318	318	6386.67	Similar to:Eutrema halophilum :cytochrome b6-f complex iron-sulfur subunit ACC:BAJ34370	1081	2.5e-141	85.93	34	cytochrome b6-f complex iron-sulfur subunit	BAJ34370	411.764	229	222	gi|312283009|dbj|BAJ34370.1|unnamed protein product	Eutrema halophilum	GO:0009496; GO:0031348; GO:0006098; GO:0009595; GO:0009941; GO:0005515; GO:0009867; GO:0009697; GO:0009862; GO:0045158; GO:0046028; GO:0010363; GO:0010310; GO:0010207; GO:0010200; GO:0080167; GO:0009767; GO:0043900; GO:0006612; GO:0050832; GO:0042742; GO:0016021; GO:0002831; GO:0046872; GO:0051537; GO:0000165; GO:0009512; GO:0010196; GO:0009409; GO:0009657; GO:0008121; GO:0009535; GO:0005886; GO:…	plastoquinol--plastocyanin reductase activity; negative regulation of defense response; pentose-phosphate shunt; detection of biotic stimulus; chloroplast envelope; protein binding; jasmonic acid mediated signaling pathway; salicylic acid biosynthetic process; systemic acquired resistance, salicylic acid mediated signaling pathway; electron transporter, transferring electrons within cytochrome b6…	EC:1.10.99.1; EC:1.10.2.2	0	0	0
THLARDRAFT_319	319	11304.8	Similar to:Raphanus sativus :tonoplast intrinsic protein ACC:BAA12711	1251	3.7e-152	90.27	40	tonoplast intrinsic protein	BAA12711	442.58	253	245	gi|1514977|dbj|BAA12711.1|VM23	Raphanus sativus	GO:0009750; GO:0009705; GO:0009941; GO:0042744; GO:0006833; GO:0080170; GO:0009740; GO:0009825; GO:0030003; GO:0000326; GO:0006816; GO:0009651; GO:0042742; GO:0016021; GO:0043481; GO:0015250; GO:0048767; GO:0009698; GO:0005794; GO:0006972; GO:0043674; GO:0007030; GO:0030104; GO:0010817; GO:0006096; GO:0000271; GO:0006598; GO:0042398; GO:0046686; GO:0009409; GO:0019344; GO:0042807; GO:0009737; GO:…	response to fructose stimulus; plant-type vacuole membrane; chloroplast envelope; hydrogen peroxide catabolic process; water transport; hydrogen peroxide transmembrane transport; gibberellic acid mediated signaling pathway; multidimensional cell growth; cellular cation homeostasis; protein storage vacuole; calcium ion transport; response to salt stress; defense response to bacterium; integral to …	0	0	0	0
THLARDRAFT_320	320	30784.7	Similar to:Arabidopsis lyrata :ribulose- -bisphosphate carboxylase oxygenase small subunit ACC:XP_002868776	642	1.3e-116	95.9	18	ribulose- -bisphosphate carboxylase oxygenase small subunit	XP_002868776	340.887	164	163	gi|297801784|ref|XP_002868776.1|ribulose bisphosphate carboxylase	Arabidopsis lyrata	GO:0005507; GO:0016984; GO:0019253; GO:0005618; GO:0031977; GO:0055114; GO:0010114; GO:0009573; GO:0009409; GO:0009941; GO:0080158; GO:0004497; GO:0009637; GO:0009535; GO:0009853; GO:0010218; GO:0022626; GO:0048046	copper ion binding; ribulose-bisphosphate carboxylase activity; reductive pentose-phosphate cycle; cell wall; thylakoid lumen; oxidation-reduction process; response to red light; chloroplast ribulose bisphosphate carboxylase complex; response to cold; chloroplast envelope; chloroplast ribulose bisphosphate carboxylase complex biogenesis; monooxygenase activity; response to blue light; chloroplast…	EC:4.1.1.39	0	0	0
THLARDRAFT_321	321	379.63	Similar to:Arabidopsis thaliana :cysteine proteinase ACC:NP_566634	1380	0	81.47	15	cysteine proteinase	NP_566634	560.451	331	302	gi|30685308|ref|NP_566634.2|putative cysteine proteinase	Arabidopsis thaliana	GO:0016132; GO:0005829; GO:0055114; GO:0048767; GO:0008234; GO:0009651; GO:0000041; GO:0006508; GO:0032440; GO:0044428; GO:0031225; GO:0005773; GO:0019344; GO:0044434; GO:0048046	brassinosteroid biosynthetic process; cytosol; oxidation-reduction process; root hair elongation; cysteine-type peptidase activity; response to salt stress; transition metal ion transport; proteolysis; 2-alkenal reductase [NAD(P)] activity; nuclear part; anchored to membrane; vacuole; cysteine biosynthetic process; chloroplast part; apoplast	EC:1.3.1.74	0	0	0
THLARDRAFT_322	322	537.78	Similar to:Arabidopsis lyrata :xh xs domain-containing protein ACC:XP_002875916	2273	0	69.03	10	xh xs domain-containing protein	XP_002875916	874.774	648	578	gi|297816066|ref|XP_002875916.1|XH/XS domain-containing protein	Arabidopsis lyrata	GO:0007267; GO:0035196; GO:0009616; GO:0010050; GO:0080188; GO:0051567; GO:0010267; GO:0006346; GO:0031048; GO:0046686	cell-cell signaling; production of miRNAs involved in gene silencing by miRNA; virus induced gene silencing; vegetative phase change; RNA-directed DNA methylation; histone H3-K9 methylation; production of ta-siRNAs involved in RNA interference; methylation-dependent chromatin silencing; chromatin silencing by small RNA; response to cadmium ion	0	0	0	0
THLARDRAFT_323	323	42.22	Similar to:N/A :N/A ACC:N/A	312	N/A	N/A	N/A	N/A	N/A	N/A	N/A	N/A	N/A	N/A	0	0	0	0	0	0
THLARDRAFT_324	324	448.16	Similar to:Arabidopsis thaliana :molecular chaperone hsp40 -like protein ACC:NP_565227	2027	0	81.3	10	molecular chaperone hsp40 -like protein	NP_565227	714.531	490	456	gi|18412605|ref|NP_565227.1|molecular chaperone Hsp40/DnaJ-like protein	Arabidopsis thaliana	GO:0031072; GO:0006457; GO:0046872; GO:0009941; GO:0016117; GO:0009408; GO:0010027; GO:0005524; GO:0009535; GO:0051082	heat shock protein binding; protein folding; metal ion binding; chloroplast envelope; carotenoid biosynthetic process; response to heat; thylakoid membrane organization; ATP binding; chloroplast thylakoid membrane; unfolded protein binding	0	0	0	0
THLARDRAFT_325	325	746.55	Similar to:Arabidopsis thaliana :protein ACC:NP_567895	2012	0	84.03	16	protein	NP_567895	996.497	529	501	gi|18418028|ref|NP_567895.1|serine hydroxymethyltransferase 3	Arabidopsis thaliana	GO:0050896; GO:0005829; GO:0032991; GO:0031967; GO:0006164; GO:0006544; GO:0005739; GO:0046914; GO:0006730; GO:0032259; GO:0004372; GO:0009570; GO:0006563; GO:0030170; GO:0008168; GO:0016020	response to stimulus; cytosol; macromolecular complex; organelle envelope; purine nucleotide biosynthetic process; glycine metabolic process; mitochondrion; transition metal ion binding; one-carbon metabolic process; methylation; glycine hydroxymethyltransferase activity; chloroplast stroma; L-serine metabolic process; pyridoxal phosphate binding; methyltransferase activity; membrane	EC:2.1.2.1; EC:2.1.1.0	0	0	0
THLARDRAFT_326	326	761.06	Similar to:Eutrema halophilum :zinc finger ccch domain-containing protein 30-like ACC:BAJ33641	2875	0	72	5	zinc finger ccch domain-containing protein 30-like	BAJ33641	1090.1	724	689	gi|312281551|dbj|BAJ33641.1|unnamed protein product	Eutrema halophilum	GO:0003700; GO:0003676; GO:0006486; GO:0008270; GO:0006355	sequence-specific DNA binding transcription factor activity; nucleic acid binding; protein glycosylation; zinc ion binding; regulation of transcription, DNA-dependent	0	0	0	0
THLARDRAFT_327	327	477.08	Similar to:Eutrema halophilum :aci112 protein ACC:BAJ33600	625	2.7e-50	63.34	5	aci112 protein	BAJ33600	174.866	119	103	gi|312281469|dbj|BAJ33600.1|unnamed protein product	Eutrema halophilum	GO:0080167; GO:0010264; GO:0009737; GO:0009651; GO:0007623	response to karrikin; myo-inositol hexakisphosphate biosynthetic process; response to abscisic acid stimulus; response to salt stress; circadian rhythm	0	0	0	0
THLARDRAFT_328	328	376.8	Similar to:Arabidopsis lyrata :nc domain-containing protein ACC:XP_002873768	1113	5.4e-110	69.6	3	nc domain-containing protein	XP_002873768	332.798	233	202	gi|297811769|ref|XP_002873768.1|predicted protein	Arabidopsis lyrata	0	0	0	0	0	0
THLARDRAFT_329	329	294.49	Similar to:Arabidopsis thaliana :pseudouridine-5 -monophosphatase-like ACC:NP_568858	1286	5.8e-157	84.67	5	pseudouridine-5 -monophosphatase-like	NP_568858	454.907	241	228	gi|18423981|ref|NP_568858.1|haloacid dehalogenase-like hydrolase domain-containing protein	Arabidopsis thaliana	GO:0005829; GO:0008152; GO:0016787; GO:0007020; GO:0005739	cytosol; metabolic process; hydrolase activity; microtubule nucleation; mitochondrion	0	0	0	0
THLARDRAFT_330	330	216.15	Similar to:Arabidopsis lyrata :probable s-acyltransferase at3g51390-like ACC:XP_002876084	2187	9.3e-179	74.83	3	probable s-acyltransferase at3g51390-like	XP_002876084	525.398	340	312	gi|297816402|ref|XP_002876084.1|zinc finger family protein	Arabidopsis lyrata	GO:0005774; GO:0007623; GO:0008270	vacuolar membrane; circadian rhythm; zinc ion binding	0	0	0	0
THLARDRAFT_331	331	1093.87	Similar to:Arabidopsis lyrata :proteasome maturation factor ump1 family protein ACC:XP_002888582	838	7.8e-74	79.37	8	proteasome maturation factor ump1 family protein	XP_002888582	233.417	141	130	gi|297841401|ref|XP_002888582.1|proteasome maturation factor UMP1 family protein	Arabidopsis lyrata	GO:0000502; GO:0009941; GO:0009965; GO:0000023; GO:0030154; GO:0019252; GO:0009535; GO:0010207	proteasome complex; chloroplast envelope; leaf morphogenesis; maltose metabolic process; cell differentiation; starch biosynthetic process; chloroplast thylakoid membrane; photosystem II assembly	0	0	0	0
THLARDRAFT_332	332	7587.06	Similar to:Brassica oleracea :cysteine proteinase rd21a ACC:AAL60580	1913	0	85.47	23	cysteine proteinase rd21a	AAL60580	751.125	486	428	gi|18141285|gb|AAL60580.1|AF454958_1senescence-associated cysteine protease	Brassica oleracea	GO:0005829; GO:0042744; GO:0055114; GO:0008234; GO:0009414; GO:0009651; GO:0009506; GO:0009266; GO:0015996; GO:0006508; GO:0052546; GO:0006972; GO:0005515; GO:0006833; GO:0007030; GO:0006096; GO:0032440; GO:0009507; GO:0005773; GO:0046686; GO:0050832; GO:0052541; GO:0048046	cytosol; hydrogen peroxide catabolic process; oxidation-reduction process; cysteine-type peptidase activity; response to water deprivation; response to salt stress; plasmodesma; response to temperature stimulus; chlorophyll catabolic process; proteolysis; cell wall pectin metabolic process; hyperosmotic response; protein binding; water transport; Golgi organization; glycolysis; 2-alkenal reductas…	EC:1.3.1.74	0	0	0
THLARDRAFT_333	333	2677.89	Similar to:Arabidopsis thaliana :udp-glucuronate 4-epimerase 6-like ACC:NP_189024	2039	0	88.7	11	udp-glucuronate 4-epimerase 6-like	NP_189024	809.675	460	451	gi|15229524|ref|NP_189024.1|UDP-D-glucuronate 4-epimerase 6	Arabidopsis thaliana	GO:0009684; GO:0050379; GO:0050378; GO:0005975; GO:0005515; GO:0006569; GO:0000166; GO:0050662; GO:0009225; GO:0016020; GO:0005794	indoleacetic acid biosynthetic process; UDP-glucuronate 5'-epimerase activity; UDP-glucuronate 4-epimerase activity; carbohydrate metabolic process; protein binding; tryptophan catabolic process; nucleotide binding; coenzyme binding; nucleotide-sugar metabolic process; membrane; Golgi apparatus	EC:5.1.3.12; EC:5.1.3.6	0	0	0
THLARDRAFT_334	334	73.71	Similar to:Brassica rapa :tir-nbs-lrr class disease resistance protein ACC:ACP30553	3998	0	68.1	9	tir-nbs-lrr class disease resistance protein	ACP30553	1257.66	1294	936	gi|227438127|gb|ACP30553.1|disease resistance protein	Brassica rapa	GO:0009862; GO:0043531; GO:0030275; GO:0005739; GO:0009733; GO:0005792; GO:0009817; GO:0009816; GO:0005634	systemic acquired resistance, salicylic acid mediated signaling pathway; ADP binding; LRR domain binding; mitochondrion; response to auxin stimulus; microsome; defense response to fungus, incompatible interaction; defense response to bacterium, incompatible interaction; nucleus	0	0	0	0
THLARDRAFT_335	335	841.04	Similar to:Arabidopsis thaliana :pectate lyase ACC:NP_567707	1683	0	93.97	3	pectate lyase	NP_567707	747.273	407	397	gi|18416424|ref|NP_567707.1|putative pectate lyase 18	Arabidopsis thaliana	GO:0030570; GO:0006949; GO:0016020	pectate lyase activity; syncytium formation; membrane	EC:4.2.2.2	0	0	0
THLARDRAFT_336	336	3903.85	Similar to:Cucumis sativus :uncharacterized partial ACC:XP_004152089	2978	6.9e-56	63.63	1	uncharacterized partial	XP_004152089	209.92	130	111	gi|449468760|ref|XP_004152089.1|PREDICTED: uncharacterized protein LOC101208428	Cucumis sativus	GO:0016023	cytoplasmic membrane-bounded vesicle	0	0	0	0
THLARDRAFT_337	337	3529.62	Similar to:Eutrema halophilum :60s ribosomal protein l6 ACC:BAJ34166	1043	4.5e-137	90.9	9	60s ribosomal protein l6	BAJ34166	400.593	231	225	gi|312282601|dbj|BAJ34166.1|unnamed protein product	Eutrema halophilum	GO:0005730; GO:0003735; GO:0009506; GO:0005886; GO:0001510; GO:0022625; GO:0009507; GO:0006412; GO:0005783	nucleolus; structural constituent of ribosome; plasmodesma; plasma membrane; RNA methylation; cytosolic large ribosomal subunit; chloroplast; translation; endoplasmic reticulum	0	0	0	0
THLARDRAFT_338	338	365.47	Similar to:Arabidopsis lyrata :heterogeneous nuclear ribonucleoprotein ACC:XP_002882552	2508	0	84.47	3	heterogeneous nuclear ribonucleoprotein	XP_002882552	613.609	493	470	gi|297829340|ref|XP_002882552.1|hypothetical protein ARALYDRAFT_478119	Arabidopsis lyrata	GO:0030529; GO:0000166; GO:0003723	ribonucleoprotein complex; nucleotide binding; RNA binding	0	0	0	0
THLARDRAFT_339	339	649.17	Similar to:Arabidopsis thaliana :rna recognition motif-containing protein ACC:NP_973958	2093	1.1e-154	71.13	3	rna recognition motif-containing protein	NP_973958	459.144	248	235	gi|42571735|ref|NP_973958.1|RNA recognition motif-containing protein	Arabidopsis thaliana	GO:0003723; GO:0000398; GO:0000166	RNA binding; nuclear mRNA splicing, via spliceosome; nucleotide binding	0	0	0	0
THLARDRAFT_340	340	81.13	Similar to:Arabidopsis lyrata :heparan-alpha-glucosaminide n-acetyltransferase-like ACC:XP_002863830	1823	0	80.73	2	heparan-alpha-glucosaminide n-acetyltransferase-like	XP_002863830	759.599	428	413	gi|297791891|ref|XP_002863830.1|hypothetical protein ARALYDRAFT_494835	Arabidopsis lyrata	GO:0005739; GO:0016020	mitochondrion; membrane	0	0	0	0
THLARDRAFT_341	341	171.62	Similar to:Glycine max :aaa-type atpase family protein ACC:XP_003550869	3738	0	87.77	4	aaa-type atpase family protein	XP_003550869	694.501	409	376	gi|356565278|ref|XP_003550869.1|PREDICTED: uncharacterized protein LOC100816731	Glycine max	GO:0005524; GO:0008568; GO:0009630; GO:0006487	ATP binding; microtubule-severing ATPase activity; gravitropism; protein N-linked glycosylation	EC:3.6.4.3	0	0	0
THLARDRAFT_342	342	1491.15	Similar to:Arabidopsis lyrata :ll-diaminopimelate chloroplastic-like ACC:XP_002867163	1681	0	92.2	29	ll-diaminopimelate chloroplastic-like	XP_002867163	891.723	461	458	gi|297798558|ref|XP_002867163.1|hypothetical protein ARALYDRAFT_491312	Arabidopsis lyrata	GO:0010267; GO:0006346; GO:0010285; GO:0009965; GO:0048439; GO:0010051; GO:0080130; GO:0009089; GO:0004069; GO:0005507; GO:0009693; GO:0009570; GO:0008060; GO:0005543; GO:0005829; GO:0010050; GO:0009616; GO:0010014; GO:0035196; GO:0032312; GO:0008270; GO:0005739; GO:0031048; GO:0009862; GO:0030170; GO:0007267; GO:0051567; GO:0009855; GO:0010073	production of ta-siRNAs involved in RNA interference; methylation-dependent chromatin silencing; L,L-diaminopimelate aminotransferase activity; leaf morphogenesis; flower morphogenesis; xylem and phloem pattern formation; L-phenylalanine:2-oxoglutarate aminotransferase activity; lysine biosynthetic process via diaminopimelate; L-aspartate:2-oxoglutarate aminotransferase activity; copper ion bindi…	EC:2.6.1.83; EC:2.6.1.1	0	0	0
THLARDRAFT_343	343	5494.59	Similar to:Arabidopsis thaliana :gdsl esterase lipase ACC:ABB90255	1631	0	76.27	23	gdsl esterase lipase	ABB90255	637.491	394	345	gi|82755013|gb|ABB90255.1|epithiospecifier modifier	Arabidopsis thaliana	GO:0009705; GO:0016298; GO:0006098; GO:0032527; GO:0009941; GO:0048046; GO:0009505; GO:0019252; GO:0022626; GO:0019288; GO:0015979; GO:0042742; GO:0009625; GO:0007029; GO:0005777; GO:0019761; GO:0019762; GO:0009409; GO:0009506; GO:0005783; GO:0004091; GO:0010168; GO:0005634	plant-type vacuole membrane; lipase activity; pentose-phosphate shunt; protein exit from endoplasmic reticulum; chloroplast envelope; apoplast; plant-type cell wall; starch biosynthetic process; cytosolic ribosome; isopentenyl diphosphate biosynthetic process, mevalonate-independent pathway; photosynthesis; defense response to bacterium; response to insect; endoplasmic reticulum organization; per…	EC:3.1.1.1	0	0	0
THLARDRAFT_344	344	1831.95	Similar to:Arabidopsis lyrata :pentatricopeptide repeat-containing protein ACC:XP_002885074	1715	5.1e-162	68.8	9	pentatricopeptide repeat-containing protein	XP_002885074	483.797	280	245	gi|297834384|ref|XP_002885074.1|pentatricopeptide repeat-containing protein	Arabidopsis lyrata	GO:0006412; GO:0006364; GO:0019843; GO:0003735; GO:0015995; GO:0009941; GO:0009570; GO:0022626; GO:0016020	translation; rRNA processing; rRNA binding; structural constituent of ribosome; chlorophyll biosynthetic process; chloroplast envelope; chloroplast stroma; cytosolic ribosome; membrane	0	0	0	0
THLARDRAFT_345	345	5299.24	Similar to:Arabidopsis thaliana :carbonic anhydrase 2 ACC:NP_974782	1050	9e-148	90.5	29	carbonic anhydrase 2	NP_974782	429.098	259	251	gi|42573371|ref|NP_974782.1|carbonic anhydrase 2	Arabidopsis thaliana	GO:0019684; GO:0031348; GO:0006098; GO:0009595; GO:0009941; GO:0048046; GO:0010119; GO:0008270; GO:0009867; GO:0010319; GO:0009697; GO:0009862; GO:0010363; GO:0010310; GO:0010200; GO:0015976; GO:0043900; GO:0006612; GO:0042742; GO:0005829; GO:0004089; GO:0002831; GO:0000165; GO:0009570; GO:0010037; GO:0009817; GO:0009409; GO:0019243; GO:0009535	photosynthesis, light reaction; negative regulation of defense response; pentose-phosphate shunt; detection of biotic stimulus; chloroplast envelope; apoplast; regulation of stomatal movement; zinc ion binding; jasmonic acid mediated signaling pathway; stromule; salicylic acid biosynthetic process; systemic acquired resistance, salicylic acid mediated signaling pathway; regulation of plant-type h…	EC:4.2.1.1	0	0	0
THLARDRAFT_346	346	1316.9	Similar to:Arabidopsis thaliana :tyrosine aminotransferase ACC:NP_194570	1749	0	77.6	32	tyrosine aminotransferase	NP_194570	768.459	446	407	gi|42567214|ref|NP_194570.2|Tyrosine transaminase family protein	Arabidopsis thaliana	GO:0042218; GO:0006098; GO:0009611; GO:0009620; GO:0009867; GO:0009697; GO:0016020; GO:0006636; GO:0009414; GO:0019252; GO:0016847; GO:0019288; GO:0006766; GO:0006546; GO:0042742; GO:0009106; GO:0048830; GO:0009108; GO:0042538; GO:0080108; GO:0030170; GO:0006569; GO:0019761; GO:0009695; GO:0009684; GO:0009738; GO:0019344; GO:0001560; GO:0004838; GO:0009723; GO:0009733; GO:0009627	1-aminocyclopropane-1-carboxylate biosynthetic process; pentose-phosphate shunt; response to wounding; response to fungus; jasmonic acid mediated signaling pathway; salicylic acid biosynthetic process; membrane; unsaturated fatty acid biosynthetic process; response to water deprivation; starch biosynthetic process; 1-aminocyclopropane-1-carboxylate synthase activity; isopentenyl diphosphate biosy…	EC:4.4.1.14; EC:2.6.1.5	0	0	0
THLARDRAFT_347	347	298.56	Similar to:Arabidopsis thaliana :probable s-acyltransferase at4g15080-like ACC:NP_188857	2289	0	64.93	2	probable s-acyltransferase at4g15080-like	NP_188857	870.152	664	569	gi|15233295|ref|NP_188857.1|putative S-acyltransferase	Arabidopsis thaliana	GO:0008270; GO:0005886	zinc ion binding; plasma membrane	0	0	0	0
THLARDRAFT_348	348	894.64	Similar to:Arabidopsis thaliana :calcium-transporting atpase endoplasmic reticulum-type-like ACC:NP_172259	1294	0	90.77	12	calcium-transporting atpase endoplasmic reticulum-type-like	NP_172259	832.017	431	424	gi|15223017|ref|NP_172259.1|Ca2+-transporting ATPase	Arabidopsis thaliana	GO:0005388; GO:0030026; GO:0030176; GO:0006828; GO:0046872; GO:0005774; GO:0006754; GO:0005524; GO:0006816; GO:0046686; GO:0010042; GO:0005886	calcium-transporting ATPase activity; cellular manganese ion homeostasis; integral to endoplasmic reticulum membrane; manganese ion transport; metal ion binding; vacuolar membrane; ATP biosynthetic process; ATP binding; calcium ion transport; response to cadmium ion; response to manganese ion; plasma membrane	EC:3.6.3.8	0	0	0
THLARDRAFT_349	349	536.82	Similar to:Arabidopsis thaliana :protein ACC:NP_172635	1033	1.9e-63	60.27	1	protein	NP_172635	211.075	209	189	gi|15221077|ref|NP_172635.1|uncharacterized protein	Arabidopsis thaliana	GO:0009507	chloroplast	0	0	0	0
THLARDRAFT_350	350	1922.5	Similar to:Arabidopsis lyrata :metacaspase type ii ACC:XP_002887781	1641	0	77.5	22	metacaspase type ii	XP_002887781	635.95	418	404	gi|297839799|ref|XP_002887781.1|metacaspase 7	Arabidopsis lyrata	GO:0005829; GO:0009805; GO:0048767; GO:0010225; GO:0015706; GO:0006917; GO:0009651; GO:0009506; GO:0009611; GO:0042802; GO:0016540; GO:0010421; GO:0006508; GO:0004197; GO:0006816; GO:0007030; GO:0010167; GO:0007033; GO:0009507; GO:0046686; GO:0042542; GO:0005886	cytosol; coumarin biosynthetic process; root hair elongation; response to UV-C; nitrate transport; induction of apoptosis; response to salt stress; plasmodesma; response to wounding; identical protein binding; protein autoprocessing; hydrogen peroxide-mediated programmed cell death; proteolysis; cysteine-type endopeptidase activity; calcium ion transport; Golgi organization; response to nitrate; …	EC:3.4.22.0	0	0	0
THLARDRAFT_351	351	8043.3	Similar to:Arabidopsis lyrata :photosystem i reaction center subunit n ACC:XP_002866588	919	1.2e-96	86.63	7	photosystem i reaction center subunit n	XP_002866588	293.893	171	168	gi|297797407|ref|XP_002866588.1|photosystem I reaction center subunit psi-N	Arabidopsis lyrata	GO:0005516; GO:0006098; GO:0009773; GO:0030093; GO:0019344; GO:0035304; GO:0009543	calmodulin binding; pentose-phosphate shunt; photosynthetic electron transport in photosystem I; chloroplast photosystem I; cysteine biosynthetic process; regulation of protein dephosphorylation; chloroplast thylakoid lumen	0	0	0	0
THLARDRAFT_352	352	653.87	Similar to:Arabidopsis lyrata :alpha beta fold family protein ACC:XP_002885644	1433	0	74	1	alpha beta fold family protein	XP_002885644	522.702	273	264	gi|297835524|ref|XP_002885644.1|hydrolase, alpha/beta fold family protein	Arabidopsis lyrata	GO:0052689	carboxylic ester hydrolase activity	EC:3.1.1.0	0	0	0
THLARDRAFT_353	353	708.35	Similar to:Arabidopsis thaliana :sugar transporter erd6-like 3 ACC:NP_563829	1916	0	76.47	18	sugar transporter erd6-like 3	NP_563829	768.074	470	446	gi|18390957|ref|NP_563829.1|sugar transporter ERD6-like 3	Arabidopsis thaliana	GO:0009705; GO:0009414; GO:0010200; GO:0009651; GO:0015706; GO:0009624; GO:0016491; GO:0016021; GO:0015749; GO:0005351; GO:0006569; GO:0010167; GO:0015145; GO:0009684; GO:0009737; GO:0055085; GO:0031347; GO:0009627	plant-type vacuole membrane; response to water deprivation; response to chitin; response to salt stress; nitrate transport; response to nematode; oxidoreductase activity; integral to membrane; monosaccharide transport; sugar:hydrogen symporter activity; tryptophan catabolic process; response to nitrate; monosaccharide transmembrane transporter activity; indoleacetic acid biosynthetic process; res…	0	0	0	0
THLARDRAFT_354	354	758.8	Similar to:Arabidopsis thaliana :wvd2-like 1 ACC:BAH19881	1374	1.1e-123	74.27	7	wvd2-like 1	BAH19881	372.859	287	252	gi|222423832|dbj|BAH19881.1|AT3G04630	Arabidopsis thaliana	GO:0007163; GO:0010091; GO:0010031; GO:0055028; GO:0010015; GO:0001578; GO:0009825	establishment or maintenance of cell polarity; trichome branching; circumnutation; cortical microtubule; root morphogenesis; microtubule bundle formation; multidimensional cell growth	0	0	0	0
THLARDRAFT_355	355	721.99	Similar to:Arabidopsis lyrata :calcineurin b-like protein 3 ACC:XP_002864422	1088	2.1e-159	94.13	18	calcineurin b-like protein 3	XP_002864422	457.603	226	226	gi|297793075|ref|XP_002864422.1|hypothetical protein ARALYDRAFT_918741	Arabidopsis lyrata	GO:0031348; GO:0009705; GO:0005515; GO:0009867; GO:0035304; GO:0009862; GO:0010363; GO:0022626; GO:0010310; GO:0006355; GO:0009617; GO:0010118; GO:0006612; GO:0005509; GO:0000165; GO:0005513; GO:0019722; GO:0005886	negative regulation of defense response; plant-type vacuole membrane; protein binding; jasmonic acid mediated signaling pathway; regulation of protein dephosphorylation; systemic acquired resistance, salicylic acid mediated signaling pathway; regulation of plant-type hypersensitive response; cytosolic ribosome; regulation of hydrogen peroxide metabolic process; regulation of transcription, DNA-de…	0	0	0	0
THLARDRAFT_356	356	150.48	Similar to:Arabidopsis thaliana :protein ACC:NP_197856	1380	0	60.13	5	protein	NP_197856	617.461	401	354	gi|15238608|ref|NP_197856.1|Peptidase C78, ubiquitin fold modifier-specific peptidase 1/ 2	Arabidopsis thaliana	0	0	0	0	0	0
THLARDRAFT_357	357	116.21	Similar to:Arabidopsis lyrata :udp-glucoronosyl udp-glucosyl transferase family protein ACC:XP_002878969	1534	0	66.4	5	udp-glucoronosyl udp-glucosyl transferase family protein	XP_002878969	686.797	446	387	gi|297822173|ref|XP_002878969.1|UDP-glucoronosyl/UDP-glucosyl transferase family protein	Arabidopsis lyrata	GO:0009506; GO:0080043; GO:0080044; GO:0006635; GO:0010048	plasmodesma; quercetin 3-O-glucosyltransferase activity; quercetin 7-O-glucosyltransferase activity; fatty acid beta-oxidation; vernalization response	0	0	0	0
THLARDRAFT_358	358	613.97	Similar to:Arabidopsis thaliana :sucrose nonfermenting 4-like ACC:NP_563834	2363	0	84.7	6	sucrose nonfermenting 4-like	NP_563834	976.082	483	480	gi|18390971|ref|NP_563834.1|sucrose nonfermenting 4-like protein	Arabidopsis thaliana	GO:0046777; GO:0004674; GO:0042149; GO:0005515; GO:0030295; GO:0045860	protein autophosphorylation; protein serine/threonine kinase activity; cellular response to glucose starvation; protein binding; protein kinase activator activity; positive regulation of protein kinase activity	EC:2.7.11.0	0	0	0
THLARDRAFT_359	359	10233.1	Similar to:Sinapis alba :glyceraldehyde 3-phosphate dehydrogenase ACC:P04796	1522	0	96.73	36	glyceraldehyde 3-phosphate dehydrogenase	P04796	645.195	338	337	gi|120675|sp|P04796.2|G3PC_SINALRecName: Full=Glyceraldehyde-3-phosphate dehydrogenase, cytosolic	Sinapis alba	GO:0005774; GO:0007010; GO:0006098; GO:0006094; GO:0048046; GO:0009744; GO:0008270; GO:0051287; GO:0042542; GO:0006833; GO:0051049; GO:0019288; GO:0050661; GO:0009651; GO:0010498; GO:0042742; GO:0009507; GO:0005618; GO:0005794; GO:0006972; GO:0005730; GO:0005829; GO:0007030; GO:0004365; GO:0006096; GO:0034976; GO:0019761; GO:0046686; GO:0005740; GO:0009060; GO:0009408; GO:0009506; GO:0008886; GO:…	vacuolar membrane; cytoskeleton organization; pentose-phosphate shunt; gluconeogenesis; apoplast; response to sucrose stimulus; zinc ion binding; NAD binding; response to hydrogen peroxide; water transport; regulation of transport; isopentenyl diphosphate biosynthetic process, mevalonate-independent pathway; NADP binding; response to salt stress; proteasomal protein catabolic process; defense res…	EC:1.2.1.12; EC:1.2.1.9	0	0	0
THLARDRAFT_360	360	577.41	Similar to:Arabidopsis lyrata :v0 subunit e ACC:XP_002866085	472	5.6e-36	89.37	13	v0 subunit e	XP_002866085	129.413	66	66	gi|297796401|ref|XP_002866085.1|ATP synthase subunit H family protein	Arabidopsis lyrata	GO:0015078; GO:0006623; GO:0009651; GO:0033179; GO:0006661; GO:0016023; GO:0006944; GO:0006816; GO:0007030; GO:0048193; GO:0015991; GO:0005773; GO:0016787	hydrogen ion transmembrane transporter activity; protein targeting to vacuole; response to salt stress; proton-transporting V-type ATPase, V0 domain; phosphatidylinositol biosynthetic process; cytoplasmic membrane-bounded vesicle; cellular membrane fusion; calcium ion transport; Golgi organization; Golgi vesicle transport; ATP hydrolysis coupled proton transport; vacuole; hydrolase activity	0	0	0	0
THLARDRAFT_361	361	544.72	Similar to:Arabidopsis thaliana :rna-binding protein 25 ACC:BAH19430	2642	3.3e-151	75.43	4	rna-binding protein 25	BAH19430	466.077	349	317	gi|222422887|dbj|BAH19430.1|AT1G60200	Arabidopsis thaliana	GO:0003676; GO:0006397; GO:0000166; GO:0009536	nucleic acid binding; mRNA processing; nucleotide binding; plastid	0	0	0	0
THLARDRAFT_362	362	162.84	Similar to:N/A :N/A ACC:N/A	870	N/A	N/A	N/A	N/A	N/A	N/A	N/A	N/A	N/A	N/A	0	0	0	0	0	0
THLARDRAFT_363	363	1172.83	Similar to:Arabidopsis lyrata :endochitinase isolog ACC:XP_002881915	1172	1.3e-158	71.57	17	endochitinase isolog	XP_002881915	459.144	287	258	gi|297828065|ref|XP_002881915.1|hypothetical protein ARALYDRAFT_346169	Arabidopsis lyrata	GO:0045430; GO:0009744; GO:0010224; GO:0006032; GO:0016998; GO:0009718; GO:0042406; GO:0008061; GO:0009705; GO:0009505; GO:0009733; GO:0042398; GO:0005515; GO:0004568; GO:0080167; GO:0005634; GO:0048046	chalcone isomerase activity; response to sucrose stimulus; response to UV-B; chitin catabolic process; cell wall macromolecule catabolic process; anthocyanin biosynthetic process; extrinsic to endoplasmic reticulum membrane; chitin binding; plant-type vacuole membrane; plant-type cell wall; response to auxin stimulus; cellular modified amino acid biosynthetic process; protein binding; chitinase a…	EC:5.5.1.6; EC:3.2.1.14	0	0	0
THLARDRAFT_364	364	355.28	Similar to:Arabidopsis lyrata :vacuolar protein sorting-associated protein 35-like ACC:XP_002889047	2712	0	89.13	5	vacuolar protein sorting-associated protein 35-like	XP_002889047	1540.4	791	776	gi|297842331|ref|XP_002889047.1|hypothetical protein ARALYDRAFT_895460	Arabidopsis lyrata	GO:0005792; GO:0030904; GO:0005771; GO:0042147; GO:0006886	microsome; retromer complex; multivesicular body; retrograde transport, endosome to Golgi; intracellular protein transport	0	0	0	0
THLARDRAFT_365	365	219.98	Similar to:Arabidopsis thaliana :protein ACC:NP_173083	3237	0	78.1	6	protein	NP_173083	1016.53	652	569	gi|334182617|ref|NP_173083.3|cyclin B3-1	Arabidopsis thaliana	GO:0010440; GO:0051301; GO:0019901; GO:0004693; GO:0000079; GO:0005634	stomatal lineage progression; cell division; protein kinase binding; cyclin-dependent protein kinase activity; regulation of cyclin-dependent protein kinase activity; nucleus	EC:2.7.11.22	0	0	0
THLARDRAFT_366	366	376.48	Similar to:Arabidopsis lyrata :cyclic nucleotide-gated ion channel 4-like ACC:XP_002866035	2440	0	84.03	9	cyclic nucleotide-gated ion channel 4-like	XP_002866035	1166.37	640	624	gi|297796301|ref|XP_002866035.1|ATCNGC4	Arabidopsis lyrata	GO:0009626; GO:0030551; GO:0070838; GO:0030003; GO:0055085; GO:0016021; GO:0005261; GO:0009536; GO:0005516	plant-type hypersensitive response; cyclic nucleotide binding; divalent metal ion transport; cellular cation homeostasis; transmembrane transport; integral to membrane; cation channel activity; plastid; calmodulin binding	0	0	0	0
THLARDRAFT_367	367	632.69	Similar to:Arabidopsis thaliana :protein hothead-like ACC:BAA77842	2158	0	82.33	9	protein hothead-like	BAA77842	1126.69	580	572	gi|4903018|dbj|BAA77842.1|ACE	Arabidopsis thaliana	GO:0006066; GO:0009553; GO:0050660; GO:0016023; GO:0007267; GO:0005576; GO:0010430; GO:0008812; GO:0046593	alcohol metabolic process; embryo sac development; flavin adenine dinucleotide binding; cytoplasmic membrane-bounded vesicle; cell-cell signaling; extracellular region; fatty acid omega-oxidation; choline dehydrogenase activity; mandelonitrile lyase activity	EC:1.1.99.1; EC:4.1.2.10	0	0	0
THLARDRAFT_368	368	19143.1	Similar to:Brassica rapa :catalase ACC:AFN81244	1965	0	94.2	37	catalase	AFN81244	1026.93	492	492	gi|396075514|gb|AFN81244.1|catalase 2	Brassica rapa	GO:0016036; GO:0009853; GO:0009941; GO:0042744; GO:0048046; GO:0006995; GO:0010319; GO:0015174; GO:0015837; GO:0015326; GO:0005773; GO:0022626; GO:0030003; GO:0020037; GO:0005618; GO:0005777; GO:0050897; GO:0004096; GO:0009648; GO:0045454; GO:0009570; GO:0003333; GO:0070838; GO:0006569; GO:0008219; GO:0046686; GO:0009409; GO:0009684; GO:0009737; GO:0009506; GO:0055114; GO:0031347; GO:0009970; GO:…	cellular response to phosphate starvation; photorespiration; chloroplast envelope; hydrogen peroxide catabolic process; apoplast; cellular response to nitrogen starvation; stromule; basic amino acid transmembrane transporter activity; amine transport; cationic amino acid transmembrane transporter activity; vacuole; cytosolic ribosome; cellular cation homeostasis; heme binding; cell wall; peroxiso…	EC:1.11.1.6	0	0	0
THLARDRAFT_369	369	5450.64	Similar to:Brassica napus :glutamine synthetase ACC:Q42624	1949	0	92.23	29	glutamine synthetase	Q42624	861.292	428	423	gi|12643761|sp|Q42624.1|GLNAC_BRANARecName: Full=Glutamine synthetase, chloroplastic; AltName: Full=GS2; AltName: Full=Glutamate--ammonia ligase; Flags: Precursor	Brassica napus	GO:0009750; GO:0010155; GO:0006098; GO:0009749; GO:0010218; GO:0009941; GO:0048046; GO:0009744; GO:0006833; GO:0022626; GO:0010114; GO:0009651; GO:0007568; GO:0006542; GO:0006972; GO:0007030; GO:0006096; GO:0009570; GO:0009637; GO:0009644; GO:0046686; GO:0004356; GO:0009409; GO:0019344; GO:0009399; GO:0019676; GO:0009535; GO:0005524; GO:0005739	response to fructose stimulus; regulation of proton transport; pentose-phosphate shunt; response to glucose stimulus; response to far red light; chloroplast envelope; apoplast; response to sucrose stimulus; water transport; cytosolic ribosome; response to red light; response to salt stress; aging; glutamine biosynthetic process; hyperosmotic response; Golgi organization; glycolysis; chloroplast s…	EC:6.3.1.2	0	0	0
THLARDRAFT_370	370	1768.63	Similar to:Brassica oleracea :supershoot 1 ACC:ACB59213	1950	0	87.37	7	supershoot 1	ACB59213	1005.36	540	508	gi|171921116|gb|ACB59213.1|CYP79F1	Brassica oleracea	GO:0016709; GO:0019761; GO:0009055; GO:0020037; GO:0019825; GO:0005783; GO:0055114	oxidoreductase activity, acting on paired donors, with incorporation or reduction of molecular oxygen, NADH or NADPH as one donor, and incorporation of one atom of oxygen; glucosinolate biosynthetic process; electron carrier activity; heme binding; oxygen binding; endoplasmic reticulum; oxidation-reduction process	EC:1.14.13.0	0	0	0
THLARDRAFT_371	371	14662.7	Similar to:Arabidopsis lyrata :33 kda polypeptide of oxygen-evolving complex in photosystem ii ACC:XP_002866754	1315	0	92.43	42	33 kda polypeptide of oxygen-evolving complex in photosystem ii	XP_002866754	663.3	332	330	gi|297797739|ref|XP_002866754.1|oxygen-evolving enhancer 33	Arabidopsis lyrata	GO:0009697; GO:0009965; GO:0019898; GO:0030095; GO:0010363; GO:0019761; GO:0010200; GO:0030003; GO:0019344; GO:0031348; GO:0050832; GO:0006098; GO:0070838; GO:0008266; GO:0009867; GO:0042549; GO:0006364; GO:0009595; GO:0042742; GO:0006612; GO:0010027; GO:0002831; GO:0010310; GO:0009543; GO:0010205; GO:0010287; GO:0042793; GO:0005515; GO:0009862; GO:0030154; GO:0009773; GO:0010242; GO:0045893; GO:…	salicylic acid biosynthetic process; leaf morphogenesis; extrinsic to membrane; chloroplast photosystem II; regulation of plant-type hypersensitive response; glucosinolate biosynthetic process; response to chitin; cellular cation homeostasis; cysteine biosynthetic process; negative regulation of defense response; defense response to fungus; pentose-phosphate shunt; divalent metal ion transport; p…	0	0	0	0
THLARDRAFT_372	372	636.56	Similar to:Arabidopsis thaliana :6-phosphofructokinase 4 ACC:NP_200966	3373	0	87.9	8	6-phosphofructokinase 4	NP_200966	984.171	528	505	gi|22328001|ref|NP_200966.2|6-phosphofructokinase 4	Arabidopsis thaliana	GO:0005886; GO:0016310; GO:0003872; GO:0005945; GO:0047334; GO:0005524; GO:0006096; GO:0009507	plasma membrane; phosphorylation; 6-phosphofructokinase activity; 6-phosphofructokinase complex; diphosphate-fructose-6-phosphate 1-phosphotransferase activity; ATP binding; glycolysis; chloroplast	EC:2.7.1.11; EC:2.7.1.90	0	0	0
THLARDRAFT_373	373	1640.44	Similar to:Arabidopsis lyrata :26s proteasome non-atpase regulatory subunit 6 ACC:XP_002867642	1503	0	92.3	21	26s proteasome non-atpase regulatory subunit 6	XP_002867642	747.273	387	383	gi|297799516|ref|XP_002867642.1|hypothetical protein ARALYDRAFT_492356	Arabidopsis lyrata	GO:0000085; GO:0051788; GO:0006635; GO:0043161; GO:0051604; GO:0009407; GO:0080129; GO:0051510; GO:0048767; GO:0010388; GO:0009640; GO:0005829; GO:0043090; GO:0010090; GO:0008541; GO:0042023; GO:0006888; GO:0051302; GO:0009735; GO:0005886; GO:0005634	G2 phase of mitotic cell cycle; response to misfolded protein; fatty acid beta-oxidation; proteasomal ubiquitin-dependent protein catabolic process; protein maturation; toxin catabolic process; proteasome core complex assembly; regulation of unidimensional cell growth; root hair elongation; cullin deneddylation; photomorphogenesis; cytosol; amino acid import; trichome morphogenesis; proteasome re…	0	0	0	0
THLARDRAFT_374	374	1810.33	Similar to:Arabidopsis lyrata :succinyl- ligase ACC:XP_002884202	1688	0	90.63	18	succinyl- ligase	XP_002884202	829.321	421	416	gi|297832640|ref|XP_002884202.1|hypothetical protein ARALYDRAFT_480870	Arabidopsis lyrata	GO:0005507; GO:0006511; GO:0006105; GO:0005739; GO:0009651; GO:0051788; GO:0006104; GO:0019243; GO:0080129; GO:0006099; GO:0004775; GO:0005524; GO:0006096; GO:0006094; GO:0009853; GO:0004776; GO:0046686; GO:0005794	copper ion binding; ubiquitin-dependent protein catabolic process; succinate metabolic process; mitochondrion; response to salt stress; response to misfolded protein; succinyl-CoA metabolic process; methylglyoxal catabolic process to D-lactate; proteasome core complex assembly; tricarboxylic acid cycle; succinate-CoA ligase (ADP-forming) activity; ATP binding; glycolysis; gluconeogenesis; photore…	EC:6.2.1.5; EC:6.2.1.4	0	0	0
THLARDRAFT_375	375	1119.2	Similar to:Arabidopsis lyrata :hypothetical protein ARALYDRAFT_906015 ACC:XP_002875869	654	1.1e-49	78.5	2	hypothetical protein ARALYDRAFT_906015	XP_002875869	167.548	96	88	gi|297815972|ref|XP_002875869.1|hypothetical protein ARALYDRAFT_906015	Arabidopsis lyrata	GO:0005749; GO:0006661	mitochondrial respiratory chain complex II; phosphatidylinositol biosynthetic process	0	0	0	0
THLARDRAFT_376	376	312.79	Similar to:Arabidopsis lyrata :protein ACC:XP_002864846	3176	0	80.9	6	protein	XP_002864846	1604.73	936	867	gi|297793923|ref|XP_002864846.1|EMB2746	Arabidopsis lyrata	GO:0045333; GO:0003677; GO:0009793; GO:0016787; GO:0009507; GO:0015979	cellular respiration; DNA binding; embryo development ending in seed dormancy; hydrolase activity; chloroplast; photosynthesis	0	0	0	0
THLARDRAFT_377	377	6475.27	Similar to:Arabidopsis thaliana :60s ribosomal protein l10 ACC:NP_564878	1188	3.5e-153	91.77	12	60s ribosomal protein l10	NP_564878	442.965	221	217	gi|18408550|ref|NP_564878.1|60S ribosomal protein L10-3	Arabidopsis thaliana	GO:0001510; GO:0006412; GO:0005730; GO:0003735; GO:0009941; GO:0071493; GO:0005774; GO:0005515; GO:0032502; GO:0022625; GO:0005794; GO:0005886	RNA methylation; translation; nucleolus; structural constituent of ribosome; chloroplast envelope; cellular response to UV-B; vacuolar membrane; protein binding; developmental process; cytosolic large ribosomal subunit; Golgi apparatus; plasma membrane	0	0	0	0
THLARDRAFT_378	378	351.14	Similar to:Arabidopsis thaliana :peroxidase ACC:NP_179828	1260	0	86.47	10	peroxidase	NP_179828	598.586	314	300	gi|15227200|ref|NP_179828.1|peroxidase	Arabidopsis thaliana	GO:0006979; GO:0009944; GO:0005829; GO:0055114; GO:0010075; GO:0010014; GO:0004601; GO:0016023; GO:0020037; GO:0009855	response to oxidative stress; polarity specification of adaxial/abaxial axis; cytosol; oxidation-reduction process; regulation of meristem growth; meristem initiation; peroxidase activity; cytoplasmic membrane-bounded vesicle; heme binding; determination of bilateral symmetry	EC:1.11.1.7	0	0	0
THLARDRAFT_379	379	1668.78	Similar to:Arabidopsis thaliana :methylmalonate-semialdehyde dehydrogenase ACC:NP_179032	1883	0	89.43	7	methylmalonate-semialdehyde dehydrogenase	NP_179032	986.482	580	530	gi|15225601|ref|NP_179032.1|Methylmalonate-semialdehyde dehydrogenase	Arabidopsis thaliana	GO:0004028; GO:0015996; GO:0004491; GO:0006979; GO:0005507; GO:0005739; GO:0055114	3-chloroallyl aldehyde dehydrogenase activity; chlorophyll catabolic process; methylmalonate-semialdehyde dehydrogenase (acylating) activity; response to oxidative stress; copper ion binding; mitochondrion; oxidation-reduction process	EC:1.2.1.27	0	0	0
THLARDRAFT_380	380	268.63	Similar to:Arabidopsis thaliana :filament-like plant ACC:NP_187178	2656	0	66.17	0	filament-like plant	NP_187178	871.307	665	560	gi|30679450|ref|NP_187178.2|filament-like plant protein 3	Arabidopsis thaliana	0	0	0	0	0	0
THLARDRAFT_381	381	405.02	Similar to:Arabidopsis lyrata :golgi snare 12 protein ACC:XP_002882001	1016	1.6e-169	89.07	12	golgi snare 12 protein	XP_002882001	483.026	239	239	gi|297828237|ref|XP_002882001.1|hypothetical protein ARALYDRAFT_903960	Arabidopsis lyrata	GO:0005829; GO:0016021; GO:0030244; GO:0000139; GO:0000149; GO:0006891; GO:0009737; GO:0006944; GO:0006888; GO:0005801; GO:0005773; GO:0015031	cytosol; integral to membrane; cellulose biosynthetic process; Golgi membrane; SNARE binding; intra-Golgi vesicle-mediated transport; response to abscisic acid stimulus; cellular membrane fusion; ER to Golgi vesicle-mediated transport; cis-Golgi network; vacuole; protein transport	0	0	0	0
THLARDRAFT_382	382	2570.82	Similar to:Arabidopsis thaliana :30s ribosomal protein s5 ACC:NP_180936	1204	1.8e-113	80.1	12	30s ribosomal protein s5	NP_180936	345.125	271	256	gi|15226167|ref|NP_180936.1|30S ribosomal protein S5	Arabidopsis thaliana	GO:0006412; GO:0046677; GO:0015935; GO:0042742; GO:0009409; GO:0019843; GO:0003735; GO:0009535; GO:0009570; GO:0045036; GO:0046686; GO:0005634	translation; response to antibiotic; small ribosomal subunit; defense response to bacterium; response to cold; rRNA binding; structural constituent of ribosome; chloroplast thylakoid membrane; chloroplast stroma; protein targeting to chloroplast; response to cadmium ion; nucleus	0	0	0	0
THLARDRAFT_383	383	946.41	Similar to:Arabidopsis thaliana :acyl-coenzyme a oxidase peroxisomal-like ACC:AAF73843	2394	0	85.7	6	acyl-coenzyme a oxidase peroxisomal-like	AAF73843	1305.81	675	653	gi|8163758|gb|AAF73843.1|AF207994_1acyl-CoA oxidase ACX3	Arabidopsis thaliana	GO:0050660; GO:0051791; GO:0005777; GO:0006635; GO:0003995; GO:0003997	flavin adenine dinucleotide binding; medium-chain fatty acid metabolic process; peroxisome; fatty acid beta-oxidation; acyl-CoA dehydrogenase activity; acyl-CoA oxidase activity	EC:1.3.99.3; EC:1.3.3.6	0	0	0
THLARDRAFT_384	384	64.49	Similar to:Arabidopsis lyrata :protein ACC:XP_002869348	2543	1.6e-163	81.87	11	protein	XP_002869348	488.419	287	263	gi|297802928|ref|XP_002869348.1|lipoyltransferase	Arabidopsis lyrata	GO:0017118; GO:0006355; GO:0009107; GO:0019243; GO:0009536; GO:0016874; GO:0006464; GO:0003677; GO:0003700; GO:0016415; GO:0005634	lipoyltransferase activity; regulation of transcription, DNA-dependent; lipoate biosynthetic process; methylglyoxal catabolic process to D-lactate; plastid; ligase activity; cellular protein modification process; DNA binding; sequence-specific DNA binding transcription factor activity; octanoyltransferase activity; nucleus	0	0	0	0
THLARDRAFT_385	385	59.24	Similar to:Arabidopsis lyrata :myb domain protein 78 ACC:XP_002882474	1288	1.3e-175	82.2	16	myb domain protein 78	XP_002882474	505.368	316	300	gi|297829184|ref|XP_002882474.1|botrytis-susceptible1, myb domain protein 108	Arabidopsis lyrata	GO:0052542; GO:0009620; GO:0009414; GO:0009867; GO:0006355; GO:0009611; GO:0009695; GO:0042538; GO:0003677; GO:0009733; GO:0003700; GO:0010583; GO:0009738; GO:0009723; GO:0009407; GO:0005634	defense response by callose deposition; response to fungus; response to water deprivation; jasmonic acid mediated signaling pathway; regulation of transcription, DNA-dependent; response to wounding; jasmonic acid biosynthetic process; hyperosmotic salinity response; DNA binding; response to auxin stimulus; sequence-specific DNA binding transcription factor activity; response to cyclopentenone; ab…	0	0	0	0
THLARDRAFT_386	386	178.67	Similar to:Arabidopsis lyrata :protein fam135b-like ACC:XP_002892542	3098	0	76.87	1	protein fam135b-like	XP_002892542	1576.22	802	777	gi|297849322|ref|XP_002892542.1|hypothetical protein ARALYDRAFT_888257	Arabidopsis lyrata	0	0	0	0	0	0
THLARDRAFT_387	387	1649	Similar to:Eutrema halophilum :dihydrolipoyl dehydrogenase mitochondrial-like ACC:BAJ34204	1944	0	93.37	26	dihydrolipoyl dehydrogenase mitochondrial-like	BAJ34204	957.592	500	494	gi|312282677|dbj|BAJ34204.1|unnamed protein product	Eutrema halophilum	GO:0009750; GO:0005960; GO:0050660; GO:0015043; GO:0009749; GO:0042744; GO:0004148; GO:0048046; GO:0009744; GO:0008270; GO:0005759; GO:0009055; GO:0009507; GO:0005794; GO:0050897; GO:0045454; GO:0005747; GO:0006096; GO:0034976; GO:0006486; GO:0046686; GO:0009416; GO:0009060; GO:0005507; GO:0005524; GO:0009627	response to fructose stimulus; glycine cleavage complex; flavin adenine dinucleotide binding; leghemoglobin reductase activity; response to glucose stimulus; hydrogen peroxide catabolic process; dihydrolipoyl dehydrogenase activity; apoplast; response to sucrose stimulus; zinc ion binding; mitochondrial matrix; electron carrier activity; chloroplast; Golgi apparatus; cobalt ion binding; cell redo…	EC:1.6.2.6; EC:1.8.1.4	0	0	0
THLARDRAFT_388	388	176.59	Similar to:Arabidopsis lyrata :protein ACC:XP_002872919	2720	0	82.6	12	protein	XP_002872919	1461.05	792	771	gi|297810071|ref|XP_002872919.1|calcium-transporting ATPase 2, endoplasmic reticulum-type	Arabidopsis lyrata	GO:0005388; GO:0030026; GO:0030176; GO:0006828; GO:0046872; GO:0006754; GO:0005524; GO:0006816; GO:0046686; GO:0016757; GO:0010042; GO:0005886	calcium-transporting ATPase activity; cellular manganese ion homeostasis; integral to endoplasmic reticulum membrane; manganese ion transport; metal ion binding; ATP biosynthetic process; ATP binding; calcium ion transport; response to cadmium ion; transferase activity, transferring glycosyl groups; response to manganese ion; plasma membrane	EC:3.6.3.8	0	0	0
THLARDRAFT_389	389	520.62	Similar to:Arabidopsis thaliana :casein kinase i isoform delta-like ACC:NP_199223	2358	0	90.07	36	casein kinase i isoform delta-like	NP_199223	714.916	477	459	gi|15240091|ref|NP_199223.1|casein kinase I-like 7	Arabidopsis thaliana	GO:0009750; GO:0005774; GO:0048364; GO:0051788; GO:0009853; GO:0006094; GO:0009749; GO:0048046; GO:0009744; GO:0046939; GO:0009850; GO:0004712; GO:0009651; GO:0080129; GO:0009507; GO:0005794; GO:0005829; GO:0006511; GO:0009826; GO:0006096; GO:0006468; GO:0004674; GO:0007165; GO:0046686; GO:0004001; GO:0019344; GO:0009506; GO:0080094; GO:0009741; GO:0005886; GO:0005507; GO:0005634; GO:0005524; GO:…	response to fructose stimulus; vacuolar membrane; root development; response to misfolded protein; photorespiration; gluconeogenesis; response to glucose stimulus; apoplast; response to sucrose stimulus; nucleotide phosphorylation; auxin metabolic process; protein serine/threonine/tyrosine kinase activity; response to salt stress; proteasome core complex assembly; chloroplast; Golgi apparatus; cy…	EC:2.7.112.1; EC:2.7.11.0; EC:2.7.1.20; EC:2.7.4.3	0	0	0
THLARDRAFT_390	390	299.93	Similar to:Arabidopsis lyrata :pentatricopeptide repeat-containing protein ACC:XP_002886593	1758	0	70.03	1	pentatricopeptide repeat-containing protein	XP_002886593	871.692	490	464	gi|297837423|ref|XP_002886593.1|pentatricopeptide repeat-containing protein	Arabidopsis lyrata	GO:0005739	mitochondrion	0	0	0	0
THLARDRAFT_391	391	220.29	Similar to:Arabidopsis lyrata :choline ethanolamine kinase ACC:XP_002887536	851	1.5e-122	83.8	12	choline ethanolamine kinase	XP_002887536	365.54	184	178	gi|297839309|ref|XP_002887536.1|hypothetical protein ARALYDRAFT_895300	Arabidopsis lyrata	GO:0009753; GO:0006468; GO:0004674; GO:0009620; GO:0004103; GO:0009506; GO:0009611; GO:0009695; GO:0005524; GO:0010200; GO:0004305; GO:0006657	response to jasmonic acid stimulus; protein phosphorylation; protein serine/threonine kinase activity; response to fungus; choline kinase activity; plasmodesma; response to wounding; jasmonic acid biosynthetic process; ATP binding; response to chitin; ethanolamine kinase activity; CDP-choline pathway	EC:2.7.11.0; EC:2.7.1.32; EC:2.7.1.82	0	0	0
THLARDRAFT_392	392	38.18	Similar to:Arabidopsis lyrata :cytochrome p450 ACC:XP_002892730	1916	0	75.97	11	cytochrome p450	XP_002892730	949.118	518	493	gi|297849698|ref|XP_002892730.1|CYP86C4	Arabidopsis lyrata	GO:0055114; GO:0010345; GO:0000041; GO:0010584; GO:0016705; GO:0009055; GO:0004497; GO:0019825; GO:0020037; GO:0042761; GO:0005783	oxidation-reduction process; suberin biosynthetic process; transition metal ion transport; pollen exine formation; oxidoreductase activity, acting on paired donors, with incorporation or reduction of molecular oxygen; electron carrier activity; monooxygenase activity; oxygen binding; heme binding; very long-chain fatty acid biosynthetic process; endoplasmic reticulum	0	0	0	0
THLARDRAFT_393	393	1647.04	Similar to:Eutrema halophilum :proline dehydrogenase ACC:BAJ34345	1915	0	83.33	19	proline dehydrogenase	BAJ34345	937.562	498	490	gi|312282959|dbj|BAJ34345.1|unnamed protein product	Eutrema halophilum	GO:0006979; GO:0010363; GO:0055114; GO:0009620; GO:0009414; GO:0005739; GO:0009867; GO:0042742; GO:0009611; GO:0004657; GO:0009695; GO:0006537; GO:0006970; GO:0006612; GO:0009863; GO:0010583; GO:0003842; GO:0006562; GO:0009407	response to oxidative stress; regulation of plant-type hypersensitive response; oxidation-reduction process; response to fungus; response to water deprivation; mitochondrion; jasmonic acid mediated signaling pathway; defense response to bacterium; response to wounding; proline dehydrogenase activity; jasmonic acid biosynthetic process; glutamate biosynthetic process; response to osmotic stress; p…	EC:1.5.99.8; EC:1.5.1.12	0	0	0
THLARDRAFT_394	394	5498.45	Similar to:Brassica juncea :2-oxoglutarate-dependent dioxygenase ACC:ACH85902	1881	0	82.33	4	2-oxoglutarate-dependent dioxygenase	ACH85902	592.038	452	360	gi|198286480|gb|ACH85902.1|GSL-ALK copy 2	Brassica juncea	GO:0005506; GO:0016702; GO:0016706; GO:0055114	iron ion binding; oxidoreductase activity, acting on single donors with incorporation of molecular oxygen, incorporation of two atoms of oxygen; oxidoreductase activity, acting on paired donors, with incorporation or reduction of molecular oxygen, 2-oxoglutarate as one donor, and incorporation of one atom each of oxygen into both donors; oxidation-reduction process	EC:1.13.11.0; EC:1.14.11.0	0	0	0
THLARDRAFT_395	395	4193.78	Similar to:Arabidopsis thaliana :isocitrate dehydrogenase ACC:NP_176768	1637	0	94.53	29	isocitrate dehydrogenase	NP_176768	796.193	408	403	gi|15218869|ref|NP_176768.1|isocitrate dehydrogenase	Arabidopsis thaliana	GO:0051788; GO:0009853; GO:0006094; GO:0048046; GO:0051287; GO:0006833; GO:0051049; GO:0006102; GO:0006097; GO:0009651; GO:0006739; GO:0080129; GO:0042742; GO:0006972; GO:0005777; GO:0005829; GO:0006511; GO:0006099; GO:0007030; GO:0010043; GO:0004450; GO:0006096; GO:0009570; GO:0000287; GO:0046686; GO:0009506; GO:0009266; GO:0005886; GO:0005507	response to misfolded protein; photorespiration; gluconeogenesis; apoplast; NAD binding; water transport; regulation of transport; isocitrate metabolic process; glyoxylate cycle; response to salt stress; NADP metabolic process; proteasome core complex assembly; defense response to bacterium; hyperosmotic response; peroxisome; cytosol; ubiquitin-dependent protein catabolic process; tricarboxylic a…	EC:1.1.1.42	0	0	0
THLARDRAFT_396	396	374.57	Similar to:N/A :N/A ACC:N/A	428	N/A	N/A	N/A	N/A	N/A	N/A	N/A	N/A	N/A	N/A	0	0	0	0	0	0
THLARDRAFT_397	397	307.36	Similar to:Arabidopsis lyrata :acetylglutamate kinase ACC:XP_002878162	1563	0	89.57	8	acetylglutamate kinase	XP_002878162	566.614	346	333	gi|297820558|ref|XP_002878162.1|aspartate/glutamate/uridylate kinase family protein	Arabidopsis lyrata	GO:0042450; GO:0034618; GO:0016310; GO:0005515; GO:0003991; GO:0009534; GO:0006561; GO:0004349	arginine biosynthetic process via ornithine; arginine binding; phosphorylation; protein binding; acetylglutamate kinase activity; chloroplast thylakoid; proline biosynthetic process; glutamate 5-kinase activity	EC:2.7.2.8; EC:2.7.2.11	0	0	0
THLARDRAFT_398	398	173.73	Similar to:Arabidopsis thaliana :probable carboxylesterase 11-like ACC:NP_568298	1866	0	77.43	3	probable carboxylesterase 11-like	NP_568298	850.892	449	433	gi|18417344|ref|NP_568298.1|carboxyesterase 16	Arabidopsis thaliana	GO:0015824; GO:0008152; GO:0052689	proline transport; metabolic process; carboxylic ester hydrolase activity	EC:3.1.1.0	0	0	0
THLARDRAFT_399	399	456.65	Similar to:Arabidopsis lyrata :protein ACC:XP_002867545	1546	0	94.97	7	protein	XP_002867545	632.869	305	303	gi|297799322|ref|XP_002867545.1|protein phosphatase x-1	Arabidopsis lyrata	GO:0009407; GO:0046872; GO:0005815; GO:0004722; GO:0016020; GO:0005634; GO:0016772	toxin catabolic process; metal ion binding; microtubule organizing center; protein serine/threonine phosphatase activity; membrane; nucleus; transferase activity, transferring phosphorus-containing groups	0	0	0	0
THLARDRAFT_400	400	969.14	Similar to:Arabidopsis thaliana :udp-glucose dehydrogenase ACC:NP_198748	1825	0	95.73	16	udp-glucose dehydrogenase	NP_198748	970.689	480	474	gi|15241704|ref|NP_198748.1|putative UDP-glucose 6-dehydrogenase 2	Arabidopsis thaliana	GO:0003979; GO:0006007; GO:0005829; GO:0051287; GO:0005618; GO:0009749; GO:0055114; GO:0048767; GO:0009744; GO:0009750; GO:0042732; GO:0052546; GO:0007030; GO:0007033; GO:0006065; GO:0005634	UDP-glucose 6-dehydrogenase activity; glucose catabolic process; cytosol; NAD binding; cell wall; response to glucose stimulus; oxidation-reduction process; root hair elongation; response to sucrose stimulus; response to fructose stimulus; D-xylose metabolic process; cell wall pectin metabolic process; Golgi organization; vacuole organization; UDP-glucuronate biosynthetic process; nucleus	EC:1.1.1.22	0	0	0
THLARDRAFT_401	401	1143.54	Similar to:Arabidopsis lyrata :staphylococcal nuclease domain-containing protein 1-like ACC:XP_002873305	3490	0	85	19	staphylococcal nuclease domain-containing protein 1-like	XP_002873305	1736.47	993	944	gi|297810843|ref|XP_002873305.1|tudor domain-containing protein	Arabidopsis lyrata	GO:0031047; GO:0006098; GO:0016442; GO:0009306; GO:0009651; GO:0009507; GO:0005618; GO:0005829; GO:0005635; GO:0030244; GO:0048193; GO:0009845; GO:0046686; GO:0003723; GO:0004518; GO:0009506; GO:0005783; GO:0009686; GO:0005886	gene silencing by RNA; pentose-phosphate shunt; RNA-induced silencing complex; protein secretion; response to salt stress; chloroplast; cell wall; cytosol; nuclear envelope; cellulose biosynthetic process; Golgi vesicle transport; seed germination; response to cadmium ion; RNA binding; nuclease activity; plasmodesma; endoplasmic reticulum; gibberellin biosynthetic process; plasma membrane	0	0	0	0
THLARDRAFT_402	402	3575.51	Similar to:Arabidopsis thaliana :chlorophyll a-b binding protein ACC:NP_181539	1315	2.9e-167	84.97	10	chlorophyll a-b binding protein	NP_181539	482.641	267	262	gi|15225630|ref|NP_181539.1|chlorophyll a-b binding protein CP29.3	Arabidopsis thaliana	GO:0010114; GO:0016168; GO:0030076; GO:0006364; GO:0009941; GO:0009637; GO:0009535; GO:0010287; GO:0010218; GO:0009765	response to red light; chlorophyll binding; light-harvesting complex; rRNA processing; chloroplast envelope; response to blue light; chloroplast thylakoid membrane; plastoglobule; response to far red light; photosynthesis, light harvesting	0	0	0	0
THLARDRAFT_403	403	700.28	Similar to:Arabidopsis lyrata :lysophosphatidylcholine acyltransferase lyso-paf acetyltransferase ACC:XP_002882025	2192	0	75.4	3	lysophosphatidylcholine acyltransferase lyso-paf acetyltransferase	XP_002882025	551.592	304	280	gi|297828285|ref|XP_002882025.1|hypothetical protein ARALYDRAFT_483703	Arabidopsis lyrata	GO:0005509; GO:0016746; GO:0006655	calcium ion binding; transferase activity, transferring acyl groups; phosphatidylglycerol biosynthetic process	0	0	0	0
THLARDRAFT_404	404	89.67	Similar to:N/A :N/A ACC:N/A	306	N/A	N/A	N/A	N/A	N/A	N/A	N/A	N/A	N/A	N/A	0	0	0	0	0	0
THLARDRAFT_405	405	1177.04	Similar to:Arabidopsis lyrata :rna-binding protein 8a ACC:XP_002894321	1083	8.9e-78	79.73	9	rna-binding protein 8a	XP_002894321	248.44	179	170	gi|297852880|ref|XP_002894321.1|hypothetical protein ARALYDRAFT_892123	Arabidopsis lyrata	GO:0005737; GO:0005730; GO:0035145; GO:0003723; GO:0005515; GO:0016604; GO:0010628; GO:0000166; GO:0006396	cytoplasm; nucleolus; exon-exon junction complex; RNA binding; protein binding; nuclear body; positive regulation of gene expression; nucleotide binding; RNA processing	0	0	0	0
THLARDRAFT_406	406	1170.31	Similar to:Arabidopsis thaliana :protein transparent testa 12-like ACC:NP_201341	2164	0	83.1	5	protein transparent testa 12-like	NP_201341	803.127	477	448	gi|15238439|ref|NP_201341.1|mate efflux domain-containing protein	Arabidopsis thaliana	GO:0006855; GO:0016020; GO:0015297; GO:0009835; GO:0015238	drug transmembrane transport; membrane; antiporter activity; fruit ripening; drug transmembrane transporter activity	0	0	0	0
THLARDRAFT_407	407	3831.15	Similar to:Arabidopsis thaliana :alpha- -glucan-protein synthase ACC:NP_197069	1407	0	94.4	18	alpha- -glucan-protein synthase	NP_197069	719.924	351	346	gi|15242351|ref|NP_197069.1|reversibly glycosylated polypeptide 2	Arabidopsis thaliana	GO:0005618; GO:0033356; GO:0009651; GO:0000138; GO:0030244; GO:0009506; GO:0007047; GO:0052691; GO:0008466; GO:0005774; GO:0016760; GO:0009555; GO:0005515; GO:0005576; GO:0009832; GO:0046686; GO:0022626; GO:0005886	cell wall; UDP-L-arabinose metabolic process; response to salt stress; Golgi trans cisterna; cellulose biosynthetic process; plasmodesma; cellular cell wall organization; UDP-arabinopyranose mutase activity; glycogenin glucosyltransferase activity; vacuolar membrane; cellulose synthase (UDP-forming) activity; pollen development; protein binding; extracellular region; plant-type cell wall biogenes…	EC:5.4.99.30; EC:2.4.1.186; EC:2.4.1.12	0	0	0
THLARDRAFT_408	408	345.43	Similar to:Arabidopsis thaliana :3-oxoacyl- ACC:NP_176452	1823	0	86.73	10	3-oxoacyl-	NP_176452	773.081	404	390	gi|15221522|ref|NP_176452.1|3-oxoacyl-[acyl-carrier-protein] synthase III	Arabidopsis thaliana	GO:0016132; GO:0000038; GO:0006633; GO:0042335; GO:0033818; GO:0009409; GO:0006084; GO:0009570; GO:0004315; GO:0016126	brassinosteroid biosynthetic process; very long-chain fatty acid metabolic process; fatty acid biosynthetic process; cuticle development; beta-ketoacyl-acyl-carrier-protein synthase III activity; response to cold; acetyl-CoA metabolic process; chloroplast stroma; 3-oxoacyl-[acyl-carrier-protein] synthase activity; sterol biosynthetic process	EC:2.3.1.180; EC:2.3.1.41	0	0	0
THLARDRAFT_409	409	509.86	Similar to:Arabidopsis thaliana :mechanosensitive channel of small conductance-like 5 ACC:NP_188099	3090	0	69.9	4	mechanosensitive channel of small conductance-like 5	NP_188099	1280.77	887	781	gi|186510070|ref|NP_188099.2|mechanosensitive channel of small conductance-like 5	Arabidopsis thaliana	GO:0005774; GO:0009506; GO:0005886; GO:0055085	vacuolar membrane; plasmodesma; plasma membrane; transmembrane transport	0	0	0	0
THLARDRAFT_410	410	376.7	Similar to:Arabidopsis lyrata :long-chain acyl- synthetase ACC:XP_002882983	2208	0	76.47	8	long-chain acyl- synthetase	XP_002882983	1098.19	608	569	gi|297830202|ref|XP_002882983.1|hypothetical protein ARALYDRAFT_318392	Arabidopsis lyrata	GO:0016208; GO:0090409; GO:0016020; GO:0005634; GO:0005829; GO:0005739; GO:0090410; GO:0008756	AMP binding; malonyl-CoA synthetase activity; membrane; nucleus; cytosol; mitochondrion; malonate catabolic process; o-succinylbenzoate-CoA ligase activity	EC:6.2.1.26	0	0	0
THLARDRAFT_411	411	273.49	Similar to:Arabidopsis lyrata :l-ascorbate oxidase homolog ACC:XP_002889063	1549	0	86.03	13	l-ascorbate oxidase homolog	XP_002889063	746.503	445	401	gi|297842363|ref|XP_002889063.1|hypothetical protein ARALYDRAFT_895494	Arabidopsis lyrata	GO:0005829; GO:0005507; GO:0055114; GO:0009506; GO:0008447; GO:0030599; GO:0009505; GO:0052546; GO:0009832; GO:0016020; GO:0052541; GO:0016126; GO:0048046	cytosol; copper ion binding; oxidation-reduction process; plasmodesma; L-ascorbate oxidase activity; pectinesterase activity; plant-type cell wall; cell wall pectin metabolic process; plant-type cell wall biogenesis; membrane; plant-type cell wall cellulose metabolic process; sterol biosynthetic process; apoplast	EC:1.10.3.3; EC:3.1.1.11	0	0	0
THLARDRAFT_412	412	1758.74	Similar to:Brassica napus :hmg-y-related protein a-like ACC:AAF22135	1142	2.1e-43	75	7	hmg-y-related protein a-like	AAF22135	159.844	192	129	gi|6651027|gb|AAF22135.1|AF127919_1high mobility group protein I/Y	Brassica napus	GO:0000786; GO:0006355; GO:0003677; GO:0006334; GO:0001708; GO:0008283; GO:0005634	nucleosome; regulation of transcription, DNA-dependent; DNA binding; nucleosome assembly; cell fate specification; cell proliferation; nucleus	0	0	0	0
THLARDRAFT_413	413	455.65	Similar to:Arabidopsis lyrata :delta-8 sphingolipid desaturase ACC:XP_002876622	1777	0	87.7	6	delta-8 sphingolipid desaturase	XP_002876622	865.914	449	441	gi|297817478|ref|XP_002876622.1|delta-8 sphingolipid desaturase	Arabidopsis lyrata	GO:0006633; GO:0016717; GO:0020037; GO:0052631; GO:0006007; GO:0055114	fatty acid biosynthetic process; oxidoreductase activity, acting on paired donors, with oxidation of a pair of donors resulting in the reduction of molecular oxygen to two molecules of water; heme binding; sphingolipid delta-8 desaturase activity; glucose catabolic process; oxidation-reduction process	EC:1.14.19.0	0	0	0
THLARDRAFT_414	414	1105.93	Similar to:Arabidopsis lyrata :magnesium-protoporphyrin ix methyltransferase ACC:XP_002869689	2499	4.9e-167	89.2	14	magnesium-protoporphyrin ix methyltransferase	XP_002869689	498.049	312	302	gi|297803610|ref|XP_002869689.1|magnesium-protoporphyrin ix methyltransferase	Arabidopsis lyrata	GO:0010155; GO:0010020; GO:0019288; GO:0015979; GO:0000302; GO:0015995; GO:0046777; GO:0009707; GO:0046406; GO:0017009; GO:0051302; GO:0032259; GO:0009535; GO:0006364	regulation of proton transport; chloroplast fission; isopentenyl diphosphate biosynthetic process, mevalonate-independent pathway; photosynthesis; response to reactive oxygen species; chlorophyll biosynthetic process; protein autophosphorylation; chloroplast outer membrane; magnesium protoporphyrin IX methyltransferase activity; protein-phycocyanobilin linkage; regulation of cell division; methyl…	EC:2.1.1.11	0	0	0
THLARDRAFT_415	415	2984.02	Similar to:Arabidopsis thaliana :bifunctional nuclease in basal defense response 1 ACC:NP_177671	1752	0	81.87	6	bifunctional nuclease in basal defense response 1	NP_177671	607.831	333	310	gi|15222221|ref|NP_177671.1|bifunctional nuclease in basal defense response 1	Arabidopsis thaliana	GO:0009611; GO:0090305; GO:0003677; GO:0004518; GO:0050832; GO:0006289	response to wounding; nucleic acid phosphodiester bond hydrolysis; DNA binding; nuclease activity; defense response to fungus; nucleotide-excision repair	0	0	0	0
THLARDRAFT_416	416	1063.75	Similar to:Arabidopsis thaliana :threonine aldolase ACC:AAF63783	948	0	89.8	5	threonine aldolase	AAF63783	526.939	274	269	gi|7547111|gb|AAF63783.1|L-allo-threonine aldolase, putative	Arabidopsis thaliana	GO:0009744; GO:0030170; GO:0006567; GO:0004793; GO:0009750	response to sucrose stimulus; pyridoxal phosphate binding; threonine catabolic process; threonine aldolase activity; response to fructose stimulus	EC:4.1.2.5	0	0	0
THLARDRAFT_417	417	1716.62	Similar to:Arabidopsis thaliana :photosystem i reaction center subunit v ACC:NP_175963	920	8.4e-65	88.3	11	photosystem i reaction center subunit v	NP_175963	211.846	146	121	gi|15222757|ref|NP_175963.1|photosystem I reaction center subunit V	Arabidopsis thaliana	GO:0016168; GO:0016021; GO:0009773; GO:0009941; GO:0050821; GO:0042550; GO:0030003; GO:0030093; GO:0070838; GO:0019344; GO:0009780	chlorophyll binding; integral to membrane; photosynthetic electron transport in photosystem I; chloroplast envelope; protein stabilization; photosystem I stabilization; cellular cation homeostasis; chloroplast photosystem I; divalent metal ion transport; cysteine biosynthetic process; photosynthetic NADP+ reduction	0	0	0	0
THLARDRAFT_418	418	416	Similar to:Eutrema halophilum :sulfate bicarbonate oxalate exchanger and transporter sat-1 ACC:BAJ34524	1583	0	89.77	4	sulfate bicarbonate oxalate exchanger and transporter sat-1	BAJ34524	854.358	474	465	gi|312283317|dbj|BAJ34524.1|unnamed protein product	Eutrema halophilum	GO:0016021; GO:0008271; GO:0008272; GO:0055085	integral to membrane; secondary active sulfate transmembrane transporter activity; sulfate transport; transmembrane transport	0	0	0	0
THLARDRAFT_419	419	858.74	Similar to:Arabidopsis lyrata :protein ACC:XP_002873135	1903	2.9e-178	71.6	3	protein	XP_002873135	519.235	303	279	gi|297810503|ref|XP_002873135.1|hypothetical protein ARALYDRAFT_487187	Arabidopsis lyrata	0	0	0	0	0	0
THLARDRAFT_420	420	1127.63	Similar to:Arabidopsis lyrata :hypothetical protein ARALYDRAFT_488679 ACC:XP_002871803	1410	4.6e-130	60.63	3	hypothetical protein ARALYDRAFT_488679	XP_002871803	389.423	288	232	gi|297807839|ref|XP_002871803.1|hypothetical protein ARALYDRAFT_488679	Arabidopsis lyrata	GO:0009617; GO:0045087; GO:0006661	response to bacterium; innate immune response; phosphatidylinositol biosynthetic process	0	0	0	0
THLARDRAFT_421	421	234.35	Similar to:Eutrema halophilum :chaperone protein clpb ACC:BAJ34173	3313	0	88.17	11	chaperone protein clpb	BAJ34173	1715.66	975	924	gi|312282615|dbj|BAJ34173.1|unnamed protein product	Eutrema halophilum	GO:0005739; GO:0006457; GO:0009941; GO:0009408; GO:0009658; GO:0005524; GO:0016887; GO:0009570; GO:0016485; GO:0009644; GO:0042542	mitochondrion; protein folding; chloroplast envelope; response to heat; chloroplast organization; ATP binding; ATPase activity; chloroplast stroma; protein processing; response to high light intensity; response to hydrogen peroxide	EC:3.6.1.3	0	0	0
THLARDRAFT_422	422	201.07	Similar to:Arabidopsis thaliana :acyl- n-acyltransferase with ring fyve phd-type zinc finger protein ACC:NP_193228	4043	0	64.47	4	acyl- n-acyltransferase with ring fyve phd-type zinc finger protein	NP_193228	1746.48	1163	1010	gi|334186543|ref|NP_193228.6|Acyl-CoA N-acyltransferase with RING/FYVE/PHD-type zinc finger protein	Arabidopsis thaliana	GO:0003677; GO:0005634; GO:0008270; GO:0006355	DNA binding; nucleus; zinc ion binding; regulation of transcription, DNA-dependent	0	0	0	0
THLARDRAFT_423	423	103.5	Similar to:Arabidopsis thaliana :serine threonine kinase-like protein ACC:AAM98174	1542	0	82.63	15	serine threonine kinase-like protein	AAM98174	561.992	348	306	gi|22655168|gb|AAM98174.1|protein kinase-like protein	Arabidopsis thaliana	GO:0046777; GO:0034976; GO:0004674; GO:0005739; GO:0009627; GO:0004713; GO:0005524; GO:0009737; GO:0000023; GO:0005515; GO:0019252; GO:0006995; GO:0005886; GO:0009793; GO:0009697	protein autophosphorylation; response to endoplasmic reticulum stress; protein serine/threonine kinase activity; mitochondrion; systemic acquired resistance; protein tyrosine kinase activity; ATP binding; response to abscisic acid stimulus; maltose metabolic process; protein binding; starch biosynthetic process; cellular response to nitrogen starvation; plasma membrane; embryo development ending …	EC:2.7.11.0; EC:2.7.10.0	0	0	0
THLARDRAFT_424	424	490.43	Similar to:Arabidopsis lyrata :luc7-like protein 3-like ACC:XP_002865860	1247	4.2e-164	84.23	1	luc7-like protein 3-like	XP_002865860	476.093	257	249	gi|297795951|ref|XP_002865860.1|hypothetical protein ARALYDRAFT_495212	Arabidopsis lyrata	GO:0003723	RNA binding	0	0	0	0
THLARDRAFT_425	425	258.44	Similar to:Arabidopsis thaliana :endonuclease or glycosyl hydrolase ACC:BAB10381	2810	2.9e-80	74.73	4	endonuclease or glycosyl hydrolase	BAB10381	291.197	265	179	gi|9759465|dbj|BAB10381.1|unnamed protein product	Arabidopsis thaliana	GO:0005488; GO:0005777; GO:0010197; GO:0009507	binding; peroxisome; polar nucleus fusion; chloroplast	0	0	0	0
THLARDRAFT_426	426	703.48	Similar to:Eutrema halophilum :probable aldehyde dehydrogenase-like ACC:BAJ34440	3559	0	91.73	11	probable aldehyde dehydrogenase-like	BAJ34440	1080.86	531	526	gi|312283149|dbj|BAJ34440.1|unnamed protein product	Eutrema halophilum	GO:0004028; GO:0003842; GO:0050897; GO:0004029; GO:0010133; GO:0009507; GO:0008270; GO:0072593; GO:0009651; GO:0005739; GO:0055114	3-chloroallyl aldehyde dehydrogenase activity; 1-pyrroline-5-carboxylate dehydrogenase activity; cobalt ion binding; aldehyde dehydrogenase (NAD) activity; proline catabolic process to glutamate; chloroplast; zinc ion binding; reactive oxygen species metabolic process; response to salt stress; mitochondrion; oxidation-reduction process	EC:1.5.1.12; EC:1.2.1.3	0	0	0
THLARDRAFT_427	427	1954.75	Similar to:Arabidopsis thaliana :dna repair protein rad23-4 ACC:NP_198663	1463	2.2e-168	80.43	9	dna repair protein rad23-4	NP_198663	491.5	381	327	gi|15240922|ref|NP_198663.1|putative DNA repair protein RAD23-4	Arabidopsis thaliana	GO:0043161; GO:0005829; GO:0006289; GO:0003684; GO:0009409; GO:0043130; GO:0070628; GO:0007067; GO:0005634	proteasomal ubiquitin-dependent protein catabolic process; cytosol; nucleotide-excision repair; damaged DNA binding; response to cold; ubiquitin binding; proteasome binding; mitosis; nucleus	0	0	0	0
THLARDRAFT_428	428	532.21	Similar to:Arabidopsis thaliana :single-stranded nucleic acid binding r3h protein ACC:NP_191227	1582	0	67.97	2	single-stranded nucleic acid binding r3h protein	NP_191227	543.888	354	302	gi|15228989|ref|NP_191227.1|Single-stranded nucleic acid binding R3H protein	Arabidopsis thaliana	GO:0015995; GO:0003676	chlorophyll biosynthetic process; nucleic acid binding	0	0	0	0
THLARDRAFT_429	429	176.92	Similar to:Spodoptera litura :moderately methionine rich storage protein ACC:CAB55602	365	2e-24	64	7	moderately methionine rich storage protein	CAB55602	106.686	108	70	gi|5869983|emb|CAB55602.1|moderately methionine rich storage protein	Spodoptera litura	0	0	0	0	0	0
THLARDRAFT_430	430	2478.6	Similar to:Arabidopsis thaliana :protein ACC:NP_566886	1806	0	70.07	17	protein	NP_566886	770.77	518	482	gi|42565672|ref|NP_566886.2|protein plastid transcriptionally active 16	Arabidopsis thaliana	GO:0010103; GO:0019684; GO:0006098; GO:0010218; GO:0009941; GO:0016117; GO:0000166; GO:0010114; GO:0009902; GO:0009508; GO:0015995; GO:0009637; GO:0019761; GO:0009535; GO:0006364; GO:0010027; GO:0007623	stomatal complex morphogenesis; photosynthesis, light reaction; pentose-phosphate shunt; response to far red light; chloroplast envelope; carotenoid biosynthetic process; nucleotide binding; response to red light; chloroplast relocation; plastid chromosome; chlorophyll biosynthetic process; response to blue light; glucosinolate biosynthetic process; chloroplast thylakoid membrane; rRNA processing…	0	0	0	0
THLARDRAFT_431	431	152.1	Similar to:N/A :N/A ACC:N/A	597	N/A	N/A	N/A	N/A	N/A	N/A	N/A	N/A	N/A	N/A	0	0	0	0	0	0
THLARDRAFT_432	432	1376.76	Similar to:Arabidopsis thaliana :cbl-interacting serine threonine-protein kinase 7 ACC:NP_188940	1599	0	75.27	16	cbl-interacting serine threonine-protein kinase 7	NP_188940	687.567	426	399	gi|15228920|ref|NP_188940.1|CBL-interacting serine/threonine-protein kinase 7	Arabidopsis thaliana	GO:0009750; GO:0005515; GO:0006833; GO:0010363; GO:0030003; GO:0009691; GO:0009651; GO:0006612; GO:0006468; GO:0004674; GO:0007165; GO:0070838; GO:0009409; GO:0009963; GO:0005524; GO:0005739	response to fructose stimulus; protein binding; water transport; regulation of plant-type hypersensitive response; cellular cation homeostasis; cytokinin biosynthetic process; response to salt stress; protein targeting to membrane; protein phosphorylation; protein serine/threonine kinase activity; signal transduction; divalent metal ion transport; response to cold; positive regulation of flavonoi…	EC:2.7.11.0	0	0	0
THLARDRAFT_433	433	7985.77	Similar to:Eutrema halophilum :cysteine proteinase rd19a ACC:BAJ33785	1625	0	89.93	13	cysteine proteinase rd19a	BAJ33785	692.575	338	335	gi|312281839|dbj|BAJ33785.1|unnamed protein product	Eutrema halophilum	GO:0009651; GO:0042742; GO:0009269; GO:0009266; GO:0006508; GO:0004197; GO:0006972; GO:0006833; GO:0007030; GO:0006096; GO:0005773; GO:0046686; GO:0005634	response to salt stress; defense response to bacterium; response to desiccation; response to temperature stimulus; proteolysis; cysteine-type endopeptidase activity; hyperosmotic response; water transport; Golgi organization; glycolysis; vacuole; response to cadmium ion; nucleus	EC:3.4.22.0	0	0	0
THLARDRAFT_434	434	795.59	Similar to:N/A :N/A ACC:N/A	1055	N/A	N/A	N/A	N/A	N/A	N/A	N/A	N/A	N/A	N/A	0	0	0	0	0	0
THLARDRAFT_435	435	868.99	Similar to:Arabidopsis lyrata :50s ribosomal protein l28 ACC:XP_002881283	1596	3.1e-104	84.1	19	50s ribosomal protein l28	XP_002881283	323.168	212	188	gi|297826801|ref|XP_002881283.1|rop-interactive crib motif-containing protein 1	Arabidopsis lyrata	GO:0030834; GO:0009941; GO:0017157; GO:0005515; GO:0051650; GO:0010215; GO:0009827; GO:0005840; GO:0006412; GO:0007204; GO:0019288; GO:0031122; GO:0050850; GO:0009570; GO:0003735; GO:0019243; GO:0010005; GO:0009860; GO:0016324	regulation of actin filament depolymerization; chloroplast envelope; regulation of exocytosis; protein binding; establishment of vesicle localization; cellulose microfibril organization; plant-type cell wall modification; ribosome; translation; elevation of cytosolic calcium ion concentration; isopentenyl diphosphate biosynthetic process, mevalonate-independent pathway; cytoplasmic microtubule or…	0	0	0	0
THLARDRAFT_436	436	197.86	Similar to:Arabidopsis lyrata :ribonuclease 3-like protein 2-like ACC:XP_002865277	2728	0	58.73	7	ribonuclease 3-like protein 2-like	XP_002865277	659.448	826	528	gi|297794785|ref|XP_002865277.1|hypothetical protein ARALYDRAFT_917014	Arabidopsis lyrata	GO:0004525; GO:0035196; GO:0010267; GO:0003725; GO:0005737; GO:0051607; GO:0005634	ribonuclease III activity; production of miRNAs involved in gene silencing by miRNA; production of ta-siRNAs involved in RNA interference; double-stranded RNA binding; cytoplasm; defense response to virus; nucleus	EC:3.1.26.3	0	0	0
THLARDRAFT_437	437	648.36	Similar to:Arabidopsis lyrata :protein trichome birefringence-like 38 ACC:XP_002893546	1534	0	81.27	2	protein trichome birefringence-like 38	XP_002893546	667.152	360	332	gi|297851330|ref|XP_002893546.1|hypothetical protein ARALYDRAFT_473111	Arabidopsis lyrata	GO:0005773; GO:0004557	vacuole; alpha-galactosidase activity	EC:3.2.1.22	0	0	0
THLARDRAFT_438	438	1272.6	Similar to:Arabidopsis lyrata :clathrin light chain 1-like ACC:XP_002886302	1556	1.4e-119	73.97	10	clathrin light chain 1-like	XP_002886302	366.311	245	229	gi|297836840|ref|XP_002886302.1|hypothetical protein ARALYDRAFT_900444	Arabidopsis lyrata	GO:0005829; GO:0030132; GO:0030130; GO:0043090; GO:0006499; GO:0007030; GO:0006888; GO:0007033; GO:0006886; GO:0005198	cytosol; clathrin coat of coated pit; clathrin coat of trans-Golgi network vesicle; amino acid import; N-terminal protein myristoylation; Golgi organization; ER to Golgi vesicle-mediated transport; vacuole organization; intracellular protein transport; structural molecule activity	0	0	0	0
THLARDRAFT_439	439	318.17	Similar to:Arabidopsis thaliana :e3 ubiquitin-protein ligase cop1-like ACC:NP_180854	2361	0	86.73	18	e3 ubiquitin-protein ligase cop1-like	NP_180854	1301.58	678	663	gi|15225760|ref|NP_180854.1|E3 ubiquitin-protein ligase COP1	Arabidopsis thaliana	GO:0009585; GO:0055114; GO:0006281; GO:0010100; GO:0008270; GO:0048573; GO:0080008; GO:0009647; GO:0010119; GO:0009649; GO:0004842; GO:0016567; GO:0005515; GO:0032440; GO:0009641; GO:0005737; GO:0046283; GO:0000152	red, far-red light phototransduction; oxidation-reduction process; DNA repair; negative regulation of photomorphogenesis; zinc ion binding; photoperiodism, flowering; CUL4-RING ubiquitin ligase complex; skotomorphogenesis; regulation of stomatal movement; entrainment of circadian clock; ubiquitin-protein ligase activity; protein ubiquitination; protein binding; 2-alkenal reductase [NAD(P)] activi…	EC:6.3.2.19; EC:1.3.1.74	0	0	0
THLARDRAFT_440	440	761.33	Similar to:Arabidopsis thaliana :nuclear transport factor 2 and rna recognition motif domain-containing protein ACC:NP_001189969	1886	0	64.07	7	nuclear transport factor 2 and rna recognition motif domain-containing protein	NP_001189969	697.582	483	401	gi|334185613|ref|NP_001189969.1|nuclear transport factor 2 and RNA recognition motif domain-containing protein	Arabidopsis thaliana	GO:0042545; GO:0005622; GO:0003723; GO:0009664; GO:0048573; GO:0006913; GO:0000166	cell wall modification; intracellular; RNA binding; plant-type cell wall organization; photoperiodism, flowering; nucleocytoplasmic transport; nucleotide binding	0	0	0	0
THLARDRAFT_441	441	7486.58	Similar to:Arabidopsis lyrata :chlorophyll a-b binding protein chloroplastic-like ACC:XP_002872508	2452	4.2e-153	88.87	16	chlorophyll a-b binding protein chloroplastic-like	XP_002872508	460.299	280	277	gi|297809249|ref|XP_002872508.1|hypothetical protein ARALYDRAFT_489877	Arabidopsis lyrata	GO:0009744; GO:0009517; GO:0010114; GO:0016168; GO:0005739; GO:0010196; GO:0006364; GO:0009783; GO:0009637; GO:0009533; GO:0010155; GO:0010287; GO:0010218; GO:0009765; GO:0009644; GO:0019344	response to sucrose stimulus; PSII associated light-harvesting complex II; response to red light; chlorophyll binding; mitochondrion; nonphotochemical quenching; rRNA processing; photosystem II antenna complex; response to blue light; chloroplast stromal thylakoid; regulation of proton transport; plastoglobule; response to far red light; photosynthesis, light harvesting; response to high light in…	0	0	0	0
THLARDRAFT_442	442	7398.74	Similar to:Vitis vinifera :adp-ribosylation factor ACC:CBI25984	954	5.1e-129	99.1	27	adp-ribosylation factor	CBI25984	378.252	183	182	gi|297736783|emb|CBI25984.3|unnamed protein product	Vitis vinifera	GO:0005774; GO:0006499; GO:0009536; GO:0006346; GO:0007267; GO:0006007; GO:0005525; GO:0016787; GO:0046983; GO:0016004; GO:0006886; GO:0005829; GO:0006306; GO:0007264; GO:0003677; GO:0010150; GO:0046686; GO:0003700; GO:0035196; GO:0009506; GO:0010267; GO:0005798; GO:0005886; GO:0005507; GO:0005634; GO:0009733; GO:0009616	vacuolar membrane; N-terminal protein myristoylation; plastid; methylation-dependent chromatin silencing; cell-cell signaling; glucose catabolic process; GTP binding; hydrolase activity; protein dimerization activity; phospholipase activator activity; intracellular protein transport; cytosol; DNA methylation; small GTPase mediated signal transduction; DNA binding; leaf senescence; response to cad…	0	0	0	0
THLARDRAFT_443	443	358.11	Similar to:Arabidopsis thaliana :glycosyl hydrolase family 38 protein ACC:NP_196902	5887	0	83.1	11	glycosyl hydrolase family 38 protein	NP_196902	1969.13	1024	977	gi|22326796|ref|NP_196902.2|Glycosyl hydrolase family 38 protein	Arabidopsis thaliana	GO:0006013; GO:0008270; GO:0009505; GO:0005774; GO:0016023; GO:0007020; GO:0019344; GO:0030246; GO:0004559; GO:0005886; GO:0048046	mannose metabolic process; zinc ion binding; plant-type cell wall; vacuolar membrane; cytoplasmic membrane-bounded vesicle; microtubule nucleation; cysteine biosynthetic process; carbohydrate binding; alpha-mannosidase activity; plasma membrane; apoplast	EC:3.2.1.24	0	0	0
THLARDRAFT_444	444	55.61	Similar to:Arabidopsis thaliana :probable xyloglucan glycosyltransferase 12-like ACC:NP_192536	2578	0	82.97	5	probable xyloglucan glycosyltransferase 12-like	NP_192536	1167.14	707	652	gi|15235900|ref|NP_192536.1|putative xyloglucan glycosyltransferase 12	Arabidopsis thaliana	GO:0042546; GO:0016020; GO:0009506; GO:0016760; GO:0005634	cell wall biogenesis; membrane; plasmodesma; cellulose synthase (UDP-forming) activity; nucleus	EC:2.4.1.12	0	0	0
THLARDRAFT_445	445	2715.02	Similar to:Arabidopsis lyrata :50s ribosomal protein l4 ACC:XP_002889640	939	1.5e-160	87.03	13	50s ribosomal protein l4	XP_002889640	460.685	266	262	gi|297843518|ref|XP_002889640.1|hypothetical protein ARALYDRAFT_470751	Arabidopsis lyrata	GO:0006412; GO:0008266; GO:0006355; GO:0019843; GO:0000311; GO:0019288; GO:0003735; GO:0006353; GO:0009535; GO:0009570; GO:0019344; GO:0022626; GO:0005634	translation; poly(U) RNA binding; regulation of transcription, DNA-dependent; rRNA binding; plastid large ribosomal subunit; isopentenyl diphosphate biosynthetic process, mevalonate-independent pathway; structural constituent of ribosome; DNA-dependent transcription, termination; chloroplast thylakoid membrane; chloroplast stroma; cysteine biosynthetic process; cytosolic ribosome; nucleus	0	0	0	0
THLARDRAFT_446	446	9069.3	Similar to:Arabidopsis thaliana :glutathione s-transferase ACC:NP_180643	1250	4.7e-146	86.23	46	glutathione s-transferase	NP_180643	425.631	215	209	gi|15224581|ref|NP_180643.1|glutathione S-transferase	Arabidopsis thaliana	GO:0006094; GO:0000096; GO:0009611; GO:0048046; GO:0009805; GO:0008270; GO:0006636; GO:0005773; GO:0030003; GO:0019288; GO:0006766; GO:0009651; GO:0009407; GO:0015706; GO:0006546; GO:0042742; GO:0005618; GO:0009106; GO:0009108; GO:0005829; GO:0004602; GO:0003676; GO:0010043; GO:0006096; GO:0008652; GO:0009570; GO:0070838; GO:0006569; GO:0019761; GO:0009695; GO:0009579; GO:0010167; GO:0046686; GO:…	gluconeogenesis; sulfur amino acid metabolic process; response to wounding; apoplast; coumarin biosynthetic process; zinc ion binding; unsaturated fatty acid biosynthetic process; vacuole; cellular cation homeostasis; isopentenyl diphosphate biosynthetic process, mevalonate-independent pathway; vitamin metabolic process; response to salt stress; toxin catabolic process; nitrate transport; glycine…	EC:1.11.1.9; EC:2.5.1.18	0	0	0
THLARDRAFT_447	447	328.85	Similar to:Arabidopsis thaliana :minichromosome maintenance protein 2 ACC:NP_175112	3120	0	84.4	19	minichromosome maintenance protein 2	NP_175112	1548.1	936	894	gi|145336465|ref|NP_175112.2|minichromosome maintenance protein 2	Arabidopsis thaliana	GO:0008094; GO:0042127; GO:0006275; GO:0000911; GO:0051567; GO:0006270; GO:0006268; GO:0010082; GO:0005829; GO:0006084; GO:0006306; GO:0051726; GO:0003677; GO:0009790; GO:0051322; GO:0009165; GO:0009909; GO:0005634; GO:0005524	DNA-dependent ATPase activity; regulation of cell proliferation; regulation of DNA replication; cytokinesis by cell plate formation; histone H3-K9 methylation; DNA-dependent DNA replication initiation; DNA unwinding involved in replication; regulation of root meristem growth; cytosol; acetyl-CoA metabolic process; DNA methylation; regulation of cell cycle; DNA binding; embryo development; anaphas…	0	0	0	0
THLARDRAFT_448	448	417.91	Similar to:Capsella rubella :gibberellin 2-beta-dioxygenase ACC:CAB96197	1481	3.3e-137	72.87	3	gibberellin 2-beta-dioxygenase	CAB96197	369.777	225	198	gi|8919874|emb|CAB96197.1|hypothetical protein	Capsella rubella	GO:0005506; GO:0016706; GO:0055114	iron ion binding; oxidoreductase activity, acting on paired donors, with incorporation or reduction of molecular oxygen, 2-oxoglutarate as one donor, and incorporation of one atom each of oxygen into both donors; oxidation-reduction process	EC:1.14.11.0	0	0	0
THLARDRAFT_449	449	312.44	Similar to:Arabidopsis lyrata :inositol transporter ACC:XP_002870155	2178	0	81.17	11	inositol transporter	XP_002870155	1065.45	569	551	gi|297804542|ref|XP_002870155.1|ATINT4	Arabidopsis lyrata	GO:0015798; GO:0005886; GO:0006863; GO:0005351; GO:0008643; GO:0090406; GO:0032440; GO:0016021; GO:0023052; GO:0005366; GO:0055114	myo-inositol transport; plasma membrane; purine nucleobase transport; sugar:hydrogen symporter activity; carbohydrate transport; pollen tube; 2-alkenal reductase [NAD(P)] activity; integral to membrane; signaling; myo-inositol:hydrogen symporter activity; oxidation-reduction process	EC:1.3.1.74	0	0	0
THLARDRAFT_450	450	384.82	Similar to:Arabidopsis lyrata :tyramine n-feruloyltransferase 4 11-like ACC:XP_002879780	1132	1.2e-141	77.97	5	tyramine n-feruloyltransferase 4 11-like	XP_002879780	413.69	221	209	gi|297823795|ref|XP_002879780.1|hypothetical protein ARALYDRAFT_482921	Arabidopsis lyrata	GO:0006591; GO:0050366; GO:0009753; GO:0008080; GO:0009507	ornithine metabolic process; tyramine N-feruloyltransferase activity; response to jasmonic acid stimulus; N-acetyltransferase activity; chloroplast	EC:2.3.1.110	0	0	0
THLARDRAFT_451	451	3201.91	Similar to:Arabidopsis lyrata :cysteine proteinase ACC:XP_002872575	1426	0	76.53	23	cysteine proteinase	XP_002872575	653.284	347	326	gi|297809383|ref|XP_002872575.1|hypothetical protein ARALYDRAFT_911472	Arabidopsis lyrata	GO:0005829; GO:0005618; GO:0042744; GO:0008234; GO:0009414; GO:0009651; GO:0009506; GO:0009266; GO:0015996; GO:0006508; GO:0016491; GO:0052546; GO:0006972; GO:0005515; GO:0006833; GO:0007030; GO:0006096; GO:0009507; GO:0005773; GO:0046686; GO:0050832; GO:0052541; GO:0048046	cytosol; cell wall; hydrogen peroxide catabolic process; cysteine-type peptidase activity; response to water deprivation; response to salt stress; plasmodesma; response to temperature stimulus; chlorophyll catabolic process; proteolysis; oxidoreductase activity; cell wall pectin metabolic process; hyperosmotic response; protein binding; water transport; Golgi organization; glycolysis; chloroplast…	0	0	0	0
THLARDRAFT_452	452	1738.02	Similar to:Arabidopsis lyrata :40s ribosomal protein s10-like ACC:XP_002868591	901	1e-74	80.37	8	40s ribosomal protein s10-like	XP_002868591	238.039	152	138	gi|297801414|ref|XP_002868591.1|hypothetical protein ARALYDRAFT_493833	Arabidopsis lyrata	GO:0042545; GO:0003735; GO:0009664; GO:0005618; GO:0022627; GO:0009507; GO:0016020; GO:0006412	cell wall modification; structural constituent of ribosome; plant-type cell wall organization; cell wall; cytosolic small ribosomal subunit; chloroplast; membrane; translation	0	0	0	0
THLARDRAFT_453	453	5301.25	Similar to:Arabidopsis thaliana :glycine decarboxylase multi-enzyme h subunit ACC:NP_174525	847	4.6e-90	89.4	22	glycine decarboxylase multi-enzyme h subunit	NP_174525	275.789	166	162	gi|15223217|ref|NP_174525.1|glycine cleavage system H protein	Arabidopsis thaliana	GO:0010103; GO:0005960; GO:0006098; GO:0009853; GO:0009749; GO:0009744; GO:0009697; GO:0043085; GO:0010207; GO:0004375; GO:0042742; GO:0009507; GO:0009814; GO:0009579; GO:0009409; GO:0019344; GO:0009657; GO:0005634; GO:0006364; GO:0004047; GO:0019464; GO:0005739	stomatal complex morphogenesis; glycine cleavage complex; pentose-phosphate shunt; photorespiration; response to glucose stimulus; response to sucrose stimulus; salicylic acid biosynthetic process; positive regulation of catalytic activity; photosystem II assembly; glycine dehydrogenase (decarboxylating) activity; defense response to bacterium; chloroplast; defense response, incompatible interact…	EC:1.4.4.2; EC:2.1.2.10	0	0	0
THLARDRAFT_454	454	1127.58	Similar to:Arabidopsis thaliana :cytochrome p450-like protein ACC:CAR63886	1857	0	79.43	19	cytochrome p450-like protein	CAR63886	902.508	493	470	gi|229611275|emb|CAR63886.1|cytochrome P450 monooxygenase	Arabidopsis thaliana	GO:0071456; GO:0055114; GO:0042742; GO:0010286; GO:0000041; GO:0016705; GO:0009055; GO:0004497; GO:0019825; GO:0052544; GO:0010200; GO:0009759; GO:0020037; GO:0002213; GO:0009723; GO:0050832; GO:0080167; GO:0005783; GO:0005886	cellular response to hypoxia; oxidation-reduction process; defense response to bacterium; heat acclimation; transition metal ion transport; oxidoreductase activity, acting on paired donors, with incorporation or reduction of molecular oxygen; electron carrier activity; monooxygenase activity; oxygen binding; defense response by callose deposition in cell wall; response to chitin; indole glucosino…	0	0	0	0
THLARDRAFT_455	455	4101.56	Similar to:Arabidopsis thaliana :protein ACC:NP_191139	1638	0	88.47	36	protein	NP_191139	721.85	395	378	gi|15228194|ref|NP_191139.1|Sedoheptulose-1,7-bisphosphatase	Arabidopsis thaliana	GO:0009697; GO:0019253; GO:0009579; GO:0010363; GO:0019761; GO:0010200; GO:0043085; GO:0019344; GO:0031348; GO:0009570; GO:0050832; GO:0006098; GO:0046872; GO:0009867; GO:0006364; GO:0005986; GO:0009941; GO:0009595; GO:0042742; GO:0006612; GO:0019252; GO:0000023; GO:0002831; GO:0010310; GO:0009657; GO:0009862; GO:0009773; GO:0035304; GO:0050278; GO:0009409; GO:0048046; GO:0000165; GO:0010207; GO:…	salicylic acid biosynthetic process; reductive pentose-phosphate cycle; thylakoid; regulation of plant-type hypersensitive response; glucosinolate biosynthetic process; response to chitin; positive regulation of catalytic activity; cysteine biosynthetic process; negative regulation of defense response; chloroplast stroma; defense response to fungus; pentose-phosphate shunt; metal ion binding; jas…	EC:3.1.3.37	0	0	0
THLARDRAFT_456	456	185.77	Similar to:Arabidopsis lyrata :tir-nbs-lrr class disease resistance protein ACC:XP_002865187	3955	0	71.5	15	tir-nbs-lrr class disease resistance protein	XP_002865187	1308.12	1153	863	gi|297794605|ref|XP_002865187.1|predicted protein	Arabidopsis lyrata	GO:0001510; GO:0006412; GO:0016556; GO:0005730; GO:0042742; GO:0009506; GO:0006364; GO:0040007; GO:0003735; GO:0022627; GO:0042274; GO:0009507; GO:0005794; GO:0032559; GO:0005886	RNA methylation; translation; mRNA modification; nucleolus; defense response to bacterium; plasmodesma; rRNA processing; growth; structural constituent of ribosome; cytosolic small ribosomal subunit; ribosomal small subunit biogenesis; chloroplast; Golgi apparatus; adenyl ribonucleotide binding; plasma membrane	0	0	0	0
THLARDRAFT_457	457	148.57	Similar to:Arabidopsis thaliana :gd2a ACC:NP_187094	1149	0	69.8	1	gd2a	NP_187094	560.451	382	364	gi|15229293|ref|NP_187094.1|Plasma-membrane choline transporter family protein	Arabidopsis thaliana	GO:0016021	integral to membrane	0	0	0	0
THLARDRAFT_458	458	1126.75	Similar to:Arabidopsis lyrata :octicosapeptide phox domain-containing protein kinase ACC:XP_002879531	4413	0	73.1	7	octicosapeptide phox domain-containing protein kinase	XP_002879531	2143.24	1260	1136	gi|297823297|ref|XP_002879531.1|kinase family protein	Arabidopsis lyrata	GO:0006486; GO:0006468; GO:0004712; GO:0005524; GO:0005634; GO:0005829; GO:0004674	protein glycosylation; protein phosphorylation; protein serine/threonine/tyrosine kinase activity; ATP binding; nucleus; cytosol; protein serine/threonine kinase activity	EC:2.7.112.1; EC:2.7.11.0	0	0	0
THLARDRAFT_459	459	383.78	Similar to:Arabidopsis lyrata :gigantea ACC:XP_002890532	4259	0	90	13	gigantea	XP_002890532	2098.94	1167	1129	gi|297845302|ref|XP_002890532.1|hypothetical protein ARALYDRAFT_889789	Arabidopsis lyrata	GO:0005982; GO:0009409; GO:0006355; GO:0009908; GO:0010229; GO:0009637; GO:0005515; GO:0010378; GO:0010218; GO:0005654; GO:0042542; GO:0080167; GO:0048578	starch metabolic process; response to cold; regulation of transcription, DNA-dependent; flower development; inflorescence development; response to blue light; protein binding; temperature compensation of the circadian clock; response to far red light; nucleoplasm; response to hydrogen peroxide; response to karrikin; positive regulation of long-day photoperiodism, flowering	0	0	0	0
THLARDRAFT_460	460	137.74	Similar to:Arabidopsis lyrata :hypothetical protein ARALYDRAFT_907164 ACC:XP_002876393	1119	2.6e-22	77.19	3	hypothetical protein ARALYDRAFT_907164	XP_002876393	98.5969	68	57	gi|297817020|ref|XP_002876393.1|hypothetical protein ARALYDRAFT_907164	Arabidopsis lyrata	0	0	0	0	0	0
THLARDRAFT_461	461	114.82	Similar to:Arabidopsis thaliana :condensin-2 complex subunit h2-like ACC:NP_188295	2527	0	61.83	1	condensin-2 complex subunit h2-like	NP_188295	1033.09	684	627	gi|145338603|ref|NP_188295.2|condensin-2 complex subunit H2	Arabidopsis thaliana	0	0	0	0	0	0
THLARDRAFT_462	462	395	Similar to:Arabidopsis lyrata :protein ACC:XP_002878007	2376	0	72.93	7	protein	XP_002878007	835.484	522	464	gi|297820248|ref|XP_002878007.1|hypothetical protein ARALYDRAFT_485912	Arabidopsis lyrata	GO:0019374; GO:0051707; GO:0047617; GO:0045735; GO:0004620; GO:0006644; GO:0005886	galactolipid metabolic process; response to other organism; acyl-CoA hydrolase activity; nutrient reservoir activity; phospholipase activity; phospholipid metabolic process; plasma membrane	EC:3.1.2.20	0	0	0
THLARDRAFT_463	463	414.71	Similar to:Arabidopsis thaliana :beta-( )-xylosyltransferase-like ACC:NP_568825	2059	0	73.97	7	beta-( )-xylosyltransferase-like	NP_568825	897.886	537	496	gi|18423754|ref|NP_568825.1|beta-(1,2)-xylosyltransferase	Arabidopsis thaliana	GO:0005797; GO:0005739; GO:0031204; GO:0000139; GO:0006499; GO:0050513; GO:0006487	Golgi medial cisterna; mitochondrion; posttranslational protein targeting to membrane, translocation; Golgi membrane; N-terminal protein myristoylation; glycoprotein 2-beta-D-xylosyltransferase activity; protein N-linked glycosylation	EC:2.4.2.38	0	0	0
THLARDRAFT_464	464	363.84	Similar to:Arabidopsis lyrata :protein ACC:XP_002876635	1770	0	78.53	4	protein	XP_002876635	621.698	362	338	gi|297817504|ref|XP_002876635.1|hypothetical protein ARALYDRAFT_486659	Arabidopsis lyrata	GO:0048440; GO:0048507; GO:0010103; GO:0010093	carpel development; meristem development; stomatal complex morphogenesis; specification of floral organ identity	0	0	0	0
THLARDRAFT_465	465	376.88	Similar to:Arabidopsis lyrata :nbs-lrr resistance protein ACC:XP_002867187	2755	0	74.87	16	nbs-lrr resistance protein	XP_002867187	1379.77	822	738	gi|297798606|ref|XP_002867187.1|hypothetical protein ARALYDRAFT_913089	Arabidopsis lyrata	GO:0031348; GO:0006499; GO:0016301; GO:0048046; GO:0017111; GO:0009697; GO:0009414; GO:0010363; GO:0080167; GO:0043531; GO:0006612; GO:0042742; GO:0005622; GO:0009963; GO:0005524; GO:0009627	negative regulation of defense response; N-terminal protein myristoylation; kinase activity; apoplast; nucleoside-triphosphatase activity; salicylic acid biosynthetic process; response to water deprivation; regulation of plant-type hypersensitive response; response to karrikin; ADP binding; protein targeting to membrane; defense response to bacterium; intracellular; positive regulation of flavono…	EC:3.6.1.15	0	0	0
THLARDRAFT_466	466	155.99	Similar to:Arabidopsis lyrata :kinesin-like protein ACC:XP_002872739	2946	0	79.53	45	kinesin-like protein	XP_002872739	1481.46	793	749	gi|297809711|ref|XP_002872739.1|hypothetical protein ARALYDRAFT_490168	Arabidopsis lyrata	GO:0003700; GO:0006346; GO:0000911; GO:0048439; GO:0010051; GO:0000280; GO:0007018; GO:0010094; GO:0010332; GO:0006306; GO:0005872; GO:0008569; GO:0009736; GO:0043247; GO:0016572; GO:0045132; GO:0007129; GO:0009524; GO:0009062; GO:0000087; GO:0032204; GO:0010389; GO:0042127; GO:0005876; GO:0009723; GO:0007062; GO:0006084; GO:0042023; GO:0005515; GO:0031048; GO:0045010; GO:0005524; GO:0006275; GO:…	sequence-specific DNA binding transcription factor activity; methylation-dependent chromatin silencing; cytokinesis by cell plate formation; flower morphogenesis; xylem and phloem pattern formation; nuclear division; microtubule-based movement; specification of carpel identity; response to gamma radiation; DNA methylation; minus-end kinesin complex; minus-end-directed microtubule motor activity; …	EC:3.6.4.5	0	0	0
THLARDRAFT_467	467	1503.79	Similar to:Arabidopsis thaliana :nonspecific lipid-transfer protein ACC:NP_187489	656	1.8e-42	68.83	6	nonspecific lipid-transfer protein	NP_187489	149.828	113	92	gi|15231964|ref|NP_187489.1|non-specific lipid-transfer protein 6	Arabidopsis thaliana	GO:0009737; GO:0006869; GO:0009414; GO:0009409; GO:0008289; GO:0042538	response to abscisic acid stimulus; lipid transport; response to water deprivation; response to cold; lipid binding; hyperosmotic salinity response	0	0	0	0
THLARDRAFT_468	468	989.14	Similar to:Arabidopsis thaliana :nodulin 3 family protein ACC:NP_197755	1296	0	76.83	9	nodulin 3 family protein	NP_197755	521.931	285	269	gi|15237803|ref|NP_197755.1|MTN3-like protein	Arabidopsis thaliana	GO:0015770; GO:0009651; GO:0071310; GO:0016023; GO:0006816; GO:0007030; GO:0030003; GO:0005887; GO:0008515	sucrose transport; response to salt stress; cellular response to organic substance; cytoplasmic membrane-bounded vesicle; calcium ion transport; Golgi organization; cellular cation homeostasis; integral to plasma membrane; sucrose transmembrane transporter activity	0	0	0	0
THLARDRAFT_469	469	615.4	Similar to:Arabidopsis thaliana :nucleoporin autopeptidase ACC:NP_172510	3357	0	70.1	4	nucleoporin autopeptidase	NP_172510	1080.86	696	652	gi|22329468|ref|NP_172510.2|Nucleoporin autopeptidase	Arabidopsis thaliana	GO:0005643; GO:0005515; GO:0006810; GO:0005215	nuclear pore; protein binding; transport; transporter activity	0	0	0	0
THLARDRAFT_470	470	266.75	Similar to:Arabidopsis thaliana :protein ACC:NP_194375	2900	0	55.53	0	protein	NP_194375	963.755	716	627	gi|240256073|ref|NP_194375.4|uncharacterized protein	Arabidopsis thaliana	0	0	0	0	0	0
THLARDRAFT_471	471	248.9	Similar to:Arabidopsis lyrata :peptidase-c1 domain-containing protein ACC:XP_002893048	1585	2.7e-87	48.67	2	peptidase-c1 domain-containing protein	XP_002893048	289.656	360	223	gi|297850334|ref|XP_002893048.1|expressed protein	Arabidopsis lyrata	GO:0044238; GO:0009507	primary metabolic process; chloroplast	0	0	0	0
THLARDRAFT_472	472	939.88	Similar to:Arabidopsis thaliana :alpha-amylase-like 3 ACC:NP_564977	3190	0	77.53	6	alpha-amylase-like 3	NP_564977	1606.65	898	838	gi|18409378|ref|NP_564977.1|alpha-amylase-like 3	Arabidopsis thaliana	GO:0007623; GO:0004556; GO:0033910; GO:0005509; GO:0005983; GO:0009570	circadian rhythm; alpha-amylase activity; glucan 1,4-alpha-maltotetraohydrolase activity; calcium ion binding; starch catabolic process; chloroplast stroma	EC:3.2.1.1; EC:3.2.1.60	0	0	0
THLARDRAFT_473	473	1534.18	#NAME?	1115	3.3e-175	81.6	5	#NAME?	NP_567456	499.975	258	247	gi|18414376|ref|NP_567456.1|4,5-DOPA dioxygenase extradiol-like protein	Arabidopsis thaliana	GO:0008198; GO:0006725; GO:0016702; GO:0055114; GO:0008270	ferrous iron binding; cellular aromatic compound metabolic process; oxidoreductase activity, acting on single donors with incorporation of molecular oxygen, incorporation of two atoms of oxygen; oxidation-reduction process; zinc ion binding	EC:1.13.11.0	0	0	0
THLARDRAFT_474	474	1849.57	Similar to:Arabidopsis thaliana :vacuolar protein sorting-associated protein 32-2 ACC:NP_194645	1082	8e-85	89.9	5	vacuolar protein sorting-associated protein 32-2	NP_194645	267.314	206	191	gi|15233464|ref|NP_194645.1|vacuolar protein sorting-associated protein 32-2	Arabidopsis thaliana	GO:0005886; GO:0005515; GO:0016192; GO:0000815; GO:0015031	plasma membrane; protein binding; vesicle-mediated transport; ESCRT III complex; protein transport	0	0	0	0
THLARDRAFT_475	475	152.21	Similar to:Arabidopsis lyrata :vq motif-containing protein ACC:XP_002864285	963	8.6e-132	63.7	8	vq motif-containing protein	XP_002864285	386.341	235	220	gi|297792801|ref|XP_002864285.1|VQ motif-containing protein	Arabidopsis lyrata	0	0	0	0	0	0
THLARDRAFT_476	476	495.37	Similar to:Arabidopsis thaliana :chaperone protein chloroplastic-like ACC:NP_568314	4567	0	92.57	7	chaperone protein chloroplastic-like	NP_568314	1807.34	942	930	gi|18417676|ref|NP_568314.1|casein lytic proteinase B3	Arabidopsis thaliana	GO:0016887; GO:0016485; GO:0009658; GO:0005524; GO:0009570; GO:0009408; GO:0005739	ATPase activity; protein processing; chloroplast organization; ATP binding; chloroplast stroma; response to heat; mitochondrion	EC:3.6.1.3	0	0	0
THLARDRAFT_477	477	861.43	Similar to:Arabidopsis lyrata :protein ACC:XP_002893681	1703	4.8e-164	75.47	16	protein	XP_002893681	482.641	351	304	gi|297851600|ref|XP_002893681.1|hypothetical protein ARALYDRAFT_473354	Arabidopsis lyrata	GO:0010363; GO:0009805; GO:0035556; GO:0009414; GO:0009867; GO:0005622; GO:0009611; GO:0042538; GO:0009733; GO:0006612; GO:0006944; GO:0043069; GO:0030968; GO:0009863; GO:0009738; GO:0009723	regulation of plant-type hypersensitive response; coumarin biosynthetic process; intracellular signal transduction; response to water deprivation; jasmonic acid mediated signaling pathway; intracellular; response to wounding; hyperosmotic salinity response; response to auxin stimulus; protein targeting to membrane; cellular membrane fusion; negative regulation of programmed cell death; endoplasmi…	0	0	0	0
THLARDRAFT_478	478	289.8	Similar to:Arabidopsis thaliana :villin 4 ACC:NP_194745	3919	0	83.47	8	villin 4	NP_194745	1810.81	977	930	gi|15234646|ref|NP_194745.1|villin 4	Arabidopsis thaliana	GO:0005829; GO:0030042; GO:0048767; GO:0051015; GO:0051014; GO:0009737; GO:0051764; GO:0016482	cytosol; actin filament depolymerization; root hair elongation; actin filament binding; actin filament severing; response to abscisic acid stimulus; actin crosslink formation; cytoplasmic transport	0	0	0	0
THLARDRAFT_479	479	1870.1	Similar to:Arabidopsis thaliana :insulin-degrading enzyme-like ACC:NP_172173	4973	8.2e-119	50.57	2	insulin-degrading enzyme-like	NP_172173	410.994	948	479	gi|145335200|ref|NP_172173.2|putative N-arginine dibasic convertase	Arabidopsis thaliana	GO:0043231; GO:0044444	intracellular membrane-bounded organelle; cytoplasmic part	0	0	0	0
THLARDRAFT_480	480	5260.56	Similar to:Arabidopsis lyrata :at2g10940-like protein ACC:XP_002885841	1169	6.8e-30	92.03	5	at2g10940-like protein	XP_002885841	125.946	113	102	gi|297835918|ref|XP_002885841.1|hypothetical protein ARALYDRAFT_480276	Arabidopsis lyrata	GO:0008289; GO:0009506; GO:0006869; GO:0048046; GO:0009535	lipid binding; plasmodesma; lipid transport; apoplast; chloroplast thylakoid membrane	0	0	0	0
THLARDRAFT_481	481	19.97	Similar to:Arabidopsis thaliana :pectinesterase ACC:NP_199962	1700	0	80.6	9	pectinesterase	NP_199962	611.683	333	313	gi|15242109|ref|NP_199962.1|putative pectinesterase/pectinesterase inhibitor 59	Arabidopsis thaliana	GO:0009505; GO:0042545; GO:0045492; GO:0030599; GO:0009832; GO:0045330; GO:0010413; GO:0004857; GO:0043086	plant-type cell wall; cell wall modification; xylan biosynthetic process; pectinesterase activity; plant-type cell wall biogenesis; aspartyl esterase activity; glucuronoxylan metabolic process; enzyme inhibitor activity; negative regulation of catalytic activity	EC:3.1.1.11	0	0	0
THLARDRAFT_482	482	255.42	Similar to:Arabidopsis lyrata :p-type atpase ACC:XP_002871979	1985	0	85.2	11	p-type atpase	XP_002871979	1093.57	598	590	gi|297808191|ref|XP_002871979.1|hypothetical protein ARALYDRAFT_910174	Arabidopsis lyrata	GO:0060003; GO:0022626; GO:0004298; GO:0004008; GO:0016021; GO:0006511; GO:0046872; GO:0006754; GO:0019773; GO:0009535; GO:0005524	copper ion export; cytosolic ribosome; threonine-type endopeptidase activity; copper-exporting ATPase activity; integral to membrane; ubiquitin-dependent protein catabolic process; metal ion binding; ATP biosynthetic process; proteasome core complex, alpha-subunit complex; chloroplast thylakoid membrane; ATP binding	EC:3.4.25.0; EC:3.6.3.4	0	0	0
THLARDRAFT_483	483	304.54	Similar to:Arabidopsis thaliana :uncharacterized membrane protein ylr241w-like ACC:NP_186759	2581	0	79.83	3	uncharacterized membrane protein ylr241w-like	NP_186759	1187.56	703	675	gi|30678282|ref|NP_186759.2|uncharacterized protein	Arabidopsis thaliana	GO:0016020; GO:0009725; GO:0009416	membrane; response to hormone stimulus; response to light stimulus	0	0	0	0
THLARDRAFT_484	484	940.89	Similar to:Arabidopsis lyrata :chaperonin cpn60- mitochondrial-like isoform 1 ACC:XP_002885624	2160	0	95.37	22	chaperonin cpn60- mitochondrial-like isoform 1	XP_002885624	1093.57	577	570	gi|297835484|ref|XP_002885624.1|hypothetical protein ARALYDRAFT_898985	Arabidopsis lyrata	GO:0005774; GO:0007010; GO:0006094; GO:0009941; GO:0042542; GO:0009220; GO:0022626; GO:0005759; GO:0010498; GO:0051131; GO:0005794; GO:0034976; GO:0009570; GO:0009644; GO:0006954; GO:0046686; GO:0009408; GO:0042026; GO:0005886; GO:0005507; GO:0005524; GO:0006626	vacuolar membrane; cytoskeleton organization; gluconeogenesis; chloroplast envelope; response to hydrogen peroxide; pyrimidine ribonucleotide biosynthetic process; cytosolic ribosome; mitochondrial matrix; proteasomal protein catabolic process; chaperone-mediated protein complex assembly; Golgi apparatus; response to endoplasmic reticulum stress; chloroplast stroma; response to high light intensi…	0	0	0	0
THLARDRAFT_485	485	675.47	Similar to:Eutrema halophilum :telomere repeat-binding protein 1 ACC:BAJ34237	2249	0	70	22	telomere repeat-binding protein 1	BAJ34237	535.413	391	335	gi|312282743|dbj|BAJ34237.1|unnamed protein product	Eutrema halophilum	GO:0009941; GO:0000162; GO:0009739; GO:0005515; GO:0006007; GO:0009651; GO:0009753; GO:0042742; GO:0009751; GO:0034976; GO:0009570; GO:0006569; GO:0004048; GO:0046686; GO:0009684; GO:0009737; GO:0003691; GO:0005634; GO:0009723; GO:0009733; GO:0008301; GO:0009627	chloroplast envelope; tryptophan biosynthetic process; response to gibberellin stimulus; protein binding; glucose catabolic process; response to salt stress; response to jasmonic acid stimulus; defense response to bacterium; response to salicylic acid stimulus; response to endoplasmic reticulum stress; chloroplast stroma; tryptophan catabolic process; anthranilate phosphoribosyltransferase activi…	EC:2.4.2.18	0	0	0
THLARDRAFT_486	486	225.34	Similar to:Arabidopsis lyrata :potassium transporter 1-like ACC:XP_002879248	2571	0	79.27	20	potassium transporter 1-like	XP_002879248	1369.37	712	692	gi|297822731|ref|XP_002879248.1|hypothetical protein ARALYDRAFT_481917	Arabidopsis lyrata	GO:0090333; GO:0009414; GO:0007155; GO:0045010; GO:0010106; GO:0009651; GO:0015706; GO:0006826; GO:0048767; GO:0010090; GO:0071805; GO:0030551; GO:0042802; GO:0045595; GO:0010014; GO:0010167; GO:0005242; GO:0009932; GO:0005886; GO:0071555	regulation of stomatal closure; response to water deprivation; cell adhesion; actin nucleation; cellular response to iron ion starvation; response to salt stress; nitrate transport; iron ion transport; root hair elongation; trichome morphogenesis; potassium ion transmembrane transport; cyclic nucleotide binding; identical protein binding; regulation of cell differentiation; meristem initiation; r…	0	0	0	0
THLARDRAFT_487	487	1196.92	Similar to:Eutrema halophilum :cytochrome p450-like protein ACC:BAJ34200	1863	0	83.63	10	cytochrome p450-like protein	BAJ34200	944.11	499	476	gi|312282669|dbj|BAJ34200.1|unnamed protein product	Eutrema halophilum	GO:0033773; GO:0005886; GO:0009055; GO:0020037; GO:0010286; GO:0019825; GO:0009723; GO:0005783; GO:0055114; GO:0080167	isoflavone 2'-hydroxylase activity; plasma membrane; electron carrier activity; heme binding; heat acclimation; oxygen binding; response to ethylene stimulus; endoplasmic reticulum; oxidation-reduction process; response to karrikin	EC:1.14.13.89	0	0	0
THLARDRAFT_488	488	682.03	Similar to:Arabidopsis lyrata :phloem-specific lectin ACC:XP_002876816	1261	8.8e-108	67	3	phloem-specific lectin	XP_002876816	330.102	279	218	gi|297817866|ref|XP_002876816.1|phloem protein 2-B10	Arabidopsis lyrata	GO:0009793; GO:0052542; GO:0030246	embryo development ending in seed dormancy; defense response by callose deposition; carbohydrate binding	0	0	0	0
THLARDRAFT_489	489	488.45	Similar to:Arabidopsis lyrata :cytoplasmic trna 2-thiolation protein 1 ACC:XP_002881955	1359	0	88.1	17	cytoplasmic trna 2-thiolation protein 1	XP_002881955	696.041	356	345	gi|297828145|ref|XP_002881955.1|hypothetical protein ARALYDRAFT_483552	Arabidopsis lyrata	GO:0000085; GO:0016579; GO:0009410; GO:0016571; GO:0016740; GO:0000302; GO:0010388; GO:0009640; GO:0005737; GO:0009560; GO:0034227; GO:0016567; GO:0080157; GO:0000049; GO:0045893; GO:0043687; GO:0005524	G2 phase of mitotic cell cycle; protein deubiquitination; response to xenobiotic stimulus; histone methylation; transferase activity; response to reactive oxygen species; cullin deneddylation; photomorphogenesis; cytoplasm; embryo sac egg cell differentiation; tRNA thio-modification; protein ubiquitination; regulation of plant-type cell wall organization or biogenesis; tRNA binding; positive regu…	0	0	0	0
THLARDRAFT_490	490	200.25	Similar to:N/A :N/A ACC:N/A	2404	N/A	N/A	N/A	N/A	N/A	N/A	N/A	N/A	N/A	N/A	0	0	0	0	0	0
THLARDRAFT_491	491	502.6	Similar to:Arabidopsis thaliana :disease resistance protein ACC:AAF01520	1199	1.2e-70	76.03	27	disease resistance protein	AAF01520	152.91	99	85	gi|6016693|gb|AAF01520.1|AC009991_16putative disease resistance protein	Arabidopsis thaliana	GO:0010103; GO:0031348; GO:0016301; GO:0009605; GO:0006457; GO:0009867; GO:0042542; GO:0016020; GO:0035304; GO:0009862; GO:0010363; GO:0010310; GO:0010200; GO:0006355; GO:0006612; GO:0016310; GO:0050832; GO:0009507; GO:0043069; GO:0000165; GO:0009644; GO:0009409; GO:0009738; GO:0009408; GO:0002237; GO:0030968; GO:0048443	stomatal complex morphogenesis; negative regulation of defense response; kinase activity; response to external stimulus; protein folding; jasmonic acid mediated signaling pathway; response to hydrogen peroxide; membrane; regulation of protein dephosphorylation; systemic acquired resistance, salicylic acid mediated signaling pathway; regulation of plant-type hypersensitive response; regulation of …	0	0	0	0
THLARDRAFT_492	492	192.81	Similar to:Arabidopsis lyrata :histone-lysine n- h3 lysine-9 specific suvh6 ACC:XP_002880456	631	1.4e-77	77.23	22	histone-lysine n- h3 lysine-9 specific suvh6	XP_002880456	186.037	123	99	gi|297825147|ref|XP_002880456.1|predicted protein	Arabidopsis lyrata	GO:0000085; GO:0006346; GO:0031048; GO:0042393; GO:0008270; GO:0010429; GO:0051567; GO:0016579; GO:0018024; GO:0045132; GO:0010200; GO:0010388; GO:0010216; GO:0009640; GO:0005694; GO:0016567; GO:0008327; GO:0045893; GO:0007062; GO:0005634; GO:0010428; GO:0005739	G2 phase of mitotic cell cycle; methylation-dependent chromatin silencing; chromatin silencing by small RNA; histone binding; zinc ion binding; methyl-CpNpN binding; histone H3-K9 methylation; protein deubiquitination; histone-lysine N-methyltransferase activity; meiotic chromosome segregation; response to chitin; cullin deneddylation; maintenance of DNA methylation; photomorphogenesis; chromosom…	EC:2.1.1.43	0	0	0
THLARDRAFT_493	493	765.44	Similar to:Eutrema halophilum :phenylcoumaran benzylic ether reductase ACC:BAJ34425	2009	1.8e-164	81.77	5	phenylcoumaran benzylic ether reductase	BAJ34425	485.723	311	274	gi|312283119|dbj|BAJ34425.1|unnamed protein product	Eutrema halophilum	GO:0046686; GO:0016651; GO:0000166; GO:0005886; GO:0006979	response to cadmium ion; oxidoreductase activity, acting on NADH or NADPH; nucleotide binding; plasma membrane; response to oxidative stress	0	0	0	0
THLARDRAFT_494	494	1944.15	Similar to:Arabidopsis thaliana :beta xylosidase ACC:NP_199747	2819	0	83.07	6	beta xylosidase	NP_199747	1384.39	774	748	gi|15239867|ref|NP_199747.1|beta-xylosidase 1	Arabidopsis thaliana	GO:0005975; GO:0009505; GO:0048046; GO:0008422; GO:0046556; GO:0010214	carbohydrate metabolic process; plant-type cell wall; apoplast; beta-glucosidase activity; alpha-N-arabinofuranosidase activity; seed coat development	EC:3.2.1.21; EC:3.2.1.55	0	0	0
THLARDRAFT_495	495	9825.45	Similar to:Eutrema halophilum :chlorophyll a-b binding protein 6a ACC:BAJ33962	1202	2.7e-162	91.87	18	chlorophyll a-b binding protein 6a	BAJ33962	467.233	241	240	gi|312282193|dbj|BAJ33962.1|unnamed protein product	Eutrema halophilum	GO:0009744; GO:0009522; GO:0010114; GO:0016168; GO:0030076; GO:0016021; GO:0046872; GO:0006364; GO:0018298; GO:0009941; GO:0009637; GO:0010155; GO:0009768; GO:0009535; GO:0009523; GO:0010287; GO:0010218; GO:0009644	response to sucrose stimulus; photosystem I; response to red light; chlorophyll binding; light-harvesting complex; integral to membrane; metal ion binding; rRNA processing; protein-chromophore linkage; chloroplast envelope; response to blue light; regulation of proton transport; photosynthesis, light harvesting in photosystem I; chloroplast thylakoid membrane; photosystem II; plastoglobule; respo…	0	0	0	0
THLARDRAFT_496	496	2317.04	Similar to:Arabidopsis thaliana :rna-binding protein ACC:NP_566004	2137	0	76.9	5	rna-binding protein	NP_566004	584.334	546	491	gi|18406414|ref|NP_566004.1|RNA-binding protein	Arabidopsis thaliana	GO:0003723; GO:0030529; GO:0006396; GO:0005634; GO:0000166	RNA binding; ribonucleoprotein complex; RNA processing; nucleus; nucleotide binding	0	0	0	0
THLARDRAFT_497	497	278.41	Similar to:Arabidopsis thaliana :s-locus lectin protein kinase family protein ACC:NP_567172	3120	0	63.8	8	s-locus lectin protein kinase family protein	NP_567172	1269.22	795	716	gi|240255701|ref|NP_567172.4|receptor-like protein kinase 4	Arabidopsis thaliana	GO:0006468; GO:0004674; GO:0005524; GO:0004713; GO:0048544; GO:0006995; GO:0030246; GO:0005886	protein phosphorylation; protein serine/threonine kinase activity; ATP binding; protein tyrosine kinase activity; recognition of pollen; cellular response to nitrogen starvation; carbohydrate binding; plasma membrane	EC:2.7.11.0; EC:2.7.10.0	0	0	0
THLARDRAFT_498	498	6798.62	Similar to:Eutrema halophilum :elongation factor ef-2 ACC:BAJ33766	3014	0	96.43	14	elongation factor ef-2	BAJ33766	1719.9	842	834	gi|312281801|dbj|BAJ33766.1|unnamed protein product	Eutrema halophilum	GO:0005829; GO:0005507; GO:0003746; GO:0005730; GO:0009506; GO:0009409; GO:0006414; GO:0005774; GO:0006184; GO:0003924; GO:0009507; GO:0005794; GO:0005525; GO:0005886	cytosol; copper ion binding; translation elongation factor activity; nucleolus; plasmodesma; response to cold; translational elongation; vacuolar membrane; GTP catabolic process; GTPase activity; chloroplast; Golgi apparatus; GTP binding; plasma membrane	0	0	0	0
THLARDRAFT_499	499	3424.41	Similar to:Arabidopsis lyrata :protein ACC:XP_002866930	626	5.8e-54	77.3	2	protein	XP_002866930	178.333	102	99	gi|297798092|ref|XP_002866930.1|hypothetical protein ARALYDRAFT_912546	Arabidopsis lyrata	GO:0005751; GO:0004129	mitochondrial respiratory chain complex IV; cytochrome-c oxidase activity	EC:1.9.3.1	0	0	0
THLARDRAFT_500	500	486.39	Similar to:Arabidopsis lyrata :phytochrome e ACC:XP_002868009	6975	0	84.57	21	phytochrome e	XP_002868009	2057.34	1117	1048	gi|297800250|ref|XP_002868009.1|hypothetical protein ARALYDRAFT_914880	Arabidopsis lyrata	GO:0010155; GO:0006346; GO:0016246; GO:0016020; GO:0017006; GO:0018106; GO:0010114; GO:0023014; GO:0009585; GO:0009791; GO:0018298; GO:0046777; GO:0009584; GO:0008020; GO:0009606; GO:0000155; GO:0006950; GO:0042803; GO:0005524; GO:0000160; GO:0007623	regulation of proton transport; methylation-dependent chromatin silencing; RNA interference; membrane; protein-tetrapyrrole linkage; peptidyl-histidine phosphorylation; response to red light; signal transduction by phosphorylation; red, far-red light phototransduction; post-embryonic development; protein-chromophore linkage; protein autophosphorylation; detection of visible light; G-protein coupl…	0	0	0	0
THLARDRAFT_501	501	869.74	Similar to:Cardamine nipponica :cryptochrome 1 ACC:BAJ15769	2583	0	93.03	21	cryptochrome 1	BAJ15769	1234.94	670	659	gi|304571302|dbj|BAJ15769.1|cryptochrome1, partial	Cardamine nipponica	GO:0010155; GO:0009583; GO:0009882; GO:0046283; GO:0009414; GO:0010075; GO:0004672; GO:0010617; GO:0010118; GO:0003913; GO:0051510; GO:0009640; GO:0005737; GO:0046777; GO:0055114; GO:0042803; GO:0010343; GO:0005634; GO:0005524; GO:0009785; GO:0006281	regulation of proton transport; detection of light stimulus; blue light photoreceptor activity; anthocyanin metabolic process; response to water deprivation; regulation of meristem growth; protein kinase activity; circadian regulation of calcium ion oscillation; stomatal movement; DNA photolyase activity; regulation of unidimensional cell growth; photomorphogenesis; cytoplasm; protein autophospho…	0	0	0	0
THLARDRAFT_502	502	2363.02	Similar to:Arabidopsis lyrata :10-formyltetrahydrofolate synthetase ACC:XP_002891578	2165	0	89.3	12	10-formyltetrahydrofolate synthetase	XP_002891578	1261.51	632	626	gi|297847394|ref|XP_002891578.1|10-formyltetrahydrofolate synthetase	Arabidopsis lyrata	GO:0005829; GO:0005507; GO:0055114; GO:0004488; GO:0009396; GO:0035999; GO:0005524; GO:0004329; GO:0009507; GO:0046686; GO:0005886; GO:0048046	cytosol; copper ion binding; oxidation-reduction process; methylenetetrahydrofolate dehydrogenase (NADP+) activity; folic acid-containing compound biosynthetic process; tetrahydrofolate interconversion; ATP binding; formate-tetrahydrofolate ligase activity; chloroplast; response to cadmium ion; plasma membrane; apoplast	EC:1.5.1.5; EC:6.3.4.3	0	0	0
THLARDRAFT_503	503	580.16	Similar to:N/A :N/A ACC:N/A	1040	N/A	N/A	N/A	N/A	N/A	N/A	N/A	N/A	N/A	N/A	0	0	0	0	0	0
THLARDRAFT_504	504	5437.72	Similar to:Arabidopsis thaliana :cruciferin 3 ACC:NP_849465	358	1.3e-49	81.93	17	cruciferin 3	NP_849465	173.711	102	97	gi|30688006|ref|NP_849465.1|cruciferin 3	Arabidopsis thaliana	GO:0010162; GO:0045735; GO:0009845; GO:0071215; GO:0009933; GO:0009909; GO:0009640; GO:0051301; GO:0010228; GO:0042735; GO:0016567; GO:0019915; GO:0050826; GO:0048825; GO:0009686; GO:0010182; GO:0005783	seed dormancy process; nutrient reservoir activity; seed germination; cellular response to abscisic acid stimulus; meristem structural organization; regulation of flower development; photomorphogenesis; cell division; vegetative to reproductive phase transition of meristem; protein body; protein ubiquitination; lipid storage; response to freezing; cotyledon development; gibberellin biosynthetic p…	0	0	0	0
THLARDRAFT_505	505	483.54	Similar to:Arabidopsis lyrata :potassium transporter ACC:XP_002884247	2926	0	84.27	7	potassium transporter	XP_002884247	1348.57	789	752	gi|297832730|ref|XP_002884247.1|hypothetical protein ARALYDRAFT_477306	Arabidopsis lyrata	GO:0015079; GO:0019375; GO:0016023; GO:0071805; GO:0019761; GO:0016036; GO:0016020	potassium ion transmembrane transporter activity; galactolipid biosynthetic process; cytoplasmic membrane-bounded vesicle; potassium ion transmembrane transport; glucosinolate biosynthetic process; cellular response to phosphate starvation; membrane	0	0	0	0
THLARDRAFT_506	506	794.45	Similar to:Arabidopsis thaliana :villin 2 ACC:NP_565958	3407	0	87.5	15	villin 2	NP_565958	1633.62	976	926	gi|18405794|ref|NP_565958.1|villin 2	Arabidopsis thaliana	GO:0006598; GO:0005829; GO:0048523; GO:0048767; GO:0030243; GO:0051017; GO:0032880; GO:0009698; GO:0000902; GO:0051015; GO:0051014; GO:0042398; GO:0048193; GO:0009832; GO:0006487	polyamine catabolic process; cytosol; negative regulation of cellular process; root hair elongation; cellulose metabolic process; actin filament bundle assembly; regulation of protein localization; phenylpropanoid metabolic process; cell morphogenesis; actin filament binding; actin filament severing; cellular modified amino acid biosynthetic process; Golgi vesicle transport; plant-type cell wall …	0	0	0	0
THLARDRAFT_507	507	274.34	Similar to:Arabidopsis lyrata :protein ACC:XP_002884260	3806	0	84.7	11	protein	XP_002884260	2115.89	1176	1155	gi|297832756|ref|XP_002884260.1|hypothetical protein ARALYDRAFT_477337	Arabidopsis lyrata	GO:0009524; GO:0009555; GO:0048193; GO:0009504; GO:0009506; GO:0005886; GO:0030244; GO:0005634; GO:0005829; GO:0005739; GO:0006897	phragmoplast; pollen development; Golgi vesicle transport; cell plate; plasmodesma; plasma membrane; cellulose biosynthetic process; nucleus; cytosol; mitochondrion; endocytosis	0	0	0	0
THLARDRAFT_508	508	893.38	Similar to:Eutrema halophilum :guanine nucleotide-binding protein subunit beta ACC:BAJ34135	1746	0	92.13	34	guanine nucleotide-binding protein subunit beta	BAJ34135	663.3	342	337	gi|312282539|dbj|BAJ34135.1|unnamed protein product	Eutrema halophilum	GO:0009788; GO:0031348; GO:0004871; GO:0007186; GO:0042744; GO:0005515; GO:0009867; GO:0004402; GO:0035304; GO:0010154; GO:0009862; GO:0000166; GO:0010363; GO:0010310; GO:0005834; GO:0010200; GO:0080008; GO:0006355; GO:0009617; GO:0006612; GO:0043069; GO:0048193; GO:0000165; GO:0048527; GO:0009845; GO:0009887; GO:0009817; GO:0009409; GO:0009991; GO:0005783; GO:0003924; GO:0030968; GO:0009723; GO:…	negative regulation of abscisic acid mediated signaling pathway; negative regulation of defense response; signal transducer activity; G-protein coupled receptor signaling pathway; hydrogen peroxide catabolic process; protein binding; jasmonic acid mediated signaling pathway; histone acetyltransferase activity; regulation of protein dephosphorylation; fruit development; systemic acquired resistanc…	EC:2.3.1.48	0	0	0
THLARDRAFT_509	509	5830.4	Similar to:Eutrema halophilum :12-oxophytodienoate reductase ACC:BAJ33636	1546	0	84.33	10	12-oxophytodienoate reductase	BAJ33636	662.144	375	340	gi|312281541|dbj|BAJ33636.1|unnamed protein product	Eutrema halophilum	GO:0005829; GO:0055114; GO:0005739; GO:0009611; GO:0009751; GO:0009695; GO:0016629; GO:0010150; GO:0046686; GO:0010181	cytosol; oxidation-reduction process; mitochondrion; response to wounding; response to salicylic acid stimulus; jasmonic acid biosynthetic process; 12-oxophytodienoate reductase activity; leaf senescence; response to cadmium ion; FMN binding	EC:1.3.1.42	0	0	0
THLARDRAFT_510	510	949.71	Similar to:Arabidopsis lyrata :atp-citrate synthase beta chain protein 1-like ACC:XP_002884600	2400	0	95.53	15	atp-citrate synthase beta chain protein 1-like	XP_002884600	1154.04	608	606	gi|297833436|ref|XP_002884600.1|ATP-citrate lyase B-1	Arabidopsis lyrata	GO:0016132; GO:0006085; GO:0005829; GO:0016926; GO:0016829; GO:0003878; GO:0009346; GO:0010228; GO:0044262; GO:0004775; GO:0000166; GO:0050665; GO:0048037; GO:0005886; GO:0016126	brassinosteroid biosynthetic process; acetyl-CoA biosynthetic process; cytosol; protein desumoylation; lyase activity; ATP citrate synthase activity; citrate lyase complex; vegetative to reproductive phase transition of meristem; cellular carbohydrate metabolic process; succinate-CoA ligase (ADP-forming) activity; nucleotide binding; hydrogen peroxide biosynthetic process; cofactor binding; plasm…	EC:2.3.3.8; EC:6.2.1.5	0	0	0
THLARDRAFT_511	511	121.78	Similar to:Arabidopsis lyrata :abc1 family protein ACC:XP_002892642	418	3.6e-17	82.33	1	abc1 family protein	XP_002892642	86.6557	55	47	gi|297849522|ref|XP_002892642.1|ABC1 family protein	Arabidopsis lyrata	GO:0016772	transferase activity, transferring phosphorus-containing groups	0	0	0	0
THLARDRAFT_512	512	566.73	Similar to:Arabidopsis lyrata :calmodulin-binding transcription activator ACC:XP_002883035	3211	0	70.07	4	calmodulin-binding transcription activator	XP_002883035	1417.14	863	786	gi|297830306|ref|XP_002883035.1|calmodulin-binding protein	Arabidopsis lyrata	GO:0003677; GO:0005634; GO:0005516; GO:0006355	DNA binding; nucleus; calmodulin binding; regulation of transcription, DNA-dependent	0	0	0	0
THLARDRAFT_513	513	1249.19	Similar to:Arabidopsis thaliana :eukaryotic initiation factor iso-4f subunit p82-34-like ACC:NP_851207	2961	0	79.7	8	eukaryotic initiation factor iso-4f subunit p82-34-like	NP_851207	1215.29	781	728	gi|30696956|ref|NP_851207.1|MIF4G domain and MA3 domain-containing protein	Arabidopsis thaliana	GO:0006413; GO:0003677; GO:0046740; GO:0003743; GO:0016070; GO:0005634; GO:0005829; GO:0009615	translational initiation; DNA binding; spread of virus in host, cell to cell; translation initiation factor activity; RNA metabolic process; nucleus; cytosol; response to virus	0	0	0	0
THLARDRAFT_514	514	5345.09	Similar to:Brassica rapa :dehydration-induced protein erd15 ACC:ABV89651	366	9.1e-13	94.33	15	dehydration-induced protein erd15	ABV89651	69.707	48	47	gi|157849736|gb|ABV89651.1|ERD15 protein	Brassica rapa	GO:0009646; GO:0042744; GO:0009414; GO:0009651; GO:0032880; GO:0009266; GO:0009617; GO:0006972; GO:0005515; GO:0006833; GO:0007030; GO:0006096; GO:0046686; GO:0005737; GO:0009644	response to absence of light; hydrogen peroxide catabolic process; response to water deprivation; response to salt stress; regulation of protein localization; response to temperature stimulus; response to bacterium; hyperosmotic response; protein binding; water transport; Golgi organization; glycolysis; response to cadmium ion; cytoplasm; response to high light intensity	0	0	0	0
THLARDRAFT_515	515	476.11	Similar to:Arabidopsis thaliana :o-acyltransferase (wsd1-like) family protein ACC:BAD93847	532	6.5e-47	79.07	7	o-acyltransferase (wsd1-like) family protein	BAD93847	161.384	93	83	gi|62320874|dbj|BAD93847.1|hypothetical protein	Arabidopsis thaliana	GO:0004144; GO:0015706; GO:0010167; GO:0010583; GO:0010260; GO:0009407; GO:0006865	diacylglycerol O-acyltransferase activity; nitrate transport; response to nitrate; response to cyclopentenone; organ senescence; toxin catabolic process; amino acid transport	EC:2.3.1.20	0	0	0
THLARDRAFT_516	516	173.64	Similar to:Arabidopsis lyrata :ethylene-regulated transcript 2 ACC:XP_002867871	1915	2.6e-52	78.53	1	ethylene-regulated transcript 2	XP_002867871	195.667	292	211	gi|297799974|ref|XP_002867871.1|hypothetical protein ARALYDRAFT_492798	Arabidopsis lyrata	GO:0005634	nucleus	0	0	0	0
THLARDRAFT_517	517	548.46	Similar to:Arabidopsis thaliana :rna recognition motif-containing protein ACC:NP_567536	1314	7.2e-179	85.03	5	rna recognition motif-containing protein	NP_567536	513.842	269	266	gi|18414951|ref|NP_567536.1|RNA recognition motif-containing protein	Arabidopsis thaliana	GO:0005829; GO:0003676; GO:0009627; GO:0000166; GO:0034976	cytosol; nucleic acid binding; systemic acquired resistance; nucleotide binding; response to endoplasmic reticulum stress	0	0	0	0
THLARDRAFT_518	518	924.96	Similar to:Arabidopsis lyrata :alpha-xylosidase precursor ACC:XP_002888672	3274	0	85.27	17	alpha-xylosidase precursor	XP_002888672	1644.79	854	823	gi|297841581|ref|XP_002888672.1|alpha-xylosidase precursor	Arabidopsis lyrata	GO:0045493; GO:0005829; GO:0010411; GO:0005982; GO:0009506; GO:0032450; GO:0009505; GO:0080176; GO:0016023; GO:0046556; GO:0009664; GO:0009507; GO:0009832; GO:0046686; GO:0030246; GO:0009044; GO:0048046	xylan catabolic process; cytosol; xyloglucan metabolic process; starch metabolic process; plasmodesma; maltose alpha-glucosidase activity; plant-type cell wall; xyloglucan 1,6-alpha-xylosidase activity; cytoplasmic membrane-bounded vesicle; alpha-N-arabinofuranosidase activity; plant-type cell wall organization; chloroplast; plant-type cell wall biogenesis; response to cadmium ion; carbohydrate b…	EC:3.2.1.20; EC:3.2.1.55; EC:3.2.1.37	0	0	0
THLARDRAFT_519	519	314.51	Similar to:Arabidopsis thaliana :pentatricopeptide repeat-containing protein ACC:NP_850859	2986	0	75.67	5	pentatricopeptide repeat-containing protein	NP_850859	1443.71	828	761	gi|42570531|ref|NP_850859.2|SNF1-like protein kinase	Arabidopsis thaliana	GO:0006468; GO:0005524; GO:0007165; GO:0005829; GO:0004674	protein phosphorylation; ATP binding; signal transduction; cytosol; protein serine/threonine kinase activity	EC:2.7.11.0	0	0	0
THLARDRAFT_520	520	847.1	Similar to:Arabidopsis thaliana :protein ACC:NP_565829	2065	6.9e-145	79.3	4	protein	NP_565829	441.039	455	365	gi|18403980|ref|NP_565829.1|TPX2 (targeting protein for Xklp2)-like protein	Arabidopsis thaliana	GO:0004872; GO:0052541; GO:0052546; GO:0016126	receptor activity; plant-type cell wall cellulose metabolic process; cell wall pectin metabolic process; sterol biosynthetic process	0	0	0	0
THLARDRAFT_521	521	1317.48	Similar to:Arabidopsis thaliana :ribosomal protein l7ae l30e s12e gadd45 family protein ACC:NP_197516	805	3.4e-68	95.7	7	ribosomal protein l7ae l30e s12e gadd45 family protein	NP_197516	218.009	128	125	gi|15241276|ref|NP_197516.1|U4/U6 small nuclear ribonucleoprotein SNU13	Arabidopsis thaliana	GO:0001510; GO:0005829; GO:0003723; GO:0005840; GO:0006164; GO:0005730; GO:0000478	RNA methylation; cytosol; RNA binding; ribosome; purine nucleotide biosynthetic process; nucleolus; endonucleolytic cleavage involved in rRNA processing	0	0	0	0
THLARDRAFT_522	522	2067.45	Similar to:Eutrema halophilum :ethylene-responsive transcription factor rap2-4 ACC:BAJ34031	1977	8.3e-148	72.5	13	ethylene-responsive transcription factor rap2-4	BAJ34031	444.506	355	332	gi|312282331|dbj|BAJ34031.1|unnamed protein product	Eutrema halophilum	GO:0071472; GO:0045595; GO:0009414; GO:0009409; GO:0006355; GO:0009611; GO:0043565; GO:0005515; GO:0003700; GO:0010017; GO:0009736; GO:0005634; GO:0009873	cellular response to salt stress; regulation of cell differentiation; response to water deprivation; response to cold; regulation of transcription, DNA-dependent; response to wounding; sequence-specific DNA binding; protein binding; sequence-specific DNA binding transcription factor activity; red or far-red light signaling pathway; cytokinin mediated signaling pathway; nucleus; ethylene mediated …	0	0	0	0
THLARDRAFT_523	523	2285.59	Similar to:Arabidopsis thaliana :peroxiredoxin-like protein ACC:NP_190864	1013	8.8e-136	86.1	8	peroxiredoxin-like protein	NP_190864	397.127	215	206	gi|15231718|ref|NP_190864.1|peroxiredoxin-2E	Arabidopsis thaliana	GO:0042742; GO:0009941; GO:0009505; GO:0004601; GO:0051920; GO:0009570; GO:0009579; GO:0055114	defense response to bacterium; chloroplast envelope; plant-type cell wall; peroxidase activity; peroxiredoxin activity; chloroplast stroma; thylakoid; oxidation-reduction process	EC:1.11.1.7; EC:1.11.1.15	0	0	0
THLARDRAFT_524	524	729.49	Similar to:Brassica napus :long chain acyl- synthetase chloroplastic-like ACC:CAC19877	2695	0	84.77	4	long chain acyl- synthetase chloroplastic-like	CAC19877	1269.99	693	675	gi|12049721|emb|CAC19877.1|long chain acyl-CoA synthetase	Brassica napus	GO:0006633; GO:0009941; GO:0004467; GO:0016020	fatty acid biosynthetic process; chloroplast envelope; long-chain fatty acid-CoA ligase activity; membrane	EC:6.2.1.3	0	0	0
THLARDRAFT_525	525	4397.54	Similar to:Arabidopsis thaliana :phosphoglycerate kinase ACC:AAM61185	1496	0	94.87	15	phosphoglycerate kinase	AAM61185	780.4	401	398	gi|21536853|gb|AAM61185.1|phosphoglycerate kinase, putative	Arabidopsis thaliana	GO:0005829; GO:0034976; GO:0004618; GO:0009506; GO:0005774; GO:0005524; GO:0006096; GO:0016310; GO:0009570; GO:0046685; GO:0046686; GO:0005794; GO:0005634; GO:0005886; GO:0048046	cytosol; response to endoplasmic reticulum stress; phosphoglycerate kinase activity; plasmodesma; vacuolar membrane; ATP binding; glycolysis; phosphorylation; chloroplast stroma; response to arsenic-containing substance; response to cadmium ion; Golgi apparatus; nucleus; plasma membrane; apoplast	EC:2.7.2.3	0	0	0
THLARDRAFT_526	526	261.62	Similar to:Arabidopsis lyrata :indole-3-acetic acid-amido synthetase ACC:XP_002871561	3291	0	72.87	38	indole-3-acetic acid-amido synthetase	XP_002871561	961.829	574	530	gi|297807355|ref|XP_002871561.1|hypothetical protein ARALYDRAFT_488150	Arabidopsis lyrata	GO:0031348; GO:0010279; GO:0009867; GO:0009697; GO:0035304; GO:0009862; GO:0052626; GO:0010252; GO:0016046; GO:0006944; GO:0009816; GO:0010310; GO:0002679; GO:0016045; GO:0010112; GO:0009734; GO:0010200; GO:0018874; GO:0006355; GO:0006612; GO:0050832; GO:0009507; GO:0034052; GO:0052627; GO:0043069; GO:0052628; GO:0009826; GO:0071456; GO:0000165; GO:0010583; GO:0052625; GO:0009409; GO:0009738; GO:…	negative regulation of defense response; indole-3-acetic acid amido synthetase activity; jasmonic acid mediated signaling pathway; salicylic acid biosynthetic process; regulation of protein dephosphorylation; systemic acquired resistance, salicylic acid mediated signaling pathway; benzoate amino acid synthetase activity; auxin homeostasis; detection of fungus; cellular membrane fusion; defense re…	0	0	0	0
THLARDRAFT_527	527	396.21	Similar to:Arabidopsis lyrata :sac domain-containing protein 9 ACC:XP_002878289	5237	0	78.27	7	sac domain-containing protein 9	XP_002878289	3051.54	1632	1562	gi|297820812|ref|XP_002878289.1|hypothetical protein ARALYDRAFT_907489	Arabidopsis lyrata	GO:0046488; GO:0009409; GO:0048015; GO:0006970; GO:0006486; GO:0042578; GO:0009644	phosphatidylinositol metabolic process; response to cold; phosphatidylinositol-mediated signaling; response to osmotic stress; protein glycosylation; phosphoric ester hydrolase activity; response to high light intensity	0	0	0	0
THLARDRAFT_528	528	2715.36	Similar to:Arabidopsis lyrata :cap160 protein ACC:XP_002864164	2853	2.5e-70	53.87	5	cap160 protein	XP_002864164	258.84	664	331	gi|297792559|ref|XP_002864164.1|hypothetical protein ARALYDRAFT_918274	Arabidopsis lyrata	GO:0010150; GO:0009414; GO:0009409; GO:0009651; GO:0009738	leaf senescence; response to water deprivation; response to cold; response to salt stress; abscisic acid mediated signaling pathway	0	0	0	0
THLARDRAFT_529	529	5254.95	Similar to:Eutrema halophilum :60s ribosomal protein l3-1 ACC:BAJ34553	1517	0	94.97	23	60s ribosomal protein l3-1	BAJ34553	741.495	385	376	gi|312283375|dbj|BAJ34553.1|unnamed protein product	Eutrema halophilum	GO:0010103; GO:0005774; GO:0004721; GO:0009793; GO:0019252; GO:0006412; GO:0001510; GO:0052546; GO:0000023; GO:0009507; GO:0005618; GO:0005794; GO:0022625; GO:0005730; GO:0004674; GO:0019761; GO:0003735; GO:0009506; GO:0009165; GO:0052541; GO:0005886; GO:0016776; GO:0005524	stomatal complex morphogenesis; vacuolar membrane; phosphoprotein phosphatase activity; embryo development ending in seed dormancy; starch biosynthetic process; translation; RNA methylation; cell wall pectin metabolic process; maltose metabolic process; chloroplast; cell wall; Golgi apparatus; cytosolic large ribosomal subunit; nucleolus; protein serine/threonine kinase activity; glucosinolate bi…	EC:3.1.3.16; EC:2.7.11.0; EC:2.7.4.0	0	0	0
THLARDRAFT_530	530	2186.86	Similar to:Brassica rapa :chloroplast chaperonin 10 ACC:ABL97949	737	7e-82	81.5	6	chloroplast chaperonin 10	ABL97949	252.677	131	126	gi|119720758|gb|ABL97949.1|CHL-CPN10	Brassica rapa	GO:0009684; GO:0006457; GO:0051087; GO:0009941; GO:0006569; GO:0009570	indoleacetic acid biosynthetic process; protein folding; chaperone binding; chloroplast envelope; tryptophan catabolic process; chloroplast stroma	0	0	0	0
THLARDRAFT_531	531	423.88	Similar to:Arabidopsis thaliana :uncharacterized loc101222694 ACC:NP_179186	1963	0	77	1	uncharacterized loc101222694	NP_179186	571.622	322	306	gi|22325703|ref|NP_179186.2|uncharacterized protein	Arabidopsis thaliana	GO:0005829	cytosol	0	0	0	0
THLARDRAFT_532	532	2981.45	Similar to:Arabidopsis thaliana :late embryogenesis-abundant protein ACC:NP_188188	1019	2.7e-69	63.5	4	late embryogenesis-abundant protein	NP_188188	226.868	236	196	gi|15232660|ref|NP_188188.1|late embryogenesis abundant domain-containing protein	Arabidopsis thaliana	GO:0009793; GO:0010162; GO:0009830; GO:0005634	embryo development ending in seed dormancy; seed dormancy process; cell wall modification involved in abscission; nucleus	0	0	0	0
THLARDRAFT_533	533	1185.1	Similar to:Arabidopsis thaliana :cytochrome p450-like protein ACC:NP_568025	1772	0	81.6	19	cytochrome p450-like protein	NP_568025	902.508	500	478	gi|18420031|ref|NP_568025.1|cytochrome P450, family 81, subfamily F, polypeptide 3	Arabidopsis thaliana	GO:0071456; GO:0055114; GO:0042742; GO:0010286; GO:0000041; GO:0016705; GO:0009055; GO:0004497; GO:0019825; GO:0052544; GO:0010200; GO:0009759; GO:0020037; GO:0002213; GO:0009723; GO:0050832; GO:0080167; GO:0005783; GO:0005886	cellular response to hypoxia; oxidation-reduction process; defense response to bacterium; heat acclimation; transition metal ion transport; oxidoreductase activity, acting on paired donors, with incorporation or reduction of molecular oxygen; electron carrier activity; monooxygenase activity; oxygen binding; defense response by callose deposition in cell wall; response to chitin; indole glucosino…	0	0	0	0
THLARDRAFT_534	534	1843.87	Similar to:Arabidopsis thaliana :purple acid phosphatase-like protein ACC:NP_198334	1716	0	87.9	11	purple acid phosphatase-like protein	NP_198334	877.47	456	438	gi|15242870|ref|NP_198334.1|purple acid phosphatase 26	Arabidopsis thaliana	GO:0055062; GO:0008287; GO:0046872; GO:0009505; GO:0005773; GO:0003993; GO:0046686; GO:0004722; GO:0006970; GO:0006470; GO:0005829	phosphate ion homeostasis; protein serine/threonine phosphatase complex; metal ion binding; plant-type cell wall; vacuole; acid phosphatase activity; response to cadmium ion; protein serine/threonine phosphatase activity; response to osmotic stress; protein dephosphorylation; cytosol	EC:3.1.3.2	0	0	0
THLARDRAFT_535	535	1802.55	Similar to:Arabidopsis thaliana :proteasome subunit beta type-1 ACC:CAA47753	1030	1.9e-156	92.77	16	proteasome subunit beta type-1	CAA47753	449.514	226	220	gi|600387|emb|CAA47753.1|proteosome subunit	Arabidopsis thaliana	GO:0043161; GO:0005829; GO:0009651; GO:0051788; GO:0080129; GO:0004298; GO:0006635; GO:0006096; GO:0009817; GO:0006094; GO:0009507; GO:0046686; GO:0009407; GO:0005839; GO:0005634; GO:0005886	proteasomal ubiquitin-dependent protein catabolic process; cytosol; response to salt stress; response to misfolded protein; proteasome core complex assembly; threonine-type endopeptidase activity; fatty acid beta-oxidation; glycolysis; defense response to fungus, incompatible interaction; gluconeogenesis; chloroplast; response to cadmium ion; toxin catabolic process; proteasome core complex; nucl…	EC:3.4.25.0	0	0	0
THLARDRAFT_536	536	276.63	Similar to:Arabidopsis lyrata :frigida interacting protein 1 ACC:XP_002874004	1552	0	79.87	6	frigida interacting protein 1	XP_002874004	667.537	348	337	gi|297812241|ref|XP_002874004.1|hypothetical protein ARALYDRAFT_488961	Arabidopsis lyrata	GO:0006623; GO:0006944; GO:0016197; GO:0005622; GO:0005515; GO:0016020	protein targeting to vacuole; cellular membrane fusion; endosomal transport; intracellular; protein binding; membrane	0	0	0	0
THLARDRAFT_537	537	1511.32	Similar to:Arabidopsis lyrata :dynamin-related protein 1a ACC:XP_002868561	2434	0	94.63	20	dynamin-related protein 1a	XP_002868561	1210.28	610	606	gi|297801354|ref|XP_002868561.1|AT5g42080/MJC20_19	Arabidopsis lyrata	GO:0005774; GO:0043424; GO:0009793; GO:0005525; GO:0009524; GO:0006184; GO:0005829; GO:0005874; GO:0010051; GO:0030276; GO:0032880; GO:0009506; GO:0009504; GO:0003924; GO:0009535; GO:0072583; GO:0005886; GO:0009920; GO:0048488; GO:0010091	vacuolar membrane; protein histidine kinase binding; embryo development ending in seed dormancy; GTP binding; phragmoplast; GTP catabolic process; cytosol; microtubule; xylem and phloem pattern formation; clathrin binding; regulation of protein localization; plasmodesma; cell plate; GTPase activity; chloroplast thylakoid membrane; clathrin-mediated endocytosis; plasma membrane; cell plate formati…	0	0	0	0
THLARDRAFT_538	538	767.44	Similar to:Arabidopsis thaliana :gamma-glutamyltranspeptidase 1-like ACC:NP_194650	2257	0	73.2	6	gamma-glutamyltranspeptidase 1-like	NP_194650	1023.08	646	581	gi|15233493|ref|NP_194650.1|gamma-glutamyl transpeptidase 4	Arabidopsis thaliana	GO:0005773; GO:0006805; GO:0003840; GO:0016756; GO:0006751; GO:0005739	vacuole; xenobiotic metabolic process; gamma-glutamyltransferase activity; glutathione gamma-glutamylcysteinyltransferase activity; glutathione catabolic process; mitochondrion	EC:2.3.2.2; EC:2.3.2.15	0	0	0
THLARDRAFT_539	539	5034.68	Similar to:Arabidopsis lyrata :extensin-like protein ACC:XP_002868862	1973	7e-83	68.07	3	extensin-like protein	XP_002868862	279.641	164	161	gi|297801956|ref|XP_002868862.1|hypothetical protein ARALYDRAFT_490641	Arabidopsis lyrata	GO:0009664; GO:0005618; GO:0019344	plant-type cell wall organization; cell wall; cysteine biosynthetic process	0	0	0	0
THLARDRAFT_540	540	777.44	Similar to:Arabidopsis thaliana :acetylornithine aminotransferase ACC:AAM63124	1676	0	82.77	17	acetylornithine aminotransferase	AAM63124	831.632	458	439	gi|21554043|gb|AAM63124.1|putative acetylornithine transaminase	Arabidopsis thaliana	GO:0009414; GO:0009873; GO:0006355; GO:0042742; GO:0010143; GO:0006526; GO:0003992; GO:0009570; GO:0043565; GO:0030170; GO:0003700; GO:0005507; GO:0005634; GO:0048481; GO:0010166; GO:0044419; GO:0005739	response to water deprivation; ethylene mediated signaling pathway; regulation of transcription, DNA-dependent; defense response to bacterium; cutin biosynthetic process; arginine biosynthetic process; N2-acetyl-L-ornithine:2-oxoglutarate 5-aminotransferase activity; chloroplast stroma; sequence-specific DNA binding; pyridoxal phosphate binding; sequence-specific DNA binding transcription factor …	EC:2.6.1.11	0	0	0
THLARDRAFT_541	541	1715.65	Similar to:Arabidopsis thaliana :cax-interacting protein 4 ACC:AAM67086	1423	7.9e-70	76.07	10	cax-interacting protein 4	AAM67086	236.113	131	127	gi|21618036|gb|AAM67086.1|unknown	Arabidopsis thaliana	GO:0051928; GO:0008270; GO:0003676; GO:0016558; GO:0048573; GO:0006891; GO:0006869; GO:0010351; GO:0005737; GO:0005634	positive regulation of calcium ion transport; zinc ion binding; nucleic acid binding; protein import into peroxisome matrix; photoperiodism, flowering; intra-Golgi vesicle-mediated transport; lipid transport; lithium ion transport; cytoplasm; nucleus	0	0	0	0
THLARDRAFT_542	542	2125.83	Similar to:Eutrema halophilum :pyruvate dehydrogenase e1 component subunit beta ACC:BAJ34206	1580	0	92.5	20	pyruvate dehydrogenase e1 component subunit beta	BAJ34206	700.279	355	355	gi|312282681|dbj|BAJ34206.1|unnamed protein product	Eutrema halophilum	GO:0005829; GO:0009749; GO:0004739; GO:0009744; GO:0009750; GO:0005777; GO:0005739; GO:0005730; GO:0006098; GO:0009651; GO:0042742; GO:0005774; GO:0009060; GO:0006096; GO:0004616; GO:0050661; GO:0046686; GO:0019722; GO:0005794; GO:0005886	cytosol; response to glucose stimulus; pyruvate dehydrogenase (acetyl-transferring) activity; response to sucrose stimulus; response to fructose stimulus; peroxisome; mitochondrion; nucleolus; pentose-phosphate shunt; response to salt stress; defense response to bacterium; vacuolar membrane; aerobic respiration; glycolysis; phosphogluconate dehydrogenase (decarboxylating) activity; NADP binding; …	EC:1.2.4.1; EC:1.1.1.44	0	0	0
THLARDRAFT_543	543	233.83	Similar to:Arabidopsis lyrata :homeodomain-like transcriptional regulator ACC:XP_002865379	5530	0	64.53	9	homeodomain-like transcriptional regulator	XP_002865379	2331.6	1727	1490	gi|297794989|ref|XP_002865379.1|hypothetical protein ARALYDRAFT_494576	Arabidopsis lyrata	GO:0009651; GO:0009965; GO:0009637; GO:0043565; GO:0003700; GO:0009630; GO:0042803; GO:0045893; GO:0005634	response to salt stress; leaf morphogenesis; response to blue light; sequence-specific DNA binding; sequence-specific DNA binding transcription factor activity; gravitropism; protein homodimerization activity; positive regulation of transcription, DNA-dependent; nucleus	0	0	0	0
THLARDRAFT_544	544	113.6	Similar to:Arabidopsis thaliana :abscisic acid receptor pyl4-like ACC:NP_565928	1097	1.3e-106	76.8	7	abscisic acid receptor pyl4-like	NP_565928	323.168	213	197	gi|18405351|ref|NP_565928.1|abscisic acid receptor PYL6	Arabidopsis thaliana	GO:0005737; GO:0004872; GO:0005515; GO:0010029; GO:0005634; GO:0009738; GO:0010427	cytoplasm; receptor activity; protein binding; regulation of seed germination; nucleus; abscisic acid mediated signaling pathway; abscisic acid binding	0	0	0	0
THLARDRAFT_545	545	365.19	Similar to:Arabidopsis lyrata :protein ACC:XP_002881591	2560	0	74.5	5	protein	XP_002881591	617.461	477	432	gi|297827417|ref|XP_002881591.1|predicted protein	Arabidopsis lyrata	GO:0006891; GO:0005795; GO:0005886; GO:0008565; GO:0006886	intra-Golgi vesicle-mediated transport; Golgi stack; plasma membrane; protein transporter activity; intracellular protein transport	0	0	0	0
THLARDRAFT_546	546	904.52	Similar to:Arabidopsis lyrata :n-alpha-acetyltransferase auxiliary subunit ACC:XP_002887831	3229	0	80.6	6	n-alpha-acetyltransferase auxiliary subunit	XP_002887831	1609.35	897	870	gi|297839899|ref|XP_002887831.1|EMB2753	Arabidopsis lyrata	GO:0009793; GO:0016020; GO:0005829; GO:0009506; GO:0004872; GO:0010228	embryo development ending in seed dormancy; membrane; cytosol; plasmodesma; receptor activity; vegetative to reproductive phase transition of meristem	0	0	0	0
THLARDRAFT_547	547	251.04	Similar to:Eutrema halophilum :protein ACC:BAJ33988	3154	0	76.7	10	protein	BAJ33988	1453.34	928	866	gi|312282245|dbj|BAJ33988.1|unnamed protein product	Eutrema halophilum	GO:0003887; GO:0006974; GO:0009360; GO:0031935; GO:0051570; GO:0003689; GO:0005663; GO:0009737; GO:0005524; GO:0006260	DNA-directed DNA polymerase activity; response to DNA damage stimulus; DNA polymerase III complex; regulation of chromatin silencing; regulation of histone H3-K9 methylation; DNA clamp loader activity; DNA replication factor C complex; response to abscisic acid stimulus; ATP binding; DNA replication	EC:2.7.7.7	0	0	0
THLARDRAFT_548	548	2609.44	Similar to:Arabidopsis lyrata :40s ribosomal protein s14 ACC:XP_002884849	841	6.7e-80	97.1	11	40s ribosomal protein s14	XP_002884849	249.21	139	138	gi|297833934|ref|XP_002884849.1|40S ribosomal protein S14	Arabidopsis lyrata	GO:0001510; GO:0006412; GO:0005730; GO:0009506; GO:0003735; GO:0022627; GO:0042545; GO:0005774; GO:0009664; GO:0009507; GO:0005886	RNA methylation; translation; nucleolus; plasmodesma; structural constituent of ribosome; cytosolic small ribosomal subunit; cell wall modification; vacuolar membrane; plant-type cell wall organization; chloroplast; plasma membrane	0	0	0	0
THLARDRAFT_549	549	507.14	Similar to:Arabidopsis thaliana :dual-specificity phosphatase 3 ACC:NP_566383	1206	0	82.33	10	dual-specificity phosphatase 3	NP_566383	523.472	289	265	gi|18399058|ref|NP_566383.1|dual-specificity protein-like phosphatase 3	Arabidopsis thaliana	GO:0035335; GO:0050308; GO:0005983; GO:0004725; GO:0008138; GO:0000023; GO:0019252; GO:0009507; GO:0043085; GO:2001070	peptidyl-tyrosine dephosphorylation; sugar-phosphatase activity; starch catabolic process; protein tyrosine phosphatase activity; protein tyrosine/serine/threonine phosphatase activity; maltose metabolic process; starch biosynthetic process; chloroplast; positive regulation of catalytic activity; starch binding	EC:3.1.3.23; EC:3.1.3.48	0	0	0
THLARDRAFT_550	550	3056.09	Similar to:Arabidopsis thaliana :40s ribosomal protein s7 ACC:NP_175314	1066	2e-126	91.17	12	40s ribosomal protein s7	NP_175314	372.474	191	188	gi|15221972|ref|NP_175314.1|40S ribosomal protein S7-1	Arabidopsis thaliana	GO:0006412; GO:0005618; GO:0005730; GO:0006364; GO:0003735; GO:0022627; GO:0030686; GO:0042274; GO:0032040; GO:0009507; GO:0005794; GO:0005886	translation; cell wall; nucleolus; rRNA processing; structural constituent of ribosome; cytosolic small ribosomal subunit; 90S preribosome; ribosomal small subunit biogenesis; small-subunit processome; chloroplast; Golgi apparatus; plasma membrane	0	0	0	0
THLARDRAFT_551	551	771.62	Similar to:Arabidopsis thaliana :protein ACC:NP_196244	1500	0	79.8	1	protein	NP_196244	719.539	424	395	gi|15239986|ref|NP_196244.1|TLD-domain containing nucleolar protein	Arabidopsis thaliana	GO:0005509	calcium ion binding	0	0	0	0
THLARDRAFT_552	552	403.41	Similar to:Arabidopsis lyrata :transducin wd40 domain-containing protein ACC:XP_002874217	4692	0	88.27	3	transducin wd40 domain-containing protein	XP_002874217	2247.63	1377	1312	gi|297812667|ref|XP_002874217.1|hypothetical protein ARALYDRAFT_489332	Arabidopsis lyrata	GO:0005829; GO:0005739; GO:0005886	cytosol; mitochondrion; plasma membrane	0	0	0	0
THLARDRAFT_553	553	545.89	Similar to:Arabidopsis lyrata :cysteine desulfurase ACC:XP_002892460	2716	0	82.77	13	cysteine desulfurase	XP_002892460	817.379	470	439	gi|297849158|ref|XP_002892460.1|hypothetical protein ARALYDRAFT_470910	Arabidopsis lyrata	GO:0018283; GO:0000302; GO:0008483; GO:0010039; GO:0001887; GO:0055072; GO:0031071; GO:0010269; GO:0009507; GO:0009000; GO:0030170; GO:0006534; GO:0009073	iron incorporation into metallo-sulfur cluster; response to reactive oxygen species; transaminase activity; response to iron ion; selenium compound metabolic process; iron ion homeostasis; cysteine desulfurase activity; response to selenium ion; chloroplast; selenocysteine lyase activity; pyridoxal phosphate binding; cysteine metabolic process; aromatic amino acid family biosynthetic process	EC:2.6.1.0; EC:2.8.1.7; EC:4.4.1.16	0	0	0
THLARDRAFT_554	554	1626.79	Similar to:Arabidopsis thaliana :vacuolar cation proton exchanger ACC:NP_181352	1381	7.4e-175	86.93	24	vacuolar cation proton exchanger	NP_181352	510.375	337	309	gi|15224460|ref|NP_181352.1|vacuolar cation/proton exchanger 1	Arabidopsis thaliana	GO:0009750; GO:0048364; GO:0009705; GO:0009631; GO:0005515; GO:0006833; GO:0006793; GO:0006874; GO:0030026; GO:0010351; GO:0009651; GO:0051592; GO:0009624; GO:0016021; GO:0015369; GO:0007030; GO:0032880; GO:0006882; GO:0019761; GO:0055062; GO:0070588; GO:0009733; GO:0006814; GO:0044242	response to fructose stimulus; root development; plant-type vacuole membrane; cold acclimation; protein binding; water transport; phosphorus metabolic process; cellular calcium ion homeostasis; cellular manganese ion homeostasis; lithium ion transport; response to salt stress; response to calcium ion; response to nematode; integral to membrane; calcium:hydrogen antiporter activity; Golgi organiza…	0	0	0	0
THLARDRAFT_555	555	173.86	Similar to:Arabidopsis thaliana :histone acetyltransferase ACC:NP_187904	5705	0	66.9	15	histone acetyltransferase	NP_187904	2749.54	1676	1482	gi|15230656|ref|NP_187904.1|histone acetyltransferase HAC5	Arabidopsis thaliana	GO:0009908; GO:0008270; GO:0004402; GO:0007155; GO:0009793; GO:0006357; GO:0045010; GO:0003712; GO:0048573; GO:0009294; GO:0010090; GO:0048765; GO:0005634; GO:0016573; GO:0071555	flower development; zinc ion binding; histone acetyltransferase activity; cell adhesion; embryo development ending in seed dormancy; regulation of transcription from RNA polymerase II promoter; actin nucleation; transcription cofactor activity; photoperiodism, flowering; DNA mediated transformation; trichome morphogenesis; root hair cell differentiation; nucleus; histone acetylation; cell wall or…	EC:2.3.1.48	0	0	0
THLARDRAFT_556	556	1792.06	Similar to:Arabidopsis thaliana :proton pump interactor ACC:BAH19433	2166	0	70.47	21	proton pump interactor	BAH19433	711.835	485	410	gi|222422893|dbj|BAH19433.1|AT4G27500	Arabidopsis thaliana	GO:0010155; GO:0045036; GO:0006862; GO:0006944; GO:0010363; GO:0015802; GO:0005525; GO:0006612; GO:0043069; GO:0005829; GO:0009707; GO:0043090; GO:0015696; GO:0006820; GO:0015450; GO:0006888; GO:0009506; GO:0042803; GO:0005783; GO:0003924; GO:0005886	regulation of proton transport; protein targeting to chloroplast; nucleotide transport; cellular membrane fusion; regulation of plant-type hypersensitive response; basic amino acid transport; GTP binding; protein targeting to membrane; negative regulation of programmed cell death; cytosol; chloroplast outer membrane; amino acid import; ammonium transport; anion transport; P-P-bond-hydrolysis-driv…	0	0	0	0
THLARDRAFT_557	557	1497.38	Similar to:Arabidopsis thaliana :ubiquinol-cytochrome c reductase cytochrome c1 subunit ACC:NP_198897	1488	7.8e-172	93.07	18	ubiquinol-cytochrome c reductase cytochrome c1 subunit	NP_198897	498.049	307	303	gi|15237497|ref|NP_198897.1|ubiquinol-cytochrome c reductase cytochrome c1 subunit	Arabidopsis thaliana	GO:0005774; GO:0051788; GO:0006098; GO:0009853; GO:0009536; GO:0005515; GO:0020037; GO:0009651; GO:0045153; GO:0080129; GO:0016021; GO:0006511; GO:0006096; GO:0046686; GO:0009060; GO:0005750; GO:0005886; GO:0006122	vacuolar membrane; response to misfolded protein; pentose-phosphate shunt; photorespiration; plastid; protein binding; heme binding; response to salt stress; electron transporter, transferring electrons within CoQH2-cytochrome c reductase complex activity; proteasome core complex assembly; integral to membrane; ubiquitin-dependent protein catabolic process; glycolysis; response to cadmium ion; ae…	0	0	0	0
THLARDRAFT_558	558	738.54	Similar to:Arabidopsis thaliana :leucine-rich repeat-containing protein ACC:NP_001078719	3615	0	57.4	2	leucine-rich repeat-containing protein	NP_001078719	941.799	997	713	gi|145334747|ref|NP_001078719.1|leucine-rich repeat-containing protein	Arabidopsis thaliana	GO:0005829; GO:0000166	cytosol; nucleotide binding	0	0	0	0
THLARDRAFT_559	559	1459.43	Similar to:Arabidopsis lyrata :60s ribosomal protein l7 ACC:XP_002862275	1151	2.3e-146	92.3	11	60s ribosomal protein l7	XP_002862275	426.017	242	233	gi|297788284|ref|XP_002862275.1|60S ribosomal protein L7	Arabidopsis lyrata	GO:0001510; GO:0006412; GO:0005618; GO:0005730; GO:0009506; GO:0003735; GO:0005774; GO:0009507; GO:0022625; GO:0005794; GO:0005886	RNA methylation; translation; cell wall; nucleolus; plasmodesma; structural constituent of ribosome; vacuolar membrane; chloroplast; cytosolic large ribosomal subunit; Golgi apparatus; plasma membrane	0	0	0	0
THLARDRAFT_560	560	248.16	Similar to:Arabidopsis thaliana :galactosyltransferase family protein ACC:NP_175736	1407	5.7e-174	79.9	4	galactosyltransferase family protein	NP_175736	447.973	232	225	gi|30695469|ref|NP_175736.2|putative beta-1,3-galactosyltransferase 14	Arabidopsis thaliana	GO:0047220; GO:0005794; GO:0006486; GO:0016021	galactosylxylosylprotein 3-beta-galactosyltransferase activity; Golgi apparatus; protein glycosylation; integral to membrane	EC:2.4.1.134	0	0	0
THLARDRAFT_561	561	6575.56	Similar to:Brassica rapa :photosystem ii 5 kda protein ACC:ABD91572	623	7.3e-45	68.27	9	photosystem ii 5 kda protein	ABD91572	155.221	108	100	gi|90186625|gb|ABD91572.1|unknown	Brassica rapa	GO:0030095; GO:0010193; GO:0010224; GO:0006364; GO:0009611; GO:0009657; GO:0010207; GO:0035304; GO:0009543	chloroplast photosystem II; response to ozone; response to UV-B; rRNA processing; response to wounding; plastid organization; photosystem II assembly; regulation of protein dephosphorylation; chloroplast thylakoid lumen	0	0	0	0
THLARDRAFT_562	562	3359.5	Similar to:Eutrema halophilum :aspartic proteinase ACC:BAJ34217	3575	0	87.87	16	aspartic proteinase	BAJ34217	973	505	496	gi|312282703|dbj|BAJ34217.1|unnamed protein product	Eutrema halophilum	GO:0005829; GO:0006629; GO:0006623; GO:0009651; GO:0009506; GO:0009266; GO:0006508; GO:0006972; GO:0006833; GO:0048513; GO:0007030; GO:0006096; GO:0004190; GO:0005773; GO:0046686; GO:0005783	cytosol; lipid metabolic process; protein targeting to vacuole; response to salt stress; plasmodesma; response to temperature stimulus; proteolysis; hyperosmotic response; water transport; organ development; Golgi organization; glycolysis; aspartic-type endopeptidase activity; vacuole; response to cadmium ion; endoplasmic reticulum	EC:3.4.23.0	0	0	0
THLARDRAFT_563	563	1002.96	Similar to:Arabidopsis thaliana :prolyl oligopeptidase-like protein ACC:NP_177741	2776	0	86.93	8	prolyl oligopeptidase-like protein	NP_177741	1428.69	804	752	gi|79382269|ref|NP_177741.3|prolyl oligopeptidase-like protein	Arabidopsis thaliana	GO:0004252; GO:0048193; GO:0030244; GO:0009507; GO:0006508; GO:0016020; GO:0005829; GO:0070008	serine-type endopeptidase activity; Golgi vesicle transport; cellulose biosynthetic process; chloroplast; proteolysis; membrane; cytosol; serine-type exopeptidase activity	EC:3.4.21.0; EC:3.4.21.0	0	0	0
THLARDRAFT_564	564	1428.96	Similar to:Arabidopsis thaliana :protein lurp-one-related 15-like ACC:NP_850751	404	2e-21	88.73	8	protein lurp-one-related 15-like	NP_850751	94.7449	47	46	gi|30679390|ref|NP_850751.1|LURP-one-related 15 protein	Arabidopsis thaliana	GO:0009684; GO:0009751; GO:0006569; GO:0030003; GO:0070838; GO:0009507; GO:0006995; GO:0050832	indoleacetic acid biosynthetic process; response to salicylic acid stimulus; tryptophan catabolic process; cellular cation homeostasis; divalent metal ion transport; chloroplast; cellular response to nitrogen starvation; defense response to fungus	0	0	0	0
THLARDRAFT_565	565	238.53	Similar to:Arabidopsis lyrata :protein ACC:XP_002868141	5999	0	84.73	20	protein	XP_002868141	3504.92	1826	1793	gi|297800514|ref|XP_002868141.1|hypothetical protein ARALYDRAFT_493252	Arabidopsis lyrata	GO:0016126; GO:0000911; GO:0051020; GO:0045010; GO:0010075; GO:0005525; GO:0009855; GO:0005829; GO:0070971; GO:0007020; GO:0006084; GO:0016192; GO:0010090; GO:0051322; GO:0010014; GO:0019898; GO:0005886; GO:0005634; GO:0016132; GO:0005085	sterol biosynthetic process; cytokinesis by cell plate formation; GTPase binding; actin nucleation; regulation of meristem growth; GTP binding; determination of bilateral symmetry; cytosol; endoplasmic reticulum exit site; microtubule nucleation; acetyl-CoA metabolic process; vesicle-mediated transport; trichome morphogenesis; anaphase; meristem initiation; extrinsic to membrane; plasma membrane;…	0	0	0	0
THLARDRAFT_566	566	2081.71	Similar to:Arabidopsis thaliana :aquaporin pip1-1 ACC:NP_191702	1235	0	98.33	26	aquaporin pip1-1	NP_191702	556.984	286	286	gi|15233109|ref|NP_191702.1|aquaporin PIP1-1	Arabidopsis thaliana	GO:0009750; GO:0009941; GO:0016126; GO:0005515; GO:0006833; GO:0009414; GO:0046658; GO:0005773; GO:0006816; GO:0010106; GO:0009651; GO:0006826; GO:0016021; GO:0015250; GO:0006972; GO:0007030; GO:0006084; GO:0006096; GO:0032880; GO:0046686; GO:0015670; GO:0009506; GO:0055085; GO:0009266; GO:0016132; GO:0005739	response to fructose stimulus; chloroplast envelope; sterol biosynthetic process; protein binding; water transport; response to water deprivation; anchored to plasma membrane; vacuole; calcium ion transport; cellular response to iron ion starvation; response to salt stress; iron ion transport; integral to membrane; water channel activity; hyperosmotic response; Golgi organization; acetyl-CoA meta…	0	0	0	0
THLARDRAFT_567	567	772.64	Similar to:Arabidopsis thaliana :uncharacterized isomerase bh0283-like ACC:NP_171820	1124	1.6e-166	74.57	5	uncharacterized isomerase bh0283-like	NP_171820	478.789	292	254	gi|15218739|ref|NP_171820.1|Phenazine biosynthesis PhzC/PhzF protein	Arabidopsis thaliana	GO:0007623; GO:0009058; GO:0005829; GO:0009736; GO:0003824	circadian rhythm; biosynthetic process; cytosol; cytokinin mediated signaling pathway; catalytic activity	0	0	0	0
THLARDRAFT_568	568	2462.34	Similar to:Eutrema salsugineum :14-3-3-like protein gf14 phi ACC:ADO95302	1271	0	95.4	23	14-3-3-like protein gf14 phi	ADO95302	520.39	257	254	gi|309952057|gb|ADO95302.1|14-3-3-like protein GF14 Phi	Eutrema salsugineum	GO:0005774; GO:0048364; GO:0048046; GO:0009793; GO:0016818; GO:0006355; GO:0009624; GO:0005794; GO:0005829; GO:0009965; GO:0061062; GO:0019904; GO:0005635; GO:0009570; GO:0009742; GO:0009845; GO:0046686; GO:0009737; GO:0009506; GO:0005886; GO:0005524; GO:0045309; GO:0010162	vacuolar membrane; root development; apoplast; embryo development ending in seed dormancy; hydrolase activity, acting on acid anhydrides, in phosphorus-containing anhydrides; regulation of transcription, DNA-dependent; response to nematode; Golgi apparatus; cytosol; leaf morphogenesis; regulation of nematode larval development; protein domain specific binding; nuclear envelope; chloroplast stroma…	EC:3.6.1.0	0	0	0
THLARDRAFT_569	569	1894.21	Similar to:Arabidopsis thaliana :pp2ac-2 - phosphatase 2a isoform 2 belonging to family 2 ACC:NP_567066	1471	0	97	8	pp2ac-2 - phosphatase 2a isoform 2 belonging to family 2	NP_567066	655.981	313	312	gi|18410971|ref|NP_567066.1|serine/threonine-protein phosphatase PP2A-3 catalytic subunit	Arabidopsis thaliana	GO:0005730; GO:0046872; GO:0004722; GO:0005886; GO:0000159; GO:0007049; GO:0006470; GO:0005829	nucleolus; metal ion binding; protein serine/threonine phosphatase activity; plasma membrane; protein phosphatase type 2A complex; cell cycle; protein dephosphorylation; cytosol	0	0	0	0
THLARDRAFT_570	570	395.63	Similar to:Arabidopsis thaliana :c2 domain-containing protein ACC:NP_173675	3557	0	82.73	4	c2 domain-containing protein	NP_173675	1821.59	1032	957	gi|15219915|ref|NP_173675.1|C2 domain-containing protein	Arabidopsis thaliana	GO:0009506; GO:0005783; GO:0005618; GO:0009507	plasmodesma; endoplasmic reticulum; cell wall; chloroplast	0	0	0	0
THLARDRAFT_571	571	524.99	Similar to:N/A :N/A ACC:N/A	8748	N/A	N/A	N/A	N/A	N/A	N/A	N/A	N/A	N/A	N/A	0	0	0	0	0	0
THLARDRAFT_572	572	62.49	Similar to:Arabidopsis thaliana :uncharacterized protein ACC:NP_177088	1362	1.4e-115	64	2	uncharacterized protein	NP_177088	356.295	390	300	gi|30697825|ref|NP_177088.2|uncharacterized protein	Arabidopsis thaliana	0	0	0	0	0	0
THLARDRAFT_573	573	2649.88	Similar to:Arabidopsis lyrata :tcp-1 cpn60 chaperonin family protein ACC:XP_002894506	2161	0	92.93	19	tcp-1 cpn60 chaperonin family protein	XP_002894506	1102.04	590	583	gi|297853250|ref|XP_002894506.1|CPN60B	Arabidopsis lyrata	GO:0042026; GO:0008219; GO:0005739; GO:0005730; GO:0051085; GO:0009409; GO:0009941; GO:0016117; GO:0009627; GO:0009658; GO:0048481; GO:0005524; GO:0005515; GO:0009570; GO:0022626; GO:0005794; GO:0005886; GO:0010319; GO:0048046	protein refolding; cell death; mitochondrion; nucleolus; chaperone mediated protein folding requiring cofactor; response to cold; chloroplast envelope; carotenoid biosynthetic process; systemic acquired resistance; chloroplast organization; ovule development; ATP binding; protein binding; chloroplast stroma; cytosolic ribosome; Golgi apparatus; plasma membrane; stromule; apoplast	0	0	0	0
THLARDRAFT_574	574	361.06	Similar to:Arabidopsis thaliana :protein ACC:NP_567988	1828	0	74.7	9	protein	NP_567988	580.867	379	351	gi|18419647|ref|NP_567988.1|NAD(P)H dehydrogenase (quinone)s	Arabidopsis thaliana	GO:0006098; GO:0019288; GO:0000023; GO:0019252; GO:0010207; GO:0009507; GO:0019761; GO:0016020; GO:0003955	pentose-phosphate shunt; isopentenyl diphosphate biosynthetic process, mevalonate-independent pathway; maltose metabolic process; starch biosynthetic process; photosystem II assembly; chloroplast; glucosinolate biosynthetic process; membrane; NAD(P)H dehydrogenase (quinone) activity	EC:1.6.5.2	0	0	0
THLARDRAFT_575	575	3054.31	Similar to:Arabidopsis thaliana :delta tonoplast intrinsic protein ACC:AAL38357	1196	2.9e-137	92.17	20	delta tonoplast intrinsic protein	AAL38357	403.675	250	246	gi|17473872|gb|AAL38357.1|delta tonoplast intrinsic protein	Arabidopsis thaliana	GO:0015204; GO:0009651; GO:0016021; GO:0009506; GO:0015250; GO:0009941; GO:0051739; GO:0071918; GO:0009705; GO:0009505; GO:0072489; GO:0015200; GO:0006816; GO:0006833; GO:0000326; GO:0007030; GO:0042807; GO:0030003; GO:0005794; GO:0005886	urea transmembrane transporter activity; response to salt stress; integral to membrane; plasmodesma; water channel activity; chloroplast envelope; ammonia transmembrane transporter activity; urea transmembrane transport; plant-type vacuole membrane; plant-type cell wall; methylammonium transmembrane transport; methylammonium transmembrane transporter activity; calcium ion transport; water transpo…	0	0	0	0
THLARDRAFT_576	576	1076.84	Similar to:Zea mays :histone h4 ACC:ACG30677	556	2.3e-49	100	19	histone h4	ACG30677	167.548	82	82	gi|195617694|gb|ACG30677.1|histone H4	Zea mays	GO:0005829; GO:0034080; GO:0000786; GO:0045653; GO:0009414; GO:0005739; GO:0005730; GO:0009506; GO:0000723; GO:0048015; GO:0003677; GO:0005774; GO:0009579; GO:0005515; GO:0005576; GO:0005654; GO:0009507; GO:0005794; GO:0005886	cytosol; CenH3-containing nucleosome assembly at centromere; nucleosome; negative regulation of megakaryocyte differentiation; response to water deprivation; mitochondrion; nucleolus; plasmodesma; telomere maintenance; phosphatidylinositol-mediated signaling; DNA binding; vacuolar membrane; thylakoid; protein binding; extracellular region; nucleoplasm; chloroplast; Golgi apparatus; plasma membrane	0	0	0	0
THLARDRAFT_577	577	174.02	Similar to:Arabidopsis lyrata :at5g48610-like protein ACC:XP_002863045	2174	1.7e-134	64	4	at5g48610-like protein	XP_002863045	267.314	238	186	gi|297790290|ref|XP_002863045.1|hypothetical protein ARALYDRAFT_333124	Arabidopsis lyrata	0	0	0	0	0	0
THLARDRAFT_578	578	7365.34	Similar to:Arabidopsis thaliana :enzyme of the cupin superfamily ACC:AAM62609	849	8.7e-45	76.17	6	enzyme of the cupin superfamily	AAM62609	158.688	105	86	gi|21553516|gb|AAM62609.1|unknown	Arabidopsis thaliana	GO:0016772; GO:0019288; GO:0000023; GO:0019252; GO:0000166; GO:0009507	transferase activity, transferring phosphorus-containing groups; isopentenyl diphosphate biosynthetic process, mevalonate-independent pathway; maltose metabolic process; starch biosynthetic process; nucleotide binding; chloroplast	0	0	0	0
THLARDRAFT_579	579	2018.51	Similar to:Arabidopsis thaliana :rna-binding protein ACC:NP_851141	1692	9.7e-165	64.93	7	rna-binding protein	NP_851141	486.878	426	332	gi|30694922|ref|NP_851141.1|RNA-binding protein	Arabidopsis thaliana	GO:0006944; GO:0048193; GO:0003723; GO:0030529; GO:0005634; GO:0000166; GO:0006396	cellular membrane fusion; Golgi vesicle transport; RNA binding; ribonucleoprotein complex; nucleus; nucleotide binding; RNA processing	0	0	0	0
THLARDRAFT_580	580	449.52	Similar to:Noccaea caerulescens :yellow stripe-like protein ACC:ABB76762	2435	0	89.57	4	yellow stripe-like protein	ABB76762	840.491	442	425	gi|82468793|gb|ABB76762.1|YSL transporter 2	Noccaea caerulescens	GO:0015198; GO:0006857; GO:0005886; GO:0055085	oligopeptide transporter activity; oligopeptide transport; plasma membrane; transmembrane transport	0	0	0	0
THLARDRAFT_581	581	5962.18	Similar to:Arabidopsis thaliana :60s ribosomal protein l23 ACC:NP_180895	746	1e-93	98.6	8	60s ribosomal protein l23	NP_180895	282.722	140	140	gi|15226102|ref|NP_180895.1|60S ribosomal protein L23	Arabidopsis thaliana	GO:0001510; GO:0006412; GO:0005739; GO:0005730; GO:0016758; GO:0003735; GO:0022625; GO:0009793	RNA methylation; translation; mitochondrion; nucleolus; transferase activity, transferring hexosyl groups; structural constituent of ribosome; cytosolic large ribosomal subunit; embryo development ending in seed dormancy	EC:2.4.1.0	0	0	0
THLARDRAFT_582	582	48.93	Similar to:Arabidopsis lyrata :histone-lysine n-methyltransferase atx5 ACC:XP_002869532	3602	0	71.67	8	histone-lysine n-methyltransferase atx5	XP_002869532	1672.91	1042	926	gi|297803296|ref|XP_002869532.1|hypothetical protein ARALYDRAFT_913734	Arabidopsis lyrata	GO:0008270; GO:0009294; GO:0009506; GO:0006355; GO:0032259; GO:0003677; GO:0008168; GO:0005634	zinc ion binding; DNA mediated transformation; plasmodesma; regulation of transcription, DNA-dependent; methylation; DNA binding; methyltransferase activity; nucleus	EC:2.1.1.0	0	0	0
THLARDRAFT_583	583	3068.21	Similar to:Eutrema halophilum :thioredoxin-like protein chloroplastic-like ACC:BAJ34107	1297	0	84.67	10	thioredoxin-like protein chloroplastic-like	BAJ34107	551.592	307	294	gi|312282483|dbj|BAJ34107.1|unnamed protein product	Eutrema halophilum	GO:0009414; GO:0009941; GO:0006979; GO:0009055; GO:0045454; GO:0005515; GO:0006662; GO:0009570; GO:0009534; GO:0015035	response to water deprivation; chloroplast envelope; response to oxidative stress; electron carrier activity; cell redox homeostasis; protein binding; glycerol ether metabolic process; chloroplast stroma; chloroplast thylakoid; protein disulfide oxidoreductase activity	0	0	0	0
THLARDRAFT_584	584	287.07	Similar to:Arabidopsis lyrata :lysosomal pro-x carboxypeptidase-like ACC:XP_002874097	1769	0	76.47	3	lysosomal pro-x carboxypeptidase-like	XP_002874097	776.548	478	435	gi|297812427|ref|XP_002874097.1|serine carboxypeptidase S28 family protein	Arabidopsis lyrata	GO:0004180; GO:0008236; GO:0006508	carboxypeptidase activity; serine-type peptidase activity; proteolysis	0	0	0	0
THLARDRAFT_585	585	87.15	Similar to:Arabidopsis thaliana :protein ACC:NP_176354	1452	0	56.67	1	protein	NP_176354	642.114	429	395	gi|15220537|ref|NP_176354.1|uncharacterized protein	Arabidopsis thaliana	GO:0016020	membrane	0	0	0	0
THLARDRAFT_586	586	2197.88	Similar to:Arabidopsis lyrata :tsk-associating protein 1 ACC:XP_002891698	2607	0	72.75	30	tsk-associating protein 1	XP_002891698	899.042	751	613	gi|297847634|ref|XP_002891698.1|tsk-associating protein 1	Arabidopsis lyrata	GO:0031348; GO:0080119; GO:0000162; GO:0005515; GO:0009867; GO:0009697; GO:0009862; GO:0010363; GO:0005773; GO:0010310; GO:0016045; GO:0010200; GO:0009651; GO:0052544; GO:0043900; GO:0006612; GO:0005509; GO:0050832; GO:0042742; GO:0005777; GO:0002831; GO:0000165; GO:0034976; GO:0009570; GO:0006569; GO:0009684; GO:0009506; GO:0009535; GO:0010168; GO:0004834	negative regulation of defense response; ER body organization; tryptophan biosynthetic process; protein binding; jasmonic acid mediated signaling pathway; salicylic acid biosynthetic process; systemic acquired resistance, salicylic acid mediated signaling pathway; regulation of plant-type hypersensitive response; vacuole; regulation of hydrogen peroxide metabolic process; detection of bacterium; …	EC:4.2.1.20	0	0	0
THLARDRAFT_587	587	923.8	Similar to:Arabidopsis lyrata :aspartic proteinase nepenthesin-1 ACC:XP_002878415	1757	0	77.87	9	aspartic proteinase nepenthesin-1	XP_002878415	750.74	458	436	gi|297821064|ref|XP_002878415.1|aspartyl protease family protein	Arabidopsis lyrata	GO:0009505; GO:0042545; GO:0009506; GO:0016023; GO:0009664; GO:0004190; GO:0006508; GO:0016020; GO:0080167	plant-type cell wall; cell wall modification; plasmodesma; cytoplasmic membrane-bounded vesicle; plant-type cell wall organization; aspartic-type endopeptidase activity; proteolysis; membrane; response to karrikin	EC:3.4.23.0	0	0	0
THLARDRAFT_588	588	685.02	Similar to:Arabidopsis lyrata :zinc finger ccch domain-containing protein 11-like ACC:XP_002883934	1705	0	82.8	3	zinc finger ccch domain-containing protein 11-like	XP_002883934	575.474	372	362	gi|297832104|ref|XP_002883934.1|zinc finger (CCCH-type) family protein	Arabidopsis lyrata	GO:0003676; GO:0005739; GO:0008270	nucleic acid binding; mitochondrion; zinc ion binding	0	0	0	0
THLARDRAFT_589	589	1225.5	Similar to:Arabidopsis thaliana :boron transporter ACC:NP_850469	2880	0	91.47	15	boron transporter	NP_850469	1290.02	704	692	gi|30690607|ref|NP_850469.1|boron transporter 1	Arabidopsis thaliana	GO:0016328; GO:0015706; GO:0016021; GO:0035445; GO:0080139; GO:0010036; GO:0010106; GO:0005768; GO:0052546; GO:0006826; GO:0010167; GO:0043674; GO:0005452; GO:0005773; GO:0052541	lateral plasma membrane; nitrate transport; integral to membrane; borate transmembrane transport; borate efflux transmembrane transporter activity; response to boron-containing substance; cellular response to iron ion starvation; endosome; cell wall pectin metabolic process; iron ion transport; response to nitrate; columella; inorganic anion exchanger activity; vacuole; plant-type cell wall cellu…	0	0	0	0
THLARDRAFT_590	590	900.79	Similar to:Eutrema halophilum :nac domain ipr003441 ACC:BAJ34268	1298	0	78.83	12	nac domain ipr003441	BAJ34268	525.013	292	275	gi|312282805|dbj|BAJ34268.1|unnamed protein product	Eutrema halophilum	GO:0009788; GO:0009753; GO:0009620; GO:0009414; GO:0006355; GO:0009611; GO:0009695; GO:0042538; GO:0003677; GO:0010200; GO:0003700; GO:0007275	negative regulation of abscisic acid mediated signaling pathway; response to jasmonic acid stimulus; response to fungus; response to water deprivation; regulation of transcription, DNA-dependent; response to wounding; jasmonic acid biosynthetic process; hyperosmotic salinity response; DNA binding; response to chitin; sequence-specific DNA binding transcription factor activity; multicellular organ…	0	0	0	0
THLARDRAFT_591	591	215.36	#NAME?	2911	0	85.9	7	#NAME?	NP_567538	1707.19	862	844	gi|18414960|ref|NP_567538.1|alpha,alpha-trehalose-phosphate synthase UDP-forming]	Arabidopsis thaliana	GO:0003825; GO:0019252; GO:0043085; GO:0000023; GO:0004805; GO:0005992; GO:0005739	alpha,alpha-trehalose-phosphate synthase (UDP-forming) activity; starch biosynthetic process; positive regulation of catalytic activity; maltose metabolic process; trehalose-phosphatase activity; trehalose biosynthetic process; mitochondrion	EC:2.4.1.15; EC:3.1.3.12	0	0	0
THLARDRAFT_592	592	446.41	Similar to:Arabidopsis thaliana :peroxisomal biogenesis factor 19 ACC:NP_186999	1105	1.1e-126	81.77	5	peroxisomal biogenesis factor 19	NP_186999	375.555	248	231	gi|15228571|ref|NP_186999.1|peroxin 19-1	Arabidopsis thaliana	GO:0005777; GO:0005829; GO:0005739; GO:0042802; GO:0007031	peroxisome; cytosol; mitochondrion; identical protein binding; peroxisome organization	0	0	0	0
THLARDRAFT_593	593	534.03	Similar to:N/A :N/A ACC:N/A	931	N/A	N/A	N/A	N/A	N/A	N/A	N/A	N/A	N/A	N/A	0	0	0	0	0	0
THLARDRAFT_594	594	279.57	Similar to:Arabidopsis lyrata :e3 ubiquitin-protein ligase sis3-like ACC:XP_002877589	692	1.6e-89	77.33	10	e3 ubiquitin-protein ligase sis3-like	XP_002877589	279.256	147	138	gi|297819412|ref|XP_002877589.1|zinc finger family protein	Arabidopsis lyrata	GO:0010413; GO:0008270; GO:0016023; GO:0004842; GO:0016567; GO:0045492; GO:0009644; GO:0010182; GO:0042542; GO:0016020	glucuronoxylan metabolic process; zinc ion binding; cytoplasmic membrane-bounded vesicle; ubiquitin-protein ligase activity; protein ubiquitination; xylan biosynthetic process; response to high light intensity; sugar mediated signaling pathway; response to hydrogen peroxide; membrane	EC:6.3.2.19	0	0	0
THLARDRAFT_595	595	33.56	Similar to:Tribolium castaneum :cytochrome p450 ACC:EEZ99338	1993	3.4e-109	56.97	12	cytochrome p450	EEZ99338	350.903	486	281	gi|270002891|gb|EEZ99338.1|cytochrome P450 6BQ13	Tribolium castaneum	0	0	0	0	0	0
THLARDRAFT_596	596	559.28	Similar to:Arabidopsis thaliana :probable trans-2-enoyl- mitochondrial-like ACC:NP_566881	1621	0	81.1	11	probable trans-2-enoyl- mitochondrial-like	NP_566881	650.588	375	357	gi|18408069|ref|NP_566881.1|putative trans-2-enoyl-CoA reductase	Arabidopsis thaliana	GO:0016747; GO:0019166; GO:0005507; GO:0005524; GO:0005102; GO:0006631; GO:0009507; GO:0005634; GO:0008270; GO:0005739; GO:0055114	transferase activity, transferring acyl groups other than amino-acyl groups; trans-2-enoyl-CoA reductase (NADPH) activity; copper ion binding; ATP binding; receptor binding; fatty acid metabolic process; chloroplast; nucleus; zinc ion binding; mitochondrion; oxidation-reduction process	EC:2.3.1.0; EC:1.3.1.38	0	0	0
THLARDRAFT_597	597	250.46	Similar to:Arabidopsis lyrata :trna pseudouridine synthase family protein ACC:XP_002893107	2077	0	71.47	7	trna pseudouridine synthase family protein	XP_002893107	885.945	571	495	gi|297850452|ref|XP_002893107.1|tRNA pseudouridine synthase family protein	Arabidopsis lyrata	GO:0009982; GO:0006333; GO:0003723; GO:0001522; GO:0006730; GO:0005829; GO:0009536	pseudouridine synthase activity; chromatin assembly or disassembly; RNA binding; pseudouridine synthesis; one-carbon metabolic process; cytosol; plastid	EC:5.4.99.12	0	0	0
THLARDRAFT_598	598	688.05	Similar to:Arabidopsis lyrata :pectin methyltransferase qua2 ACC:XP_002889181	3099	0	79	7	pectin methyltransferase qua2	XP_002889181	1233.39	696	642	gi|297842599|ref|XP_002889181.1|hypothetical protein ARALYDRAFT_895718	Arabidopsis lyrata	GO:0048364; GO:0009735; GO:0032259; GO:0010289; GO:0048367; GO:0008168; GO:0005794	root development; response to cytokinin stimulus; methylation; homogalacturonan biosynthetic process; shoot development; methyltransferase activity; Golgi apparatus	EC:2.1.1.0	0	0	0
THLARDRAFT_599	599	268.56	Similar to:Arabidopsis lyrata :ethylene-responsive transcription factor 5-like ACC:XP_002866445	1335	1.2e-116	59.37	11	ethylene-responsive transcription factor 5-like	XP_002866445	352.829	259	209	gi|297797121|ref|XP_002866445.1|hypothetical protein ARALYDRAFT_496327	Arabidopsis lyrata	GO:0009693; GO:0009611; GO:0003677; GO:0010200; GO:0005515; GO:0003700; GO:0007165; GO:0045893; GO:0050832; GO:0005634; GO:0009612	ethylene biosynthetic process; response to wounding; DNA binding; response to chitin; protein binding; sequence-specific DNA binding transcription factor activity; signal transduction; positive regulation of transcription, DNA-dependent; defense response to fungus; nucleus; response to mechanical stimulus	0	0	0	0
THLARDRAFT_600	600	850.16	Similar to:Brassica napus :isocitrate lyase ACC:P25248	1626	0	91.57	5	isocitrate lyase	P25248	937.176	510	504	gi|113026|sp|P25248.1|ACEA_BRANARecName: Full=Isocitrate lyase; Short=ICL; Short=Isocitrase; Short=Isocitratase	Brassica napus	GO:0006099; GO:0009514; GO:0010162; GO:0004451; GO:0006097	tricarboxylic acid cycle; glyoxysome; seed dormancy process; isocitrate lyase activity; glyoxylate cycle	EC:4.1.3.1	0	0	0
THLARDRAFT_601	601	144.58	Similar to:Arabidopsis thaliana :subtilisin-like protease-like ACC:NP_563639	2509	0	71.1	9	subtilisin-like protease-like	NP_563639	1250.73	775	703	gi|30678198|ref|NP_563639.2|subtilase-like protein	Arabidopsis thaliana	GO:0042802; GO:0009505; GO:0004252; GO:0048359; GO:0031012; GO:0080001; GO:0006508; GO:0043086; GO:0048046	identical protein binding; plant-type cell wall; serine-type endopeptidase activity; mucilage metabolic process involved seed coat development; extracellular matrix; mucilage extrusion from seed coat; proteolysis; negative regulation of catalytic activity; apoplast	EC:3.4.21.0	0	0	0
THLARDRAFT_602	602	257.57	Similar to:N/A :N/A ACC:N/A	531	N/A	N/A	N/A	N/A	N/A	N/A	N/A	N/A	N/A	N/A	0	0	0	0	0	0
THLARDRAFT_603	603	1199.7	Similar to:Arabidopsis lyrata :pyruvate dehydrogenase e1 alpha subunit ACC:XP_002893330	1448	0	91.73	16	pyruvate dehydrogenase e1 alpha subunit	XP_002893330	760.755	379	374	gi|297850898|ref|XP_002893330.1|IAA-conjugate-resistant 4	Arabidopsis lyrata	GO:0005829; GO:0009749; GO:0004739; GO:0009744; GO:0008270; GO:0009750; GO:0005777; GO:0006098; GO:0009651; GO:0050897; GO:0006096; GO:0004616; GO:0005759; GO:0050661; GO:0046686; GO:0005634	cytosol; response to glucose stimulus; pyruvate dehydrogenase (acetyl-transferring) activity; response to sucrose stimulus; zinc ion binding; response to fructose stimulus; peroxisome; pentose-phosphate shunt; response to salt stress; cobalt ion binding; glycolysis; phosphogluconate dehydrogenase (decarboxylating) activity; mitochondrial matrix; NADP binding; response to cadmium ion; nucleus	EC:1.2.4.1; EC:1.1.1.44	0	0	0
THLARDRAFT_604	604	1557.18	Similar to:Eutrema halophilum :galactinol--sucrose galactosyltransferase 6 ACC:BAJ33713	2808	0	81.07	11	galactinol--sucrose galactosyltransferase 6	BAJ33713	1425.99	748	725	gi|312281695|dbj|BAJ33713.1|unnamed protein product	Eutrema halophilum	GO:0052692; GO:0009744; GO:0047274; GO:0009409; GO:0006979; GO:0034484; GO:0009506; GO:0047268; GO:0009750; GO:0009507; GO:0080167	raffinose alpha-galactosidase activity; response to sucrose stimulus; galactinol-sucrose galactosyltransferase activity; response to cold; response to oxidative stress; raffinose catabolic process; plasmodesma; galactinol-raffinose galactosyltransferase activity; response to fructose stimulus; chloroplast; response to karrikin	EC:3.2.1.22; EC:2.4.1.82; EC:2.4.1.67	0	0	0
THLARDRAFT_605	605	912.58	Similar to:Arabidopsis lyrata :protein aluminum sensitive 3 ACC:XP_002879662	1987	3.7e-165	87.47	3	protein aluminum sensitive 3	XP_002879662	485.723	273	261	gi|297823559|ref|XP_002879662.1|hypothetical protein ARALYDRAFT_902871	Arabidopsis lyrata	GO:0005488; GO:0005886; GO:0010044	binding; plasma membrane; response to aluminum ion	0	0	0	0
THLARDRAFT_606	606	402.46	Similar to:Arabidopsis thaliana :aminoacyl-t-rna synthetase ACC:CAB41128	3601	0	72.87	11	aminoacyl-t-rna synthetase	CAB41128	1827.76	1062	1001	gi|4678317|emb|CAB41128.1|aminoacyl-t-RNA synthetase	Arabidopsis thaliana	GO:0005739; GO:0046872; GO:0045995; GO:0006426; GO:0009658; GO:0048481; GO:0005524; GO:0008081; GO:0009570; GO:0009793; GO:0004820	mitochondrion; metal ion binding; regulation of embryonic development; glycyl-tRNA aminoacylation; chloroplast organization; ovule development; ATP binding; phosphoric diester hydrolase activity; chloroplast stroma; embryo development ending in seed dormancy; glycine-tRNA ligase activity	EC:3.1.4.0; EC:6.1.1.14	0	0	0
THLARDRAFT_607	607	229.77	Similar to:Arabidopsis lyrata :hypothetical protein ARALYDRAFT_920415 ACC:XP_002863100	901	1.4e-11	72.33	0	hypothetical protein ARALYDRAFT_920415	XP_002863100	68.5514	41	36	gi|297790415|ref|XP_002863100.1|hypothetical protein ARALYDRAFT_920415	Arabidopsis lyrata	0	0	0	0	0	0
THLARDRAFT_608	608	472.5	Similar to:Arabidopsis thaliana :solanesyl diphosphate synthase ACC:NP_177972	1765	0	85.5	19	solanesyl diphosphate synthase	NP_177972	668.307	420	388	gi|30699332|ref|NP_177972.2|solanesyl diphosphate synthase 1	Arabidopsis thaliana	GO:0001666; GO:0005829; GO:0010208; GO:0016709; GO:0055114; GO:0046524; GO:0006744; GO:0005985; GO:0009055; GO:0000010; GO:0019375; GO:0009570; GO:0020037; GO:0015979; GO:0019761; GO:0008299; GO:0005783; GO:0005886; GO:0050347	response to hypoxia; cytosol; pollen wall assembly; oxidoreductase activity, acting on paired donors, with incorporation or reduction of molecular oxygen, NADH or NADPH as one donor, and incorporation of one atom of oxygen; oxidation-reduction process; sucrose-phosphate synthase activity; ubiquinone biosynthetic process; sucrose metabolic process; electron carrier activity; trans-hexaprenyltranst…	EC:1.14.13.0; EC:2.4.1.14; EC:2.5.1.30; EC:2.5.1.11	0	0	0
THLARDRAFT_609	609	1589.77	Similar to:Arabidopsis lyrata :heat shock protein 70 ACC:XP_002873056	1974	0	95.73	31	heat shock protein 70	XP_002873056	1089.72	595	583	gi|297810345|ref|XP_002873056.1|HSC70-1	Arabidopsis lyrata	GO:0005774; GO:0009615; GO:0006094; GO:0009941; GO:0048046; GO:0006457; GO:0042542; GO:0009697; GO:0090332; GO:0022626; GO:0009651; GO:0080167; GO:0032440; GO:0050832; GO:0042742; GO:0005618; GO:0005794; GO:0005730; GO:0006096; GO:0009644; GO:0002020; GO:0046686; GO:0009409; GO:0009408; GO:0010187; GO:0009506; GO:0055114; GO:0005886; GO:0030968; GO:0005524; GO:0009627	vacuolar membrane; response to virus; gluconeogenesis; chloroplast envelope; apoplast; protein folding; response to hydrogen peroxide; salicylic acid biosynthetic process; stomatal closure; cytosolic ribosome; response to salt stress; response to karrikin; 2-alkenal reductase [NAD(P)] activity; defense response to fungus; defense response to bacterium; cell wall; Golgi apparatus; nucleolus; glyco…	EC:1.3.1.74	0	0	0
THLARDRAFT_610	610	2230.98	Similar to:Arabidopsis lyrata :sucrose synthase sus1 ACC:XP_002874016	2725	0	93.33	45	sucrose synthase sus1	XP_002874016	1535.01	802	785	gi|297812265|ref|XP_002874016.1|hypothetical protein ARALYDRAFT_910122	Arabidopsis lyrata	GO:0010267; GO:0072708; GO:0008026; GO:0009414; GO:0000911; GO:0009749; GO:0006306; GO:0004525; GO:0010599; GO:0009908; GO:0005829; GO:0010050; GO:0009880; GO:0009506; GO:0005986; GO:0009616; GO:0006970; GO:0009413; GO:0006342; GO:0009744; GO:0001666; GO:0003725; GO:0010310; GO:0005886; GO:2000034; GO:0009630; GO:0000226; GO:0016157; GO:0010555; GO:0016569; GO:0009877; GO:0005515; GO:0009862; GO:…	production of ta-siRNAs involved in RNA interference; response to sorbitol; ATP-dependent helicase activity; response to water deprivation; cytokinesis by cell plate formation; response to glucose stimulus; DNA methylation; ribonuclease III activity; production of lsiRNA involved in RNA interference; flower development; cytosol; vegetative phase change; embryonic pattern specification; plasmodesm…	EC:3.1.26.3; EC:2.4.1.13	0	0	0
THLARDRAFT_611	611	692.36	Similar to:Arabidopsis lyrata :purple acid phosphatase ACC:XP_002876783	1296	0	82.7	24	purple acid phosphatase	XP_002876783	543.117	335	315	gi|297817800|ref|XP_002876783.1|hypothetical protein ARALYDRAFT_484107	Arabidopsis lyrata	GO:0009630; GO:0016036; GO:0030145; GO:0019375; GO:0030643; GO:0042542; GO:0009740; GO:0005773; GO:0015706; GO:0005615; GO:0045892; GO:0031539; GO:0009986; GO:0042802; GO:0003677; GO:0010017; GO:0010167; GO:0003700; GO:0009704; GO:0016311; GO:0003993; GO:0005634; GO:0004722; GO:0007623	gravitropism; cellular response to phosphate starvation; manganese ion binding; galactolipid biosynthetic process; cellular phosphate ion homeostasis; response to hydrogen peroxide; gibberellic acid mediated signaling pathway; vacuole; nitrate transport; extracellular space; negative regulation of transcription, DNA-dependent; positive regulation of anthocyanin metabolic process; cell surface; id…	EC:3.1.3.2	0	0	0
THLARDRAFT_612	612	129.21	Similar to:Arabidopsis lyrata :protein ACC:XP_002875752	4782	0	70.17	17	protein	XP_002875752	2068.12	1329	1186	gi|297815738|ref|XP_002875752.1|hypothetical protein ARALYDRAFT_484963	Arabidopsis lyrata	GO:0043247; GO:0031048; GO:0010332; GO:0007131; GO:0045492; GO:0032504; GO:0045132; GO:0042138; GO:0008284; GO:0006396; GO:0003677; GO:0032204; GO:0010413; GO:0031011; GO:0007129; GO:0045893; GO:0007062	telomere maintenance in response to DNA damage; chromatin silencing by small RNA; response to gamma radiation; reciprocal meiotic recombination; xylan biosynthetic process; multicellular organism reproduction; meiotic chromosome segregation; meiotic DNA double-strand break formation; positive regulation of cell proliferation; RNA processing; DNA binding; regulation of telomere maintenance; glucur…	0	0	0	0
THLARDRAFT_613	613	159.03	Similar to:Arabidopsis lyrata :protein ACC:XP_002872992	2444	0	65.03	4	protein	XP_002872992	1061.98	668	620	gi|297810217|ref|XP_002872992.1|armadillo/beta-catenin repeat family protein	Arabidopsis lyrata	GO:0010200; GO:0016567; GO:0004842; GO:0000151	response to chitin; protein ubiquitination; ubiquitin-protein ligase activity; ubiquitin ligase complex	EC:6.3.2.19	0	0	0
THLARDRAFT_614	614	8244.67	Similar to:Eutrema halophilum :adenosine nucleotide translocator ACC:BAJ34180	1661	0	88.53	35	adenosine nucleotide translocator	BAJ34180	631.328	362	350	gi|312282629|dbj|BAJ34180.1|unnamed protein product	Eutrema halophilum	GO:0005774; GO:0007010; GO:0051788; GO:0009853; GO:0006094; GO:0009941; GO:0005515; GO:0006944; GO:0010363; GO:0015802; GO:0010498; GO:0005471; GO:0080129; GO:0006612; GO:0005743; GO:0016021; GO:0005618; GO:0048767; GO:0043069; GO:0005794; GO:0005730; GO:0005829; GO:0006511; GO:0043090; GO:0015696; GO:0006820; GO:0005856; GO:0006888; GO:0015865; GO:0009506; GO:0005886; GO:0005507; GO:0005524; GO:…	vacuolar membrane; cytoskeleton organization; response to misfolded protein; photorespiration; gluconeogenesis; chloroplast envelope; protein binding; cellular membrane fusion; regulation of plant-type hypersensitive response; basic amino acid transport; proteasomal protein catabolic process; ATP:ADP antiporter activity; proteasome core complex assembly; protein targeting to membrane; mitochondri…	0	0	0	0
THLARDRAFT_615	615	157.86	Similar to:Arabidopsis thaliana :2-oxoglutarate-fe -dependent oxygenase domain-containing protein ACC:NP_566930	1306	0	82	7	2-oxoglutarate-fe -dependent oxygenase domain-containing protein	NP_566930	626.706	332	312	gi|18409039|ref|NP_566930.1|2-oxoglutarate-Fe(II)-dependent oxygenase domain-containing protein	Arabidopsis thaliana	GO:0045431; GO:0005506; GO:0007568; GO:0009723; GO:0051555; GO:0009267; GO:0055114	flavonol synthase activity; iron ion binding; aging; response to ethylene stimulus; flavonol biosynthetic process; cellular response to starvation; oxidation-reduction process	EC:1.14.11.23	0	0	0
THLARDRAFT_616	616	5794.21	Similar to:Arabidopsis thaliana :geranylgeranyl reductase ACC:CAA74372	1651	0	90.3	14	geranylgeranyl reductase	CAA74372	862.062	469	458	gi|2828267|emb|CAA74372.1|geranylgeranyl reductase	Arabidopsis thaliana	GO:0055114; GO:0019684; GO:0033385; GO:0033521; GO:0016628; GO:0010189; GO:0015995; GO:0009941; GO:0005515; GO:0009535; GO:0000166; GO:0019344; GO:0035304; GO:0045550	oxidation-reduction process; photosynthesis, light reaction; geranylgeranyl diphosphate metabolic process; phytyl diphosphate biosynthetic process; oxidoreductase activity, acting on the CH-CH group of donors, NAD or NADP as acceptor; vitamin E biosynthetic process; chlorophyll biosynthetic process; chloroplast envelope; protein binding; chloroplast thylakoid membrane; nucleotide binding; cystein…	EC:1.3.1.0	0	0	0
THLARDRAFT_617	617	2204.29	Similar to:Arabidopsis lyrata :mitochondrial phosphate transporter ACC:XP_002873645	1575	0	92.77	11	mitochondrial phosphate transporter	XP_002873645	637.876	342	333	gi|297811523|ref|XP_002873645.1|mitochondrial phosphate transporter	Arabidopsis lyrata	GO:0006810; GO:0005618; GO:0009651; GO:0016021; GO:0006098; GO:0005743; GO:0005774; GO:0005515; GO:0009507; GO:0005794; GO:0005886	transport; cell wall; response to salt stress; integral to membrane; pentose-phosphate shunt; mitochondrial inner membrane; vacuolar membrane; protein binding; chloroplast; Golgi apparatus; plasma membrane	0	0	0	0
[truncated: 33,257 more rows]
