# Supplementary material for: De novo assembly of the pennycress (Thlaspi arvense) transcriptome provides tools for the development of a winter cover crop and biodiesel feedstock
Source: Plant J. 2013 Jun 20;75(6):1028–38. doi: 10.1111/tpj.12267 (PMC3824206; doi:10.1111/tpj.12267)
Supplement: Supplementary file 6 [file tpj0075-1028-SD6.xlsx]

## Sheet: Supporting Table S3a
Supporting Table S3 – BLASTx results of Pennycress transcriptome against five Brassicaceae species
Contains top BLASTx result for each pennycress contig compared to a database containing proteins from Arabidopsis thaliana, Arabidopsis lyrata, Brassica rapa, Capsella rubella, and Thellungiella halophila.
Query	Number of hits	Greatest identity %	Greatest positive %	Greatest hit length	Greatest bit score	Lowest E-value	Description (bit score)	Top Hit Species
Pennycress_contig_28784_AC_57.96	1	94	100	18	35.8094	0.00898974	311317 PACid:16052302	Arabidopsis lyrata				Arabidopsis lyrata	3538
Pennycress_contig_12613_AC_2039.34	1	100	100	114	158.303	6.69247e-48	311324 PACid:16041418	Arabidopsis lyrata				Arabidopsis thaliana	3218
Pennycress_contig_4511_AC_32.57	1	50	63	51	48.521	8.59051e-07	311471 PACid:16056735	Arabidopsis lyrata				Brassica rapa	5677
Pennycress_contig_15179_AC_93.18	2	86	93	699	1196.8	0	311525 PACid:16039549	Arabidopsis lyrata				Capsella rubella	2966
Pennycress_contig_33014_AC_7.17	1	100	100	18	49.2914	5.8826e-07	311569 PACid:16039574	Arabidopsis lyrata				Thellungiella halophila	16797
Pennycress_contig_10802_AC_374.51	1	90	95	384	636.721	0	311699 PACid:16050703	Arabidopsis lyrata				no hit	1677
Pennycress_contig_22849_AC_14.83	1	88	92	123	222.246	6.65306e-74	311711 PACid:16036823	Arabidopsis lyrata
Pennycress_contig_25970_AC_26.34	1	42	56	36	30.0314	7.22504	311783 PACid:16035122	Arabidopsis lyrata
Pennycress_contig_16503_AC_30.75	2	88	92	343	514.612	0	311790 PACid:16045430	Arabidopsis lyrata
Pennycress_contig_777_AC_6120.28	2	100	100	299	563.148	0	311847 PACid:16050522	Arabidopsis lyrata
Pennycress_contig_911_AC_4261.88	2	100	100	140	243.047	4.97501e-73	311847 PACid:16050522	Arabidopsis lyrata
Pennycress_contig_2188_AC_5178.33	2	100	100	140	222.631	1.86816e-65	311847 PACid:16050522	Arabidopsis lyrata
Pennycress_contig_25530_AC_14.67	1	66	82	203	242.662	5.84719e-75	311954 PACid:16047820	Arabidopsis lyrata
Pennycress_contig_22416_AC_54.31	1	61	69	42	63.929	1.37724e-10	312091 PACid:16052116	Arabidopsis lyrata
Pennycress_contig_20305_AC_22.35	1	93	96	164	325.865	6.16619e-110	312221 PACid:16051021	Arabidopsis lyrata
Pennycress_contig_24462_AC_12.48	1	91	93	154	246.899	3.54222e-79	312221 PACid:16051021	Arabidopsis lyrata
Pennycress_contig_8623_AC_65.53	1	97	99	70	137.502	1.42755e-39	312278 PACid:16037393	Arabidopsis lyrata
Pennycress_contig_25933_AC_44.81	1	97	100	70	137.502	1.05982e-39	312278 PACid:16037393	Arabidopsis lyrata
Pennycress_contig_16297_AC_46.14	1	81	90	227	401.364	1.97504e-140	312421 PACid:16063227	Arabidopsis lyrata
Pennycress_contig_24304_AC_18.73	1	87	93	227	429.869	3.85906e-152	312421 PACid:16063227	Arabidopsis lyrata
Pennycress_contig_4825_AC_133.47	1	33	57	45	29.261	3.73858	312759 PACid:16039580	Arabidopsis lyrata
Pennycress_contig_15876_AC_108.66	1	84	88	446	768.844	0	312817 PACid:16063392	Arabidopsis lyrata
Pennycress_contig_14609_AC_62.30	1	92	96	923	1588.55	0	312861 PACid:16053008	Arabidopsis lyrata
Pennycress_contig_33504_AC_8.62	2	100	100	92	134.035	9.06522e-48	312936 PACid:16059666	Arabidopsis lyrata
Pennycress_contig_28261_AC_13.40	1	100	100	21	46.9802	3.24157e-06	312946 PACid:16057293	Arabidopsis lyrata
Pennycress_contig_2533_AC_631.02	3	40	48	165	73.1738	4.7152e-13	312965 PACid:16034821	Arabidopsis lyrata
Pennycress_contig_3611_AC_895.34	1	94	98	183	356.295	7.58486e-123	313079 PACid:16035503	Arabidopsis lyrata
Pennycress_contig_13352_AC_718.80	1	77	82	77	137.502	1.13504e-36	313079 PACid:16035503	Arabidopsis lyrata
Pennycress_contig_27715_AC_59.98	1	90	92	385	628.632	0	313081 PACid:16063239	Arabidopsis lyrata
Pennycress_contig_22247_AC_11.18	3	98	100	144	272.707	1.07891e-148	313103 PACid:16051359	Arabidopsis lyrata
Pennycress_contig_5101_AC_312.90	1	87	92	410	644.425	0	313345 PACid:16062747	Arabidopsis lyrata
Pennycress_contig_18398_AC_148.18	1	83	89	166	284.648	4.47873e-94	313641 PACid:16044235	Arabidopsis lyrata
Pennycress_contig_4895_AC_295.55	1	95	98	565	1054.28	0	313702 PACid:16054615	Arabidopsis lyrata
Pennycress_contig_7838_AC_420.31	1	93	97	316	616.69	0	313807 PACid:16049216	Arabidopsis lyrata
Pennycress_contig_19369_AC_20.50	2	100	100	23	46.9802	3.59872e-06	313807 PACid:16049216	Arabidopsis lyrata
Pennycress_contig_8241_AC_165.15	1	89	93	337	580.482	0	313871 PACid:16055154	Arabidopsis lyrata
Pennycress_contig_26429_AC_16.63	3	82	93	207	308.531	1.13748e-102	313907 PACid:16040379	Arabidopsis lyrata
Pennycress_contig_11717_AC_108.23	1	90	93	322	553.518	0	313922 PACid:16050523	Arabidopsis lyrata
Pennycress_contig_21437_AC_411.96	2	73	79	207	245.358	6.08859e-79	313952 PACid:16034337	Arabidopsis lyrata
Pennycress_contig_25263_AC_15.92	3	97	98	170	332.028	2.51752e-109	313960 PACid:16041279	Arabidopsis lyrata
Pennycress_contig_30421_AC_13.90	1	27	43	113	31.5722	1.08723	314088 PACid:16065464	Arabidopsis lyrata
Pennycress_contig_31959_AC_6.76	1	42	58	43	28.8758	4.49972	314107 PACid:16038374	Arabidopsis lyrata
Pennycress_contig_25227_AC_42.34	2	67	81	102	127.102	6.37253e-33	314128 PACid:16059173	Arabidopsis lyrata
Pennycress_contig_2691_AC_220.13	1	90	96	158	276.559	5.66245e-93	314252 PACid:16039879	Arabidopsis lyrata
Pennycress_contig_19984_AC_73.81	1	91	96	201	391.349	2.70362e-132	314295 PACid:16041655	Arabidopsis lyrata
Pennycress_contig_22732_AC_36.31	1	74	84	331	454.136	8.75508e-158	314327 PACid:16058700	Arabidopsis lyrata
Pennycress_contig_19804_AC_27.15	1	33	50	52	33.8834	0.411016	314348 PACid:16056791	Arabidopsis lyrata
Pennycress_contig_32667_AC_9.16	1	87	93	115	131.724	2.78073e-35	314348 PACid:16056791	Arabidopsis lyrata
Pennycress_contig_18541_AC_91.26	4	100	100	35	48.9062	7.18562e-12	314357 PACid:16042506	Arabidopsis lyrata
Pennycress_contig_28914_AC_23.01	1	95	98	66	126.716	1.56422e-36	314359 PACid:16054039	Arabidopsis lyrata
Pennycress_contig_28647_AC_20.76	3	90	90	242	382.874	9.59749e-149	314605 PACid:16064517	Arabidopsis lyrata
Pennycress_contig_9100_AC_332.46	1	88	92	506	820.846	0	314643 PACid:16037730	Arabidopsis lyrata
Pennycress_contig_8989_AC_17.74	1	52	60	53	58.9214	1.43811e-10	314680 PACid:16048398	Arabidopsis lyrata
Pennycress_contig_13724_AC_129.55	2	50	62	225	165.236	2.04809e-70	314878 PACid:16047331	Arabidopsis lyrata
Pennycress_contig_32889_AC_10.61	1	88	94	17	38.5058	0.00150568	314911 PACid:16033994	Arabidopsis lyrata
Pennycress_contig_24256_AC_16.00	2	89	95	248	464.922	1.21789e-159	314930 PACid:16060724	Arabidopsis lyrata
Pennycress_contig_21501_AC_36.98	1	86	92	360	589.341	0	315039 PACid:16049913	Arabidopsis lyrata
Pennycress_contig_17158_AC_139.59	1	93	98	227	444.506	1.93695e-156	315080 PACid:16062217	Arabidopsis lyrata
Pennycress_contig_8519_AC_114.20	1	95	98	327	568.54	0	315244 PACid:16057497	Arabidopsis lyrata
Pennycress_contig_18026_AC_30.25	4	86	91	224	299.286	1.79948e-137	315392 PACid:16036588	Arabidopsis lyrata
Pennycress_contig_22911_AC_7.57	2	56	71	126	132.88	4.6718e-36	315436 PACid:16045215	Arabidopsis lyrata
Pennycress_contig_32827_AC_9.76	2	100	100	68	137.502	9.60351e-40	315511 PACid:16053767	Arabidopsis lyrata
Pennycress_contig_15351_AC_80.39	1	100	100	474	876.7	0	315545 PACid:16037459	Arabidopsis lyrata
Pennycress_contig_30641_AC_17.16	1	64	72	101	100.908	8.88472e-25	315590 PACid:16062251	Arabidopsis lyrata
Pennycress_contig_11413_AC_6.58	1	32	55	60	30.8018	0.91473	315656 PACid:16048305	Arabidopsis lyrata
Pennycress_contig_20612_AC_463.78	1	100	100	76	151.369	3.48025e-46	315886 PACid:16041244	Arabidopsis lyrata
Pennycress_contig_13564_AC_153.44	1	65	76	836	966.837	0	315978 PACid:16041759	Arabidopsis lyrata
Pennycress_contig_22660_AC_31.14	2	95	100	21	47.3654	6.74965e-13	315981 PACid:16041994	Arabidopsis lyrata
Pennycress_contig_23599_AC_21.73	3	85	89	255	382.104	0	316182 PACid:16058675	Arabidopsis lyrata
Pennycress_contig_21526_AC_24.89	1	56	70	27	31.9574	1.62926	316514 PACid:16060142	Arabidopsis lyrata
Pennycress_contig_24919_AC_15.57	1	27	51	62	30.8018	0.569145	316691 PACid:16065955	Arabidopsis lyrata
Pennycress_contig_19858_AC_226.14	1	59	72	32	33.113	0.101146	316726 PACid:16052117	Arabidopsis lyrata
Pennycress_contig_26540_AC_27.61	1	73	81	65	92.0485	2.96815e-23	316726 PACid:16052117	Arabidopsis lyrata
Pennycress_contig_20218_AC_73.34	5	83	96	31	46.9802	3.65883e-06	316741 PACid:16048442	Arabidopsis lyrata
Pennycress_contig_25060_AC_91.07	4	81	90	76	65.4698	2.42644e-12	316741 PACid:16048442	Arabidopsis lyrata
Pennycress_contig_28892_AC_83.21	5	89	95	29	44.669	2.30954e-05	316741 PACid:16048442	Arabidopsis lyrata
Pennycress_contig_12444_AC_118.18	2	92	96	717	1315.44	0	316793 PACid:16048817	Arabidopsis lyrata
Pennycress_contig_13341_AC_79.09	4	89	94	151	280.411	4.98539e-106	316793 PACid:16048817	Arabidopsis lyrata
Pennycress_contig_4907_AC_252.13	1	87	91	248	414.075	1.39855e-142	316857 PACid:16039093	Arabidopsis lyrata
Pennycress_contig_23755_AC_64.29	1	43	63	35	30.8018	1.12557	316907 PACid:16055146	Arabidopsis lyrata
Pennycress_contig_24951_AC_10.63	1	86	89	90	135.191	6.45508e-38	316979 PACid:16049827	Arabidopsis lyrata
Pennycress_contig_11185_AC_557.35	1	97	99	510	994.956	0	317081 PACid:16049459	Arabidopsis lyrata
Pennycress_contig_30222_AC_13.62	6	92	97	226	336.265	1.24922e-141	317082 PACid:16036631	Arabidopsis lyrata
Pennycress_contig_23324_AC_15.15	1	40	63	30	28.4906	5.16536	317104 PACid:16044954	Arabidopsis lyrata
Pennycress_contig_29067_AC_11.26	1	51	58	88	79.337	3.34336e-17	317277 PACid:16064628	Arabidopsis lyrata
Pennycress_contig_29202_AC_16.46	1	61	79	33	42.743	0.000115121	317277 PACid:16064628	Arabidopsis lyrata
Pennycress_contig_21521_AC_29.92	1	78	81	54	89.7373	4.58168e-19	317308 PACid:16060756	Arabidopsis lyrata
Pennycress_contig_28072_AC_7.09	3	68	84	82	82.8037	1.70687e-26	317405 PACid:16048863	Arabidopsis lyrata
Pennycress_contig_31363_AC_8.88	1	63	73	161	168.703	3.47671e-47	317405 PACid:16048863	Arabidopsis lyrata
Pennycress_contig_17291_AC_89.76	1	86	91	422	750.74	0	317410 PACid:16051955	Arabidopsis lyrata
Pennycress_contig_8762_AC_128.01	1	89	94	332	622.854	0	317420 PACid:16052829	Arabidopsis lyrata
Pennycress_contig_9431_AC_242.29	2	94	96	457	829.321	0	317759 PACid:16055883	Arabidopsis lyrata
Pennycress_contig_8611_AC_356.43	1	91	96	246	425.631	3.12095e-148	317998 PACid:16038181	Arabidopsis lyrata
Pennycress_contig_15703_AC_13.61	2	75	88	113	181.8	1.25646e-75	318060 PACid:16044805	Arabidopsis lyrata
Pennycress_contig_18787_AC_83.47	1	94	98	50	98.2117	1.79848e-22	318183 PACid:16048542	Arabidopsis lyrata
Pennycress_contig_28206_AC_9.92	1	33	53	64	33.4982	0.1275	318288 PACid:16060699	Arabidopsis lyrata
Pennycress_contig_410_AC_376.70	1	90	94	609	1098.96	0	318392 PACid:16047997	Arabidopsis lyrata
Pennycress_contig_25420_AC_6.30	1	36	55	47	29.261	3.44069	318409 PACid:16038695	Arabidopsis lyrata
Pennycress_contig_31123_AC_17.29	1	56	68	94	97.4413	1.84575e-24	318446 PACid:16034250	Arabidopsis lyrata
Pennycress_contig_16425_AC_5.14	1	53	65	148	138.272	3.91367e-37	318651 PACid:16037396	Arabidopsis lyrata
Pennycress_contig_29327_AC_14.50	4	56	74	55	62.7734	1.02924e-10	318665 PACid:16034281	Arabidopsis lyrata
Pennycress_contig_19974_AC_135.68	2	95	100	34	70.4774	1.22396e-21	318850 PACid:16054701	Arabidopsis lyrata
Pennycress_contig_19975_AC_118.16	1	95	100	59	120.168	3.29838e-32	318850 PACid:16054701	Arabidopsis lyrata
Pennycress_contig_29975_AC_16.61	1	28	51	47	31.9574	1.85141	318995 PACid:16050078	Arabidopsis lyrata
Pennycress_contig_30014_AC_17.68	2	84	91	148	260.766	1.96171e-82	319144 PACid:16049523	Arabidopsis lyrata
Pennycress_contig_32482_AC_8.66	2	98	100	82	124.79	1.19405e-49	319167 PACid:16040073	Arabidopsis lyrata
Pennycress_contig_30441_AC_8.08	2	81	84	95	154.451	9.98176e-55	319179 PACid:16058464	Arabidopsis lyrata
Pennycress_contig_15989_AC_321.33	1	80	85	201	281.952	1.11256e-90	319239 PACid:16034249	Arabidopsis lyrata
Pennycress_contig_17489_AC_339.90	2	87	92	429	738.413	0	319239 PACid:16034249	Arabidopsis lyrata
Pennycress_contig_23629_AC_28.71	3	100	100	52	98.9821	2.63315e-25	319387 PACid:16065493	Arabidopsis lyrata
Pennycress_contig_24040_AC_41.18	1	74	81	196	265.774	1.23166e-84	319609 PACid:16049363	Arabidopsis lyrata
Pennycress_contig_9617_AC_47.58	1	73	85	75	117.472	1.88332e-29	319654 PACid:16058086	Arabidopsis lyrata
Pennycress_contig_22182_AC_20.84	1	88	95	75	145.976	2.14076e-43	319654 PACid:16058086	Arabidopsis lyrata
Pennycress_contig_25569_AC_33.77	1	60	69	42	53.1434	2.46708e-08	319763 PACid:16057579	Arabidopsis lyrata
Pennycress_contig_9343_AC_420.63	1	98	99	366	706.827	0	319769 PACid:16040804	Arabidopsis lyrata
Pennycress_contig_23158_AC_41.82	3	100	100	26	57.7658	2.13454e-14	319771 PACid:16063013	Arabidopsis lyrata
Pennycress_contig_24414_AC_33.76	1	100	100	23	51.2174	3.18353e-07	319771 PACid:16063013	Arabidopsis lyrata
Pennycress_contig_822_AC_1986.85	1	67	73	165	219.55	6.96186e-70	319834 PACid:16060662	Arabidopsis lyrata
Pennycress_contig_8827_AC_2022.31	2	86	91	77	139.813	5.57415e-56	319834 PACid:16060662	Arabidopsis lyrata
Pennycress_contig_30825_AC_23.81	2	100	100	22	45.0542	1.85021e-06	320007 PACid:16035440	Arabidopsis lyrata
Pennycress_contig_8698_AC_1052.09	2	77	87	381	501.901	1.53799e-174	320057 PACid:16057849	Arabidopsis lyrata
Pennycress_contig_6928_AC_219.38	1	97	100	118	225.713	2.45051e-74	320077 PACid:16048048	Arabidopsis lyrata
Pennycress_contig_14702_AC_117.84	1	98	100	118	226.483	1.72391e-74	320077 PACid:16048048	Arabidopsis lyrata
Pennycress_contig_29180_AC_99.23	1	78	86	51	56.9954	1.0956e-09	320107 PACid:16037937	Arabidopsis lyrata
Pennycress_contig_15199_AC_82.35	1	60	67	547	582.022	0	320173 PACid:16036816	Arabidopsis lyrata
Pennycress_contig_33432_AC_9.63	2	55	68	135	138.658	2.57879e-37	320248 PACid:16059975	Arabidopsis lyrata
Pennycress_contig_19510_AC_10.54	1	52	64	25	33.113	0.0249155	320330 PACid:16037179	Arabidopsis lyrata
Pennycress_contig_5586_AC_113.91	2	89	96	200	346.28	1.55554e-174	320428 PACid:16045524	Arabidopsis lyrata
Pennycress_contig_14881_AC_16.74	4	87	94	231	421.394	0	320434 PACid:16056254	Arabidopsis lyrata
Pennycress_contig_11811_AC_354.32	2	79	89	161	240.736	4.69307e-108	320472 PACid:16051060	Arabidopsis lyrata
Pennycress_contig_13287_AC_209.96	2	85	93	160	287.345	3.38864e-96	320539 PACid:16047383	Arabidopsis lyrata
Pennycress_contig_27153_AC_7.65	9	90	98	55	103.99	5.84445e-47	320627 PACid:16047729	Arabidopsis lyrata
Pennycress_contig_22989_AC_43.82	1	86	91	102	145.591	4.51855e-40	320802 PACid:16033943	Arabidopsis lyrata
Pennycress_contig_23055_AC_66.08	1	100	100	18	38.891	0.00407685	320885 PACid:16055413	Arabidopsis lyrata
Pennycress_contig_11598_AC_76.14	1	29	49	62	36.965	0.129703	321053 PACid:16058763	Arabidopsis lyrata
Pennycress_contig_13800_AC_295.40	1	74	81	136	197.593	7.21343e-62	321088 PACid:16036854	Arabidopsis lyrata
Pennycress_contig_24720_AC_37.66	1	81	92	64	114.005	5.01902e-30	321280 PACid:16047441	Arabidopsis lyrata
Pennycress_contig_30325_AC_23.91	1	81	92	64	114.005	4.44393e-32	321280 PACid:16047441	Arabidopsis lyrata
Pennycress_contig_19559_AC_27.73	1	39	63	38	32.3426	1.93934	321443 PACid:16039954	Arabidopsis lyrata
Pennycress_contig_15975_AC_317.90	1	88	95	185	282.722	1.28698e-94	321517 PACid:16047917	Arabidopsis lyrata
Pennycress_contig_25381_AC_26.63	1	81	88	361	548.51	0	321593 PACid:16059873	Arabidopsis lyrata
Pennycress_contig_29509_AC_20.44	1	35	53	50	32.3426	1.14594	321615 PACid:16050079	Arabidopsis lyrata
Pennycress_contig_21703_AC_87.19	1	77	88	321	417.157	7.82749e-143	321616 PACid:16040849	Arabidopsis lyrata
Pennycress_contig_25707_AC_13.25	1	100	100	21	49.2914	7.48887e-07	321630 PACid:16044168	Arabidopsis lyrata
Pennycress_contig_33776_AC_13.58	1	73	83	108	150.599	2.15154e-44	321760 PACid:16062216	Arabidopsis lyrata
Pennycress_contig_30737_AC_15.43	1	93	95	73	143.28	1.95397e-40	321905 PACid:16045464	Arabidopsis lyrata
Pennycress_contig_17089_AC_142.64	1	83	88	188	186.037	3.11188e-57	321975 PACid:16041739	Arabidopsis lyrata
Pennycress_contig_16839_AC_180.76	1	63	68	38	31.187	1.52899	322000 PACid:16041638	Arabidopsis lyrata
Pennycress_contig_11188_AC_102.16	1	94	97	1131	2117.04	0	322057 PACid:16052883	Arabidopsis lyrata
Pennycress_contig_30756_AC_8.49	2	59	72	54	69.3218	1.06971e-14	322132 PACid:16051617	Arabidopsis lyrata
Pennycress_contig_13198_AC_276.37	1	90	97	93	124.405	1.54882e-34	322199 PACid:16045539	Arabidopsis lyrata
Pennycress_contig_19417_AC_11.93	1	100	100	20	44.2838	3.78109e-06	322224 PACid:16056379	Arabidopsis lyrata
Pennycress_contig_4057_AC_304.86	1	88	91	360	547.74	0	322232 PACid:16056164	Arabidopsis lyrata
Pennycress_contig_21034_AC_120.85	1	58	73	470	578.556	0	322350 PACid:16049370	Arabidopsis lyrata
Pennycress_contig_21620_AC_155.41	1	80	91	90	156.377	3.5018e-48	322367 PACid:16043965	Arabidopsis lyrata
Pennycress_contig_11247_AC_51.92	1	91	95	561	1010.36	0	322371 PACid:16040230	Arabidopsis lyrata
Pennycress_contig_26435_AC_15.39	2	84	91	98	139.813	3.13235e-63	322382 PACid:16039727	Arabidopsis lyrata
Pennycress_contig_225_AC_5254.02	2	99	100	239	444.121	4.55817e-156	322471 PACid:16061073	Arabidopsis lyrata
Pennycress_contig_11882_AC_107.92	1	85	90	79	139.043	1.57904e-39	322499 PACid:16059843	Arabidopsis lyrata
Pennycress_contig_7466_AC_109.88	1	88	91	480	656.751	0	322556 PACid:16054729	Arabidopsis lyrata
Pennycress_contig_29514_AC_23.76	4	81	95	26	46.2098	7.33996e-14	322561 PACid:16058799	Arabidopsis lyrata
Pennycress_contig_10549_AC_2846.85	1	76	79	121	139.043	8.42512e-40	322665 PACid:16034758	Arabidopsis lyrata
Pennycress_contig_3183_AC_484.03	1	86	91	362	580.096	0	322675 PACid:16053158	Arabidopsis lyrata
Pennycress_contig_17373_AC_156.71	1	79	83	29	48.521	1.26427e-06	322718 PACid:16048319	Arabidopsis lyrata
Pennycress_contig_17930_AC_144.96	2	92	97	286	536.954	0	322953 PACid:16041164	Arabidopsis lyrata
Pennycress_contig_32087_AC_8.60	2	53	73	108	114.39	1.35979e-28	323006 PACid:16038492	Arabidopsis lyrata
Pennycress_contig_3114_AC_396.85	1	93	98	88	174.866	1.99635e-55	323026 PACid:16056149	Arabidopsis lyrata
Pennycress_contig_31108_AC_21.72	1	30	46	42	29.261	3.29191	323041 PACid:16064258	Arabidopsis lyrata
Pennycress_contig_29960_AC_9.29	1	68	76	59	78.9518	4.84551e-17	323061 PACid:16050326	Arabidopsis lyrata
Pennycress_contig_3077_AC_304.59	1	85	93	1319	2294.23	0	323092 PACid:16035973	Arabidopsis lyrata
Pennycress_contig_28878_AC_18.30	3	100	100	44	53.9138	8.58434e-10	323188 PACid:16060466	Arabidopsis lyrata
Pennycress_contig_28499_AC_8.45	1	40	49	43	30.4166	1.0815	323253 PACid:16066285	Arabidopsis lyrata
Pennycress_contig_31469_AC_27.16	2	53	62	98	88.1965	2.68039e-20	323253 PACid:16066285	Arabidopsis lyrata
Pennycress_contig_28531_AC_10.61	2	84	90	91	121.324	7.76705e-43	323370 PACid:16060769	Arabidopsis lyrata
Pennycress_contig_12284_AC_409.08	1	94	97	339	667.537	0	323545 PACid:16051271	Arabidopsis lyrata
Pennycress_contig_27201_AC_33.32	1	25	55	80	35.4242	0.128244	323593 PACid:16042157	Arabidopsis lyrata
Pennycress_contig_16235_AC_64.24	1	73	85	238	368.622	4.07998e-127	323679 PACid:16043277	Arabidopsis lyrata
Pennycress_contig_26516_AC_12.33	1	36	50	162	78.1814	5.01003e-17	323719 PACid:16048585	Arabidopsis lyrata
Pennycress_contig_155_AC_238.26	1	74	83	689	983.786	0	323774 PACid:16055665	Arabidopsis lyrata
Pennycress_contig_31455_AC_17.54	1	59	66	32	31.5722	1.04865	323836 PACid:16064816	Arabidopsis lyrata
Pennycress_contig_32941_AC_18.92	1	100	100	100	225.713	9.23688e-72	323914 PACid:16035409	Arabidopsis lyrata
Pennycress_contig_12861_AC_372.13	1	89	94	394	667.152	0	323917 PACid:16057604	Arabidopsis lyrata
Pennycress_contig_26422_AC_29.12	1	61	78	74	104.76	5.88054e-28	323927 PACid:16060692	Arabidopsis lyrata
Pennycress_contig_10660_AC_676.17	2	91	93	226	356.295	8.54986e-121	324076 PACid:16048831	Arabidopsis lyrata
Pennycress_contig_15115_AC_353.34	1	78	81	111	132.88	9.45866e-35	324170 PACid:16052351	Arabidopsis lyrata
Pennycress_contig_15212_AC_67.94	1	74	86	478	709.909	0	324175 PACid:16040516	Arabidopsis lyrata
Pennycress_contig_23938_AC_14.36	1	45	61	32	29.261	9.02179	324227 PACid:16058664	Arabidopsis lyrata
Pennycress_contig_25196_AC_120.54	1	94	97	139	268.47	1.08506e-85	324269 PACid:16049893	Arabidopsis lyrata
Pennycress_contig_11018_AC_241.61	2	67	79	144	161.384	5.15353e-45	324310 PACid:16043634	Arabidopsis lyrata
Pennycress_contig_13091_AC_66.25	1	87	91	819	1287.71	0	324343 PACid:16044305	Arabidopsis lyrata
Pennycress_contig_25656_AC_33.10	3	89	99	175	303.523	1.64408e-128	324578 PACid:16051282	Arabidopsis lyrata
Pennycress_contig_14068_AC_17.79	2	75	83	144	178.333	1.20621e-86	324601 PACid:16042094	Arabidopsis lyrata
Pennycress_contig_32056_AC_15.21	1	35	57	37	30.0314	2.94928	324761 PACid:16062538	Arabidopsis lyrata
Pennycress_contig_19824_AC_52.71	1	92	97	248	489.96	4.80817e-173	324777 PACid:16038117	Arabidopsis lyrata
Pennycress_contig_8002_AC_312.33	1	78	82	45	66.6254	1.92395e-12	324798 PACid:16065555	Arabidopsis lyrata
Pennycress_contig_16704_AC_349.32	1	79	85	85	140.584	1.92289e-38	324798 PACid:16065555	Arabidopsis lyrata
Pennycress_contig_17368_AC_390.82	1	94	97	205	346.28	1.63465e-118	324798 PACid:16065555	Arabidopsis lyrata
Pennycress_contig_19033_AC_94.57	1	88	93	137	236.113	2.69754e-77	324960 PACid:16057768	Arabidopsis lyrata
Pennycress_contig_25907_AC_17.11	2	98	100	80	164.851	1.74891e-53	325180 PACid:16058125	Arabidopsis lyrata
Pennycress_contig_13754_AC_170.75	1	87	94	162	278.1	2.66784e-90	325212 PACid:16055639	Arabidopsis lyrata
Pennycress_contig_15671_AC_176.94	2	78	85	195	280.411	5.86552e-92	325295 PACid:16045921	Arabidopsis lyrata
Pennycress_contig_8044_AC_477.80	1	82	85	203	346.28	4.75641e-118	325325 PACid:16034201	Arabidopsis lyrata
Pennycress_contig_20361_AC_257.39	1	82	86	72	97.4413	3.87859e-24	325325 PACid:16034201	Arabidopsis lyrata
Pennycress_contig_23865_AC_22.32	1	82	88	17	27.7202	5.34698	325471 PACid:16043211	Arabidopsis lyrata
Pennycress_contig_25695_AC_184.16	1	64	77	81	73.1738	2.42175e-16	325471 PACid:16043211	Arabidopsis lyrata
Pennycress_contig_30589_AC_22.13	2	98	99	160	316.62	1.16657e-104	325643 PACid:16058970	Arabidopsis lyrata
Pennycress_contig_11641_AC_216.72	1	42	57	357	257.299	1.39812e-79	325700 PACid:16062971	Arabidopsis lyrata
Pennycress_contig_23264_AC_11.86	2	100	100	21	49.6766	4.12281e-07	325766 PACid:16048451	Arabidopsis lyrata
Pennycress_contig_26127_AC_14.77	1	85	91	168	276.559	7.63217e-87	325952 PACid:16062831	Arabidopsis lyrata
Pennycress_contig_6037_AC_274.16	1	90	93	574	1026.16	0	326001 PACid:16064202	Arabidopsis lyrata
Pennycress_contig_14357_AC_91.06	1	85	94	331	565.459	0	326041 PACid:16061544	Arabidopsis lyrata
Pennycress_contig_5075_AC_242.02	1	91	93	316	593.193	0	326242 PACid:16039141	Arabidopsis lyrata
Pennycress_contig_30021_AC_23.42	1	56	74	145	181.03	2.06447e-54	326316 PACid:16062835	Arabidopsis lyrata
Pennycress_contig_33386_AC_7.03	1	82	86	114	199.904	1.92571e-60	326421 PACid:16062151	Arabidopsis lyrata
Pennycress_contig_4216_AC_273.95	1	78	88	304	487.263	8.85304e-168	326581 PACid:16048969	Arabidopsis lyrata
Pennycress_contig_26632_AC_21.59	2	76	95	28	44.669	3.23922e-05	326701 PACid:16057964	Arabidopsis lyrata
Pennycress_contig_15079_AC_241.53	1	94	97	34	66.6254	8.58969e-14	326708 PACid:16038172	Arabidopsis lyrata
Pennycress_contig_3694_AC_325.05	1	90	95	316	550.821	0	327041 PACid:16035947	Arabidopsis lyrata
Pennycress_contig_26486_AC_69.49	1	100	100	24	56.9954	3.51216e-09	327070 PACid:16037177	Arabidopsis lyrata
Pennycress_contig_23213_AC_22.15	1	37	53	57	31.9574	1.47408	327303 PACid:16063225	Arabidopsis lyrata
Pennycress_contig_10140_AC_99.51	2	87	93	977	1691.4	0	327329 PACid:16042536	Arabidopsis lyrata
Pennycress_contig_15995_AC_342.62	2	86	90	545	729.554	0	327370 PACid:16059443	Arabidopsis lyrata
Pennycress_contig_3977_AC_1852.24	1	64	69	160	177.563	1.6552e-53	327563 PACid:16057371	Arabidopsis lyrata
Pennycress_contig_24667_AC_40.16	7	84	95	582	1012.68	0	327675 PACid:16037305	Arabidopsis lyrata
Pennycress_contig_9635_AC_1341.45	1	98	99	501	974.926	0	327775 PACid:16059922	Arabidopsis lyrata
Pennycress_contig_27251_AC_9.10	1	77	85	48	81.2629	1.86766e-17	328051 PACid:16038361	Arabidopsis lyrata
Pennycress_contig_15185_AC_275.72	1	98	99	353	707.983	0	328213 PACid:16046056	Arabidopsis lyrata
Pennycress_contig_23332_AC_11.77	1	90	95	21	50.8322	1.71706e-07	328231 PACid:16050896	Arabidopsis lyrata
Pennycress_contig_28101_AC_12.83	1	43	61	43	30.8018	1.33631	328285 PACid:16050658	Arabidopsis lyrata
Pennycress_contig_780_AC_814.72	1	97	99	1068	1927.14	0	328336 PACid:16044772	Arabidopsis lyrata
Pennycress_contig_22290_AC_68.56	2	91	100	64	98.2117	1.6153e-25	328341 PACid:16061491	Arabidopsis lyrata
Pennycress_contig_10154_AC_459.61	1	88	92	357	637.491	0	328525 PACid:16062434	Arabidopsis lyrata
Pennycress_contig_6551_AC_105.61	2	64	75	276	351.288	2.44563e-116	328652 PACid:16052728	Arabidopsis lyrata
Pennycress_contig_904_AC_457.84	2	93	95	703	1180.24	0	328660 PACid:16038840	Arabidopsis lyrata
Pennycress_contig_782_AC_269.38	1	91	95	737	1271.53	0	328837 PACid:16048243	Arabidopsis lyrata
Pennycress_contig_33108_AC_17.55	1	94	100	17	35.039	0.0198413	328915 PACid:16064673	Arabidopsis lyrata
Pennycress_contig_20478_AC_156.15	2	95	95	41	84.7297	1.11243e-19	328916 PACid:16042649	Arabidopsis lyrata
Pennycress_contig_27474_AC_8.14	2	100	100	67	135.191	9.66905e-54	329043 PACid:16034788	Arabidopsis lyrata
Pennycress_contig_18530_AC_381.85	1	79	89	129	211.46	2.44322e-65	329088 PACid:16047261	Arabidopsis lyrata
Pennycress_contig_22388_AC_83.92	1	83	89	395	663.685	0	329088 PACid:16047261	Arabidopsis lyrata
Pennycress_contig_6228_AC_294.43	1	77	83	800	1064.29	0	329104 PACid:16044811	Arabidopsis lyrata
Pennycress_contig_12806_AC_399.31	1	91	97	407	731.095	0	329378 PACid:16045830	Arabidopsis lyrata
Pennycress_contig_14460_AC_31.47	1	85	91	721	1252.65	0	329412 PACid:16061366	Arabidopsis lyrata
Pennycress_contig_25714_AC_6.29	3	95	100	46	88.1965	9.89838e-46	329467 PACid:16053485	Arabidopsis lyrata
Pennycress_contig_169_AC_4210.27	1	94	97	317	617.846	0	329582 PACid:16039481	Arabidopsis lyrata
Pennycress_contig_14811_AC_100.64	5	100	100	146	209.149	7.09408e-103	329616 PACid:16045100	Arabidopsis lyrata
Pennycress_contig_20332_AC_33.45	1	42	50	36	32.7278	0.1611	330033 PACid:16044606	Arabidopsis lyrata
Pennycress_contig_22583_AC_58.87	1	98	99	150	293.893	1.63966e-100	330049 PACid:16054041	Arabidopsis lyrata
Pennycress_contig_29990_AC_6.00	3	43	77	64	53.9138	3.91087e-11	330049 PACid:16054041	Arabidopsis lyrata
Pennycress_contig_29350_AC_14.05	1	75	82	27	43.8986	8.83946e-05	330113 PACid:16053847	Arabidopsis lyrata
Pennycress_contig_31278_AC_16.83	1	95	100	21	41.2022	0.000619297	330172 PACid:16038587	Arabidopsis lyrata
Pennycress_contig_7336_AC_186.67	1	80	90	484	801.201	0	330267 PACid:16061740	Arabidopsis lyrata
Pennycress_contig_12077_AC_403.55	1	69	77	141	188.348	2.55154e-57	330331 PACid:16055473	Arabidopsis lyrata
Pennycress_contig_18102_AC_357.08	1	92	97	268	487.263	5.60493e-172	330332 PACid:16064558	Arabidopsis lyrata
Pennycress_contig_32432_AC_5.90	2	36	60	65	43.1282	3.16665e-08	330332 PACid:16064558	Arabidopsis lyrata
Pennycress_contig_12145_AC_47.34	1	79	84	395	551.977	0	330375 PACid:16057411	Arabidopsis lyrata
Pennycress_contig_29905_AC_22.91	3	98	98	52	99.7525	4.20607e-26	330375 PACid:16057411	Arabidopsis lyrata
Pennycress_contig_25008_AC_64.74	1	60	70	360	355.525	9.33343e-118	330513 PACid:16045433	Arabidopsis lyrata
Pennycress_contig_31398_AC_14.75	1	92	93	166	312.383	1.051e-105	330519 PACid:16060952	Arabidopsis lyrata
Pennycress_contig_16253_AC_59.48	1	24	43	63	29.6462	4.67818	330573 PACid:16039623	Arabidopsis lyrata
Pennycress_contig_20181_AC_51.07	1	85	90	20	41.9726	0.000107315	330654 PACid:16041346	Arabidopsis lyrata
Pennycress_contig_33223_AC_26.14	1	55	62	80	97.8265	2.10622e-24	330738 PACid:16059240	Arabidopsis lyrata
Pennycress_contig_19012_AC_152.56	1	93	97	339	611.298	0	330886 PACid:16058500	Arabidopsis lyrata
Pennycress_contig_29492_AC_23.77	2	91	95	31	52.373	1.78724e-08	331123 PACid:16042520	Arabidopsis lyrata
Pennycress_contig_29916_AC_25.73	1	67	86	21	31.5722	1.07738	331123 PACid:16042520	Arabidopsis lyrata
Pennycress_contig_11177_AC_230.92	2	73	84	273	333.954	1.66517e-114	331132 PACid:16039946	Arabidopsis lyrata
Pennycress_contig_22710_AC_30.70	2	28	44	131	30.8018	0.109226	331168 PACid:16043461	Arabidopsis lyrata
Pennycress_contig_31141_AC_10.02	1	26	40	77	32.7278	0.446638	331168 PACid:16043461	Arabidopsis lyrata
Pennycress_contig_28971_AC_58.99	1	83	86	29	52.7582	9.2285e-09	331361 PACid:16038830	Arabidopsis lyrata
Pennycress_contig_12024_AC_59.02	1	75	83	283	373.629	1.81163e-126	331394 PACid:16036733	Arabidopsis lyrata
Pennycress_contig_24966_AC_49.03	1	82	91	124	215.312	8.72287e-70	331481 PACid:16062096	Arabidopsis lyrata
Pennycress_contig_22087_AC_15.04	2	81	86	95	107.842	5.06091e-27	331482 PACid:16050739	Arabidopsis lyrata
Pennycress_contig_22400_AC_79.82	1	36	50	44	31.5722	0.435877	331608 PACid:16041866	Arabidopsis lyrata
Pennycress_contig_15155_AC_501.65	1	86	93	168	242.662	4.47704e-79	331859 PACid:16060500	Arabidopsis lyrata
Pennycress_contig_16055_AC_178.72	1	96	98	387	753.436	0	331952 PACid:16065672	Arabidopsis lyrata
Pennycress_contig_30609_AC_26.96	1	34	52	44	28.8758	4.4644	332244 PACid:16063381	Arabidopsis lyrata
Pennycress_contig_1362_AC_933.25	1	96	98	478	957.977	0	332278 PACid:16054935	Arabidopsis lyrata
Pennycress_contig_25860_AC_41.17	1	100	100	20	45.4394	1.4186e-05	332278 PACid:16054935	Arabidopsis lyrata
Pennycress_contig_2450_AC_197.72	2	81	89	393	381.333	7.95617e-122	332577 PACid:16046131	Arabidopsis lyrata
Pennycress_contig_24752_AC_56.45	1	96	97	100	208.764	4.65855e-66	332615 PACid:16050197	Arabidopsis lyrata
Pennycress_contig_2335_AC_106.27	1	76	84	731	1002.28	0	332761 PACid:16043059	Arabidopsis lyrata
Pennycress_contig_27300_AC_11.80	2	95	98	176	327.405	5.84512e-110	332796 PACid:16054480	Arabidopsis lyrata
Pennycress_contig_32693_AC_7.44	1	41	69	32	31.9574	0.509459	332832 PACid:16037261	Arabidopsis lyrata
Pennycress_contig_24694_AC_76.19	1	83	91	422	736.487	0	332990 PACid:16063438	Arabidopsis lyrata
Pennycress_contig_33307_AC_19.73	1	96	98	121	235.728	3.12466e-76	333071 PACid:16034972	Arabidopsis lyrata
Pennycress_contig_12043_AC_114.52	1	80	87	795	1223.76	0	333080 PACid:16066221	Arabidopsis lyrata
Pennycress_contig_29823_AC_9.78	2	60	77	113	110.153	1.0207e-29	333154 PACid:16049529	Arabidopsis lyrata
Pennycress_contig_31077_AC_21.54	1	33	57	47	29.6462	4.57676	333364 PACid:16043445	Arabidopsis lyrata
Pennycress_contig_7445_AC_846.30	1	74	79	298	444.506	5.17723e-153	333392 PACid:16060554	Arabidopsis lyrata
Pennycress_contig_32320_AC_15.95	1	95	100	20	48.9062	6.65561e-07	333392 PACid:16060554	Arabidopsis lyrata
Pennycress_contig_20748_AC_87.42	2	100	100	77	94.7449	2.34077e-27	333551 PACid:16057793	Arabidopsis lyrata
Pennycress_contig_31590_AC_11.30	2	81	91	69	97.0561	1.17175e-42	333558 PACid:16039533	Arabidopsis lyrata
Pennycress_contig_32801_AC_7.76	3	86	89	56	100.908	5.52488e-40	333729 PACid:16042422	Arabidopsis lyrata
Pennycress_contig_24589_AC_148.75	2	68	84	43	62.3882	2.21612e-11	333932 PACid:16052975	Arabidopsis lyrata
Pennycress_contig_32022_AC_16.59	1	87	93	197	302.753	1.91896e-99	334030 PACid:16039275	Arabidopsis lyrata
Pennycress_contig_13776_AC_376.65	1	97	99	138	282.722	3.86199e-96	334053 PACid:16050727	Arabidopsis lyrata
Pennycress_contig_2592_AC_90.58	1	94	97	634	1258.05	0	334271 PACid:16064885	Arabidopsis lyrata
Pennycress_contig_19495_AC_34.96	1	84	89	179	288.115	1.82043e-97	334443 PACid:16062678	Arabidopsis lyrata
Pennycress_contig_19332_AC_44.82	1	71	81	416	604.364	0	334448 PACid:16065397	Arabidopsis lyrata
Pennycress_contig_25834_AC_31.95	3	61	78	85	104.76	1.83691e-47	334745 PACid:16054207	Arabidopsis lyrata
Pennycress_contig_5894_AC_23.95	2	94	96	171	304.294	1.52731e-154	334832 PACid:16043217	Arabidopsis lyrata
Pennycress_contig_25711_AC_15.69	2	92	94	379	728.013	0	335100 PACid:16058318	Arabidopsis lyrata
Pennycress_contig_24989_AC_115.19	1	70	79	212	272.707	1.18703e-86	335127 PACid:16054514	Arabidopsis lyrata
Pennycress_contig_6937_AC_1076.89	1	100	100	108	224.942	5.02067e-73	335306 PACid:16051968	Arabidopsis lyrata
Pennycress_contig_21248_AC_45.19	1	80	86	203	328.561	5.59083e-113	335316 PACid:16054279	Arabidopsis lyrata
Pennycress_contig_13263_AC_153.30	2	50	71	225	170.629	5.4953e-49	335387 PACid:16055032	Arabidopsis lyrata
Pennycress_contig_28920_AC_12.03	1	60	71	173	202.216	7.85512e-64	335602 PACid:16044751	Arabidopsis lyrata
Pennycress_contig_1278_AC_1978.06	1	100	100	129	243.817	4.1828e-80	335745 PACid:16046317	Arabidopsis lyrata
Pennycress_contig_20015_AC_181.62	1	80	87	181	201.445	6.75747e-63	336372 PACid:16054646	Arabidopsis lyrata
Pennycress_contig_24686_AC_38.39	1	35	52	112	65.4698	4.2659e-11	336919 PACid:16052702	Arabidopsis lyrata
Pennycress_contig_31557_AC_10.55	1	43	64	91	80.1073	3.89404e-17	337008 PACid:16056089	Arabidopsis lyrata
Pennycress_contig_22434_AC_21.22	2	74	82	175	292.738	9.20531e-117	337011 PACid:16041568	Arabidopsis lyrata
Pennycress_contig_19679_AC_84.87	1	52	64	125	108.227	1.82944e-27	337040 PACid:16060664	Arabidopsis lyrata
Pennycress_contig_33608_AC_23.18	1	79	95	19	31.187	0.706297	337082 PACid:16041919	Arabidopsis lyrata
Pennycress_contig_9008_AC_117.47	1	88	95	331	578.17	0	337406 PACid:16059658	Arabidopsis lyrata
Pennycress_contig_11246_AC_65.73	1	87	92	224	307.375	5.50097e-102	337408 PACid:16042042	Arabidopsis lyrata
Pennycress_contig_21906_AC_43.06	1	80	83	59	68.1662	4.55044e-12	337527 PACid:16063843	Arabidopsis lyrata
Pennycress_contig_1096_AC_361.75	1	79	85	373	612.068	0	337560 PACid:16048082	Arabidopsis lyrata
Pennycress_contig_821_AC_1978.58	1	58	64	131	149.828	2.59882e-42	337565 PACid:16037308	Arabidopsis lyrata
Pennycress_contig_1154_AC_4757.24	1	72	80	342	476.093	2.14208e-164	337565 PACid:16037308	Arabidopsis lyrata
Pennycress_contig_6356_AC_871.43	1	73	82	341	490.345	3.90756e-171	337565 PACid:16037308	Arabidopsis lyrata
Pennycress_contig_8914_AC_4932.57	2	69	75	103	146.747	2.02053e-42	337565 PACid:16037308	Arabidopsis lyrata
Pennycress_contig_13570_AC_333.42	1	77	83	343	501.901	1.59295e-176	337565 PACid:16037308	Arabidopsis lyrata
Pennycress_contig_31254_AC_61.98	1	94	94	18	36.965	0.0250977	338071 PACid:16045307	Arabidopsis lyrata
Pennycress_contig_22106_AC_28.40	1	34	52	79	29.261	9.28117	338250 PACid:16062716	Arabidopsis lyrata
Pennycress_contig_31916_AC_16.56	1	74	85	117	175.637	8.36522e-51	338250 PACid:16062716	Arabidopsis lyrata
Pennycress_contig_33576_AC_10.41	2	75	92	60	106.686	6.3874e-45	338258 PACid:16055549	Arabidopsis lyrata
Pennycress_contig_8970_AC_45.35	4	93	95	362	505.368	0	338322 PACid:16035580	Arabidopsis lyrata
Pennycress_contig_18229_AC_52.01	5	90	95	261	452.981	0	338327 PACid:16045996	Arabidopsis lyrata
Pennycress_contig_26523_AC_11.88	1	32	65	34	28.4906	3.65844	338342 PACid:16040185	Arabidopsis lyrata
Pennycress_contig_5308_AC_50.18	3	60	69	278	287.345	3.6838e-87	338459 PACid:16038367	Arabidopsis lyrata
Pennycress_contig_23803_AC_75.57	2	52	58	89	53.1434	9.94596e-10	338726 PACid:16037072	Arabidopsis lyrata
Pennycress_contig_19806_AC_36.91	1	52	76	29	35.039	0.0340362	338900 PACid:16048224	Arabidopsis lyrata
Pennycress_contig_13474_AC_84.85	2	58	73	209	229.95	2.2696e-70	338919 PACid:16037004	Arabidopsis lyrata
Pennycress_contig_17619_AC_13.86	2	57	71	107	71.2478	6.65352e-14	338955 PACid:16064927	Arabidopsis lyrata
Pennycress_contig_2405_AC_381.49	1	87	92	748	1237.63	0	338999 PACid:16054315	Arabidopsis lyrata
Pennycress_contig_26205_AC_112.87	1	35	47	74	31.9574	2.22433	338999 PACid:16054315	Arabidopsis lyrata
Pennycress_contig_4451_AC_92.50	1	84	90	1032	1711.04	0	339138 PACid:16045919	Arabidopsis lyrata
Pennycress_contig_32442_AC_5.18	4	96	98	57	113.62	1.16049e-50	339169 PACid:16057870	Arabidopsis lyrata
Pennycress_contig_24148_AC_19.33	1	47	67	29	31.187	0.499318	339769 PACid:16043665	Arabidopsis lyrata
Pennycress_contig_31401_AC_31.76	2	100	100	20	45.4394	1.68507e-05	339769 PACid:16043665	Arabidopsis lyrata
Pennycress_contig_33145_AC_14.29	2	100	100	20	45.8246	2.23315e-05	339800 PACid:16043436	Arabidopsis lyrata
Pennycress_contig_16592_AC_466.63	1	92	97	101	169.474	1.47379e-52	339915 PACid:16066094	Arabidopsis lyrata
Pennycress_contig_18910_AC_106.40	1	89	94	243	454.907	3.20376e-160	340150 PACid:16060009	Arabidopsis lyrata
Pennycress_contig_16337_AC_216.72	1	90	93	367	655.21	0	340195 PACid:16061676	Arabidopsis lyrata
Pennycress_contig_9689_AC_172.98	2	92	95	590	1071.61	0	340294 PACid:16034166	Arabidopsis lyrata
Pennycress_contig_27208_AC_9.54	1	46	61	82	57.7658	3.65513e-09	340386 PACid:16064524	Arabidopsis lyrata
Pennycress_contig_27176_AC_24.56	1	38	42	63	58.5362	5.86934e-10	340533 PACid:16062496	Arabidopsis lyrata
Pennycress_contig_24602_AC_24.52	1	51	60	177	135.191	3.76329e-37	340541 PACid:16034983	Arabidopsis lyrata
Pennycress_contig_24792_AC_223.65	1	100	100	76	151.369	1.3675e-43	340770 PACid:16037790	Arabidopsis lyrata
Pennycress_contig_17149_AC_159.20	1	37	58	38	30.4166	2.12093	341076 PACid:16055825	Arabidopsis lyrata
Pennycress_contig_22224_AC_8.14	1	30	46	73	29.6462	3.09695	341194 PACid:16054223	Arabidopsis lyrata
Pennycress_contig_31106_AC_13.05	2	61	81	80	101.293	2.5146e-36	341728 PACid:16063257	Arabidopsis lyrata
Pennycress_contig_29159_AC_38.98	1	46	61	28	29.261	2.04216	341806 PACid:16034525	Arabidopsis lyrata
Pennycress_contig_6336_AC_118.59	1	81	88	290	465.307	1.49324e-163	341872 PACid:16061603	Arabidopsis lyrata
Pennycress_contig_3253_AC_219.59	1	87	92	750	1302.73	0	341904 PACid:16036408	Arabidopsis lyrata
Pennycress_contig_13719_AC_20.12	1	71	81	370	526.168	0	342290 PACid:16054973	Arabidopsis lyrata
Pennycress_contig_33252_AC_6.54	1	30	48	60	28.4906	6.97998	342398 PACid:16049931	Arabidopsis lyrata
Pennycress_contig_31493_AC_9.90	1	34	53	47	33.8834	0.118762	342502 PACid:16049309	Arabidopsis lyrata
Pennycress_contig_10478_AC_132.07	1	82	89	420	563.918	0	342541 PACid:16062608	Arabidopsis lyrata
Pennycress_contig_31910_AC_19.13	1	84	87	131	146.747	3.37072e-38	342636 PACid:16054761	Arabidopsis lyrata
Pennycress_contig_25393_AC_26.61	1	74	82	246	271.937	7.3357e-89	342651 PACid:16033815	Arabidopsis lyrata
Pennycress_contig_8733_AC_441.44	1	33	45	68	30.8018	7.42404	342668 PACid:16054726	Arabidopsis lyrata
Pennycress_contig_17193_AC_361.59	1	31	54	48	33.8834	0.147114	342844 PACid:16049462	Arabidopsis lyrata
Pennycress_contig_28593_AC_19.44	1	52	83	23	31.5722	1.06739	342948 PACid:16038458	Arabidopsis lyrata
Pennycress_contig_24065_AC_11.74	1	30	47	93	29.261	9.28826	343293 PACid:16035985	Arabidopsis lyrata
Pennycress_contig_23965_AC_11.12	1	92	96	104	201.06	4.59272e-62	343529 PACid:16049092	Arabidopsis lyrata
Pennycress_contig_33355_AC_10.83	1	82	88	205	230.335	9.00445e-75	343604 PACid:16054601	Arabidopsis lyrata
Pennycress_contig_23243_AC_14.52	2	95	98	60	121.324	8.17051e-57	343837 PACid:16050838	Arabidopsis lyrata
Pennycress_contig_26853_AC_23.10	1	30	47	67	31.187	3.28805	344010 PACid:16042484	Arabidopsis lyrata
Pennycress_contig_27547_AC_9.45	1	40	44	43	28.4906	4.40784	344308 PACid:16047857	Arabidopsis lyrata
Pennycress_contig_26123_AC_25.02	2	90	95	36	48.9062	6.79066e-06	344326 PACid:16042963	Arabidopsis lyrata
Pennycress_contig_23807_AC_19.21	2	96	98	163	251.136	1.08489e-94	344480 PACid:16040996	Arabidopsis lyrata
Pennycress_contig_15492_AC_28.70	1	86	93	526	865.529	0	344647 PACid:16043180	Arabidopsis lyrata
Pennycress_contig_13893_AC_368.90	1	90	92	391	697.967	0	344719 PACid:16047230	Arabidopsis lyrata
Pennycress_contig_25390_AC_96.13	1	46	68	28	29.261	3.4269	344958 PACid:16036606	Arabidopsis lyrata
Pennycress_contig_16133_AC_38.35	2	86	93	744	1253.04	0	344999 PACid:16063106	Arabidopsis lyrata
Pennycress_contig_29668_AC_16.82	2	86	95	219	253.447	3.17335e-76	345267 PACid:16062900	Arabidopsis lyrata
Pennycress_contig_29580_AC_47.87	1	95	100	21	50.447	1.78097e-07	345443 PACid:16039510	Arabidopsis lyrata
Pennycress_contig_9945_AC_11.52	1	38	51	61	31.9574	0.421408	345468 PACid:16039583	Arabidopsis lyrata
Pennycress_contig_16862_AC_37.14	1	60	74	98	89.7373	7.60272e-22	345495 PACid:16064680	Arabidopsis lyrata
Pennycress_contig_17946_AC_15.09	2	45	70	40	38.5058	2.42061e-06	345659 PACid:16042476	Arabidopsis lyrata
Pennycress_contig_846_AC_614.04	1	56	69	305	337.421	4.25361e-113	345820 PACid:16047067	Arabidopsis lyrata
Pennycress_contig_14366_AC_90.36	2	55	68	236	250.366	1.04664e-82	345820 PACid:16047067	Arabidopsis lyrata
Pennycress_contig_13689_AC_297.06	1	88	95	237	353.214	2.58301e-120	345995 PACid:16033981	Arabidopsis lyrata
Pennycress_contig_27197_AC_19.46	2	91	96	248	441.425	4.95012e-152	346095 PACid:16041869	Arabidopsis lyrata
Pennycress_contig_31372_AC_8.08	2	79	87	175	196.438	4.13354e-59	346095 PACid:16041869	Arabidopsis lyrata
Pennycress_contig_24682_AC_34.83	4	89	97	251	392.504	3.68919e-180	346366 PACid:16036040	Arabidopsis lyrata
Pennycress_contig_26354_AC_4.91	1	50	64	111	95.1301	1.16941e-22	346366 PACid:16036040	Arabidopsis lyrata
Pennycress_contig_4675_AC_157.42	1	72	81	484	673.7	0	346626 PACid:16053997	Arabidopsis lyrata
Pennycress_contig_7952_AC_26.29	1	91	92	202	330.102	2.0199e-113	346639 PACid:16051032	Arabidopsis lyrata
Pennycress_contig_15835_AC_249.97	11	56	82	139	125.946	8.36174e-73	346720 PACid:16055372	Arabidopsis lyrata
Pennycress_contig_488_AC_682.03	1	69	78	269	330.487	6.66895e-110	346730 PACid:16041245	Arabidopsis lyrata
Pennycress_contig_5827_AC_926.34	1	90	96	196	381.333	1.67953e-131	346793 PACid:16036820	Arabidopsis lyrata
Pennycress_contig_32908_AC_21.74	1	21	46	70	30.0314	2.92611	347008 PACid:16033935	Arabidopsis lyrata
Pennycress_contig_33723_AC_8.94	1	37	53	59	45.8246	8.06724e-06	347353 PACid:16048810	Arabidopsis lyrata
Pennycress_contig_15632_AC_60.87	1	35	60	47	32.7278	1.14471	347478 PACid:16065797	Arabidopsis lyrata
Pennycress_contig_14915_AC_267.60	1	100	100	47	59.6918	3.23443e-10	347608 PACid:16053607	Arabidopsis lyrata
Pennycress_contig_16835_AC_108.85	1	38	53	47	31.5722	1.08228	347836 PACid:16058594	Arabidopsis lyrata
Pennycress_contig_18539_AC_111.73	1	92	96	114	199.519	4.07525e-63	347985 PACid:16054301	Arabidopsis lyrata
Pennycress_contig_4750_AC_4473.39	1	76	85	342	543.502	0	348033 PACid:16051796	Arabidopsis lyrata
Pennycress_contig_32926_AC_7.33	1	42	61	34	31.5722	0.409971	348104 PACid:16045847	Arabidopsis lyrata
Pennycress_contig_20057_AC_13.61	2	90	92	86	156.377	1.12367e-52	348107 PACid:16035005	Arabidopsis lyrata
Pennycress_contig_15584_AC_36.83	11	80	87	120	135.191	1.04048e-76	348150 PACid:16061068	Arabidopsis lyrata
Pennycress_contig_5049_AC_164.60	1	83	90	679	1077	0	348307 PACid:16057698	Arabidopsis lyrata
Pennycress_contig_23338_AC_10.61	1	77	85	197	312.768	1.02899e-106	348323 PACid:16043107	Arabidopsis lyrata
Pennycress_contig_28727_AC_43.61	1	82	94	33	57.7658	9.22797e-10	348567 PACid:16036520	Arabidopsis lyrata
Pennycress_contig_3941_AC_979.45	1	91	94	278	491.886	4.98127e-174	348614 PACid:16054121	Arabidopsis lyrata
Pennycress_contig_16001_AC_30.90	1	70	78	112	151.369	1.69443e-45	349127 PACid:16055107	Arabidopsis lyrata
Pennycress_contig_22042_AC_67.79	1	76	79	32	50.447	3.73117e-07	349295 PACid:16051513	Arabidopsis lyrata
Pennycress_contig_23253_AC_62.42	1	75	84	32	54.6842	1.50478e-08	349295 PACid:16051513	Arabidopsis lyrata
Pennycress_contig_14715_AC_125.02	1	91	95	443	810.446	0	349416 PACid:16059123	Arabidopsis lyrata
Pennycress_contig_32917_AC_20.37	1	33	51	55	31.187	0.545297	349486 PACid:16049623	Arabidopsis lyrata
Pennycress_contig_27124_AC_5.65	1	29	55	55	28.4906	6.98926	349536 PACid:16039477	Arabidopsis lyrata
Pennycress_contig_2316_AC_258.08	1	85	92	248	418.698	3.00621e-145	349548 PACid:16050237	Arabidopsis lyrata
Pennycress_contig_23424_AC_24.09	2	67	71	110	87.8113	3.48825e-21	349833 PACid:16052564	Arabidopsis lyrata
Pennycress_contig_19279_AC_6.46	1	30	56	54	28.8758	4.09187	349957 PACid:16042338	Arabidopsis lyrata
Pennycress_contig_30763_AC_15.99	1	30	45	71	33.113	0.233571	349990 PACid:16040244	Arabidopsis lyrata
Pennycress_contig_26840_AC_10.30	1	28	46	111	31.9574	1.45733	350003 PACid:16044307	Arabidopsis lyrata
Pennycress_contig_29704_AC_18.89	2	79	84	50	80.1073	1.51373e-16	350108 PACid:16042066	Arabidopsis lyrata
Pennycress_contig_31559_AC_5.55	1	74	83	23	32.3426	0.2419	350108 PACid:16042066	Arabidopsis lyrata
Pennycress_contig_14465_AC_62.59	1	90	95	315	592.423	0	350326 PACid:16051320	Arabidopsis lyrata
Pennycress_contig_23120_AC_24.09	1	86	95	21	41.9726	0.000266731	350338 PACid:16063272	Arabidopsis lyrata
Pennycress_contig_23639_AC_27.20	1	85	91	490	691.419	0	350602 PACid:16047170	Arabidopsis lyrata
Pennycress_contig_26275_AC_31.09	1	31	46	216	75.0998	1.7569e-13	351066 PACid:16052068	Arabidopsis lyrata
Pennycress_contig_24103_AC_25.85	1	31	49	49	33.113	0.562196	351167 PACid:16058072	Arabidopsis lyrata
Pennycress_contig_21376_AC_125.39	1	89	94	239	377.096	1.03589e-128	351315 PACid:16051542	Arabidopsis lyrata
Pennycress_contig_15958_AC_211.26	2	67	86	37	58.5362	4.27848e-14	351655 PACid:16059425	Arabidopsis lyrata
Pennycress_contig_23574_AC_17.61	1	32	51	53	29.261	7.55617	351661 PACid:16058901	Arabidopsis lyrata
Pennycress_contig_23925_AC_28.81	1	32	52	83	55.8398	1.54909e-09	351828 PACid:16064864	Arabidopsis lyrata
Pennycress_contig_27900_AC_25.10	2	76	100	38	42.743	6.60209e-08	352131 PACid:16062582	Arabidopsis lyrata
Pennycress_contig_25912_AC_11.53	1	64	67	96	107.071	3.7224e-28	352398 PACid:16051570	Arabidopsis lyrata
Pennycress_contig_12742_AC_118.21	1	66	75	233	310.071	1.70199e-102	352454 PACid:16053697	Arabidopsis lyrata
Pennycress_contig_31218_AC_19.37	1	81	89	202	345.51	1.06383e-112	352546 PACid:16039367	Arabidopsis lyrata
Pennycress_contig_26241_AC_27.52	2	100	100	21	53.1434	4.57521e-08	352843 PACid:16041554	Arabidopsis lyrata
Pennycress_contig_6315_AC_280.10	1	94	95	351	581.637	0	353011 PACid:16056292	Arabidopsis lyrata
Pennycress_contig_8495_AC_251.32	1	86	91	694	1217.22	0	353047 PACid:16059751	Arabidopsis lyrata
Pennycress_contig_10049_AC_684.62	1	85	91	325	501.13	6.62162e-177	353127 PACid:16060384	Arabidopsis lyrata
Pennycress_contig_19688_AC_304.42	1	91	96	152	294.664	2.62732e-98	353160 PACid:16058671	Arabidopsis lyrata
Pennycress_contig_20790_AC_31.59	1	100	100	22	48.1358	1.37069e-06	353160 PACid:16058671	Arabidopsis lyrata
Pennycress_contig_22021_AC_22.67	1	86	92	565	988.793	0	353449 PACid:16050105	Arabidopsis lyrata
Pennycress_contig_21743_AC_25.31	1	83	91	23	44.669	0.00019723	353559 PACid:16050562	Arabidopsis lyrata
Pennycress_contig_33073_AC_7.58	2	81	94	53	86.2705	3.04247e-31	353622 PACid:16047456	Arabidopsis lyrata
Pennycress_contig_14140_AC_259.87	2	89	93	516	862.448	0	353746 PACid:16045845	Arabidopsis lyrata
Pennycress_contig_5879_AC_476.58	1	100	100	123	254.218	1.23944e-81	354168 PACid:16051046	Arabidopsis lyrata
Pennycress_contig_15467_AC_112.01	1	90	94	841	1486.47	0	354710 PACid:16044359	Arabidopsis lyrata
Pennycress_contig_12341_AC_83.46	2	71	95	692	748.429	0	354789 PACid:16063166	Arabidopsis lyrata
Pennycress_contig_25990_AC_13.63	1	30	47	43	28.8758	8.9907	354804 PACid:16041035	Arabidopsis lyrata
Pennycress_contig_24446_AC_185.68	1	88	94	32	58.5362	8.99527e-10	355136 PACid:16057254	Arabidopsis lyrata
Pennycress_contig_10079_AC_81.77	1	89	94	1391	2571.19	0	355259 PACid:16036991	Arabidopsis lyrata
Pennycress_contig_1954_AC_341.09	3	61	71	208	184.111	5.28964e-53	355334 PACid:16057473	Arabidopsis lyrata
Pennycress_contig_9736_AC_491.76	2	93	99	74	138.658	3.65594e-61	355343 PACid:16054956	Arabidopsis lyrata
Pennycress_contig_27055_AC_25.78	1	84	91	408	709.138	0	355442 PACid:16042690	Arabidopsis lyrata
Pennycress_contig_20150_AC_90.68	1	68	75	645	717.227	0	355453 PACid:16048292	Arabidopsis lyrata
Pennycress_contig_6079_AC_380.58	13	90	100	41	50.0618	2.08162e-18	355525 PACid:16048223	Arabidopsis lyrata
Pennycress_contig_23825_AC_18.80	1	42	60	45	31.187	4.57546	355547 PACid:16053328	Arabidopsis lyrata
Pennycress_contig_9575_AC_325.97	2	61	72	493	539.265	0	355852 PACid:16040040	Arabidopsis lyrata
Pennycress_contig_28870_AC_16.61	2	90	97	408	746.503	0	356111 PACid:16050429	Arabidopsis lyrata
Pennycress_contig_1296_AC_227.43	1	87	94	478	788.104	0	356279 PACid:16037338	Arabidopsis lyrata
Pennycress_contig_15063_AC_11.84	1	100	100	15	33.4982	0.268943	356389 PACid:16048795	Arabidopsis lyrata
Pennycress_contig_20783_AC_191.79	2	94	100	59	78.5666	2.18963e-15	356389 PACid:16048795	Arabidopsis lyrata
Pennycress_contig_12429_AC_186.91	1	90	94	683	1184.09	0	356484 PACid:16055723	Arabidopsis lyrata
Pennycress_contig_21788_AC_30.81	3	43	55	96	45.8246	2.98099e-08	357096 PACid:16050518	Arabidopsis lyrata
Pennycress_contig_30816_AC_28.41	1	95	100	21	45.0542	2.25745e-06	357563 PACid:16061883	Arabidopsis lyrata
Pennycress_contig_27557_AC_37.49	1	88	92	318	468.003	4.76044e-164	357679 PACid:16055406	Arabidopsis lyrata
Pennycress_contig_28218_AC_17.63	1	37	49	57	31.5722	0.682121	357728 PACid:16052081	Arabidopsis lyrata
Pennycress_contig_21917_AC_61.42	2	71	77	139	167.933	7.18505e-63	357916 PACid:16037889	Arabidopsis lyrata
Pennycress_contig_32532_AC_8.52	1	85	92	89	156.377	2.59273e-48	358204 PACid:16064969	Arabidopsis lyrata
Pennycress_contig_14425_AC_199.30	1	78	88	208	305.449	5.98953e-96	358235 PACid:16059111	Arabidopsis lyrata
Pennycress_contig_18218_AC_472.18	1	79	91	183	299.286	6.3469e-94	358235 PACid:16059111	Arabidopsis lyrata
Pennycress_contig_31197_AC_20.41	1	93	97	286	503.056	5.38517e-179	358240 PACid:16045155	Arabidopsis lyrata
Pennycress_contig_31387_AC_10.47	1	68	74	37	55.8398	9.58941e-09	358384 PACid:16061782	Arabidopsis lyrata
Pennycress_contig_25466_AC_28.31	1	58	73	81	61.6178	8.35155e-12	358507 PACid:16055790	Arabidopsis lyrata
Pennycress_contig_4971_AC_439.33	1	92	94	615	1071.61	0	358659 PACid:16060165	Arabidopsis lyrata
Pennycress_contig_24812_AC_37.74	2	66	75	140	163.31	3.12461e-43	358659 PACid:16060165	Arabidopsis lyrata
Pennycress_contig_9999_AC_245.30	1	91	95	375	701.434	0	358729 PACid:16038282	Arabidopsis lyrata
Pennycress_contig_22775_AC_7.47	1	90	95	21	43.5134	1.9898e-05	358798 PACid:16051972	Arabidopsis lyrata
Pennycress_contig_30773_AC_10.85	1	30	47	112	54.6842	7.37254e-09	359049 PACid:16038060	Arabidopsis lyrata
Pennycress_contig_24765_AC_36.15	1	83	88	114	162.155	1.53178e-49	359421 PACid:16049282	Arabidopsis lyrata
Pennycress_contig_17148_AC_237.38	1	31	60	51	30.8018	1.05915	470048 PACid:16065401	Arabidopsis lyrata
Pennycress_contig_704_AC_136.08	1	95	100	21	43.8986	3.95507e-05	470058 PACid:16062222	Arabidopsis lyrata
Pennycress_contig_4602_AC_1477.59	1	96	99	236	464.537	5.64098e-163	470094 PACid:16043959	Arabidopsis lyrata
Pennycress_contig_6469_AC_612.93	1	99	100	283	574.704	0	470115 PACid:16062798	Arabidopsis lyrata
Pennycress_contig_4762_AC_440.45	1	97	98	473	884.789	0	470125 PACid:16053246	Arabidopsis lyrata
Pennycress_contig_254_AC_647.57	1	95	97	458	816.224	0	470145 PACid:16050092	Arabidopsis lyrata
Pennycress_contig_27253_AC_38.02	1	84	88	25	51.2174	2.27385e-07	470155 PACid:16047984	Arabidopsis lyrata
Pennycress_contig_16238_AC_534.51	1	94	97	219	362.844	5.08731e-125	470194 PACid:16038389	Arabidopsis lyrata
Pennycress_contig_15590_AC_54.69	4	86	90	112	182.185	3.61769e-88	470196 PACid:16052219	Arabidopsis lyrata
Pennycress_contig_20882_AC_55.24	1	83	89	525	882.093	0	470196 PACid:16052219	Arabidopsis lyrata
Pennycress_contig_32238_AC_9.21	1	100	100	23	53.5286	4.49669e-08	470222 PACid:16048407	Arabidopsis lyrata
Pennycress_contig_20288_AC_58.16	1	90	95	250	461.07	5.1108e-163	470228 PACid:16062270	Arabidopsis lyrata
Pennycress_contig_22308_AC_33.48	1	86	96	28	52.373	4.19115e-08	470229 PACid:16036751	Arabidopsis lyrata
Pennycress_contig_22108_AC_29.29	1	94	98	244	432.565	4.91523e-152	470286 PACid:16054537	Arabidopsis lyrata
Pennycress_contig_15546_AC_553.92	1	92	94	246	465.307	2.38621e-163	470303 PACid:16053836	Arabidopsis lyrata
Pennycress_contig_19486_AC_34.45	1	38	48	44	33.4982	0.810204	470308 PACid:16048921	Arabidopsis lyrata
Pennycress_contig_2470_AC_267.65	1	94	97	309	571.237	0	470333 PACid:16061085	Arabidopsis lyrata
Pennycress_contig_9876_AC_1772.07	2	84	92	132	211.46	5.29487e-67	470338 PACid:16061398	Arabidopsis lyrata
Pennycress_contig_28008_AC_45.02	1	95	95	20	41.2022	0.000516136	470338 PACid:16061398	Arabidopsis lyrata
Pennycress_contig_15991_AC_46.37	1	98	99	165	249.21	6.40761e-83	470341 PACid:16049098	Arabidopsis lyrata
Pennycress_contig_19898_AC_29.93	3	88	96	48	93.5893	1.14529e-27	470369 PACid:16056641	Arabidopsis lyrata
Pennycress_contig_30800_AC_22.42	2	100	100	18	37.7354	0.00883438	470382 PACid:16041621	Arabidopsis lyrata
Pennycress_contig_8313_AC_3071.90	1	32	62	37	29.6462	5.1522	470387 PACid:16043999	Arabidopsis lyrata
Pennycress_contig_7314_AC_286.77	1	93	97	228	417.157	7.98457e-146	470401 PACid:16057645	Arabidopsis lyrata
Pennycress_contig_6486_AC_1461.09	1	90	94	610	1132.86	0	470417 PACid:16051725	Arabidopsis lyrata
Pennycress_contig_31439_AC_8.57	2	93	95	130	192.971	3.0622e-70	470425 PACid:16054445	Arabidopsis lyrata
Pennycress_contig_9375_AC_394.12	1	87	92	239	370.933	4.15737e-126	470436 PACid:16066204	Arabidopsis lyrata
Pennycress_contig_17696_AC_146.55	1	90	93	449	790.801	0	470467 PACid:16053608	Arabidopsis lyrata
Pennycress_contig_30036_AC_26.27	1	86	92	342	603.594	0	470502 PACid:16035319	Arabidopsis lyrata
Pennycress_contig_15827_AC_68.29	1	95	97	196	368.237	1.56814e-121	470505 PACid:16052014	Arabidopsis lyrata
Pennycress_contig_19601_AC_18.26	1	92	95	290	558.14	0	470549 PACid:16046519	Arabidopsis lyrata
Pennycress_contig_25749_AC_7.62	1	70	83	23	35.4242	0.0222427	470549 PACid:16046519	Arabidopsis lyrata
Pennycress_contig_27500_AC_14.77	1	93	98	118	159.073	5.86849e-46	470563 PACid:16047516	Arabidopsis lyrata
Pennycress_contig_28227_AC_10.16	2	93	98	153	303.908	1.09695e-99	470563 PACid:16047516	Arabidopsis lyrata
Pennycress_contig_6286_AC_108.30	2	92	100	89	75.0998	1.14493e-24	470603 PACid:16057979	Arabidopsis lyrata
Pennycress_contig_22076_AC_302.94	1	49	57	30	28.8758	4.90003	470603 PACid:16057979	Arabidopsis lyrata
Pennycress_contig_19687_AC_290.30	1	93	95	214	412.535	8.8899e-144	470618 PACid:16041633	Arabidopsis lyrata
Pennycress_contig_9348_AC_357.00	1	82	90	436	692.96	0	470624 PACid:16056155	Arabidopsis lyrata
Pennycress_contig_31205_AC_12.43	1	92	96	51	102.449	2.19027e-25	470629 PACid:16065738	Arabidopsis lyrata
Pennycress_contig_11438_AC_30.67	3	88	95	268	491.5	0	470649 PACid:16052739	Arabidopsis lyrata
Pennycress_contig_27107_AC_37.91	1	89	94	300	501.13	3.28783e-177	470653 PACid:16046664	Arabidopsis lyrata
Pennycress_contig_10783_AC_250.57	1	96	97	388	781.941	0	470656 PACid:16042928	Arabidopsis lyrata
Pennycress_contig_32777_AC_18.87	1	45	73	22	28.4906	4.77013	470684 PACid:16037200	Arabidopsis lyrata
Pennycress_contig_29144_AC_10.05	1	36	52	33	30.0314	2.46261	470704 PACid:16034512	Arabidopsis lyrata
Pennycress_contig_20389_AC_61.98	1	98	100	100	199.904	1.87141e-64	470705 PACid:16060085	Arabidopsis lyrata
Pennycress_contig_10535_AC_337.34	1	93	97	196	390.963	1.87605e-135	470724 PACid:16040444	Arabidopsis lyrata
Pennycress_contig_7403_AC_235.67	1	94	96	327	610.527	0	470726 PACid:16051377	Arabidopsis lyrata
Pennycress_contig_28734_AC_21.26	2	92	100	122	231.491	3.38525e-77	470733 PACid:16053330	Arabidopsis lyrata
Pennycress_contig_17719_AC_51.71	1	83	87	386	602.053	0	470736 PACid:16043488	Arabidopsis lyrata
Pennycress_contig_26816_AC_60.02	1	80	86	479	774.237	0	470742 PACid:16050333	Arabidopsis lyrata
Pennycress_contig_445_AC_2715.02	1	95	98	266	460.685	1.33165e-162	470751 PACid:16037822	Arabidopsis lyrata
Pennycress_contig_7198_AC_286.81	1	91	94	664	1223.38	0	470787 PACid:16050561	Arabidopsis lyrata
Pennycress_contig_5438_AC_482.75	1	85	91	1009	1692.94	0	470791 PACid:16063879	Arabidopsis lyrata
Pennycress_contig_10623_AC_452.17	1	90	92	88	162.925	4.46779e-46	470794 PACid:16052078	Arabidopsis lyrata
Pennycress_contig_14680_AC_35.77	1	65	76	129	156.762	4.96426e-46	470820 PACid:16041500	Arabidopsis lyrata
Pennycress_contig_24100_AC_139.43	1	81	89	145	140.198	6.02647e-40	470850 PACid:16058064	Arabidopsis lyrata
Pennycress_contig_10232_AC_88.10	1	79	88	277	464.537	7.9161e-164	470862 PACid:16062677	Arabidopsis lyrata
Pennycress_contig_14771_AC_80.12	1	88	94	735	1314.67	0	470863 PACid:16055563	Arabidopsis lyrata
Pennycress_contig_32248_AC_20.30	1	100	100	15	29.6462	1.20694	470883 PACid:16060736	Arabidopsis lyrata
Pennycress_contig_9178_AC_274.07	1	92	95	78	154.836	7.31996e-45	470906 PACid:16042415	Arabidopsis lyrata
Pennycress_contig_16827_AC_277.59	1	87	92	108	160.614	4.00306e-45	470937 PACid:16036616	Arabidopsis lyrata
Pennycress_contig_23518_AC_18.17	2	90	100	63	55.8398	1.11866e-14	470966 PACid:16061376	Arabidopsis lyrata
Pennycress_contig_20363_AC_10.07	1	38	50	56	30.0314	5.93929	471032 PACid:16049928	Arabidopsis lyrata
Pennycress_contig_16059_AC_276.13	1	93	97	155	306.99	1.23366e-100	471034 PACid:16064472	Arabidopsis lyrata
Pennycress_contig_25010_AC_64.78	1	80	84	25	44.669	2.34399e-05	471060 PACid:16040716	Arabidopsis lyrata
Pennycress_contig_1464_AC_1748.96	1	94	96	415	712.22	0	471063 PACid:16042657	Arabidopsis lyrata
Pennycress_contig_22808_AC_9.68	4	59	71	47	56.6102	4.80928e-29	471065 PACid:16058266	Arabidopsis lyrata
Pennycress_contig_19011_AC_86.26	1	72	81	624	798.119	0	471072 PACid:16045475	Arabidopsis lyrata
Pennycress_contig_26836_AC_6.52	1	41	62	29	28.8758	4.18776	471074 PACid:16063287	Arabidopsis lyrata
Pennycress_contig_22049_AC_34.65	1	100	100	21	48.1358	8.29484e-06	471081 PACid:16057425	Arabidopsis lyrata
Pennycress_contig_21360_AC_99.64	1	85	90	374	644.425	0	471082 PACid:16048418	Arabidopsis lyrata
Pennycress_contig_4489_AC_103.80	13	98	100	360	733.406	0	471101 PACid:16039293	Arabidopsis lyrata
Pennycress_contig_12828_AC_260.63	2	84	90	405	498.049	5.30365e-160	471143 PACid:16060421	Arabidopsis lyrata
Pennycress_contig_6339_AC_137.74	1	92	95	343	601.282	0	471147 PACid:16064926	Arabidopsis lyrata
Pennycress_contig_14394_AC_237.14	1	87	92	206	285.419	3.13942e-94	471161 PACid:16042011	Arabidopsis lyrata
Pennycress_contig_28619_AC_17.60	1	100	100	16	36.5798	0.0170209	471166 PACid:16064594	Arabidopsis lyrata
Pennycress_contig_15143_AC_362.21	2	86	94	98	184.111	9.1788e-62	471269 PACid:16035418	Arabidopsis lyrata
Pennycress_contig_15489_AC_87.48	1	84	90	404	687.567	0	471300 PACid:16047292	Arabidopsis lyrata
Pennycress_contig_25058_AC_21.84	3	86	90	153	279.641	1.10433e-89	471310 PACid:16040889	Arabidopsis lyrata
Pennycress_contig_12934_AC_30.81	2	86	94	252	441.81	3.83397e-180	471338 PACid:16054181	Arabidopsis lyrata
Pennycress_contig_31635_AC_17.72	2	100	100	22	46.9802	2.00339e-13	471340 PACid:16037534	Arabidopsis lyrata
Pennycress_contig_15491_AC_100.54	1	34	52	56	30.8018	3.61833	471348 PACid:16059170	Arabidopsis lyrata
Pennycress_contig_4625_AC_320.63	1	96	99	70	142.51	3.85997e-43	471390 PACid:16058191	Arabidopsis lyrata
Pennycress_contig_9173_AC_1389.02	1	97	99	280	567	0	471391 PACid:16058413	Arabidopsis lyrata
Pennycress_contig_17504_AC_62.88	1	81	92	26	49.6766	2.04749e-06	471404 PACid:16043155	Arabidopsis lyrata
Pennycress_contig_5045_AC_1539.86	1	98	99	379	706.442	0	471438 PACid:16054481	Arabidopsis lyrata
Pennycress_contig_392_AC_38.18	1	89	95	517	949.118	0	471468 PACid:16065935	Arabidopsis lyrata
Pennycress_contig_1082_AC_469.03	1	98	99	390	761.14	0	471515 PACid:16042980	Arabidopsis lyrata
Pennycress_contig_17377_AC_71.72	1	78	87	437	587.415	0	471532 PACid:16040977	Arabidopsis lyrata
Pennycress_contig_24226_AC_122.84	1	68	72	184	196.052	4.01049e-60	471542 PACid:16059920	Arabidopsis lyrata
Pennycress_contig_12298_AC_438.80	1	80	86	424	664.84	0	471548 PACid:16038786	Arabidopsis lyrata
Pennycress_contig_3662_AC_188.22	1	96	98	1448	2808.09	0	471559 PACid:16039148	Arabidopsis lyrata
Pennycress_contig_5589_AC_779.82	1	99	100	423	848.195	0	471561 PACid:16051865	Arabidopsis lyrata
Pennycress_contig_6880_AC_255.47	1	90	95	480	877.856	0	471564 PACid:16055505	Arabidopsis lyrata
Pennycress_contig_11858_AC_318.42	1	85	93	437	781.556	0	471603 PACid:16058241	Arabidopsis lyrata
Pennycress_contig_2396_AC_58.66	1	88	95	460	871.692	0	471616 PACid:16044567	Arabidopsis lyrata
Pennycress_contig_7401_AC_77.72	1	87	91	243	334.724	1.38772e-112	471638 PACid:16063135	Arabidopsis lyrata
Pennycress_contig_30973_AC_8.03	1	29	52	51	30.0314	2.9012	471678 PACid:16044797	Arabidopsis lyrata
Pennycress_contig_14088_AC_87.28	1	87	94	156	294.278	2.62343e-100	471683 PACid:16035081	Arabidopsis lyrata
Pennycress_contig_2777_AC_1672.21	1	97	100	99	195.282	3.23664e-62	471686 PACid:16061039	Arabidopsis lyrata
Pennycress_contig_18075_AC_25.35	2	100	100	21	39.6614	0.00035522	471686 PACid:16061039	Arabidopsis lyrata
Pennycress_contig_8110_AC_543.97	1	87	93	480	802.742	0	471708 PACid:16064717	Arabidopsis lyrata
Pennycress_contig_19481_AC_73.70	4	93	95	148	286.189	7.35865e-102	471713 PACid:16040487	Arabidopsis lyrata
Pennycress_contig_21686_AC_116.13	1	85	87	188	241.506	6.37895e-78	471733 PACid:16038809	Arabidopsis lyrata
Pennycress_contig_21561_AC_45.22	11	94	98	440	795.808	0	471752 PACid:16055137	Arabidopsis lyrata
Pennycress_contig_31917_AC_13.44	1	34	43	47	28.4906	5.4168	471760 PACid:16062023	Arabidopsis lyrata
Pennycress_contig_10346_AC_256.97	1	97	99	444	799.275	0	471800 PACid:16048207	Arabidopsis lyrata
Pennycress_contig_22798_AC_39.79	2	89	94	258	471.085	0	471808 PACid:16059440	Arabidopsis lyrata
Pennycress_contig_23399_AC_13.35	1	90	95	140	235.343	3.12935e-73	471812 PACid:16047034	Arabidopsis lyrata
Pennycress_contig_10817_AC_271.10	1	94	97	584	976.852	0	471910 PACid:16052193	Arabidopsis lyrata
Pennycress_contig_24128_AC_288.94	1	87	91	95	155.221	8.33176e-47	471916 PACid:16061806	Arabidopsis lyrata
Pennycress_contig_3660_AC_814.13	1	93	96	1011	1641.71	0	471925 PACid:16064131	Arabidopsis lyrata
Pennycress_contig_6572_AC_1183.24	1	96	98	238	447.588	1.20484e-157	471931 PACid:16047884	Arabidopsis lyrata
Pennycress_contig_7310_AC_186.44	1	94	96	228	412.535	5.61139e-144	471939 PACid:16058061	Arabidopsis lyrata
Pennycress_contig_25072_AC_14.06	1	78	84	221	231.106	1.03271e-73	471945 PACid:16052824	Arabidopsis lyrata
Pennycress_contig_24484_AC_374.81	1	85	93	107	197.593	5.00223e-64	471946 PACid:16059892	Arabidopsis lyrata
Pennycress_contig_6893_AC_304.88	2	94	98	224	313.538	1.2239e-93	471949 PACid:16050159	Arabidopsis lyrata
Pennycress_contig_7781_AC_254.61	2	88	93	223	353.984	2.77417e-145	471996 PACid:16054875	Arabidopsis lyrata
Pennycress_contig_100_AC_217.19	1	90	94	717	1310.05	0	472012 PACid:16035999	Arabidopsis lyrata
Pennycress_contig_26417_AC_24.03	1	100	100	21	45.8246	7.03303e-06	472066 PACid:16050931	Arabidopsis lyrata
Pennycress_contig_22639_AC_15.62	16	85	93	272	439.499	5.41747e-143	472068 PACid:16055030	Arabidopsis lyrata
Pennycress_contig_31823_AC_19.19	5	88	92	334	613.994	0	472068 PACid:16055030	Arabidopsis lyrata
Pennycress_contig_31946_AC_6.30	1	71	81	75	106.301	2.92841e-26	472068 PACid:16055030	Arabidopsis lyrata
Pennycress_contig_953_AC_155.32	1	76	83	986	1209.13	0	472083 PACid:16044669	Arabidopsis lyrata
Pennycress_contig_24379_AC_18.21	2	82	93	225	207.994	6.36816e-96	472101 PACid:16037387	Arabidopsis lyrata
Pennycress_contig_16923_AC_203.67	2	80	90	972	1488.78	0	472116 PACid:16058687	Arabidopsis lyrata
Pennycress_contig_17741_AC_47.06	1	83	89	524	745.732	0	472122 PACid:16053854	Arabidopsis lyrata
Pennycress_contig_24287_AC_16.76	2	79	89	82	89.3521	4.77961e-38	472127 PACid:16065199	Arabidopsis lyrata
Pennycress_contig_32035_AC_5.69	1	32	42	69	41.5874	0.000159243	472149 PACid:16053395	Arabidopsis lyrata
Pennycress_contig_23325_AC_36.05	1	86	91	22	43.1282	0.000114902	472158 PACid:16050190	Arabidopsis lyrata
Pennycress_contig_29951_AC_12.77	2	86	100	22	42.3578	0.000118386	472187 PACid:16052281	Arabidopsis lyrata
Pennycress_contig_4704_AC_678.86	1	95	98	251	458.759	6.52748e-161	472249 PACid:16054339	Arabidopsis lyrata
Pennycress_contig_25654_AC_33.07	3	100	100	24	48.1358	2.89281e-07	472278 PACid:16063847	Arabidopsis lyrata
Pennycress_contig_2464_AC_1702.91	1	88	92	112	124.79	2.77153e-33	472304 PACid:16048991	Arabidopsis lyrata
Pennycress_contig_14508_AC_32.43	1	73	80	465	651.744	0	472323 PACid:16040232	Arabidopsis lyrata
Pennycress_contig_18980_AC_136.39	1	98	98	51	63.1586	1.5124e-11	472326 PACid:16047072	Arabidopsis lyrata
Pennycress_contig_12238_AC_1208.10	1	93	95	211	408.683	1.13392e-142	472344 PACid:16041964	Arabidopsis lyrata
Pennycress_contig_26679_AC_21.52	1	84	90	267	384.8	1.87634e-132	472387 PACid:16042822	Arabidopsis lyrata
Pennycress_contig_16985_AC_13.00	1	80	85	58	80.1073	1.62871e-19	472389 PACid:16040644	Arabidopsis lyrata
Pennycress_contig_18004_AC_200.10	1	80	86	684	1000.73	0	472398 PACid:16061130	Arabidopsis lyrata
Pennycress_contig_2377_AC_1745.52	1	90	95	686	1206.43	0	472406 PACid:16063691	Arabidopsis lyrata
Pennycress_contig_14440_AC_374.57	1	92	99	157	310.842	1.86835e-105	472420 PACid:16058883	Arabidopsis lyrata
Pennycress_contig_15167_AC_304.41	1	92	94	97	182.956	2.73892e-56	472420 PACid:16058883	Arabidopsis lyrata
Pennycress_contig_22474_AC_59.93	2	85	95	67	100.138	3.85706e-25	472429 PACid:16061007	Arabidopsis lyrata
Pennycress_contig_1332_AC_454.53	1	92	94	596	1036.56	0	472436 PACid:16049100	Arabidopsis lyrata
Pennycress_contig_13129_AC_72.20	1	66	76	363	445.662	3.55052e-153	472499 PACid:16046697	Arabidopsis lyrata
Pennycress_contig_16834_AC_43.47	1	93	100	14	31.9574	1.14167	472530 PACid:16035814	Arabidopsis lyrata
Pennycress_contig_30087_AC_32.04	1	69	78	63	47.7506	4.5697e-07	472536 PACid:16042800	Arabidopsis lyrata
Pennycress_contig_19030_AC_125.90	2	81	93	93	69.707	2.64196e-20	472548 PACid:16061793	Arabidopsis lyrata
Pennycress_contig_3926_AC_595.87	1	97	98	98	188.734	2.70187e-61	472563 PACid:16038743	Arabidopsis lyrata
Pennycress_contig_7975_AC_459.67	1	85	94	147	265.774	6.48928e-89	472567 PACid:16058773	Arabidopsis lyrata
Pennycress_contig_30930_AC_11.01	2	65	75	198	263.848	8.0052e-86	472615 PACid:16053149	Arabidopsis lyrata
Pennycress_contig_839_AC_1333.45	1	91	95	387	628.632	0	472635 PACid:16043442	Arabidopsis lyrata
Pennycress_contig_5624_AC_69.13	1	54	66	79	87.8113	3.76007e-20	472641 PACid:16038689	Arabidopsis lyrata
Pennycress_contig_30363_AC_24.59	1	54	66	79	87.8113	4.2898e-20	472641 PACid:16038689	Arabidopsis lyrata
Pennycress_contig_31739_AC_8.57	1	49	69	49	59.3066	4.55941e-10	472641 PACid:16038689	Arabidopsis lyrata
Pennycress_contig_23858_AC_71.36	1	95	98	101	210.305	1.26305e-65	472649 PACid:16047553	Arabidopsis lyrata
Pennycress_contig_13915_AC_419.80	1	54	66	378	399.053	2.13232e-135	472658 PACid:16059317	Arabidopsis lyrata
Pennycress_contig_13815_AC_417.02	1	81	86	158	254.603	9.35521e-79	472677 PACid:16060443	Arabidopsis lyrata
Pennycress_contig_11737_AC_382.96	1	100	100	72	141.739	1.03402e-40	472704 PACid:16052211	Arabidopsis lyrata
Pennycress_contig_21985_AC_52.00	1	76	88	251	361.688	1.17094e-122	472711 PACid:16036238	Arabidopsis lyrata
Pennycress_contig_13879_AC_90.15	1	92	96	644	1204.5	0	472719 PACid:16044635	Arabidopsis lyrata
Pennycress_contig_31751_AC_11.72	2	100	100	67	92.0485	3.45202e-25	472749 PACid:16057017	Arabidopsis lyrata
Pennycress_contig_20451_AC_23.36	1	46	63	123	113.62	5.71685e-29	472784 PACid:16049331	Arabidopsis lyrata
Pennycress_contig_21234_AC_15.48	1	55	75	55	72.0182	6.64892e-15	472784 PACid:16049331	Arabidopsis lyrata
Pennycress_contig_20604_AC_135.80	1	77	84	149	112.849	1.362e-29	472797 PACid:16060207	Arabidopsis lyrata
Pennycress_contig_15107_AC_110.76	2	97	99	457	894.034	0	472799 PACid:16041640	Arabidopsis lyrata
Pennycress_contig_4655_AC_753.08	1	75	82	550	715.687	0	472806 PACid:16055699	Arabidopsis lyrata
Pennycress_contig_19326_AC_163.79	1	84	89	19	34.2686	0.560543	472808 PACid:16062876	Arabidopsis lyrata
Pennycress_contig_6734_AC_188.82	1	84	93	120	212.616	3.76698e-66	472836 PACid:16035552	Arabidopsis lyrata
Pennycress_contig_22652_AC_103.99	1	82	90	122	212.616	1.85809e-66	472836 PACid:16035552	Arabidopsis lyrata
Pennycress_contig_7248_AC_490.35	1	63	69	138	93.2041	5.62313e-21	472916 PACid:16050670	Arabidopsis lyrata
Pennycress_contig_11694_AC_145.70	1	93	96	168	286.96	1.51144e-87	472916 PACid:16050670	Arabidopsis lyrata
Pennycress_contig_25101_AC_17.14	1	65	74	108	147.517	3.7003e-43	472943 PACid:16038267	Arabidopsis lyrata
Pennycress_contig_16703_AC_251.92	1	88	94	168	270.781	1.90983e-81	472946 PACid:16057151	Arabidopsis lyrata
Pennycress_contig_7062_AC_2266.98	1	83	86	220	352.058	1.81065e-119	472949 PACid:16047759	Arabidopsis lyrata
Pennycress_contig_8909_AC_57.32	1	87	90	424	686.026	0	472970 PACid:16037032	Arabidopsis lyrata
Pennycress_contig_11042_AC_36.40	5	89	95	641	1087.79	0	472995 PACid:16042951	Arabidopsis lyrata
Pennycress_contig_18828_AC_40.98	1	90	95	1236	2136.69	0	472995 PACid:16042951	Arabidopsis lyrata
Pennycress_contig_3572_AC_599.15	1	94	97	545	1044.26	0	473000 PACid:16041958	Arabidopsis lyrata
Pennycress_contig_2739_AC_561.44	1	95	98	64	128.642	3.18213e-37	473023 PACid:16040987	Arabidopsis lyrata
Pennycress_contig_12961_AC_211.35	1	81	86	298	384.415	5.20901e-128	473042 PACid:16038428	Arabidopsis lyrata
Pennycress_contig_791_AC_363.64	2	88	92	403	692.575	0	473044 PACid:16047733	Arabidopsis lyrata
Pennycress_contig_2503_AC_3782.77	1	93	95	108	176.022	7.86241e-56	473046 PACid:16066390	Arabidopsis lyrata
Pennycress_contig_7589_AC_494.31	1	86	96	138	251.136	5.41814e-81	473078 PACid:16051564	Arabidopsis lyrata
Pennycress_contig_833_AC_1104.22	1	92	96	291	555.058	0	473170 PACid:16054232	Arabidopsis lyrata
Pennycress_contig_24341_AC_36.86	1	89	91	70	122.094	2.81918e-34	473182 PACid:16034074	Arabidopsis lyrata
Pennycress_contig_6735_AC_606.74	1	83	90	249	360.533	2.27217e-119	473207 PACid:16035944	Arabidopsis lyrata
Pennycress_contig_16020_AC_173.78	1	91	96	399	761.525	0	473227 PACid:16066393	Arabidopsis lyrata
Pennycress_contig_12033_AC_89.03	1	93	96	579	1014.6	0	473243 PACid:16065355	Arabidopsis lyrata
Pennycress_contig_8647_AC_221.66	1	73	77	188	293.893	1.30326e-90	473256 PACid:16063301	Arabidopsis lyrata
Pennycress_contig_12197_AC_225.74	2	90	94	107	194.512	3.54985e-73	473278 PACid:16048392	Arabidopsis lyrata
Pennycress_contig_19389_AC_341.49	1	97	100	118	233.417	1.07616e-74	473284 PACid:16044911	Arabidopsis lyrata
Pennycress_contig_28913_AC_23.06	2	95	100	20	43.1282	0.000172944	473284 PACid:16044911	Arabidopsis lyrata
Pennycress_contig_24229_AC_36.58	2	100	100	21	48.521	6.30247e-07	473334 PACid:16064285	Arabidopsis lyrata
Pennycress_contig_477_AC_861.43	1	80	87	350	482.641	2.98525e-166	473354 PACid:16058680	Arabidopsis lyrata
Pennycress_contig_28416_AC_20.05	1	33	62	63	42.743	1.68962e-05	473369 PACid:16036594	Arabidopsis lyrata
Pennycress_contig_24749_AC_287.04	1	72	80	87	114.005	8.35581e-32	473383 PACid:16060688	Arabidopsis lyrata
Pennycress_contig_6176_AC_1938.57	1	98	99	265	535.798	0	473387 PACid:16035490	Arabidopsis lyrata
Pennycress_contig_12725_AC_20.05	1	100	100	21	43.1282	4.01461e-05	473393 PACid:16051203	Arabidopsis lyrata
Pennycress_contig_30200_AC_10.81	1	27	51	96	29.6462	7.64287	473428 PACid:16052562	Arabidopsis lyrata
Pennycress_contig_17488_AC_25.94	1	35	54	52	37.3502	0.15921	473479 PACid:16045107	Arabidopsis lyrata
Pennycress_contig_27074_AC_10.39	3	93	97	121	226.098	4.3587e-138	473479 PACid:16045107	Arabidopsis lyrata
Pennycress_contig_26640_AC_25.24	1	57	58	51	87.0409	6.56676e-18	473496 PACid:16040918	Arabidopsis lyrata
Pennycress_contig_25649_AC_67.61	2	100	100	25	43.5134	0.00013748	473497 PACid:16063696	Arabidopsis lyrata
Pennycress_contig_12628_AC_306.82	1	94	98	380	735.717	0	473506 PACid:16043108	Arabidopsis lyrata
Pennycress_contig_28835_AC_19.80	1	90	100	21	43.5134	4.86623e-05	473508 PACid:16060275	Arabidopsis lyrata
Pennycress_contig_29903_AC_15.77	1	94	94	17	33.8834	0.119857	473550 PACid:16060217	Arabidopsis lyrata
Pennycress_contig_2312_AC_688.45	1	79	85	506	728.398	0	473593 PACid:16040489	Arabidopsis lyrata
Pennycress_contig_21075_AC_169.54	2	94	97	279	496.508	1.11201e-171	473598 PACid:16040069	Arabidopsis lyrata
Pennycress_contig_20201_AC_66.56	1	86	92	368	589.726	0	473608 PACid:16057707	Arabidopsis lyrata
Pennycress_contig_12109_AC_202.95	2	89	96	123	209.92	9.68108e-108	473659 PACid:16060777	Arabidopsis lyrata
Pennycress_contig_1443_AC_5172.64	1	96	98	318	628.246	0	473695 PACid:16060939	Arabidopsis lyrata
Pennycress_contig_11639_AC_201.42	1	88	94	588	964.526	0	473732 PACid:16034742	Arabidopsis lyrata
Pennycress_contig_17419_AC_40.27	1	98	98	249	388.267	7.05434e-133	473735 PACid:16065520	Arabidopsis lyrata
Pennycress_contig_7569_AC_1017.02	1	100	100	201	398.282	3.27979e-138	473785 PACid:16063171	Arabidopsis lyrata
Pennycress_contig_16022_AC_308.79	1	86	91	208	346.28	1.58157e-117	473852 PACid:16051226	Arabidopsis lyrata
Pennycress_contig_26461_AC_28.25	1	86	90	21	40.0466	0.00231665	473852 PACid:16051226	Arabidopsis lyrata
Pennycress_contig_7329_AC_301.23	1	90	93	525	835.099	0	473883 PACid:16057753	Arabidopsis lyrata
Pennycress_contig_27800_AC_53.13	1	46	62	211	197.978	4.61987e-61	473951 PACid:16054968	Arabidopsis lyrata
Pennycress_contig_18575_AC_102.74	1	86	91	568	797.349	0	473964 PACid:16062489	Arabidopsis lyrata
Pennycress_contig_27680_AC_62.41	1	78	89	79	108.997	1.18544e-29	473968 PACid:16051706	Arabidopsis lyrata
Pennycress_contig_33457_AC_8.18	1	60	84	25	36.965	0.00471508	473970 PACid:16047838	Arabidopsis lyrata
Pennycress_contig_12142_AC_168.22	1	94	99	486	937.176	0	473996 PACid:16040626	Arabidopsis lyrata
Pennycress_contig_24531_AC_45.41	1	100	100	26	58.151	4.26743e-10	473996 PACid:16040626	Arabidopsis lyrata
Pennycress_contig_23491_AC_31.76	1	79	87	179	255.758	2.84847e-84	474039 PACid:16040816	Arabidopsis lyrata
Pennycress_contig_16228_AC_100.32	1	85	91	551	941.414	0	474058 PACid:16051426	Arabidopsis lyrata
Pennycress_contig_32058_AC_16.04	2	83	88	213	327.02	2.71536e-111	474062 PACid:16059490	Arabidopsis lyrata
Pennycress_contig_4647_AC_670.49	3	67	82	74	66.2402	3.71459e-23	474074 PACid:16035318	Arabidopsis lyrata
Pennycress_contig_33175_AC_28.69	1	39	52	45	30.4166	1.33437	474113 PACid:16045239	Arabidopsis lyrata
Pennycress_contig_29397_AC_6.89	1	26	56	55	30.4166	0.657117	474138 PACid:16051964	Arabidopsis lyrata
Pennycress_contig_11732_AC_255.58	1	92	96	1154	2200.25	0	474163 PACid:16062859	Arabidopsis lyrata
Pennycress_contig_8017_AC_853.44	1	99	100	304	629.017	0	474164 PACid:16056296	Arabidopsis lyrata
Pennycress_contig_24837_AC_15.28	2	85	100	109	173.711	7.15138e-52	474186 PACid:16051654	Arabidopsis lyrata
Pennycress_contig_11262_AC_363.01	1	94	98	209	416.001	1.46927e-145	474199 PACid:16044274	Arabidopsis lyrata
Pennycress_contig_13106_AC_218.43	1	93	95	522	1006.13	0	474202 PACid:16051830	Arabidopsis lyrata
Pennycress_contig_32377_AC_13.36	1	86	93	99	176.792	1.30846e-55	474213 PACid:16064084	Arabidopsis lyrata
Pennycress_contig_32172_AC_8.56	1	48	70	40	34.2686	0.0936966	474214 PACid:16054737	Arabidopsis lyrata
Pennycress_contig_20939_AC_61.43	1	84	91	287	460.299	4.44347e-157	474278 PACid:16058847	Arabidopsis lyrata
Pennycress_contig_13094_AC_2787.95	1	86	96	70	135.191	1.23148e-39	474279 PACid:16053916	Arabidopsis lyrata
Pennycress_contig_29122_AC_23.65	1	95	95	22	50.0618	3.48059e-07	474290 PACid:16047299	Arabidopsis lyrata
Pennycress_contig_20323_AC_73.16	1	95	95	21	45.0542	2.43535e-06	474312 PACid:16062548	Arabidopsis lyrata
Pennycress_contig_6310_AC_753.42	1	93	96	923	1717.59	0	474357 PACid:16036305	Arabidopsis lyrata
Pennycress_contig_19357_AC_884.22	1	86	89	65	100.138	2.33558e-26	474395 PACid:16057493	Arabidopsis lyrata
Pennycress_contig_16530_AC_80.70	1	89	100	19	40.4318	0.000895902	474484 PACid:16044477	Arabidopsis lyrata
Pennycress_contig_29998_AC_12.10	1	35	54	48	28.8758	4.00723	474559 PACid:16063249	Arabidopsis lyrata
Pennycress_contig_8041_AC_313.37	1	98	99	448	829.706	0	474570 PACid:16051369	Arabidopsis lyrata
Pennycress_contig_20595_AC_27.54	2	88	95	307	426.787	0	474575 PACid:16050557	Arabidopsis lyrata
Pennycress_contig_17337_AC_156.85	1	87	95	94	127.487	7.59102e-36	474577 PACid:16037126	Arabidopsis lyrata
Pennycress_contig_26573_AC_16.74	1	30	52	50	30.0314	3.8379	474625 PACid:16045961	Arabidopsis lyrata
Pennycress_contig_21978_AC_79.04	1	82	87	402	612.838	0	474661 PACid:16056932	Arabidopsis lyrata
Pennycress_contig_23472_AC_66.70	1	68	75	69	74.3294	1.5697e-16	474673 PACid:16052069	Arabidopsis lyrata
Pennycress_contig_3523_AC_2699.06	1	94	96	463	835.484	0	474689 PACid:16041289	Arabidopsis lyrata
Pennycress_contig_16492_AC_114.52	2	83	89	103	142.124	1.64521e-39	474703 PACid:16048827	Arabidopsis lyrata
Pennycress_contig_27829_AC_25.07	1	77	86	22	40.0466	0.00760852	474728 PACid:16039843	Arabidopsis lyrata
Pennycress_contig_10015_AC_377.78	1	65	73	620	640.188	0	474768 PACid:16056624	Arabidopsis lyrata
Pennycress_contig_25767_AC_13.26	2	65	78	40	53.9138	1.50179e-09	474771 PACid:16036189	Arabidopsis lyrata
Pennycress_contig_15014_AC_324.52	1	82	88	473	766.533	0	474773 PACid:16050504	Arabidopsis lyrata
Pennycress_contig_8616_AC_706.65	1	96	98	146	249.595	1.48747e-78	474809 PACid:16060504	Arabidopsis lyrata
Pennycress_contig_33487_AC_13.81	1	88	88	24	47.3654	3.10529e-06	474842 PACid:16039950	Arabidopsis lyrata
Pennycress_contig_33786_AC_12.36	2	84	92	125	226.098	2.15131e-70	474859 PACid:16052092	Arabidopsis lyrata
Pennycress_contig_9287_AC_209.28	1	73	80	330	399.053	8.61412e-135	474883 PACid:16063670	Arabidopsis lyrata
Pennycress_contig_10768_AC_133.80	1	72	81	642	865.914	0	474884 PACid:16051065	Arabidopsis lyrata
Pennycress_contig_23627_AC_22.07	6	71	82	487	611.298	0	474889 PACid:16036458	Arabidopsis lyrata
Pennycress_contig_1769_AC_4986.60	1	77	83	132	156.377	9.41633e-46	474913 PACid:16055737	Arabidopsis lyrata
Pennycress_contig_23641_AC_116.34	1	30	44	64	31.5722	0.760799	474915 PACid:16041806	Arabidopsis lyrata
Pennycress_contig_22756_AC_9.21	1	95	95	21	43.5134	7.15013e-05	474949 PACid:16041229	Arabidopsis lyrata
Pennycress_contig_28849_AC_15.43	2	73	92	59	100.523	1.11251e-35	474953 PACid:16037489	Arabidopsis lyrata
Pennycress_contig_25705_AC_8.71	1	91	92	125	218.009	9.76053e-69	474957 PACid:16040960	Arabidopsis lyrata
Pennycress_contig_22981_AC_15.62	3	73	76	238	177.948	3.38994e-48	474976 PACid:16043024	Arabidopsis lyrata
Pennycress_contig_27948_AC_21.89	1	52	71	119	117.087	1.6829e-29	474976 PACid:16043024	Arabidopsis lyrata
Pennycress_contig_13381_AC_29.29	1	93	96	128	247.669	3.28912e-76	474991 PACid:16062003	Arabidopsis lyrata
Pennycress_contig_13756_AC_20.89	1	27	47	59	30.4166	7.57396	475008 PACid:16041548	Arabidopsis lyrata
Pennycress_contig_1809_AC_239.33	1	91	95	645	1109.36	0	475009 PACid:16039557	Arabidopsis lyrata
Pennycress_contig_21956_AC_270.05	1	79	88	155	239.58	1.38417e-78	475012 PACid:16043790	Arabidopsis lyrata
Pennycress_contig_10945_AC_1114.13	1	75	84	259	355.91	4.38405e-120	475033 PACid:16051829	Arabidopsis lyrata
Pennycress_contig_5347_AC_37.53	2	86	88	64	108.227	2.20443e-28	475042 PACid:16058265	Arabidopsis lyrata
Pennycress_contig_20046_AC_17.94	4	83	92	63	112.464	2.1888e-34	475042 PACid:16058265	Arabidopsis lyrata
Pennycress_contig_22686_AC_51.86	4	87	93	66	119.013	5.52604e-42	475042 PACid:16058265	Arabidopsis lyrata
Pennycress_contig_26106_AC_44.35	3	84	88	103	174.866	4.5808e-54	475042 PACid:16058265	Arabidopsis lyrata
Pennycress_contig_13504_AC_346.05	1	78	87	250	362.844	7.99004e-124	475056 PACid:16062979	Arabidopsis lyrata
Pennycress_contig_21039_AC_53.22	1	45	69	29	30.8018	2.44445	475068 PACid:16044696	Arabidopsis lyrata
Pennycress_contig_23386_AC_176.16	1	100	100	118	243.432	1.2158e-75	475077 PACid:16059692	Arabidopsis lyrata
Pennycress_contig_26602_AC_76.37	1	93	99	71	139.813	8.15035e-40	475079 PACid:16046202	Arabidopsis lyrata
Pennycress_contig_11631_AC_59.62	1	95	98	341	667.152	0	475099 PACid:16036187	Arabidopsis lyrata
Pennycress_contig_23863_AC_42.82	3	90	94	223	417.157	0	475124 PACid:16040896	Arabidopsis lyrata
Pennycress_contig_29741_AC_11.74	1	27	47	60	29.6462	4.70503	475137 PACid:16061541	Arabidopsis lyrata
Pennycress_contig_10373_AC_127.60	1	100	100	21	46.595	9.03403e-06	475161 PACid:16049251	Arabidopsis lyrata
Pennycress_contig_8179_AC_740.59	1	91	95	391	678.707	0	475169 PACid:16054690	Arabidopsis lyrata
Pennycress_contig_19605_AC_24.11	3	84	92	335	575.089	0	475181 PACid:16060147	Arabidopsis lyrata
Pennycress_contig_20959_AC_107.76	1	64	75	83	90.5077	1.39032e-21	475194 PACid:16051813	Arabidopsis lyrata
Pennycress_contig_5171_AC_323.23	1	81	85	637	847.81	0	475221 PACid:16051635	Arabidopsis lyrata
Pennycress_contig_996_AC_271.43	1	91	94	624	1082.78	0	475227 PACid:16036678	Arabidopsis lyrata
Pennycress_contig_7774_AC_632.37	1	95	98	381	662.144	0	475241 PACid:16047772	Arabidopsis lyrata
Pennycress_contig_11586_AC_240.22	1	91	94	157	252.292	7.44162e-81	475288 PACid:16047842	Arabidopsis lyrata
Pennycress_contig_21010_AC_281.25	1	100	100	16	37.7354	0.00722633	475305 PACid:16036757	Arabidopsis lyrata
Pennycress_contig_15087_AC_220.40	1	92	96	171	294.664	6.07569e-97	475312 PACid:16036522	Arabidopsis lyrata
Pennycress_contig_17640_AC_24.84	1	93	97	122	199.519	1.01479e-61	475312 PACid:16036522	Arabidopsis lyrata
Pennycress_contig_26416_AC_87.94	1	100	100	124	266.159	5.35515e-89	475327 PACid:16042132	Arabidopsis lyrata
Pennycress_contig_14162_AC_259.45	1	82	87	192	269.24	1.62726e-87	475354 PACid:16035782	Arabidopsis lyrata
Pennycress_contig_27797_AC_316.33	2	89	92	117	212.616	7.83144e-67	475376 PACid:16039577	Arabidopsis lyrata
Pennycress_contig_20480_AC_41.03	1	32	45	47	28.4906	3.80932	475383 PACid:16060669	Arabidopsis lyrata
Pennycress_contig_26851_AC_49.43	2	100	100	126	253.832	2.86423e-86	475389 PACid:16038135	Arabidopsis lyrata
Pennycress_contig_3993_AC_759.66	1	87	91	661	1025.77	0	475431 PACid:16060651	Arabidopsis lyrata
Pennycress_contig_12191_AC_333.56	1	85	94	436	744.191	0	475482 PACid:16060314	Arabidopsis lyrata
Pennycress_contig_1267_AC_147.59	1	84	89	441	634.795	0	475488 PACid:16060672	Arabidopsis lyrata
Pennycress_contig_33027_AC_10.48	1	100	100	22	48.1358	1.50758e-07	475559 PACid:16045574	Arabidopsis lyrata
Pennycress_contig_13249_AC_319.96	1	99	100	478	953.355	0	475563 PACid:16053846	Arabidopsis lyrata
Pennycress_contig_32225_AC_10.38	1	74	80	122	171.014	5.33458e-49	475570 PACid:16045282	Arabidopsis lyrata
Pennycress_contig_31226_AC_21.44	1	96	97	79	155.992	8.85428e-49	475585 PACid:16045280	Arabidopsis lyrata
Pennycress_contig_16878_AC_28.44	2	91	92	472	829.321	0	475724 PACid:16053224	Arabidopsis lyrata
Pennycress_contig_30280_AC_36.15	1	34	53	58	32.3426	0.59358	475738 PACid:16063456	Arabidopsis lyrata
Pennycress_contig_15490_AC_375.42	1	35	47	49	35.039	0.240189	475777 PACid:16056226	Arabidopsis lyrata
Pennycress_contig_13779_AC_1020.51	1	88	94	84	112.079	4.80686e-31	475817 PACid:16061254	Arabidopsis lyrata
Pennycress_contig_6891_AC_63.10	1	76	84	408	616.69	0	475818 PACid:16054025	Arabidopsis lyrata
Pennycress_contig_24349_AC_88.45	1	56	60	70	107.457	1.99727e-27	475854 PACid:16034197	Arabidopsis lyrata
Pennycress_contig_29515_AC_14.89	1	31	54	53	31.9574	1.67667	475854 PACid:16034197	Arabidopsis lyrata
Pennycress_contig_13298_AC_275.71	1	93	96	820	1366.67	0	475901 PACid:16056988	Arabidopsis lyrata
Pennycress_contig_12233_AC_362.77	1	75	83	312	424.861	2.85308e-144	475905 PACid:16045463	Arabidopsis lyrata
Pennycress_contig_6574_AC_199.55	1	77	91	234	380.948	5.85889e-132	475924 PACid:16034834	Arabidopsis lyrata
Pennycress_contig_7211_AC_2427.19	1	94	97	232	447.203	1.83703e-157	475925 PACid:16042746	Arabidopsis lyrata
Pennycress_contig_27686_AC_15.33	1	81	91	242	386.726	7.15242e-135	475935 PACid:16064120	Arabidopsis lyrata
Pennycress_contig_25193_AC_91.01	1	77	85	181	286.189	3.63297e-96	475946 PACid:16040245	Arabidopsis lyrata
Pennycress_contig_4449_AC_754.54	1	91	97	281	525.398	0	475947 PACid:16043159	Arabidopsis lyrata
Pennycress_contig_18874_AC_150.83	1	84	90	636	1038.1	0	475959 PACid:16061857	Arabidopsis lyrata
Pennycress_contig_31335_AC_13.90	1	100	100	63	137.887	5.00339e-40	475970 PACid:16034985	Arabidopsis lyrata
Pennycress_contig_17562_AC_76.18	2	76	90	28	46.595	7.5186e-05	475982 PACid:16053426	Arabidopsis lyrata
Pennycress_contig_33640_AC_11.31	2	70	82	113	120.553	6.26627e-34	476015 PACid:16046432	Arabidopsis lyrata
Pennycress_contig_11726_AC_200.77	1	86	91	263	391.349	1.27186e-133	476060 PACid:16043566	Arabidopsis lyrata
Pennycress_contig_29646_AC_19.67	2	73	93	100	59.6918	1.02813e-09	476068 PACid:16048027	Arabidopsis lyrata
Pennycress_contig_13783_AC_15.49	1	89	92	174	328.561	9.89254e-113	476090 PACid:16038841	Arabidopsis lyrata
Pennycress_contig_14126_AC_424.14	1	89	95	185	316.62	1.13997e-107	476102 PACid:16035844	Arabidopsis lyrata
Pennycress_contig_8145_AC_64.61	1	85	90	1028	1716.44	0	476103 PACid:16045167	Arabidopsis lyrata
Pennycress_contig_4015_AC_83.06	1	100	100	104	217.624	2.30341e-70	476122 PACid:16045976	Arabidopsis lyrata
Pennycress_contig_7656_AC_893.67	1	91	95	339	640.188	0	476155 PACid:16039712	Arabidopsis lyrata
Pennycress_contig_20756_AC_14.75	1	32	47	59	31.9574	1.95567	476163 PACid:16052664	Arabidopsis lyrata
Pennycress_contig_30931_AC_74.70	1	67	77	39	51.6026	2.06167e-07	476192 PACid:16041358	Arabidopsis lyrata
Pennycress_contig_13360_AC_1409.64	1	93	97	151	285.804	3.31225e-96	476195 PACid:16061284	Arabidopsis lyrata
Pennycress_contig_5831_AC_693.02	1	85	90	617	949.503	0	476207 PACid:16054999	Arabidopsis lyrata
Pennycress_contig_24070_AC_80.98	1	87	94	149	273.478	2.80972e-92	476218 PACid:16055375	Arabidopsis lyrata
Pennycress_contig_9789_AC_21.32	2	88	94	548	957.207	0	476259 PACid:16060457	Arabidopsis lyrata
Pennycress_contig_17643_AC_133.56	2	83	84	217	398.282	2.82121e-134	476269 PACid:16064481	Arabidopsis lyrata
Pennycress_contig_26288_AC_29.81	5	71	81	654	847.04	0	476271 PACid:16063184	Arabidopsis lyrata
Pennycress_contig_7856_AC_205.98	1	89	95	530	875.544	0	476275 PACid:16039920	Arabidopsis lyrata
Pennycress_contig_3707_AC_323.99	1	68	72	393	588.956	0	476336 PACid:16045601	Arabidopsis lyrata
Pennycress_contig_13199_AC_32.13	2	63	88	77	44.2838	5.34605e-06	476360 PACid:16042368	Arabidopsis lyrata
Pennycress_contig_4965_AC_390.10	1	94	97	376	650.203	0	476363 PACid:16036951	Arabidopsis lyrata
Pennycress_contig_17178_AC_260.62	2	80	85	170	246.899	1.68594e-79	476373 PACid:16046458	Arabidopsis lyrata
Pennycress_contig_5269_AC_1596.72	1	96	99	178	347.821	7.99232e-113	476393 PACid:16052674	Arabidopsis lyrata
Pennycress_contig_6812_AC_334.68	2	64	67	66	69.3218	2.14199e-13	476398 PACid:16050963	Arabidopsis lyrata
Pennycress_contig_6010_AC_1147.33	1	95	97	466	845.114	0	476408 PACid:16052956	Arabidopsis lyrata
Pennycress_contig_14362_AC_545.19	1	95	98	148	259.225	5.1724e-84	476412 PACid:16061615	Arabidopsis lyrata
Pennycress_contig_30126_AC_8.12	14	95	95	79	145.591	1.12715e-47	476437 PACid:16035359	Arabidopsis lyrata
Pennycress_contig_32687_AC_10.25	1	93	98	107	207.608	4.58401e-65	476459 PACid:16037174	Arabidopsis lyrata
Pennycress_contig_24698_AC_185.85	1	88	92	308	551.592	0	476461 PACid:16042645	Arabidopsis lyrata
Pennycress_contig_13514_AC_341.17	1	85	90	123	140.584	2.1635e-40	476466 PACid:16055468	Arabidopsis lyrata
Pennycress_contig_3091_AC_264.94	1	89	94	1162	1949.48	0	476480 PACid:16051750	Arabidopsis lyrata
Pennycress_contig_13319_AC_381.44	1	90	96	157	283.493	1.91052e-95	476499 PACid:16063031	Arabidopsis lyrata
Pennycress_contig_19391_AC_241.32	1	77	85	97	130.568	3.04105e-37	476517 PACid:16048960	Arabidopsis lyrata
Pennycress_contig_33688_AC_8.56	1	46	69	26	28.4906	3.07325	476517 PACid:16048960	Arabidopsis lyrata
Pennycress_contig_19835_AC_34.84	1	85	88	116	159.458	4.45082e-48	476547 PACid:16065517	Arabidopsis lyrata
Pennycress_contig_27688_AC_21.73	8	67	75	285	317.775	1.28699e-99	476558 PACid:16050313	Arabidopsis lyrata
Pennycress_contig_27991_AC_11.23	1	34	45	58	30.4166	1.3917	476558 PACid:16050313	Arabidopsis lyrata
Pennycress_contig_32051_AC_13.83	8	61	68	145	157.918	4.38213e-44	476558 PACid:16050313	Arabidopsis lyrata
Pennycress_contig_27338_AC_72.83	1	49	68	103	112.079	8.7958e-31	476564 PACid:16059439	Arabidopsis lyrata
Pennycress_contig_20418_AC_196.38	1	100	100	67	134.42	5.52822e-39	476585 PACid:16048402	Arabidopsis lyrata
Pennycress_contig_17264_AC_331.33	1	23	47	73	30.4166	0.84276	476588 PACid:16037392	Arabidopsis lyrata
Pennycress_contig_28674_AC_50.59	2	80	87	30	52.7582	3.00568e-08	476610 PACid:16063767	Arabidopsis lyrata
Pennycress_contig_8920_AC_632.94	1	92	96	130	223.016	3.2923e-71	476624 PACid:16033838	Arabidopsis lyrata
Pennycress_contig_7473_AC_564.40	1	93	96	544	910.212	0	476635 PACid:16049805	Arabidopsis lyrata
Pennycress_contig_25536_AC_110.13	1	29	62	45	31.187	3.68306	476721 PACid:16056647	Arabidopsis lyrata
Pennycress_contig_25537_AC_32.70	1	29	62	45	32.3426	1.44467	476721 PACid:16056647	Arabidopsis lyrata
Pennycress_contig_13215_AC_51.55	1	62	79	97	109.768	7.31095e-28	476728 PACid:16040845	Arabidopsis lyrata
Pennycress_contig_27196_AC_12.27	1	86	93	29	59.3066	4.65927e-11	476728 PACid:16040845	Arabidopsis lyrata
Pennycress_contig_16092_AC_134.78	1	90	94	156	277.715	7.3636e-93	476757 PACid:16045317	Arabidopsis lyrata
Pennycress_contig_19706_AC_193.78	1	92	95	121	233.032	2.81219e-74	476762 PACid:16052170	Arabidopsis lyrata
Pennycress_contig_762_AC_348.56	1	93	98	522	1010.36	0	476779 PACid:16066270	Arabidopsis lyrata
Pennycress_contig_20876_AC_338.40	1	94	96	141	270.011	7.90638e-91	476801 PACid:16043587	Arabidopsis lyrata
Pennycress_contig_27200_AC_44.70	2	95	100	23	46.9802	2.8266e-06	476817 PACid:16062960	Arabidopsis lyrata
Pennycress_contig_32424_AC_16.46	1	70	78	23	35.039	0.0274185	476836 PACid:16047661	Arabidopsis lyrata
Pennycress_contig_19016_AC_438.72	1	68	82	73	98.9821	1.32107e-24	476870 PACid:16037164	Arabidopsis lyrata
Pennycress_contig_14254_AC_138.12	1	78	84	319	421.394	6.87485e-146	476875 PACid:16055774	Arabidopsis lyrata
Pennycress_contig_17009_AC_215.02	1	99	100	570	1140.56	0	476877 PACid:16048788	Arabidopsis lyrata
Pennycress_contig_4850_AC_133.36	1	93	97	2134	3923.63	0	476910 PACid:16038907	Arabidopsis lyrata
Pennycress_contig_16267_AC_223.20	1	32	53	38	28.4906	5.16499	476933 PACid:16050846	Arabidopsis lyrata
Pennycress_contig_28329_AC_32.66	1	82	90	120	204.142	7.11289e-67	476952 PACid:16064266	Arabidopsis lyrata
Pennycress_contig_10336_AC_32.24	2	81	91	155	234.187	3.47676e-75	476959 PACid:16047746	Arabidopsis lyrata
Pennycress_contig_2515_AC_1372.73	1	92	97	275	475.322	7.46019e-167	476982 PACid:16046489	Arabidopsis lyrata
Pennycress_contig_15060_AC_114.07	1	86	92	111	175.637	5.22329e-55	477006 PACid:16059500	Arabidopsis lyrata
Pennycress_contig_10194_AC_237.00	1	87	94	86	154.451	9.49825e-45	477019 PACid:16048244	Arabidopsis lyrata
Pennycress_contig_29023_AC_56.18	1	91	98	169	325.865	7.2039e-111	477019 PACid:16048244	Arabidopsis lyrata
Pennycress_contig_13747_AC_425.61	1	81	89	345	543.117	0	477030 PACid:16056643	Arabidopsis lyrata
Pennycress_contig_30133_AC_11.26	2	97	98	60	123.25	2.2893e-49	477083 PACid:16064316	Arabidopsis lyrata
Pennycress_contig_22335_AC_91.51	1	78	84	286	396.741	2.25184e-136	477086 PACid:16049715	Arabidopsis lyrata
Pennycress_contig_26743_AC_10.40	1	40	50	45	31.9574	0.668562	477087 PACid:16059713	Arabidopsis lyrata
Pennycress_contig_8739_AC_104.66	1	95	97	504	954.896	0	477114 PACid:16034190	Arabidopsis lyrata
Pennycress_contig_25477_AC_24.67	1	33	49	50	31.5722	0.94589	477115 PACid:16060041	Arabidopsis lyrata
Pennycress_contig_24488_AC_14.85	1	54	67	102	90.5077	3.40491e-21	477124 PACid:16035682	Arabidopsis lyrata
Pennycress_contig_29179_AC_19.75	1	73	83	143	185.267	1.3531e-54	477143 PACid:16065622	Arabidopsis lyrata
Pennycress_contig_14505_AC_122.71	1	92	96	498	856.284	0	477147 PACid:16053824	Arabidopsis lyrata
Pennycress_contig_9140_AC_233.40	1	88	93	303	517.694	5.32603e-176	477161 PACid:16045839	Arabidopsis lyrata
Pennycress_contig_16224_AC_196.11	1	89	93	214	308.145	1.43241e-103	477177 PACid:16040327	Arabidopsis lyrata
Pennycress_contig_13949_AC_128.79	1	87	93	468	808.135	0	477187 PACid:16040860	Arabidopsis lyrata
Pennycress_contig_10728_AC_161.10	1	92	95	482	796.193	0	477198 PACid:16064264	Arabidopsis lyrata
Pennycress_contig_16891_AC_143.11	1	81	90	598	995.342	0	477224 PACid:16056937	Arabidopsis lyrata
Pennycress_contig_1977_AC_212.06	1	93	95	496	913.294	0	477286 PACid:16046428	Arabidopsis lyrata
Pennycress_contig_18163_AC_290.71	1	97	97	153	280.411	4.39071e-86	477305 PACid:16034194	Arabidopsis lyrata
Pennycress_contig_23391_AC_28.59	2	100	100	38	50.8322	4.19291e-07	477306 PACid:16056651	Arabidopsis lyrata
Pennycress_contig_26942_AC_31.48	1	94	97	431	809.29	0	477311 PACid:16047461	Arabidopsis lyrata
Pennycress_contig_13073_AC_69.16	1	98	98	48	74.7146	1.67564e-16	477318 PACid:16037196	Arabidopsis lyrata
Pennycress_contig_4823_AC_549.46	1	95	98	206	335.88	8.14813e-114	477335 PACid:16049549	Arabidopsis lyrata
Pennycress_contig_22610_AC_57.45	3	95	100	28	53.5286	9.03581e-23	477375 PACid:16060121	Arabidopsis lyrata
Pennycress_contig_32141_AC_45.77	2	95	95	21	40.817	0.000757969	477377 PACid:16046705	Arabidopsis lyrata
Pennycress_contig_27700_AC_26.24	1	76	88	46	75.0998	6.55082e-16	477400 PACid:16041055	Arabidopsis lyrata
Pennycress_contig_28711_AC_18.78	2	90	94	261	389.037	5.39001e-138	477435 PACid:16055974	Arabidopsis lyrata
Pennycress_contig_5765_AC_44.48	1	49	73	138	160.999	2.27457e-49	477436 PACid:16062888	Arabidopsis lyrata
Pennycress_contig_14024_AC_193.34	1	80	84	348	520.39	0	477472 PACid:16039250	Arabidopsis lyrata
Pennycress_contig_17313_AC_233.24	1	91	95	66	48.1358	1.65339e-07	477484 PACid:16035868	Arabidopsis lyrata
Pennycress_contig_701_AC_470.45	1	96	98	397	776.548	0	477504 PACid:16045304	Arabidopsis lyrata
Pennycress_contig_15875_AC_197.27	1	88	91	512	875.544	0	477507 PACid:16049967	Arabidopsis lyrata
Pennycress_contig_20671_AC_237.34	1	92	94	66	126.716	2.88282e-35	477520 PACid:16036286	Arabidopsis lyrata
Pennycress_contig_24275_AC_185.96	1	68	75	61	85.1149	4.0162e-20	477520 PACid:16036286	Arabidopsis lyrata
Pennycress_contig_4168_AC_390.79	2	94	98	273	465.307	0	477533 PACid:16056515	Arabidopsis lyrata
Pennycress_contig_23738_AC_65.98	2	90	100	36	50.0618	1.68847e-07	477536 PACid:16052867	Arabidopsis lyrata
Pennycress_contig_18235_AC_178.30	1	97	100	229	467.618	1.00264e-163	477568 PACid:16063583	Arabidopsis lyrata
Pennycress_contig_4328_AC_485.62	1	96	98	219	444.506	1.92029e-156	477605 PACid:16043712	Arabidopsis lyrata
Pennycress_contig_3274_AC_896.75	1	95	98	367	724.931	0	477690 PACid:16047180	Arabidopsis lyrata
Pennycress_contig_14188_AC_218.37	1	81	86	381	441.81	7.94897e-150	477717 PACid:16044657	Arabidopsis lyrata
Pennycress_contig_11627_AC_619.24	1	99	100	388	767.303	0	477718 PACid:16053662	Arabidopsis lyrata
Pennycress_contig_21513_AC_16.67	1	96	100	23	48.521	1.401e-06	477724 PACid:16035604	Arabidopsis lyrata
Pennycress_contig_28755_AC_48.14	1	56	66	64	77.7962	3.66303e-17	477726 PACid:16053702	Arabidopsis lyrata
Pennycress_contig_8448_AC_829.77	1	97	99	289	575.089	0	477754 PACid:16044290	Arabidopsis lyrata
Pennycress_contig_21572_AC_41.45	1	95	96	556	1018.45	0	477806 PACid:16051572	Arabidopsis lyrata
Pennycress_contig_25769_AC_30.41	1	38	55	40	31.9574	0.963385	477812 PACid:16061052	Arabidopsis lyrata
Pennycress_contig_19027_AC_162.48	1	95	97	323	545.428	0	477817 PACid:16065156	Arabidopsis lyrata
Pennycress_contig_25038_AC_69.99	1	88	92	431	758.444	0	477820 PACid:16034139	Arabidopsis lyrata
Pennycress_contig_13920_AC_88.02	1	94	99	464	924.465	0	477828 PACid:16061690	Arabidopsis lyrata
Pennycress_contig_30582_AC_13.34	2	85	92	115	186.808	1.38882e-61	477873 PACid:16056416	Arabidopsis lyrata
Pennycress_contig_12846_AC_1082.53	1	99	99	410	847.425	0	477878 PACid:16044581	Arabidopsis lyrata
Pennycress_contig_32329_AC_14.33	1	37	55	124	81.2629	3.86897e-18	477907 PACid:16059108	Arabidopsis lyrata
Pennycress_contig_9101_AC_233.22	1	67	78	670	811.216	0	477936 PACid:16058178	Arabidopsis lyrata
Pennycress_contig_22252_AC_10.56	1	90	95	20	43.8986	2.37251e-05	477941 PACid:16034847	Arabidopsis lyrata
Pennycress_contig_31656_AC_10.02	1	90	98	146	276.944	2.50745e-90	477964 PACid:16048123	Arabidopsis lyrata
Pennycress_contig_32480_AC_16.74	1	80	89	156	266.544	1.86913e-85	477964 PACid:16048123	Arabidopsis lyrata
Pennycress_contig_18562_AC_81.28	1	76	85	656	938.717	0	477969 PACid:16060978	Arabidopsis lyrata
Pennycress_contig_2222_AC_742.90	1	92	95	636	1086.25	0	477983 PACid:16033804	Arabidopsis lyrata
Pennycress_contig_31779_AC_9.88	1	91	96	23	49.6766	4.60812e-07	477983 PACid:16033804	Arabidopsis lyrata
Pennycress_contig_3565_AC_669.43	1	79	88	43	54.6842	1.94535e-08	477990 PACid:16058406	Arabidopsis lyrata
Pennycress_contig_16439_AC_497.14	1	96	100	77	90.8929	6.35845e-22	477991 PACid:16053429	Arabidopsis lyrata
Pennycress_contig_15135_AC_78.93	1	89	95	430	699.123	0	477994 PACid:16039752	Arabidopsis lyrata
Pennycress_contig_28074_AC_23.12	2	94	94	71	63.929	1.66328e-16	478007 PACid:16052554	Arabidopsis lyrata
Pennycress_contig_11618_AC_391.19	1	83	89	783	1176.77	0	478019 PACid:16061411	Arabidopsis lyrata
Pennycress_contig_3969_AC_629.03	1	97	99	417	804.283	0	478021 PACid:16055306	Arabidopsis lyrata
Pennycress_contig_31678_AC_11.04	3	91	93	117	169.859	4.16283e-59	478032 PACid:16046376	Arabidopsis lyrata
Pennycress_contig_4398_AC_523.70	1	78	84	231	344.739	3.02234e-117	478063 PACid:16047426	Arabidopsis lyrata
Pennycress_contig_3039_AC_432.09	1	85	90	242	402.134	1.20611e-139	478093 PACid:16047352	Arabidopsis lyrata
Pennycress_contig_24545_AC_35.72	2	100	100	20	46.2098	9.00115e-06	478100 PACid:16046517	Arabidopsis lyrata
Pennycress_contig_31166_AC_15.54	1	33	56	39	27.7202	8.5983	478120 PACid:16041194	Arabidopsis lyrata
Pennycress_contig_10313_AC_494.51	1	92	96	157	271.166	2.17793e-90	478124 PACid:16066328	Arabidopsis lyrata
Pennycress_contig_4985_AC_146.05	1	83	90	572	960.288	0	478183 PACid:16049095	Arabidopsis lyrata
Pennycress_contig_18292_AC_235.81	1	91	95	335	561.222	0	478203 PACid:16064743	Arabidopsis lyrata
Pennycress_contig_7232_AC_605.96	1	90	94	245	465.692	1.72296e-164	478240 PACid:16040027	Arabidopsis lyrata
Pennycress_contig_10627_AC_197.22	1	87	91	286	414.075	7.00205e-142	478281 PACid:16050011	Arabidopsis lyrata
Pennycress_contig_1872_AC_4160.09	1	96	99	407	768.844	0	478282 PACid:16043086	Arabidopsis lyrata
Pennycress_contig_28363_AC_37.92	1	76	85	142	215.698	1.56191e-69	478290 PACid:16064083	Arabidopsis lyrata
Pennycress_contig_1266_AC_336.16	1	86	90	542	657.907	0	478335 PACid:16041980	Arabidopsis lyrata
Pennycress_contig_19599_AC_134.84	2	90	95	26	41.5874	0.000318001	478341 PACid:16056572	Arabidopsis lyrata
Pennycress_contig_6816_AC_214.74	1	86	92	537	884.404	0	478388 PACid:16060498	Arabidopsis lyrata
Pennycress_contig_21285_AC_17.16	2	74	92	73	119.783	3.59563e-33	478395 PACid:16060948	Arabidopsis lyrata
Pennycress_contig_28883_AC_8.02	1	59	68	30	30.0314	1.3864	478403 PACid:16064250	Arabidopsis lyrata
Pennycress_contig_30160_AC_6.81	1	40	52	47	28.1054	7.25242	478456 PACid:16062417	Arabidopsis lyrata
Pennycress_contig_32138_AC_13.59	1	100	100	21	45.8246	2.53011e-05	478459 PACid:16062731	Arabidopsis lyrata
Pennycress_contig_18570_AC_146.90	1	81	90	603	986.097	0	478464 PACid:16056291	Arabidopsis lyrata
Pennycress_contig_28284_AC_27.19	1	45	66	272	219.935	2.72211e-67	478465 PACid:16061309	Arabidopsis lyrata
Pennycress_contig_8943_AC_431.12	1	99	100	309	607.831	0	478471 PACid:16034572	Arabidopsis lyrata
Pennycress_contig_22635_AC_59.91	1	80	87	552	913.294	0	478481 PACid:16036109	Arabidopsis lyrata
Pennycress_contig_31449_AC_26.61	1	81	89	137	207.608	3.19721e-67	478490 PACid:16040822	Arabidopsis lyrata
Pennycress_contig_15422_AC_235.09	1	92	96	227	216.083	2.32934e-64	478514 PACid:16046346	Arabidopsis lyrata
Pennycress_contig_4039_AC_2468.63	1	89	95	190	303.523	8.62759e-104	478539 PACid:16037017	Arabidopsis lyrata
Pennycress_contig_27127_AC_57.04	1	91	95	203	371.703	1.60883e-128	478581 PACid:16060764	Arabidopsis lyrata
Pennycress_contig_24271_AC_44.54	1	24	47	78	31.187	3.45618	478582 PACid:16034868	Arabidopsis lyrata
Pennycress_contig_24181_AC_28.36	2	92	96	533	1009.59	0	478629 PACid:16041018	Arabidopsis lyrata
Pennycress_contig_6382_AC_612.61	1	86	92	441	687.182	0	478672 PACid:16062487	Arabidopsis lyrata
Pennycress_contig_2888_AC_2771.39	1	81	85	192	260.381	5.67297e-85	478688 PACid:16052992	Arabidopsis lyrata
Pennycress_contig_14199_AC_98.02	1	67	75	566	686.797	0	478702 PACid:16040020	Arabidopsis lyrata
Pennycress_contig_11572_AC_201.36	1	86	94	308	541.576	0	478718 PACid:16045947	Arabidopsis lyrata
Pennycress_contig_5930_AC_407.96	1	97	99	552	1080.09	0	478721 PACid:16035677	Arabidopsis lyrata
Pennycress_contig_20038_AC_49.15	1	69	83	29	44.669	4.42365e-05	478735 PACid:16048212	Arabidopsis lyrata
Pennycress_contig_31830_AC_18.77	1	88	88	17	36.1946	0.018716	478735 PACid:16048212	Arabidopsis lyrata
Pennycress_contig_12604_AC_329.21	1	92	96	484	848.581	0	478745 PACid:16065076	Arabidopsis lyrata
Pennycress_contig_12119_AC_689.37	1	95	98	43	90.1225	2.28203e-21	478747 PACid:16042985	Arabidopsis lyrata
Pennycress_contig_16440_AC_216.54	2	95	95	30	46.595	4.33577e-05	478747 PACid:16042985	Arabidopsis lyrata
Pennycress_contig_29936_AC_15.84	1	53	76	242	259.996	6.5571e-85	478749 PACid:16059011	Arabidopsis lyrata
Pennycress_contig_32029_AC_18.38	1	95	100	19	45.8246	6.32577e-06	478784 PACid:16047438	Arabidopsis lyrata
Pennycress_contig_9541_AC_440.98	1	77	83	853	1145.18	0	478805 PACid:16052411	Arabidopsis lyrata
Pennycress_contig_2580_AC_351.14	2	94	97	456	742.651	0	478835 PACid:16036708	Arabidopsis lyrata
Pennycress_contig_4964_AC_457.15	1	98	99	238	481.871	1.47433e-170	478846 PACid:16039027	Arabidopsis lyrata
Pennycress_contig_5114_AC_77.75	5	85	91	1050	1774.22	0	478870 PACid:16035350	Arabidopsis lyrata
Pennycress_contig_24577_AC_36.69	3	89	94	340	577.015	0	478870 PACid:16035350	Arabidopsis lyrata
Pennycress_contig_1788_AC_1938.39	1	86	93	495	880.552	0	478882 PACid:16042606	Arabidopsis lyrata
Pennycress_contig_21963_AC_64.60	1	28	50	442	155.606	1.95642e-38	478894 PACid:16050807	Arabidopsis lyrata
Pennycress_contig_20695_AC_192.19	1	90	94	476	772.696	0	478897 PACid:16065717	Arabidopsis lyrata
Pennycress_contig_11013_AC_1019.66	1	94	98	406	795.423	0	478916 PACid:16039352	Arabidopsis lyrata
Pennycress_contig_18173_AC_151.17	3	51	72	82	85.5001	4.57172e-19	478924 PACid:16045824	Arabidopsis lyrata
Pennycress_contig_1477_AC_195.80	1	95	98	242	382.874	6.6351e-131	478955 PACid:16056627	Arabidopsis lyrata
Pennycress_contig_24924_AC_53.77	1	72	79	92	131.339	3.77392e-37	478974 PACid:16052641	Arabidopsis lyrata
Pennycress_contig_11232_AC_523.49	1	87	89	318	560.066	0	478996 PACid:16037104	Arabidopsis lyrata
Pennycress_contig_9249_AC_178.36	1	86	93	354	600.897	0	479045 PACid:16045335	Arabidopsis lyrata
Pennycress_contig_6749_AC_34.44	1	89	94	96	181.8	1.88715e-53	479059 PACid:16056910	Arabidopsis lyrata
Pennycress_contig_29328_AC_28.11	1	100	100	18	44.2838	9.7016e-05	479059 PACid:16056910	Arabidopsis lyrata
Pennycress_contig_32772_AC_8.91	1	83	91	109	190.66	8.84023e-57	479084 PACid:16033946	Arabidopsis lyrata
Pennycress_contig_3264_AC_57.83	1	86	90	391	585.104	0	479110 PACid:16046744	Arabidopsis lyrata
Pennycress_contig_10909_AC_95.32	2	91	96	792	1336.63	0	479127 PACid:16046698	Arabidopsis lyrata
Pennycress_contig_14308_AC_45.88	1	46	61	44	42.743	4.66751e-05	479130 PACid:16040854	Arabidopsis lyrata
Pennycress_contig_31122_AC_34.97	2	49	58	103	55.8398	5.07379e-13	479130 PACid:16040854	Arabidopsis lyrata
Pennycress_contig_28380_AC_19.22	1	92	95	193	359.762	6.90573e-120	479171 PACid:16058025	Arabidopsis lyrata
Pennycress_contig_20197_AC_16.36	1	67	81	175	256.144	2.26503e-85	479187 PACid:16054620	Arabidopsis lyrata
Pennycress_contig_32634_AC_22.28	1	81	95	21	38.1206	0.00737102	479188 PACid:16064066	Arabidopsis lyrata
Pennycress_contig_28422_AC_11.46	2	96	100	141	250.751	2.73929e-80	479190 PACid:16047455	Arabidopsis lyrata
Pennycress_contig_7753_AC_498.25	1	94	97	1030	1951.79	0	479191 PACid:16042790	Arabidopsis lyrata
Pennycress_contig_14740_AC_76.35	1	92	95	310	596.275	0	479214 PACid:16037188	Arabidopsis lyrata
Pennycress_contig_24879_AC_124.09	1	89	93	237	388.652	1.53661e-133	479250 PACid:16054546	Arabidopsis lyrata
Pennycress_contig_11525_AC_188.65	1	82	88	301	415.616	1.50684e-142	479252 PACid:16039988	Arabidopsis lyrata
Pennycress_contig_19503_AC_104.83	1	59	72	77	88.9669	2.38271e-19	479273 PACid:16063883	Arabidopsis lyrata
Pennycress_contig_24843_AC_41.88	1	46	49	36	45.8246	1.35585e-05	479273 PACid:16063883	Arabidopsis lyrata
Pennycress_contig_2249_AC_519.18	1	95	99	342	647.892	0	479281 PACid:16057005	Arabidopsis lyrata
Pennycress_contig_24113_AC_11.61	7	93	95	244	432.95	0	479289 PACid:16033992	Arabidopsis lyrata
Pennycress_contig_24573_AC_297.79	1	96	98	210	422.935	1.00215e-147	479290 PACid:16038264	Arabidopsis lyrata
Pennycress_contig_1868_AC_1215.61	1	90	94	514	942.954	0	479297 PACid:16056202	Arabidopsis lyrata
Pennycress_contig_12799_AC_1743.99	1	98	100	100	208.764	1.20314e-67	479342 PACid:16050927	Arabidopsis lyrata
Pennycress_contig_14379_AC_202.93	1	93	97	224	402.905	2.88205e-141	479363 PACid:16053058	Arabidopsis lyrata
Pennycress_contig_14753_AC_334.11	1	48	76	25	30.4166	3.52185	479365 PACid:16046919	Arabidopsis lyrata
Pennycress_contig_12060_AC_316.15	1	38	49	32	28.8758	3.06	479391 PACid:16060189	Arabidopsis lyrata
Pennycress_contig_24736_AC_47.42	1	77	84	198	256.144	1.138e-83	479391 PACid:16060189	Arabidopsis lyrata
Pennycress_contig_27371_AC_10.58	6	88	98	385	663.685	0	479395 PACid:16043822	Arabidopsis lyrata
Pennycress_contig_9432_AC_46.55	2	85	91	2315	3579.26	0	479423 PACid:16059283	Arabidopsis lyrata
Pennycress_contig_16162_AC_106.30	1	90	94	464	874.774	0	479442 PACid:16044771	Arabidopsis lyrata
Pennycress_contig_2560_AC_130.11	2	89	94	328	593.964	0	479443 PACid:16055663	Arabidopsis lyrata
Pennycress_contig_8083_AC_203.96	1	82	87	454	702.975	0	479493 PACid:16064905	Arabidopsis lyrata
Pennycress_contig_31125_AC_22.19	1	58	62	45	48.9062	1.3894e-06	479493 PACid:16064905	Arabidopsis lyrata
Pennycress_contig_23816_AC_20.18	2	100	100	19	44.669	6.39885e-05	479508 PACid:16045177	Arabidopsis lyrata
Pennycress_contig_4243_AC_227.89	1	96	97	1165	2240.31	0	479514 PACid:16051870	Arabidopsis lyrata
Pennycress_contig_29373_AC_26.73	1	42	59	311	248.825	1.12876e-72	479514 PACid:16051870	Arabidopsis lyrata
Pennycress_contig_18764_AC_79.07	1	69	73	78	96.6709	6.43892e-21	479515 PACid:16061660	Arabidopsis lyrata
Pennycress_contig_11307_AC_428.81	1	94	98	426	776.163	0	479517 PACid:16047681	Arabidopsis lyrata
Pennycress_contig_4557_AC_100.95	2	75	83	1005	1388.63	0	479519 PACid:16052343	Arabidopsis lyrata
Pennycress_contig_17072_AC_41.98	1	61	74	23	33.4982	0.324517	479519 PACid:16052343	Arabidopsis lyrata
Pennycress_contig_2221_AC_333.63	1	92	94	436	732.635	0	479521 PACid:16050241	Arabidopsis lyrata
Pennycress_contig_11261_AC_73.89	2	79	86	569	895.575	0	479559 PACid:16060801	Arabidopsis lyrata
Pennycress_contig_3505_AC_1811.56	1	67	79	384	531.946	0	479561 PACid:16041637	Arabidopsis lyrata
Pennycress_contig_10753_AC_162.85	1	27	53	74	32.3426	0.997769	479572 PACid:16038373	Arabidopsis lyrata
Pennycress_contig_23585_AC_38.69	2	95	100	46	51.2174	1.32187e-07	479582 PACid:16038969	Arabidopsis lyrata
Pennycress_contig_23725_AC_14.89	6	78	88	101	165.236	4.44337e-59	479599 PACid:16044908	Arabidopsis lyrata
Pennycress_contig_16220_AC_8.85	1	39	50	89	53.5286	2.09572e-08	479643 PACid:16044136	Arabidopsis lyrata
Pennycress_contig_21667_AC_15.06	2	82	93	28	50.0618	4.30424e-09	479643 PACid:16044136	Arabidopsis lyrata
Pennycress_contig_8018_AC_618.54	1	83	91	486	818.535	0	479701 PACid:16038285	Arabidopsis lyrata
Pennycress_contig_15592_AC_31.13	1	44	45	68	90.5077	6.91648e-21	479734 PACid:16042026	Arabidopsis lyrata
Pennycress_contig_25437_AC_82.87	1	97	97	63	127.872	4.18111e-37	479754 PACid:16040708	Arabidopsis lyrata
Pennycress_contig_22876_AC_19.19	1	79	89	61	100.523	1.64417e-24	479760 PACid:16066330	Arabidopsis lyrata
Pennycress_contig_2079_AC_2177.30	1	93	97	504	888.641	0	479762 PACid:16051682	Arabidopsis lyrata
Pennycress_contig_24417_AC_66.81	2	99	100	67	134.42	2.15164e-39	479802 PACid:16034667	Arabidopsis lyrata
Pennycress_contig_19360_AC_423.48	1	89	95	44	86.2705	1.3266e-20	479818 PACid:16065502	Arabidopsis lyrata
Pennycress_contig_27133_AC_14.17	1	95	99	158	293.123	1.74798e-94	479848 PACid:16033862	Arabidopsis lyrata
Pennycress_contig_18153_AC_59.89	1	93	96	1095	1917.12	0	479903 PACid:16049862	Arabidopsis lyrata
Pennycress_contig_32088_AC_8.62	1	31	42	53	32.7278	0.201957	479911 PACid:16063084	Arabidopsis lyrata
Pennycress_contig_29925_AC_20.82	2	69	75	44	49.2914	1.19024e-06	479923 PACid:16048301	Arabidopsis lyrata
Pennycress_contig_429_AC_176.92	1	35	54	46	33.4982	0.145629	479946 PACid:16056923	Arabidopsis lyrata
Pennycress_contig_10560_AC_423.10	1	95	98	149	285.804	1.41914e-97	479959 PACid:16053024	Arabidopsis lyrata
Pennycress_contig_2166_AC_387.08	1	77	82	248	362.844	4.06234e-124	479993 PACid:16038353	Arabidopsis lyrata
Pennycress_contig_19398_AC_101.70	1	78	86	82	103.219	4.24675e-25	480005 PACid:16046547	Arabidopsis lyrata
Pennycress_contig_30331_AC_29.34	1	45	58	38	33.113	0.184313	480010 PACid:16049111	Arabidopsis lyrata
Pennycress_contig_8884_AC_876.22	1	88	92	179	284.263	4.84789e-94	480014 PACid:16036658	Arabidopsis lyrata
Pennycress_contig_19791_AC_83.85	1	74	85	397	396.741	1.69831e-132	480018 PACid:16040209	Arabidopsis lyrata
Pennycress_contig_30784_AC_14.63	2	100	100	20	48.1358	1.46842e-06	480093 PACid:16036158	Arabidopsis lyrata
Pennycress_contig_31194_AC_14.08	2	88	96	56	103.219	7.42295e-26	480096 PACid:16051977	Arabidopsis lyrata
Pennycress_contig_5727_AC_5014.24	2	95	95	41	43.1282	9.30228e-05	480173 PACid:16053416	Arabidopsis lyrata
Pennycress_contig_18581_AC_93.69	1	83	91	66	114.39	1.77117e-29	480191 PACid:16039307	Arabidopsis lyrata
Pennycress_contig_10081_AC_391.33	1	88	94	573	761.911	0	480195 PACid:16053357	Arabidopsis lyrata
Pennycress_contig_24126_AC_18.49	1	46	57	37	31.9574	2.35947	480197 PACid:16047958	Arabidopsis lyrata
Pennycress_contig_5918_AC_702.21	1	84	92	289	501.516	1.21424e-176	480213 PACid:16037705	Arabidopsis lyrata
Pennycress_contig_31736_AC_21.74	1	43	58	40	31.9574	2.08825	480227 PACid:16060677	Arabidopsis lyrata
Pennycress_contig_28905_AC_11.46	1	26	47	92	29.6462	4.95376	480229 PACid:16045741	Arabidopsis lyrata
Pennycress_contig_1463_AC_201.67	2	91	96	696	1354.73	0	480231 PACid:16063345	Arabidopsis lyrata
Pennycress_contig_5021_AC_694.73	1	94	95	126	237.654	5.40837e-79	480234 PACid:16034202	Arabidopsis lyrata
Pennycress_contig_480_AC_5260.56	2	88	90	114	126.331	4.33875e-32	480276 PACid:16050610	Arabidopsis lyrata
Pennycress_contig_21702_AC_49.03	1	34	46	68	32.3426	1.9896	480301 PACid:16036532	Arabidopsis lyrata
Pennycress_contig_33166_AC_18.12	1	97	98	103	214.927	1.57516e-67	480303 PACid:16050953	Arabidopsis lyrata
Pennycress_contig_30033_AC_43.59	1	72	81	73	105.145	5.12366e-29	480339 PACid:16041449	Arabidopsis lyrata
Pennycress_contig_30647_AC_8.32	1	45	52	30	28.8758	2.87083	480339 PACid:16041449	Arabidopsis lyrata
Pennycress_contig_2831_AC_133.71	1	86	93	527	948.347	0	480385 PACid:16038211	Arabidopsis lyrata
Pennycress_contig_23038_AC_131.45	1	84	91	194	338.191	4.93952e-115	480394 PACid:16057226	Arabidopsis lyrata
Pennycress_contig_17511_AC_565.07	1	86	88	97	173.711	1.82718e-54	480417 PACid:16047507	Arabidopsis lyrata
Pennycress_contig_24722_AC_48.54	5	69	90	186	139.813	4.57085e-50	480424 PACid:16035358	Arabidopsis lyrata
Pennycress_contig_5621_AC_823.61	1	96	96	23	44.2838	3.22122e-06	480439 PACid:16038593	Arabidopsis lyrata
Pennycress_contig_23266_AC_13.44	4	91	98	103	131.724	2.32464e-80	480480 PACid:16065985	Arabidopsis lyrata
Pennycress_contig_24046_AC_38.34	1	97	98	135	241.121	5.29524e-80	480492 PACid:16054898	Arabidopsis lyrata
Pennycress_contig_4040_AC_415.48	1	90	95	446	783.097	0	480518 PACid:16039915	Arabidopsis lyrata
Pennycress_contig_5869_AC_69.71	2	76	80	95	121.709	2.34368e-31	480518 PACid:16039915	Arabidopsis lyrata
Pennycress_contig_14809_AC_83.42	3	86	90	1117	1892.09	0	480532 PACid:16037157	Arabidopsis lyrata
Pennycress_contig_15308_AC_76.60	3	95	95	111	174.481	2.93522e-64	480532 PACid:16037157	Arabidopsis lyrata
Pennycress_contig_18041_AC_108.66	1	86	90	122	169.088	1.19344e-45	480532 PACid:16037157	Arabidopsis lyrata
Pennycress_contig_30352_AC_11.88	1	33	50	42	30.4166	1.07592	480534 PACid:16052042	Arabidopsis lyrata
Pennycress_contig_21539_AC_270.59	1	99	100	104	207.223	9.3562e-67	480536 PACid:16034555	Arabidopsis lyrata
Pennycress_contig_30880_AC_7.49	1	93	100	15	32.7278	0.312972	480545 PACid:16044430	Arabidopsis lyrata
Pennycress_contig_25456_AC_52.60	2	100	100	20	45.4394	1.44473e-05	480552 PACid:16047326	Arabidopsis lyrata
Pennycress_contig_26848_AC_6.19	1	32	42	52	30.8018	1.90419	480556 PACid:16035549	Arabidopsis lyrata
Pennycress_contig_19600_AC_320.91	1	81	86	370	471.085	1.35449e-163	480562 PACid:16040968	Arabidopsis lyrata
Pennycress_contig_101_AC_246.70	1	84	91	479	819.305	0	480568 PACid:16064329	Arabidopsis lyrata
Pennycress_contig_6342_AC_14.58	2	84	89	103	159.844	1.02226e-74	480568 PACid:16064329	Arabidopsis lyrata
Pennycress_contig_7355_AC_308.59	1	85	92	393	684.871	0	480586 PACid:16036292	Arabidopsis lyrata
Pennycress_contig_17171_AC_94.76	1	91	97	363	679.093	0	480618 PACid:16046105	Arabidopsis lyrata
Pennycress_contig_4904_AC_147.60	1	92	97	317	599.356	0	480656 PACid:16044231	Arabidopsis lyrata
Pennycress_contig_32644_AC_11.55	1	69	75	32	48.521	1.11525e-06	480677 PACid:16049481	Arabidopsis lyrata
Pennycress_contig_18726_AC_404.69	1	87	87	128	233.802	6.71918e-76	480688 PACid:16038111	Arabidopsis lyrata
Pennycress_contig_8159_AC_971.25	1	94	97	117	187.578	6.44928e-59	480745 PACid:16064719	Arabidopsis lyrata
Pennycress_contig_5914_AC_347.05	1	70	79	319	267.7	9.13563e-85	480771 PACid:16041385	Arabidopsis lyrata
Pennycress_contig_19388_AC_120.67	2	87	93	523	922.539	0	480784 PACid:16048498	Arabidopsis lyrata
Pennycress_contig_5240_AC_93.21	1	92	95	513	992.645	0	480800 PACid:16055141	Arabidopsis lyrata
Pennycress_contig_21349_AC_296.23	1	76	88	84	128.257	3.26365e-36	480802 PACid:16040647	Arabidopsis lyrata
Pennycress_contig_5107_AC_609.33	1	83	88	413	595.89	0	480887 PACid:16050022	Arabidopsis lyrata
Pennycress_contig_2919_AC_1536.65	1	91	96	463	861.292	0	480895 PACid:16036602	Arabidopsis lyrata
Pennycress_contig_28901_AC_18.38	1	38	56	45	30.8018	1.31176	480895 PACid:16036602	Arabidopsis lyrata
Pennycress_contig_28860_AC_46.86	1	38	60	38	30.4166	3.79981	480909 PACid:16036882	Arabidopsis lyrata
Pennycress_contig_15710_AC_109.01	1	84	90	272	436.417	3.68314e-151	480911 PACid:16055608	Arabidopsis lyrata
Pennycress_contig_18188_AC_204.04	1	88	92	406	719.924	0	480913 PACid:16061953	Arabidopsis lyrata
Pennycress_contig_21870_AC_116.92	1	73	73	22	32.7278	0.7182	480938 PACid:16060032	Arabidopsis lyrata
Pennycress_contig_24510_AC_23.01	1	46	62	72	51.6026	5.05641e-08	480954 PACid:16049018	Arabidopsis lyrata
Pennycress_contig_8922_AC_1563.08	1	97	100	176	330.487	1.12334e-112	480985 PACid:16064548	Arabidopsis lyrata
Pennycress_contig_32722_AC_14.44	1	48	63	87	77.411	3.57633e-17	480986 PACid:16057190	Arabidopsis lyrata
Pennycress_contig_15506_AC_74.96	1	87	93	595	1077	0	481010 PACid:16048391	Arabidopsis lyrata
Pennycress_contig_5433_AC_426.50	2	95	99	549	1088.95	0	481044 PACid:16045939	Arabidopsis lyrata
Pennycress_contig_4000_AC_331.36	1	92	97	863	1641.32	0	481065 PACid:16063664	Arabidopsis lyrata
Pennycress_contig_23513_AC_23.16	5	98	98	370	673.7	0	481070 PACid:16056157	Arabidopsis lyrata
Pennycress_contig_23407_AC_9.93	1	47	63	30	33.113	1.11683	481093 PACid:16043279	Arabidopsis lyrata
Pennycress_contig_17122_AC_418.21	1	93	96	444	719.539	0	481099 PACid:16066126	Arabidopsis lyrata
Pennycress_contig_25959_AC_42.81	1	95	100	21	44.669	1.24165e-05	481105 PACid:16064850	Arabidopsis lyrata
Pennycress_contig_25591_AC_19.47	2	68	88	25	38.891	0.0012386	481110 PACid:16046132	Arabidopsis lyrata
Pennycress_contig_18316_AC_25.32	1	38	54	56	32.7278	0.145023	481143 PACid:16048860	Arabidopsis lyrata
Pennycress_contig_892_AC_199.04	2	96	97	467	901.353	0	481154 PACid:16039430	Arabidopsis lyrata
Pennycress_contig_12373_AC_751.66	1	92	96	253	495.352	2.1675e-175	481174 PACid:16043098	Arabidopsis lyrata
Pennycress_contig_27089_AC_20.50	1	83	89	18	33.4982	0.0305266	481181 PACid:16037265	Arabidopsis lyrata
Pennycress_contig_22856_AC_5.43	1	48	62	27	29.261	3.10776	481198 PACid:16059639	Arabidopsis lyrata
Pennycress_contig_5571_AC_439.29	1	89	94	464	849.736	0	481209 PACid:16058026	Arabidopsis lyrata
Pennycress_contig_32140_AC_16.96	2	95	100	22	44.669	6.13184e-09	481264 PACid:16063987	Arabidopsis lyrata
Pennycress_contig_24259_AC_30.41	2	87	100	64	104.76	2.53468e-29	481277 PACid:16055520	Arabidopsis lyrata
Pennycress_contig_25088_AC_14.05	1	36	49	104	43.8986	3.86839e-05	481283 PACid:16058588	Arabidopsis lyrata
Pennycress_contig_13393_AC_23.15	1	83	91	240	413.69	2.13381e-142	481373 PACid:16034559	Arabidopsis lyrata
Pennycress_contig_23327_AC_60.93	1	54	79	23	28.4906	7.64618	481373 PACid:16034559	Arabidopsis lyrata
Pennycress_contig_23397_AC_21.05	4	76	84	166	243.817	1.35037e-131	481380 PACid:16062014	Arabidopsis lyrata
Pennycress_contig_28058_AC_17.37	3	100	100	54	44.2838	7.33273e-07	481382 PACid:16047916	Arabidopsis lyrata
Pennycress_contig_26712_AC_14.83	2	73	80	172	228.794	5.315e-67	481406 PACid:16053504	Arabidopsis lyrata
Pennycress_contig_1160_AC_832.36	1	98	99	180	291.197	8.75772e-97	481412 PACid:16058142	Arabidopsis lyrata
Pennycress_contig_32122_AC_19.44	3	95	95	21	46.9802	2.22827e-11	481450 PACid:16053566	Arabidopsis lyrata
Pennycress_contig_2567_AC_871.40	1	90	93	303	439.884	4.38252e-149	481452 PACid:16034978	Arabidopsis lyrata
Pennycress_contig_2302_AC_73.65	2	73	85	349	521.161	2.82936e-179	481458 PACid:16042317	Arabidopsis lyrata
Pennycress_contig_30988_AC_8.95	3	59	75	94	68.5514	1.68313e-32	481458 PACid:16042317	Arabidopsis lyrata
Pennycress_contig_16941_AC_81.77	1	25	42	464	124.02	2.74925e-29	481472 PACid:16055511	Arabidopsis lyrata
Pennycress_contig_10225_AC_261.42	1	73	80	458	608.986	0	481505 PACid:16056518	Arabidopsis lyrata
Pennycress_contig_4111_AC_1018.80	1	85	93	115	168.703	6.31304e-50	481514 PACid:16038293	Arabidopsis lyrata
Pennycress_contig_30251_AC_31.48	2	95	100	21	46.595	2.23427e-05	481515 PACid:16065600	Arabidopsis lyrata
Pennycress_contig_21904_AC_42.10	1	87	93	526	878.626	0	481536 PACid:16046996	Arabidopsis lyrata
Pennycress_contig_27738_AC_14.88	1	88	92	24	49.6766	6.3102e-07	481544 PACid:16045017	Arabidopsis lyrata
Pennycress_contig_32774_AC_7.72	1	38	54	39	30.0314	1.38085	481550 PACid:16045796	Arabidopsis lyrata
Pennycress_contig_29932_AC_8.43	1	53	70	104	111.694	1.55034e-29	481580 PACid:16046713	Arabidopsis lyrata
Pennycress_contig_18342_AC_168.92	1	88	95	174	296.204	5.34377e-92	481593 PACid:16049210	Arabidopsis lyrata
Pennycress_contig_20592_AC_244.11	1	100	100	20	42.3578	9.97351e-05	481593 PACid:16049210	Arabidopsis lyrata
Pennycress_contig_27617_AC_136.13	1	100	100	20	42.743	9.29e-05	481593 PACid:16049210	Arabidopsis lyrata
Pennycress_contig_19380_AC_243.00	1	82	86	160	232.261	3.23771e-75	481600 PACid:16033976	Arabidopsis lyrata
Pennycress_contig_27030_AC_50.45	1	76	85	116	145.591	7.64905e-44	481608 PACid:16061419	Arabidopsis lyrata
Pennycress_contig_8482_AC_368.81	1	76	86	323	371.703	1.26098e-125	481627 PACid:16045510	Arabidopsis lyrata
Pennycress_contig_4770_AC_311.83	1	76	82	152	199.134	3.43221e-60	481647 PACid:16038074	Arabidopsis lyrata
Pennycress_contig_29946_AC_46.33	1	36	53	44	30.4166	2.66664	481666 PACid:16036388	Arabidopsis lyrata
Pennycress_contig_7254_AC_314.49	2	89	92	414	703.36	0	481671 PACid:16062167	Arabidopsis lyrata
Pennycress_contig_31788_AC_9.09	1	78	85	58	86.6557	1.60532e-19	481671 PACid:16062167	Arabidopsis lyrata
Pennycress_contig_11868_AC_324.95	1	97	98	382	774.622	0	481676 PACid:16058877	Arabidopsis lyrata
Pennycress_contig_26813_AC_9.53	1	41	63	32	29.261	5.66598	481692 PACid:16063199	Arabidopsis lyrata
Pennycress_contig_7790_AC_270.62	1	88	94	454	801.201	0	481700 PACid:16054211	Arabidopsis lyrata
Pennycress_contig_6014_AC_377.13	1	88	94	121	219.164	3.94921e-70	481705 PACid:16058477	Arabidopsis lyrata
Pennycress_contig_10463_AC_280.48	1	91	94	716	1204.5	0	481725 PACid:16060452	Arabidopsis lyrata
Pennycress_contig_29777_AC_23.44	1	46	51	39	30.0314	4.44121	481725 PACid:16060452	Arabidopsis lyrata
Pennycress_contig_13556_AC_123.90	1	87	93	375	654.055	0	481754 PACid:16047279	Arabidopsis lyrata
Pennycress_contig_2445_AC_3410.65	1	98	99	217	397.897	4.47999e-138	481757 PACid:16051559	Arabidopsis lyrata
Pennycress_contig_21634_AC_45.85	1	69	85	216	282.337	1.20182e-94	481757 PACid:16051559	Arabidopsis lyrata
Pennycress_contig_25192_AC_68.64	1	82	86	114	68.1662	9.21194e-14	481830 PACid:16036374	Arabidopsis lyrata
Pennycress_contig_32431_AC_12.72	2	39	57	72	37.3502	8.48902e-06	481860 PACid:16047164	Arabidopsis lyrata
Pennycress_contig_30722_AC_14.10	1	95	95	22	46.9802	3.14155e-06	481863 PACid:16059641	Arabidopsis lyrata
Pennycress_contig_10746_AC_1521.04	1	85	92	221	390.963	1.6836e-135	481864 PACid:16052585	Arabidopsis lyrata
Pennycress_contig_20338_AC_182.91	1	81	89	225	372.859	8.63801e-129	481864 PACid:16052585	Arabidopsis lyrata
Pennycress_contig_10220_AC_334.15	1	90	94	123	178.333	2.18347e-55	481866 PACid:16063205	Arabidopsis lyrata
Pennycress_contig_14693_AC_192.54	1	91	94	400	503.827	7.12465e-175	481900 PACid:16043890	Arabidopsis lyrata
Pennycress_contig_25587_AC_162.96	1	82	89	221	359.377	8.45647e-122	481925 PACid:16038438	Arabidopsis lyrata
Pennycress_contig_13809_AC_145.00	1	88	92	139	254.218	1.28395e-83	481929 PACid:16062091	Arabidopsis lyrata
Pennycress_contig_16892_AC_187.40	1	88	92	178	292.738	3.55583e-98	481935 PACid:16046894	Arabidopsis lyrata
Pennycress_contig_7658_AC_1624.67	1	92	97	585	1088.56	0	481966 PACid:16060120	Arabidopsis lyrata
Pennycress_contig_5035_AC_82.52	2	95	95	20	45.8246	2.02204e-05	481974 PACid:16038527	Arabidopsis lyrata
Pennycress_contig_15637_AC_125.85	1	86	93	363	640.188	0	482001 PACid:16063542	Arabidopsis lyrata
Pennycress_contig_28077_AC_12.91	1	73	81	305	362.844	1.63357e-121	482077 PACid:16057928	Arabidopsis lyrata
Pennycress_contig_32529_AC_9.61	1	83	92	119	162.925	1.74311e-47	482077 PACid:16057928	Arabidopsis lyrata
Pennycress_contig_26047_AC_46.20	1	93	96	45	92.0485	2.21716e-21	482115 PACid:16046076	Arabidopsis lyrata
Pennycress_contig_14863_AC_287.88	3	83	89	173	284.263	1.13592e-82	482124 PACid:16040632	Arabidopsis lyrata
Pennycress_contig_17565_AC_412.77	1	86	91	148	254.603	8.26452e-85	482126 PACid:16063357	Arabidopsis lyrata
Pennycress_contig_14550_AC_90.58	1	92	95	585	1036.94	0	482131 PACid:16062527	Arabidopsis lyrata
Pennycress_contig_18185_AC_299.23	1	97	100	164	324.324	1.12158e-110	482157 PACid:16061046	Arabidopsis lyrata
Pennycress_contig_15807_AC_199.72	1	89	93	556	1018.07	0	482158 PACid:16047918	Arabidopsis lyrata
Pennycress_contig_32896_AC_10.25	1	78	90	110	146.362	2.17748e-40	482180 PACid:16041147	Arabidopsis lyrata
Pennycress_contig_32758_AC_19.24	1	100	100	14	30.8018	1.14042	482238 PACid:16040504	Arabidopsis lyrata
Pennycress_contig_26684_AC_23.85	1	26	41	69	29.261	3.54692	482239 PACid:16043612	Arabidopsis lyrata
Pennycress_contig_26472_AC_28.21	10	77	88	290	443.351	0	482244 PACid:16040475	Arabidopsis lyrata
Pennycress_contig_12937_AC_43.77	2	99	100	829	1575.84	0	482247 PACid:16052198	Arabidopsis lyrata
Pennycress_contig_21479_AC_28.42	1	34	50	49	31.9574	2.68002	482252 PACid:16040693	Arabidopsis lyrata
Pennycress_contig_32584_AC_26.70	1	43	61	43	29.261	4.7738	482254 PACid:16054215	Arabidopsis lyrata
Pennycress_contig_29582_AC_6.09	1	75	88	126	171.785	5.03253e-51	482256 PACid:16062493	Arabidopsis lyrata
Pennycress_contig_22748_AC_131.37	1	70	82	267	336.65	3.39689e-113	482283 PACid:16056776	Arabidopsis lyrata
Pennycress_contig_17965_AC_105.74	1	86	90	393	641.343	0	482302 PACid:16054814	Arabidopsis lyrata
Pennycress_contig_13212_AC_185.37	1	81	86	218	284.648	4.76498e-93	482320 PACid:16042591	Arabidopsis lyrata
Pennycress_contig_2837_AC_447.35	1	99	99	114	231.106	7.59979e-76	482359 PACid:16050198	Arabidopsis lyrata
Pennycress_contig_25492_AC_36.46	1	90	95	291	493.426	1.33705e-174	482416 PACid:16056551	Arabidopsis lyrata
Pennycress_contig_18022_AC_67.62	1	69	79	1280	1512.28	0	482441 PACid:16057991	Arabidopsis lyrata
Pennycress_contig_7535_AC_372.49	1	93	96	496	928.702	0	482467 PACid:16051293	Arabidopsis lyrata
Pennycress_contig_8726_AC_17.17	8	78	89	67	112.079	1.20118e-34	482468 PACid:16049592	Arabidopsis lyrata
Pennycress_contig_18164_AC_734.17	1	94	98	157	304.679	4.69908e-103	482477 PACid:16036722	Arabidopsis lyrata
Pennycress_contig_19843_AC_19.07	1	29	48	52	31.187	8.60945	482483 PACid:16039474	Arabidopsis lyrata
Pennycress_contig_1420_AC_501.54	1	94	96	389	695.271	0	482510 PACid:16046748	Arabidopsis lyrata
Pennycress_contig_26579_AC_6.88	1	40	53	57	35.039	0.0273318	482529 PACid:16064659	Arabidopsis lyrata
Pennycress_contig_1579_AC_3145.59	1	85	96	46	81.2629	9.57395e-17	482587 PACid:16040084	Arabidopsis lyrata
Pennycress_contig_14223_AC_331.17	1	81	86	260	298.516	7.61113e-98	482607 PACid:16048824	Arabidopsis lyrata
Pennycress_contig_12170_AC_128.22	1	81	86	950	1383.24	0	482608 PACid:16039790	Arabidopsis lyrata
Pennycress_contig_18579_AC_151.71	1	82	88	406	412.149	7.26233e-138	482620 PACid:16049341	Arabidopsis lyrata
Pennycress_contig_24852_AC_76.41	1	100	100	38	78.5666	9.82692e-18	482673 PACid:16064032	Arabidopsis lyrata
Pennycress_contig_22253_AC_18.35	2	85	92	41	41.9726	1.40908e-06	482676 PACid:16049244	Arabidopsis lyrata
Pennycress_contig_24565_AC_13.43	1	30	41	61	31.187	0.848757	482684 PACid:16037006	Arabidopsis lyrata
Pennycress_contig_26966_AC_41.35	1	97	99	210	422.55	1.46495e-148	482713 PACid:16044491	Arabidopsis lyrata
Pennycress_contig_3411_AC_864.85	1	94	97	285	550.821	0	482717 PACid:16048277	Arabidopsis lyrata
Pennycress_contig_17452_AC_527.73	2	77	85	31	40.0466	8.55393e-06	482747 PACid:16058947	Arabidopsis lyrata
Pennycress_contig_31042_AC_26.85	1	89	94	18	35.8094	0.0154442	482747 PACid:16058947	Arabidopsis lyrata
Pennycress_contig_5037_AC_720.05	1	85	89	82	95.9005	5.3068e-24	482777 PACid:16065256	Arabidopsis lyrata
Pennycress_contig_12563_AC_88.65	2	83	91	290	438.728	6.93217e-152	482783 PACid:16065143	Arabidopsis lyrata
Pennycress_contig_18221_AC_254.53	1	86	91	593	951.429	0	482789 PACid:16058174	Arabidopsis lyrata
Pennycress_contig_8378_AC_657.51	1	96	98	306	577.4	0	482800 PACid:16065659	Arabidopsis lyrata
Pennycress_contig_4873_AC_38.71	1	90	94	507	899.427	0	482813 PACid:16037920	Arabidopsis lyrata
Pennycress_contig_22085_AC_82.46	1	87	95	82	137.117	4.19414e-41	482856 PACid:16037767	Arabidopsis lyrata
Pennycress_contig_10730_AC_574.35	1	94	98	182	362.073	1.27538e-124	482885 PACid:16063649	Arabidopsis lyrata
Pennycress_contig_27971_AC_14.93	1	54	72	69	78.5666	1.59921e-18	482903 PACid:16059137	Arabidopsis lyrata
Pennycress_contig_620_AC_600.90	1	87	90	285	491.5	2.66838e-173	482919 PACid:16056459	Arabidopsis lyrata
Pennycress_contig_450_AC_384.82	1	92	95	222	415.616	1.37029e-144	482921 PACid:16039861	Arabidopsis lyrata
Pennycress_contig_4814_AC_623.30	1	87	91	229	408.683	1.16961e-142	482968 PACid:16037313	Arabidopsis lyrata
Pennycress_contig_30045_AC_20.53	1	88	92	25	49.2914	3.03412e-07	482991 PACid:16043524	Arabidopsis lyrata
Pennycress_contig_3431_AC_557.09	1	82	86	634	817.765	0	483032 PACid:16048721	Arabidopsis lyrata
Pennycress_contig_11520_AC_86.18	1	54	74	272	303.908	5.46053e-100	483041 PACid:16040201	Arabidopsis lyrata
Pennycress_contig_23904_AC_161.65	1	93	98	127	249.21	4.4827e-83	483101 PACid:16056132	Arabidopsis lyrata
Pennycress_contig_6131_AC_397.21	1	91	94	577	1070.84	0	483112 PACid:16061182	Arabidopsis lyrata
Pennycress_contig_23889_AC_22.66	1	66	76	106	130.954	2.06021e-37	483116 PACid:16049407	Arabidopsis lyrata
Pennycress_contig_5465_AC_1190.40	1	75	84	54	40.4318	0.000186324	483134 PACid:16045541	Arabidopsis lyrata
Pennycress_contig_28312_AC_9.44	1	38	51	47	31.5722	2.0507	483156 PACid:16039808	Arabidopsis lyrata
Pennycress_contig_5169_AC_1655.45	1	78	85	353	577.015	0	483163 PACid:16048839	Arabidopsis lyrata
Pennycress_contig_20760_AC_148.72	1	84	90	450	762.296	0	483169 PACid:16047610	Arabidopsis lyrata
Pennycress_contig_19272_AC_33.65	1	91	95	368	715.301	0	483184 PACid:16039726	Arabidopsis lyrata
Pennycress_contig_22630_AC_111.33	1	94	98	162	314.694	1.20228e-107	483189 PACid:16042072	Arabidopsis lyrata
Pennycress_contig_23597_AC_20.73	2	83	95	551	858.981	0	483228 PACid:16045246	Arabidopsis lyrata
Pennycress_contig_15145_AC_282.93	2	98	99	263	414.461	0	483251 PACid:16043095	Arabidopsis lyrata
Pennycress_contig_30398_AC_15.93	1	77	81	26	39.6614	0.000975221	483270 PACid:16062617	Arabidopsis lyrata
Pennycress_contig_7027_AC_99.59	1	88	94	408	654.825	0	483287 PACid:16033780	Arabidopsis lyrata
Pennycress_contig_11591_AC_154.47	1	76	83	395	549.28	0	483289 PACid:16051397	Arabidopsis lyrata
Pennycress_contig_15839_AC_93.47	2	75	85	615	843.188	0	483318 PACid:16053140	Arabidopsis lyrata
Pennycress_contig_13980_AC_335.73	1	73	79	327	455.677	1.31971e-156	483321 PACid:16059689	Arabidopsis lyrata
Pennycress_contig_12889_AC_132.78	1	83	91	264	462.225	1.77576e-155	483326 PACid:16055210	Arabidopsis lyrata
Pennycress_contig_22067_AC_65.01	1	100	100	21	45.8246	1.98166e-05	483329 PACid:16062937	Arabidopsis lyrata
Pennycress_contig_27986_AC_41.05	1	100	100	25	52.373	3.2163e-08	483329 PACid:16062937	Arabidopsis lyrata
Pennycress_contig_14872_AC_574.57	1	82	90	102	179.104	3.82862e-54	483401 PACid:16050939	Arabidopsis lyrata
Pennycress_contig_3093_AC_633.88	1	97	98	491	951.814	0	483403 PACid:16049173	Arabidopsis lyrata
Pennycress_contig_25307_AC_50.10	1	77	86	105	130.183	7.57371e-35	483451 PACid:16062164	Arabidopsis lyrata
Pennycress_contig_5562_AC_640.84	1	97	98	311	629.787	0	483453 PACid:16048550	Arabidopsis lyrata
Pennycress_contig_11472_AC_397.25	1	81	89	91	127.102	2.56063e-36	483464 PACid:16049011	Arabidopsis lyrata
Pennycress_contig_18724_AC_305.81	1	84	91	127	218.009	1.04121e-64	483497 PACid:16057379	Arabidopsis lyrata
Pennycress_contig_2037_AC_300.81	1	88	95	488	861.292	0	483517 PACid:16051652	Arabidopsis lyrata
Pennycress_contig_32715_AC_8.24	1	37	52	51	32.7278	0.192407	483534 PACid:16045879	Arabidopsis lyrata
Pennycress_contig_18939_AC_22.14	2	89	94	431	732.635	0	483586 PACid:16042219	Arabidopsis lyrata
Pennycress_contig_25539_AC_19.31	1	86	86	22	43.1282	6.96594e-05	483619 PACid:16065716	Arabidopsis lyrata
Pennycress_contig_29698_AC_24.93	1	76	82	296	341.658	1.57086e-114	483619 PACid:16065716	Arabidopsis lyrata
Pennycress_contig_1159_AC_2122.62	1	98	100	44	88.1965	1.02365e-21	483640 PACid:16048949	Arabidopsis lyrata
Pennycress_contig_29815_AC_34.37	4	95	100	31	45.4394	1.03425e-08	483652 PACid:16059675	Arabidopsis lyrata
Pennycress_contig_23855_AC_34.50	3	90	95	436	827.395	0	483672 PACid:16055150	Arabidopsis lyrata
Pennycress_contig_30243_AC_21.59	1	30	50	64	30.0314	7.27978	483698 PACid:16043455	Arabidopsis lyrata
Pennycress_contig_11576_AC_137.71	1	95	98	553	1036.17	0	483708 PACid:16051836	Arabidopsis lyrata
Pennycress_contig_8551_AC_201.42	3	73	84	325	513.072	0	483713 PACid:16056381	Arabidopsis lyrata
Pennycress_contig_196_AC_162.22	1	87	92	507	891.338	0	483721 PACid:16049882	Arabidopsis lyrata
Pennycress_contig_19846_AC_66.52	1	81	96	27	52.7582	1.83559e-08	483745 PACid:16050789	Arabidopsis lyrata
Pennycress_contig_24339_AC_42.60	2	83	96	34	60.8474	6.33168e-11	483748 PACid:16059234	Arabidopsis lyrata
Pennycress_contig_30966_AC_21.28	1	71	83	48	46.595	1.01529e-06	483765 PACid:16040878	Arabidopsis lyrata
Pennycress_contig_5570_AC_201.78	1	84	90	386	609.372	0	483767 PACid:16054904	Arabidopsis lyrata
Pennycress_contig_20636_AC_52.82	1	95	100	20	43.1282	0.000681519	483789 PACid:16043684	Arabidopsis lyrata
Pennycress_contig_2309_AC_582.20	1	89	93	156	222.246	3.14141e-69	483813 PACid:16037580	Arabidopsis lyrata
Pennycress_contig_4009_AC_610.95	1	77	81	395	503.056	6.66409e-174	483815 PACid:16050146	Arabidopsis lyrata
Pennycress_contig_24216_AC_38.03	1	90	96	529	989.178	0	483830 PACid:16053240	Arabidopsis lyrata
Pennycress_contig_29439_AC_9.90	3	95	96	85	167.548	1.59207e-66	483852 PACid:16065628	Arabidopsis lyrata
Pennycress_contig_18269_AC_162.88	1	72	78	506	698.353	0	483907 PACid:16052103	Arabidopsis lyrata
Pennycress_contig_23394_AC_32.61	1	81	86	368	550.436	0	483923 PACid:16043115	Arabidopsis lyrata
Pennycress_contig_31334_AC_32.80	1	60	85	20	30.0314	1.04784	483928 PACid:16035309	Arabidopsis lyrata
Pennycress_contig_32414_AC_6.07	2	70	83	64	87.0409	4.10266e-32	483931 PACid:16046841	Arabidopsis lyrata
Pennycress_contig_21450_AC_132.85	1	95	100	21	43.8986	4.11183e-06	483945 PACid:16058561	Arabidopsis lyrata
Pennycress_contig_5099_AC_486.71	1	94	97	264	498.049	1.75168e-173	484042 PACid:16041006	Arabidopsis lyrata
Pennycress_contig_19596_AC_111.07	1	87	94	157	208.764	6.57161e-67	484079 PACid:16041666	Arabidopsis lyrata
Pennycress_contig_907_AC_429.89	1	83	89	928	1444.48	0	484098 PACid:16048820	Arabidopsis lyrata
Pennycress_contig_15385_AC_192.59	2	95	100	21	48.521	8.32229e-06	484102 PACid:16066219	Arabidopsis lyrata
Pennycress_contig_12627_AC_116.30	1	87	90	440	583.178	0	484116 PACid:16062665	Arabidopsis lyrata
Pennycress_contig_20464_AC_23.22	1	32	39	131	43.5134	0.000758166	484195 PACid:16061689	Arabidopsis lyrata
Pennycress_contig_16090_AC_157.46	2	90	94	146	245.358	4.33603e-72	484223 PACid:16058778	Arabidopsis lyrata
Pennycress_contig_18669_AC_65.73	1	91	95	403	667.922	0	484262 PACid:16041211	Arabidopsis lyrata
Pennycress_contig_9117_AC_151.42	1	52	64	360	340.117	1.9771e-109	484274 PACid:16062192	Arabidopsis lyrata
Pennycress_contig_14036_AC_174.24	1	86	91	334	588.186	0	484284 PACid:16051575	Arabidopsis lyrata
Pennycress_contig_30192_AC_7.60	1	100	100	17	38.1206	0.0010744	484298 PACid:16034784	Arabidopsis lyrata
Pennycress_contig_20849_AC_147.96	1	86	92	158	246.128	5.66746e-81	484322 PACid:16055646	Arabidopsis lyrata
Pennycress_contig_9428_AC_1114.50	1	91	96	350	561.992	0	484422 PACid:16051023	Arabidopsis lyrata
Pennycress_contig_31450_AC_21.96	1	34	48	116	50.447	2.18974e-07	484438 PACid:16034424	Arabidopsis lyrata
Pennycress_contig_3001_AC_509.28	1	94	98	576	1090.49	0	484456 PACid:16056014	Arabidopsis lyrata
Pennycress_contig_6519_AC_2061.34	1	90	93	296	506.138	1.24593e-177	484493 PACid:16045878	Arabidopsis lyrata
Pennycress_contig_14744_AC_173.57	1	93	95	334	634.41	0	484517 PACid:16053031	Arabidopsis lyrata
Pennycress_contig_16361_AC_193.64	1	92	94	141	273.863	1.23217e-91	484553 PACid:16043786	Arabidopsis lyrata
Pennycress_contig_30238_AC_21.43	1	100	100	21	46.9802	5.83212e-06	484671 PACid:16043930	Arabidopsis lyrata
Pennycress_contig_30015_AC_21.97	1	29	56	45	30.0314	0.505403	484672 PACid:16057051	Arabidopsis lyrata
Pennycress_contig_22971_AC_46.80	1	93	98	268	418.313	3.07461e-145	484770 PACid:16058602	Arabidopsis lyrata
Pennycress_contig_11172_AC_952.59	1	82	87	211	241.121	2.39917e-76	484801 PACid:16042005	Arabidopsis lyrata
Pennycress_contig_18641_AC_160.02	1	78	84	1210	1798.87	0	484805 PACid:16063230	Arabidopsis lyrata
Pennycress_contig_19886_AC_28.07	2	81	87	84	132.494	6.19212e-50	484825 PACid:16046334	Arabidopsis lyrata
Pennycress_contig_17907_AC_280.43	1	92	97	240	460.299	2.94217e-161	484840 PACid:16050882	Arabidopsis lyrata
Pennycress_contig_23280_AC_26.92	1	82	89	238	400.979	2.95704e-139	484942 PACid:16051488	Arabidopsis lyrata
Pennycress_contig_23911_AC_13.25	5	79	88	214	327.405	1.47334e-172	484951 PACid:16058759	Arabidopsis lyrata
Pennycress_contig_10948_AC_190.94	2	76	87	371	538.88	0	484955 PACid:16051979	Arabidopsis lyrata
Pennycress_contig_28823_AC_42.76	1	88	90	386	702.205	0	484967 PACid:16035362	Arabidopsis lyrata
Pennycress_contig_22945_AC_17.89	1	65	77	26	35.8094	0.0265602	484970 PACid:16040808	Arabidopsis lyrata
Pennycress_contig_7973_AC_740.40	1	99	99	342	675.241	0	485016 PACid:16035069	Arabidopsis lyrata
Pennycress_contig_26606_AC_38.30	1	57	68	27	29.6462	1.48171	485059 PACid:16041771	Arabidopsis lyrata
Pennycress_contig_24762_AC_42.35	1	53	82	17	28.4906	5.85108	485066 PACid:16046644	Arabidopsis lyrata
Pennycress_contig_17937_AC_59.67	2	91	100	23	50.0618	5.01396e-07	485080 PACid:16065357	Arabidopsis lyrata
Pennycress_contig_29959_AC_19.05	2	92	100	34	44.669	1.89893e-05	485080 PACid:16065357	Arabidopsis lyrata
Pennycress_contig_22131_AC_20.70	1	100	100	20	45.8246	5.75376e-05	485090 PACid:16048652	Arabidopsis lyrata
Pennycress_contig_33318_AC_16.15	1	35	65	40	33.113	0.125493	485136 PACid:16054438	Arabidopsis lyrata
Pennycress_contig_13802_AC_155.57	1	91	93	251	467.233	4.5525e-150	485153 PACid:16036260	Arabidopsis lyrata
Pennycress_contig_31705_AC_42.66	2	96	96	37	49.6766	5.09865e-07	485160 PACid:16054540	Arabidopsis lyrata
Pennycress_contig_16812_AC_54.33	1	96	100	23	49.2914	6.51328e-08	485174 PACid:16063467	Arabidopsis lyrata
Pennycress_contig_5238_AC_106.99	1	94	98	580	1112.83	0	485175 PACid:16036526	Arabidopsis lyrata
Pennycress_contig_23257_AC_21.83	1	36	44	48	34.6538	0.0698043	485259 PACid:16048553	Arabidopsis lyrata
Pennycress_contig_14313_AC_66.91	2	100	100	20	43.8986	0.000128507	485264 PACid:16036923	Arabidopsis lyrata
Pennycress_contig_15676_AC_112.48	2	100	100	21	48.521	2.13448e-05	485264 PACid:16036923	Arabidopsis lyrata
Pennycress_contig_29733_AC_21.00	1	95	100	21	46.595	4.63258e-06	485264 PACid:16036923	Arabidopsis lyrata
Pennycress_contig_15953_AC_126.41	1	76	86	424	615.15	0	485283 PACid:16054919	Arabidopsis lyrata
Pennycress_contig_27575_AC_34.73	1	59	68	59	70.8626	7.85574e-16	485290 PACid:16057075	Arabidopsis lyrata
Pennycress_contig_7605_AC_54.70	1	83	89	894	1396.72	0	485300 PACid:16052549	Arabidopsis lyrata
Pennycress_contig_20234_AC_35.90	1	71	82	37	51.9878	6.17171e-08	485301 PACid:16059527	Arabidopsis lyrata
Pennycress_contig_7205_AC_147.19	1	84	93	82	100.523	1.71287e-26	485314 PACid:16059534	Arabidopsis lyrata
Pennycress_contig_21480_AC_10.96	6	88	93	67	114.775	6.39246e-52	485336 PACid:16065253	Arabidopsis lyrata
Pennycress_contig_18727_AC_362.44	1	67	75	87	100.523	7.88902e-25	485344 PACid:16052237	Arabidopsis lyrata
Pennycress_contig_4150_AC_534.93	1	79	84	154	240.35	2.8317e-77	485380 PACid:16040140	Arabidopsis lyrata
Pennycress_contig_24402_AC_34.68	4	76	87	144	216.853	2.63346e-172	485382 PACid:16054417	Arabidopsis lyrata
Pennycress_contig_1039_AC_413.61	2	94	100	2086	3091.98	0	485388 PACid:16044902	Arabidopsis lyrata
Pennycress_contig_32925_AC_7.40	1	52	67	27	28.8758	4.80541	485391 PACid:16042706	Arabidopsis lyrata
Pennycress_contig_23843_AC_29.54	1	86	93	214	350.903	1.13322e-120	485398 PACid:16064937	Arabidopsis lyrata
Pennycress_contig_26537_AC_33.15	2	73	90	79	135.191	5.08006e-37	485404 PACid:16053154	Arabidopsis lyrata
Pennycress_contig_26081_AC_18.18	1	61	79	32	40.0466	0.00160458	485418 PACid:16044558	Arabidopsis lyrata
Pennycress_contig_32066_AC_11.34	1	42	50	38	29.6462	3.90877	485422 PACid:16036843	Arabidopsis lyrata
Pennycress_contig_16634_AC_332.01	1	75	83	266	334.339	6.35204e-112	485445 PACid:16040576	Arabidopsis lyrata
Pennycress_contig_18832_AC_156.40	1	87	92	232	402.905	4.14004e-140	485457 PACid:16048308	Arabidopsis lyrata
Pennycress_contig_18014_AC_57.39	4	85	89	203	167.162	3.79336e-45	485482 PACid:16039961	Arabidopsis lyrata
Pennycress_contig_30276_AC_17.28	2	95	100	22	47.7506	2.2389e-06	485516 PACid:16034381	Arabidopsis lyrata
Pennycress_contig_32998_AC_20.81	2	90	100	34	65.855	1.73919e-17	485538 PACid:16062976	Arabidopsis lyrata
Pennycress_contig_29136_AC_9.86	1	36	55	110	73.9442	2.16924e-15	485539 PACid:16056136	Arabidopsis lyrata
Pennycress_contig_22643_AC_16.43	1	29	45	61	30.4166	5.24223	485559 PACid:16058190	Arabidopsis lyrata
Pennycress_contig_28609_AC_46.08	1	43	60	35	31.187	2.00466	485566 PACid:16052109	Arabidopsis lyrata
Pennycress_contig_12091_AC_270.92	1	92	95	378	703.745	0	485582 PACid:16043659	Arabidopsis lyrata
Pennycress_contig_31260_AC_10.10	1	32	52	44	28.8758	3.54819	485597 PACid:16050215	Arabidopsis lyrata
Pennycress_contig_7767_AC_62.93	2	30	51	122	46.2098	0.000164096	485604 PACid:16057198	Arabidopsis lyrata
Pennycress_contig_2556_AC_1777.87	1	97	98	209	370.548	1.5988e-127	485614 PACid:16037863	Arabidopsis lyrata
Pennycress_contig_1352_AC_956.52	1	97	99	779	1438.71	0	485698 PACid:16038100	Arabidopsis lyrata
Pennycress_contig_12684_AC_191.42	1	85	92	209	273.863	5.52478e-89	485726 PACid:16059771	Arabidopsis lyrata
Pennycress_contig_22749_AC_39.84	2	88	100	168	273.478	1.09151e-91	485744 PACid:16048081	Arabidopsis lyrata
Pennycress_contig_18423_AC_279.20	1	79	90	70	116.701	1.4715e-31	485789 PACid:16037302	Arabidopsis lyrata
Pennycress_contig_5795_AC_2063.51	1	93	98	115	191.815	5.18528e-61	485791 PACid:16043022	Arabidopsis lyrata
Pennycress_contig_11037_AC_31.55	1	25	41	469	116.316	2.88921e-26	485811 PACid:16054473	Arabidopsis lyrata
Pennycress_contig_1383_AC_304.08	2	86	91	743	1106.66	0	485820 PACid:16060917	Arabidopsis lyrata
Pennycress_contig_6288_AC_855.71	1	91	94	416	776.933	0	485837 PACid:16054624	Arabidopsis lyrata
Pennycress_contig_23190_AC_88.48	1	92	92	13	28.4906	3.85595	485837 PACid:16054624	Arabidopsis lyrata
Pennycress_contig_15096_AC_707.32	1	98	99	124	224.942	4.79665e-73	485860 PACid:16065394	Arabidopsis lyrata
Pennycress_contig_7537_AC_989.54	1	93	97	545	1018.07	0	485870 PACid:16036419	Arabidopsis lyrata
Pennycress_contig_7225_AC_374.05	1	94	97	351	653.67	0	485874 PACid:16039116	Arabidopsis lyrata
Pennycress_contig_31329_AC_9.27	1	100	100	21	43.8986	2.15881e-05	485891 PACid:16036313	Arabidopsis lyrata
Pennycress_contig_3978_AC_1185.32	1	91	95	517	903.279	0	485913 PACid:16061164	Arabidopsis lyrata
Pennycress_contig_23020_AC_15.65	2	38	57	257	134.806	1.70212e-34	485913 PACid:16061164	Arabidopsis lyrata
Pennycress_contig_20261_AC_26.81	1	61	78	122	142.895	1.00763e-41	485940 PACid:16060432	Arabidopsis lyrata
Pennycress_contig_14658_AC_60.18	1	84	92	281	487.649	5.96002e-173	485952 PACid:16046814	Arabidopsis lyrata
Pennycress_contig_17188_AC_110.91	1	82	90	279	474.552	1.85958e-167	485952 PACid:16046814	Arabidopsis lyrata
Pennycress_contig_1073_AC_307.06	1	94	97	1409	2486.83	0	485955 PACid:16034927	Arabidopsis lyrata
Pennycress_contig_13274_AC_111.30	1	79	84	354	464.151	2.64994e-159	485960 PACid:16042864	Arabidopsis lyrata
Pennycress_contig_3300_AC_905.53	1	99	99	1018	2102.79	0	485968 PACid:16039264	Arabidopsis lyrata
Pennycress_contig_26280_AC_77.15	2	100	100	20	44.2838	5.15257e-05	485973 PACid:16052976	Arabidopsis lyrata
Pennycress_contig_1521_AC_610.97	1	95	98	144	281.182	2.41623e-93	485979 PACid:16043508	Arabidopsis lyrata
Pennycress_contig_33743_AC_11.67	1	31	49	68	28.8758	3.78872	486005 PACid:16065380	Arabidopsis lyrata
Pennycress_contig_21717_AC_60.75	1	91	94	439	772.311	0	486006 PACid:16033809	Arabidopsis lyrata
Pennycress_contig_13937_AC_428.39	1	94	99	187	336.65	6.41926e-113	486050 PACid:16049017	Arabidopsis lyrata
Pennycress_contig_17246_AC_385.50	1	91	96	112	152.14	7.95773e-44	486057 PACid:16054333	Arabidopsis lyrata
Pennycress_contig_27477_AC_21.75	2	90	100	21	41.5874	0.000177307	486058 PACid:16037246	Arabidopsis lyrata
Pennycress_contig_1325_AC_2481.92	1	70	73	122	149.443	2.90745e-41	486064 PACid:16049131	Arabidopsis lyrata
Pennycress_contig_14882_AC_85.35	2	92	96	28	52.373	3.1048e-16	486064 PACid:16049131	Arabidopsis lyrata
Pennycress_contig_11687_AC_135.07	1	73	83	335	506.523	4.94859e-177	486089 PACid:16045853	Arabidopsis lyrata
Pennycress_contig_28783_AC_10.01	1	54	77	39	46.595	5.19833e-06	486089 PACid:16045853	Arabidopsis lyrata
Pennycress_contig_9615_AC_1242.84	1	97	100	148	298.13	1.41766e-100	486090 PACid:16061106	Arabidopsis lyrata
Pennycress_contig_5192_AC_40.47	2	54	69	191	192.971	1.2845e-55	486095 PACid:16041940	Arabidopsis lyrata
Pennycress_contig_17606_AC_73.14	1	82	87	519	755.362	0	486098 PACid:16058263	Arabidopsis lyrata
Pennycress_contig_10805_AC_487.94	1	74	81	243	325.865	5.25216e-109	486129 PACid:16039628	Arabidopsis lyrata
Pennycress_contig_23159_AC_19.87	2	85	91	420	750.74	0	486181 PACid:16058669	Arabidopsis lyrata
Pennycress_contig_7089_AC_488.65	1	95	97	966	1673.68	0	486186 PACid:16064223	Arabidopsis lyrata
Pennycress_contig_16258_AC_78.41	1	87	91	430	686.797	0	486197 PACid:16044081	Arabidopsis lyrata
Pennycress_contig_26597_AC_21.81	2	70	81	37	43.1282	0.000652113	486233 PACid:16042648	Arabidopsis lyrata
Pennycress_contig_5631_AC_268.55	1	83	88	314	526.554	0	486235 PACid:16061257	Arabidopsis lyrata
Pennycress_contig_27635_AC_28.08	1	79	86	235	361.303	1.66398e-123	486243 PACid:16065100	Arabidopsis lyrata
Pennycress_contig_33593_AC_9.77	2	98	98	53	107.457	1.72309e-30	486243 PACid:16065100	Arabidopsis lyrata
Pennycress_contig_3852_AC_174.23	1	85	89	1207	1829.3	0	486257 PACid:16037212	Arabidopsis lyrata
Pennycress_contig_22772_AC_51.76	1	91	95	22	42.743	0.000120517	486262 PACid:16048264	Arabidopsis lyrata
Pennycress_contig_29564_AC_17.00	1	68	81	262	379.407	1.82235e-130	486287 PACid:16048633	Arabidopsis lyrata
Pennycress_contig_14392_AC_37.18	3	65	80	288	89.7373	2.10199e-18	486292 PACid:16051721	Arabidopsis lyrata
Pennycress_contig_569_AC_1894.21	1	99	100	314	656.366	0	486299 PACid:16054105	Arabidopsis lyrata
Pennycress_contig_18031_AC_139.26	1	92	96	354	637.491	0	486305 PACid:16042700	Arabidopsis lyrata
Pennycress_contig_25885_AC_15.09	7	90	96	255	459.144	8.86556e-156	486310 PACid:16052188	Arabidopsis lyrata
Pennycress_contig_18062_AC_272.12	1	92	92	90	154.451	2.01316e-45	486325 PACid:16044896	Arabidopsis lyrata
Pennycress_contig_21024_AC_30.70	1	58	63	51	45.8246	1.84687e-05	486373 PACid:16064135	Arabidopsis lyrata
Pennycress_contig_11876_AC_208.04	1	92	96	742	1194.1	0	486447 PACid:16058021	Arabidopsis lyrata
Pennycress_contig_8952_AC_419.62	1	91	92	98	177.178	6.65356e-55	486449 PACid:16043558	Arabidopsis lyrata
Pennycress_contig_21247_AC_33.50	1	92	97	370	711.449	0	486450 PACid:16048251	Arabidopsis lyrata
Pennycress_contig_27544_AC_12.25	2	83	90	46	68.5514	1.46604e-12	486475 PACid:16058852	Arabidopsis lyrata
Pennycress_contig_19531_AC_45.62	2	95	95	20	45.0542	2.2048e-05	486479 PACid:16062686	Arabidopsis lyrata
Pennycress_contig_24550_AC_85.46	1	82	88	330	471.47	7.4327e-152	486482 PACid:16051413	Arabidopsis lyrata
Pennycress_contig_26189_AC_19.12	1	87	93	120	171.785	7.54391e-49	486482 PACid:16051413	Arabidopsis lyrata
Pennycress_contig_9151_AC_326.68	1	96	97	253	478.404	7.11278e-169	486497 PACid:16038599	Arabidopsis lyrata
Pennycress_contig_17460_AC_94.82	1	70	76	265	283.493	4.02022e-93	486521 PACid:16047735	Arabidopsis lyrata
Pennycress_contig_18259_AC_20.01	1	90	93	228	398.282	3.53295e-139	486531 PACid:16050292	Arabidopsis lyrata
Pennycress_contig_23315_AC_113.71	2	54	66	92	60.8474	1.04466e-10	486536 PACid:16035520	Arabidopsis lyrata
Pennycress_contig_14298_AC_83.45	1	96	98	245	387.882	3.79311e-133	486544 PACid:16062510	Arabidopsis lyrata
Pennycress_contig_31492_AC_19.57	2	43	54	37	36.965	0.0370341	486545 PACid:16041317	Arabidopsis lyrata
Pennycress_contig_10397_AC_379.47	1	90	93	214	398.282	4.37554e-139	486553 PACid:16037315	Arabidopsis lyrata
Pennycress_contig_8347_AC_324.27	1	97	98	364	736.102	0	486557 PACid:16048801	Arabidopsis lyrata
Pennycress_contig_21468_AC_14.46	1	41	59	38	34.2686	0.177973	486562 PACid:16064276	Arabidopsis lyrata
Pennycress_contig_18677_AC_316.35	1	95	97	251	496.123	1.23356e-176	486567 PACid:16036327	Arabidopsis lyrata
Pennycress_contig_4804_AC_468.34	1	97	99	433	877.085	0	486601 PACid:16036870	Arabidopsis lyrata
Pennycress_contig_13144_AC_110.78	1	94	98	347	559.296	0	486615 PACid:16062334	Arabidopsis lyrata
Pennycress_contig_30743_AC_8.20	2	68	78	94	107.071	4.36016e-38	486647 PACid:16058928	Arabidopsis lyrata
Pennycress_contig_31468_AC_16.06	2	100	100	25	56.6102	2.01832e-09	486647 PACid:16058928	Arabidopsis lyrata
Pennycress_contig_464_AC_363.84	1	89	93	359	622.083	0	486659 PACid:16052705	Arabidopsis lyrata
Pennycress_contig_587_AC_923.80	1	92	95	459	751.125	0	486683 PACid:16034179	Arabidopsis lyrata
Pennycress_contig_3826_AC_1656.36	1	91	97	256	414.075	6.81689e-144	486691 PACid:16048663	Arabidopsis lyrata
Pennycress_contig_26184_AC_10.18	1	37	41	61	30.8018	0.681941	486700 PACid:16046907	Arabidopsis lyrata
Pennycress_contig_29911_AC_22.40	1	80	85	20	37.3502	0.00624129	486700 PACid:16046907	Arabidopsis lyrata
Pennycress_contig_31599_AC_10.44	2	88	90	42	78.9518	8.77824e-17	486708 PACid:16040173	Arabidopsis lyrata
Pennycress_contig_10601_AC_193.58	1	95	97	447	856.67	0	486722 PACid:16053460	Arabidopsis lyrata
Pennycress_contig_25565_AC_36.00	1	93	97	328	639.802	0	486734 PACid:16056870	Arabidopsis lyrata
Pennycress_contig_26370_AC_15.14	1	88	96	25	47.3654	4.83282e-06	486779 PACid:16052425	Arabidopsis lyrata
Pennycress_contig_9915_AC_665.78	1	93	96	412	800.045	0	486804 PACid:16058273	Arabidopsis lyrata
Pennycress_contig_10263_AC_152.71	1	87	93	264	481.485	1.31524e-168	486810 PACid:16057540	Arabidopsis lyrata
Pennycress_contig_14843_AC_82.57	1	88	93	404	684.485	0	486812 PACid:16039206	Arabidopsis lyrata
Pennycress_contig_9130_AC_18.58	2	95	100	21	47.7506	1.96166e-06	486817 PACid:16045900	Arabidopsis lyrata
Pennycress_contig_26384_AC_15.16	1	28	43	56	27.7202	9.50269	486817 PACid:16045900	Arabidopsis lyrata
Pennycress_contig_27928_AC_12.62	1	92	100	12	29.6462	6.04788	486829 PACid:16063875	Arabidopsis lyrata
Pennycress_contig_9459_AC_112.82	1	84	89	565	903.279	0	486833 PACid:16049082	Arabidopsis lyrata
Pennycress_contig_5527_AC_391.50	1	91	95	952	1491.48	0	486874 PACid:16040092	Arabidopsis lyrata
Pennycress_contig_31551_AC_27.64	1	35	58	40	32.3426	0.3114	486894 PACid:16062088	Arabidopsis lyrata
Pennycress_contig_5560_AC_180.48	1	89	94	665	1017.3	0	486896 PACid:16043492	Arabidopsis lyrata
Pennycress_contig_6166_AC_328.36	1	93	96	514	957.207	0	486898 PACid:16056793	Arabidopsis lyrata
Pennycress_contig_6527_AC_257.37	1	90	93	246	405.216	1.91303e-140	486928 PACid:16059653	Arabidopsis lyrata
Pennycress_contig_23298_AC_16.49	1	76	86	180	266.929	1.57866e-86	486934 PACid:16051685	Arabidopsis lyrata
Pennycress_contig_27523_AC_19.69	2	89	95	143	265.388	3.04444e-92	486934 PACid:16051685	Arabidopsis lyrata
Pennycress_contig_22641_AC_40.75	1	91	94	544	815.453	0	486995 PACid:16064159	Arabidopsis lyrata
Pennycress_contig_27749_AC_7.62	1	82	86	151	277.33	6.94103e-87	487015 PACid:16036462	Arabidopsis lyrata
Pennycress_contig_11350_AC_197.92	1	95	97	291	504.212	1.60228e-177	487025 PACid:16052986	Arabidopsis lyrata
Pennycress_contig_20599_AC_204.76	1	99	100	92	150.984	1.85699e-45	487036 PACid:16065283	Arabidopsis lyrata
Pennycress_contig_5659_AC_391.23	3	91	97	230	398.282	1.26435e-125	487089 PACid:16043479	Arabidopsis lyrata
Pennycress_contig_31026_AC_29.18	1	84	89	64	52.373	4.06315e-09	487100 PACid:16056374	Arabidopsis lyrata
Pennycress_contig_6189_AC_765.31	1	94	99	105	208.764	3.68108e-68	487108 PACid:16065593	Arabidopsis lyrata
Pennycress_contig_5026_AC_221.52	1	82	86	389	504.597	2.91641e-174	487116 PACid:16035647	Arabidopsis lyrata
Pennycress_contig_2505_AC_299.86	1	70	79	635	840.491	0	487117 PACid:16043234	Arabidopsis lyrata
Pennycress_contig_2998_AC_164.39	1	82	90	538	887.486	0	487121 PACid:16063569	Arabidopsis lyrata
Pennycress_contig_16077_AC_433.16	1	73	81	63	99.7525	1.85641e-25	487132 PACid:16053360	Arabidopsis lyrata
Pennycress_contig_23930_AC_33.16	1	100	100	20	45.8246	6.95019e-06	487140 PACid:16035546	Arabidopsis lyrata
Pennycress_contig_419_AC_858.74	1	87	92	295	519.235	2.469e-180	487187 PACid:16056740	Arabidopsis lyrata
Pennycress_contig_31033_AC_8.09	2	40	56	82	65.855	1.65271e-11	487204 PACid:16045534	Arabidopsis lyrata
Pennycress_contig_2628_AC_266.67	2	97	100	236	268.085	1.5194e-80	487209 PACid:16042774	Arabidopsis lyrata
Pennycress_contig_30535_AC_42.33	1	41	62	39	30.4166	1.01978	487210 PACid:16047263	Arabidopsis lyrata
Pennycress_contig_24511_AC_20.69	3	92	96	248	406.371	0	487211 PACid:16058288	Arabidopsis lyrata
Pennycress_contig_12943_AC_125.02	1	82	88	861	1239.56	0	487227 PACid:16053924	Arabidopsis lyrata
Pennycress_contig_11559_AC_274.91	1	91	95	424	776.163	0	487278 PACid:16058402	Arabidopsis lyrata
Pennycress_contig_32854_AC_12.47	1	40	57	30	28.1054	7.95171	487281 PACid:16040340	Arabidopsis lyrata
Pennycress_contig_25429_AC_11.10	1	27	47	66	30.0314	1.17415	487353 PACid:16060308	Arabidopsis lyrata
Pennycress_contig_8779_AC_241.99	1	91	95	881	1446.41	0	487366 PACid:16041639	Arabidopsis lyrata
Pennycress_contig_11771_AC_341.13	1	90	94	213	399.823	1.17718e-138	487393 PACid:16037655	Arabidopsis lyrata
Pennycress_contig_3161_AC_530.44	1	90	94	117	218.009	3.83057e-68	487396 PACid:16040138	Arabidopsis lyrata
Pennycress_contig_19304_AC_181.60	1	92	97	233	452.595	8.3035e-154	487399 PACid:16059039	Arabidopsis lyrata
Pennycress_contig_17584_AC_81.64	1	45	57	213	137.887	2.71974e-37	487404 PACid:16051578	Arabidopsis lyrata
Pennycress_contig_22364_AC_72.23	1	90	95	665	1251.11	0	487406 PACid:16040615	Arabidopsis lyrata
Pennycress_contig_12018_AC_282.63	1	99	100	212	401.364	3.04173e-139	487440 PACid:16058709	Arabidopsis lyrata
Pennycress_contig_2040_AC_684.80	1	94	97	258	508.834	2.4052e-180	487446 PACid:16044678	Arabidopsis lyrata
Pennycress_contig_11879_AC_192.71	1	92	95	557	1025.39	0	487468 PACid:16059707	Arabidopsis lyrata
Pennycress_contig_31845_AC_17.84	1	25	44	83	32.7278	0.209244	487468 PACid:16059707	Arabidopsis lyrata
Pennycress_contig_26057_AC_79.31	1	34	47	47	30.0314	4.92317	487508 PACid:16036092	Arabidopsis lyrata
Pennycress_contig_10355_AC_264.08	1	96	98	1102	1863.58	0	487516 PACid:16053691	Arabidopsis lyrata
Pennycress_contig_21092_AC_44.89	1	88	94	584	981.474	0	487536 PACid:16039124	Arabidopsis lyrata
Pennycress_contig_11571_AC_215.75	1	86	93	362	671.389	0	487573 PACid:16060048	Arabidopsis lyrata
Pennycress_contig_33550_AC_12.09	1	69	78	128	122.479	3.50902e-32	487610 PACid:16035531	Arabidopsis lyrata
Pennycress_contig_12206_AC_361.01	1	82	88	291	487.649	1.62269e-159	487631 PACid:16052007	Arabidopsis lyrata
Pennycress_contig_29649_AC_12.59	1	36	60	94	70.8626	2.08302e-14	487670 PACid:16048416	Arabidopsis lyrata
Pennycress_contig_15111_AC_14.26	2	85	95	20	36.5798	1.75328e-06	487672 PACid:16047526	Arabidopsis lyrata
Pennycress_contig_6825_AC_51.42	1	89	94	511	909.057	0	487690 PACid:16065069	Arabidopsis lyrata
Pennycress_contig_10481_AC_230.32	1	89	92	721	1238.02	0	487714 PACid:16037942	Arabidopsis lyrata
Pennycress_contig_11666_AC_192.67	1	96	98	91	181.415	3.57952e-56	487736 PACid:16034004	Arabidopsis lyrata
Pennycress_contig_19246_AC_75.37	1	87	92	1119	1905.57	0	487746 PACid:16045007	Arabidopsis lyrata
Pennycress_contig_33794_AC_9.81	1	48	66	150	149.443	4.9979e-42	487772 PACid:16035865	Arabidopsis lyrata
Pennycress_contig_33819_AC_14.28	1	41	63	46	42.743	9.68255e-05	487775 PACid:16034254	Arabidopsis lyrata
Pennycress_contig_33181_AC_9.59	1	50	64	128	124.405	5.19883e-34	487781 PACid:16044341	Arabidopsis lyrata
Pennycress_contig_10865_AC_44.44	1	87	91	387	624.78	0	487791 PACid:16050710	Arabidopsis lyrata
Pennycress_contig_6677_AC_320.88	1	94	98	378	752.666	0	487803 PACid:16056800	Arabidopsis lyrata
Pennycress_contig_33788_AC_6.67	1	33	60	40	28.8758	4.0542	487806 PACid:16043101	Arabidopsis lyrata
Pennycress_contig_1967_AC_1296.96	1	98	100	443	840.877	0	487814 PACid:16061205	Arabidopsis lyrata
Pennycress_contig_5255_AC_322.91	1	94	98	443	805.053	0	487814 PACid:16061205	Arabidopsis lyrata
Pennycress_contig_25949_AC_22.26	1	32	51	47	30.0314	6.29657	487834 PACid:16060541	Arabidopsis lyrata
Pennycress_contig_26649_AC_12.65	1	27	54	65	28.8758	3.18256	487861 PACid:16053335	Arabidopsis lyrata
Pennycress_contig_24029_AC_43.89	2	73	77	24	33.113	0.000134957	487896 PACid:16057082	Arabidopsis lyrata
Pennycress_contig_10254_AC_324.22	1	93	95	368	667.922	0	487908 PACid:16053783	Arabidopsis lyrata
Pennycress_contig_17285_AC_184.46	2	98	100	41	85.1149	7.31955e-19	487959 PACid:16054993	Arabidopsis lyrata
Pennycress_contig_18143_AC_132.70	1	98	100	59	121.324	1.65044e-32	487959 PACid:16054993	Arabidopsis lyrata
Pennycress_contig_18144_AC_139.93	1	97	100	59	118.242	1.79676e-31	487959 PACid:16054993	Arabidopsis lyrata
Pennycress_contig_6873_AC_675.98	1	93	98	367	721.079	0	487977 PACid:16041623	Arabidopsis lyrata
Pennycress_contig_17429_AC_355.11	5	88	93	115	201.06	1.32911e-60	487995 PACid:16059407	Arabidopsis lyrata
Pennycress_contig_31494_AC_7.75	2	54	80	77	55.8398	9.22537e-17	488005 PACid:16039573	Arabidopsis lyrata
Pennycress_contig_27840_AC_22.87	1	95	100	21	48.9062	1.12624e-06	488014 PACid:16034185	Arabidopsis lyrata
Pennycress_contig_3754_AC_1287.71	1	95	97	493	968.378	0	488028 PACid:16044205	Arabidopsis lyrata
Pennycress_contig_1124_AC_446.93	1	96	98	565	1061.6	0	488040 PACid:16055879	Arabidopsis lyrata
Pennycress_contig_3497_AC_589.75	1	80	88	612	829.706	0	488055 PACid:16064685	Arabidopsis lyrata
Pennycress_contig_316_AC_2781.46	1	88	96	102	186.422	9.49096e-59	488056 PACid:16044597	Arabidopsis lyrata
Pennycress_contig_29375_AC_18.67	2	92	95	176	351.288	9.12123e-147	488060 PACid:16048068	Arabidopsis lyrata
Pennycress_contig_9153_AC_474.95	1	92	96	133	226.483	5.83068e-74	488076 PACid:16048151	Arabidopsis lyrata
Pennycress_contig_2098_AC_190.07	3	92	94	147	256.529	7.41465e-139	488086 PACid:16037911	Arabidopsis lyrata
Pennycress_contig_30397_AC_9.32	1	46	73	74	77.411	2.58003e-17	488086 PACid:16037911	Arabidopsis lyrata
Pennycress_contig_22339_AC_24.91	3	72	87	234	315.079	0	488150 PACid:16043042	Arabidopsis lyrata
Pennycress_contig_21007_AC_260.39	1	94	99	162	182.57	4.53822e-54	488152 PACid:16063196	Arabidopsis lyrata
Pennycress_contig_25787_AC_14.27	1	34	52	65	34.2686	0.323088	488154 PACid:16044498	Arabidopsis lyrata
Pennycress_contig_9192_AC_383.49	1	88	92	257	445.277	4.4909e-156	488160 PACid:16038249	Arabidopsis lyrata
Pennycress_contig_4954_AC_2100.36	1	97	99	275	546.584	0	488163 PACid:16033799	Arabidopsis lyrata
Pennycress_contig_2072_AC_420.37	1	94	97	359	674.855	0	488171 PACid:16059206	Arabidopsis lyrata
Pennycress_contig_18231_AC_266.40	1	92	97	324	637.876	0	488189 PACid:16051949	Arabidopsis lyrata
Pennycress_contig_22642_AC_26.28	3	90	96	326	504.982	0	488195 PACid:16062467	Arabidopsis lyrata
Pennycress_contig_11551_AC_395.52	1	91	96	77	117.472	1.63463e-32	488243 PACid:16064463	Arabidopsis lyrata
Pennycress_contig_11536_AC_158.78	1	91	97	507	935.25	0	488256 PACid:16046658	Arabidopsis lyrata
Pennycress_contig_22983_AC_96.87	1	82	88	32	49.6766	3.46491e-07	488278 PACid:16044594	Arabidopsis lyrata
Pennycress_contig_32479_AC_6.94	1	56	69	104	107.457	3.7387e-27	488300 PACid:16045782	Arabidopsis lyrata
Pennycress_contig_29703_AC_6.63	1	56	73	76	92.8189	2.07522e-22	488305 PACid:16044104	Arabidopsis lyrata
Pennycress_contig_16507_AC_167.12	1	89	94	369	633.639	0	488312 PACid:16061710	Arabidopsis lyrata
Pennycress_contig_6477_AC_213.37	1	73	81	204	289.656	2.24206e-96	488320 PACid:16047396	Arabidopsis lyrata
Pennycress_contig_12948_AC_456.01	2	98	98	65	139.428	1.4524e-37	488334 PACid:16053499	Arabidopsis lyrata
Pennycress_contig_21405_AC_36.12	2	91	100	25	53.1434	9.05039e-08	488339 PACid:16052385	Arabidopsis lyrata
Pennycress_contig_9532_AC_245.17	1	85	90	1373	2201.4	0	488346 PACid:16036440	Arabidopsis lyrata
Pennycress_contig_29894_AC_17.14	1	91	95	22	45.0542	2.06919e-05	488348 PACid:16046750	Arabidopsis lyrata
Pennycress_contig_30037_AC_31.61	2	76	85	123	189.119	8.99254e-59	488362 PACid:16054702	Arabidopsis lyrata
Pennycress_contig_33509_AC_14.14	2	100	100	22	43.5134	4.42179e-05	488386 PACid:16049164	Arabidopsis lyrata
Pennycress_contig_28663_AC_15.55	1	79	85	195	311.227	1.24191e-104	488429 PACid:16063059	Arabidopsis lyrata
Pennycress_contig_31032_AC_9.85	1	71	77	121	129.413	4.1908e-35	488429 PACid:16063059	Arabidopsis lyrata
Pennycress_contig_32861_AC_11.04	1	34	63	35	27.7202	8.58144	488440 PACid:16051901	Arabidopsis lyrata
Pennycress_contig_5842_AC_200.04	1	92	95	1180	1952.18	0	488471 PACid:16052619	Arabidopsis lyrata
Pennycress_contig_15306_AC_18.47	1	30	52	54	30.0314	9.21751	488472 PACid:16062117	Arabidopsis lyrata
Pennycress_contig_302_AC_364.72	1	80	86	504	716.842	0	488476 PACid:16065554	Arabidopsis lyrata
Pennycress_contig_21510_AC_55.73	1	84	93	224	374.015	2.88852e-126	488489 PACid:16048183	Arabidopsis lyrata
Pennycress_contig_25730_AC_55.35	1	90	96	514	962.214	0	488495 PACid:16043041	Arabidopsis lyrata
Pennycress_contig_16453_AC_523.76	1	95	98	252	498.819	5.12875e-177	488496 PACid:16056931	Arabidopsis lyrata
Pennycress_contig_10146_AC_1637.91	1	96	98	105	203.756	5.90749e-65	488501 PACid:16061213	Arabidopsis lyrata
Pennycress_contig_7820_AC_87.16	1	76	82	688	922.154	0	488520 PACid:16059586	Arabidopsis lyrata
Pennycress_contig_31517_AC_28.66	3	100	100	24	52.373	4.82181e-08	488549 PACid:16046843	Arabidopsis lyrata
Pennycress_contig_20704_AC_377.53	1	43	68	28	27.7202	7.55604	488580 PACid:16053170	Arabidopsis lyrata
Pennycress_contig_15291_AC_227.75	1	89	94	185	294.664	6.88326e-99	488600 PACid:16043250	Arabidopsis lyrata
Pennycress_contig_7654_AC_371.28	1	84	90	312	482.256	4.27153e-168	488618 PACid:16059418	Arabidopsis lyrata
Pennycress_contig_20086_AC_469.67	1	95	98	98	188.734	2.38754e-60	488628 PACid:16065953	Arabidopsis lyrata
Pennycress_contig_16185_AC_50.03	2	90	100	26	44.669	5.12228e-05	488635 PACid:16035830	Arabidopsis lyrata
Pennycress_contig_24731_AC_13.66	1	35	53	54	29.261	8.08992	488658 PACid:16062126	Arabidopsis lyrata
Pennycress_contig_33637_AC_9.97	1	100	100	17	38.5058	0.00145069	488696 PACid:16058130	Arabidopsis lyrata
Pennycress_contig_622_AC_5171.18	1	93	97	94	179.104	5.11582e-57	488708 PACid:16065130	Arabidopsis lyrata
Pennycress_contig_19776_AC_27.32	1	72	88	142	227.254	4.14233e-74	488708 PACid:16065130	Arabidopsis lyrata
Pennycress_contig_27841_AC_40.27	1	73	91	139	229.565	3.99147e-76	488708 PACid:16065130	Arabidopsis lyrata
Pennycress_contig_8048_AC_714.27	1	89	92	273	353.214	3.75965e-119	488714 PACid:16035832	Arabidopsis lyrata
Pennycress_contig_17735_AC_414.29	1	83	88	391	603.594	0	488726 PACid:16037117	Arabidopsis lyrata
Pennycress_contig_28088_AC_64.64	2	89	96	152	231.491	6.62045e-81	488726 PACid:16037117	Arabidopsis lyrata
Pennycress_contig_3315_AC_1118.77	1	97	99	406	744.577	0	488733 PACid:16048778	Arabidopsis lyrata
Pennycress_contig_4923_AC_86.17	1	65	78	441	540.421	0	488733 PACid:16048778	Arabidopsis lyrata
Pennycress_contig_26442_AC_29.84	1	32	45	103	43.5134	0.000248205	488750 PACid:16066143	Arabidopsis lyrata
Pennycress_contig_28021_AC_42.46	1	39	67	33	30.4166	0.745539	488764 PACid:16056587	Arabidopsis lyrata
Pennycress_contig_17415_AC_13.14	3	100	100	32	48.521	6.29128e-06	488790 PACid:16065835	Arabidopsis lyrata
Pennycress_contig_3081_AC_496.55	2	89	95	415	684.485	0	488820 PACid:16065058	Arabidopsis lyrata
Pennycress_contig_33525_AC_7.23	1	32	57	52	31.187	1.13855	488863 PACid:16039147	Arabidopsis lyrata
Pennycress_contig_31188_AC_8.76	1	37	44	74	35.039	0.0996005	488867 PACid:16042740	Arabidopsis lyrata
Pennycress_contig_20617_AC_138.41	1	33	53	57	31.5722	0.329461	488879 PACid:16040848	Arabidopsis lyrata
Pennycress_contig_14156_AC_70.77	1	81	89	1020	1561.58	0	488953 PACid:16040219	Arabidopsis lyrata
Pennycress_contig_9055_AC_651.01	1	83	86	119	182.57	6.56452e-57	488960 PACid:16049030	Arabidopsis lyrata
Pennycress_contig_1317_AC_13455.34	3	100	100	323	640.188	0	488966 PACid:16066309	Arabidopsis lyrata
Pennycress_contig_5319_AC_2584.39	1	95	98	604	1103.2	0	489005 PACid:16061346	Arabidopsis lyrata
Pennycress_contig_28449_AC_7.23	3	89	89	163	235.728	1.46636e-69	489019 PACid:16063449	Arabidopsis lyrata
Pennycress_contig_19986_AC_61.20	1	51	55	62	84.3445	3.40862e-17	489028 PACid:16045009	Arabidopsis lyrata
Pennycress_contig_16277_AC_92.16	1	88	92	419	744.962	0	489072 PACid:16052389	Arabidopsis lyrata
Pennycress_contig_6588_AC_406.26	1	91	96	109	144.436	2.2396e-41	489079 PACid:16050952	Arabidopsis lyrata
Pennycress_contig_18253_AC_9.66	1	73	83	103	132.494	1.90651e-35	489082 PACid:16062153	Arabidopsis lyrata
Pennycress_contig_23441_AC_11.08	1	83	92	24	46.595	1.62051e-06	489084 PACid:16047665	Arabidopsis lyrata
Pennycress_contig_8135_AC_748.19	1	87	92	614	942.569	0	489121 PACid:16040253	Arabidopsis lyrata
Pennycress_contig_11908_AC_1031.94	1	99	99	535	1093.57	0	489123 PACid:16050150	Arabidopsis lyrata
Pennycress_contig_12738_AC_628.41	1	89	91	282	480.715	2.59718e-161	489126 PACid:16040721	Arabidopsis lyrata
Pennycress_contig_13254_AC_168.20	1	79	83	114	176.022	6.1699e-51	489126 PACid:16040721	Arabidopsis lyrata
Pennycress_contig_22969_AC_45.59	1	86	90	21	37.7354	0.00677726	489136 PACid:16040625	Arabidopsis lyrata
Pennycress_contig_28794_AC_11.10	1	100	100	16	35.4242	0.00958337	489163 PACid:16065765	Arabidopsis lyrata
Pennycress_contig_26726_AC_23.42	1	100	100	20	45.8246	9.25138e-06	489170 PACid:16040542	Arabidopsis lyrata
Pennycress_contig_1720_AC_252.59	2	83	89	1033	1459.51	0	489171 PACid:16063627	Arabidopsis lyrata
Pennycress_contig_32474_AC_12.99	1	37	60	52	33.4982	0.122042	489181 PACid:16054291	Arabidopsis lyrata
Pennycress_contig_7804_AC_235.68	1	97	99	490	991.875	0	489227 PACid:16039868	Arabidopsis lyrata
Pennycress_contig_26704_AC_94.16	2	100	100	28	46.9802	1.23486e-06	489237 PACid:16045170	Arabidopsis lyrata
Pennycress_contig_5470_AC_248.05	1	95	98	740	1459.12	0	489246 PACid:16036793	Arabidopsis lyrata
Pennycress_contig_12924_AC_334.21	1	89	93	518	837.795	0	489269 PACid:16038658	Arabidopsis lyrata
Pennycress_contig_24956_AC_41.99	1	90	96	314	498.819	1.36892e-176	489270 PACid:16040624	Arabidopsis lyrata
Pennycress_contig_25996_AC_39.68	1	80	85	20	38.5058	0.00347391	489287 PACid:16059914	Arabidopsis lyrata
Pennycress_contig_3791_AC_367.90	1	82	88	872	1403.27	0	489300 PACid:16043456	Arabidopsis lyrata
Pennycress_contig_17159_AC_340.10	1	96	99	306	576.63	0	489336 PACid:16056798	Arabidopsis lyrata
Pennycress_contig_665_AC_2200.29	1	89	93	361	606.29	0	489353 PACid:16054756	Arabidopsis lyrata
Pennycress_contig_17870_AC_105.42	1	90	94	719	1333.55	0	489356 PACid:16057162	Arabidopsis lyrata
Pennycress_contig_25191_AC_20.76	1	67	79	133	158.303	2.04931e-45	489392 PACid:16057712	Arabidopsis lyrata
Pennycress_contig_17518_AC_49.29	1	91	91	22	42.743	0.000214216	489410 PACid:16057536	Arabidopsis lyrata
Pennycress_contig_33380_AC_9.63	1	30	60	30	28.8758	6.77196	489433 PACid:16040610	Arabidopsis lyrata
Pennycress_contig_26766_AC_40.92	5	90	95	59	69.707	6.62374e-39	489440 PACid:16062850	Arabidopsis lyrata
Pennycress_contig_666_AC_2367.31	1	75	88	139	221.861	1.02183e-67	489446 PACid:16037570	Arabidopsis lyrata
Pennycress_contig_1703_AC_4956.57	1	76	89	139	224.942	1.04016e-68	489446 PACid:16037570	Arabidopsis lyrata
Pennycress_contig_26303_AC_27.88	1	32	43	53	29.261	3.89231	489460 PACid:16058922	Arabidopsis lyrata
Pennycress_contig_1110_AC_692.15	1	89	94	1192	2082.37	0	489476 PACid:16048631	Arabidopsis lyrata
Pennycress_contig_1596_AC_287.96	1	97	98	421	708.368	0	489487 PACid:16056433	Arabidopsis lyrata
Pennycress_contig_28154_AC_36.71	1	63	67	84	98.2117	1.87607e-24	489493 PACid:16036090	Arabidopsis lyrata
Pennycress_contig_10348_AC_418.26	1	96	97	117	227.639	4.70546e-74	489499 PACid:16057612	Arabidopsis lyrata
Pennycress_contig_31104_AC_18.50	1	29	48	126	55.0694	3.89796e-08	489530 PACid:16065080	Arabidopsis lyrata
Pennycress_contig_7360_AC_128.12	2	100	100	45	90.5077	5.03372e-19	489562 PACid:16047639	Arabidopsis lyrata
Pennycress_contig_22485_AC_94.74	1	31	61	36	31.187	3.13769	489672 PACid:16034007	Arabidopsis lyrata
Pennycress_contig_11712_AC_454.20	1	83	88	197	283.878	9.55757e-95	489677 PACid:16048182	Arabidopsis lyrata
Pennycress_contig_25709_AC_8.63	3	34	57	61	38.5058	0.00308318	489687 PACid:16042351	Arabidopsis lyrata
Pennycress_contig_27076_AC_12.39	2	100	100	135	219.55	2.6682e-70	489702 PACid:16051447	Arabidopsis lyrata
Pennycress_contig_18500_AC_125.82	1	86	94	752	1353.96	0	489729 PACid:16058580	Arabidopsis lyrata
Pennycress_contig_1009_AC_391.52	1	82	87	214	355.14	1.00312e-121	489815 PACid:16048834	Arabidopsis lyrata
Pennycress_contig_8720_AC_650.04	1	96	99	207	419.853	1.06242e-146	489823 PACid:16055656	Arabidopsis lyrata
Pennycress_contig_32409_AC_20.38	2	80	89	160	249.98	3.93948e-107	489834 PACid:16058047	Arabidopsis lyrata
Pennycress_contig_27313_AC_15.93	1	86	91	22	51.9878	4.86526e-08	489850 PACid:16035910	Arabidopsis lyrata
Pennycress_contig_12809_AC_790.71	2	77	83	179	266.929	1.81628e-83	489853 PACid:16060414	Arabidopsis lyrata
Pennycress_contig_27362_AC_34.55	2	90	95	27	49.6766	1.4229e-06	489873 PACid:16042267	Arabidopsis lyrata
Pennycress_contig_15534_AC_283.70	1	85	91	501	779.245	0	489874 PACid:16037054	Arabidopsis lyrata
Pennycress_contig_28563_AC_18.32	1	33	50	45	34.6538	0.302878	489875 PACid:16060386	Arabidopsis lyrata
Pennycress_contig_21656_AC_24.03	1	68	75	208	272.707	1.73789e-88	489906 PACid:16039115	Arabidopsis lyrata
Pennycress_contig_4517_AC_404.95	1	91	96	386	723.776	0	489950 PACid:16034800	Arabidopsis lyrata
Pennycress_contig_18270_AC_100.08	1	93	100	46	97.0561	3.62025e-23	489954 PACid:16040617	Arabidopsis lyrata
Pennycress_contig_28068_AC_69.71	1	93	100	46	97.0561	2.39007e-23	489954 PACid:16040617	Arabidopsis lyrata
Pennycress_contig_28587_AC_9.47	2	94	98	110	111.309	4.22896e-28	489997 PACid:16044234	Arabidopsis lyrata
Pennycress_contig_17160_AC_228.40	1	86	90	80	138.658	1.97948e-37	490030 PACid:16052801	Arabidopsis lyrata
Pennycress_contig_15462_AC_22.37	1	89	92	118	214.157	5.26938e-69	490074 PACid:16056993	Arabidopsis lyrata
Pennycress_contig_31282_AC_23.96	1	77	86	118	142.124	1.19735e-41	490074 PACid:16056993	Arabidopsis lyrata
Pennycress_contig_12731_AC_233.24	1	91	94	524	963.755	0	490084 PACid:16056183	Arabidopsis lyrata
Pennycress_contig_17484_AC_44.70	1	96	98	47	97.0561	1.95617e-23	490084 PACid:16056183	Arabidopsis lyrata
Pennycress_contig_28976_AC_29.13	2	88	94	34	62.7734	1.77478e-14	490089 PACid:16039350	Arabidopsis lyrata
Pennycress_contig_10527_AC_1025.12	1	95	98	123	247.284	5.00692e-82	490118 PACid:16046079	Arabidopsis lyrata
Pennycress_contig_28282_AC_35.42	1	92	95	130	225.713	1.0803e-73	490170 PACid:16033936	Arabidopsis lyrata
Pennycress_contig_6304_AC_450.54	1	90	93	777	1200.27	0	490225 PACid:16047158	Arabidopsis lyrata
Pennycress_contig_32014_AC_11.93	2	94	98	174	335.88	1.31502e-118	490237 PACid:16042409	Arabidopsis lyrata
Pennycress_contig_30677_AC_11.00	1	30	48	55	28.4906	6.68735	490262 PACid:16045113	Arabidopsis lyrata
Pennycress_contig_15192_AC_14.39	1	100	100	16	36.5798	0.0118101	490264 PACid:16060798	Arabidopsis lyrata
Pennycress_contig_19314_AC_47.12	3	97	100	219	431.409	1.10592e-151	490270 PACid:16038700	Arabidopsis lyrata
Pennycress_contig_25891_AC_21.65	7	96	99	148	288.115	1.88635e-106	490270 PACid:16038700	Arabidopsis lyrata
Pennycress_contig_4842_AC_411.35	1	75	81	560	764.992	0	490272 PACid:16056907	Arabidopsis lyrata
Pennycress_contig_10786_AC_208.98	3	91	95	297	558.525	0	490273 PACid:16050552	Arabidopsis lyrata
Pennycress_contig_8057_AC_424.33	1	81	89	166	278.485	7.20856e-94	490284 PACid:16050942	Arabidopsis lyrata
Pennycress_contig_26059_AC_10.56	3	95	100	62	119.013	6.17036e-37	490292 PACid:16037833	Arabidopsis lyrata
Pennycress_contig_1783_AC_1874.91	1	99	99	239	496.123	1.1768e-175	490304 PACid:16042510	Arabidopsis lyrata
Pennycress_contig_218_AC_309.70	1	86	93	535	907.901	0	490357 PACid:16054219	Arabidopsis lyrata
Pennycress_contig_6990_AC_163.84	1	93	95	545	908.286	0	490370 PACid:16044077	Arabidopsis lyrata
Pennycress_contig_27018_AC_21.83	1	38	50	40	30.4166	1.60355	490376 PACid:16059461	Arabidopsis lyrata
Pennycress_contig_7823_AC_1121.93	1	88	95	652	1197.19	0	490390 PACid:16055543	Arabidopsis lyrata
Pennycress_contig_10275_AC_426.17	1	94	98	883	1632.08	0	490398 PACid:16043564	Arabidopsis lyrata
Pennycress_contig_26211_AC_49.03	1	39	52	46	33.113	2.65349	490404 PACid:16055232	Arabidopsis lyrata
Pennycress_contig_26709_AC_20.85	2	52	76	61	53.9138	6.12175e-11	490488 PACid:16048829	Arabidopsis lyrata
Pennycress_contig_5004_AC_1124.10	4	89	100	211	106.301	6.98934e-25	490508 PACid:16054582	Arabidopsis lyrata
Pennycress_contig_33281_AC_12.64	2	90	96	96	191.43	4.10861e-57	490532 PACid:16063718	Arabidopsis lyrata
Pennycress_contig_31759_AC_23.41	1	95	95	22	47.3654	3.96956e-06	490566 PACid:16061305	Arabidopsis lyrata
Pennycress_contig_14954_AC_453.79	1	93	98	92	182.57	1.90204e-54	490588 PACid:16051047	Arabidopsis lyrata
Pennycress_contig_881_AC_749.72	1	98	98	493	983.015	0	490612 PACid:16064547	Arabidopsis lyrata
Pennycress_contig_17714_AC_136.39	1	86	92	574	1043.49	0	490617 PACid:16044146	Arabidopsis lyrata
Pennycress_contig_14404_AC_177.91	1	93	95	327	601.282	0	490637 PACid:16051621	Arabidopsis lyrata
Pennycress_contig_539_AC_5034.68	2	93	98	164	279.641	5.40666e-85	490641 PACid:16050716	Arabidopsis lyrata
Pennycress_contig_9315_AC_309.78	1	87	92	347	590.112	0	490680 PACid:16054596	Arabidopsis lyrata
Pennycress_contig_6755_AC_406.68	1	91	93	428	697.967	0	490685 PACid:16047018	Arabidopsis lyrata
Pennycress_contig_2771_AC_4261.83	1	98	100	47	94.7449	4.59087e-23	490700 PACid:16042540	Arabidopsis lyrata
Pennycress_contig_11745_AC_116.61	1	67	78	359	461.84	2.67348e-158	490734 PACid:16053252	Arabidopsis lyrata
Pennycress_contig_1664_AC_1887.13	1	95	98	542	1045.42	0	490780 PACid:16042104	Arabidopsis lyrata
Pennycress_contig_5714_AC_282.17	1	83	93	96	171.4	5.71595e-48	490793 PACid:16033906	Arabidopsis lyrata
Pennycress_contig_151_AC_584.17	1	91	95	596	1088.95	0	490794 PACid:16058048	Arabidopsis lyrata
Pennycress_contig_18585_AC_89.85	3	73	86	79	118.627	3.76143e-27	490794 PACid:16058048	Arabidopsis lyrata
Pennycress_contig_21968_AC_256.94	2	100	100	28	50.0618	3.12511e-07	490829 PACid:16060396	Arabidopsis lyrata
Pennycress_contig_2726_AC_371.75	2	93	97	215	365.155	0	490858 PACid:16063712	Arabidopsis lyrata
Pennycress_contig_10205_AC_313.55	1	93	96	136	244.202	1.06431e-76	490889 PACid:16045481	Arabidopsis lyrata
Pennycress_contig_30046_AC_10.90	5	92	92	78	59.3066	9.37524e-17	490928 PACid:16046574	Arabidopsis lyrata
Pennycress_contig_9175_AC_359.94	2	86	91	254	436.032	1.93376e-152	490932 PACid:16054137	Arabidopsis lyrata
Pennycress_contig_5145_AC_793.08	1	90	94	260	424.861	4.20713e-148	490939 PACid:16046398	Arabidopsis lyrata
Pennycress_contig_15805_AC_145.42	1	83	90	592	972.615	0	491004 PACid:16053198	Arabidopsis lyrata
Pennycress_contig_9908_AC_195.96	1	94	97	1113	1846.25	0	491015 PACid:16042144	Arabidopsis lyrata
Pennycress_contig_26455_AC_33.01	1	90	94	377	669.848	0	491017 PACid:16060778	Arabidopsis lyrata
Pennycress_contig_18689_AC_77.71	2	94	99	195	212.231	2.02368e-61	491023 PACid:16054750	Arabidopsis lyrata
Pennycress_contig_16769_AC_26.54	2	41	62	108	47.7506	7.58295e-05	491040 PACid:16053417	Arabidopsis lyrata
Pennycress_contig_18875_AC_48.97	1	86	93	319	492.271	1.47532e-172	491076 PACid:16064278	Arabidopsis lyrata
Pennycress_contig_23961_AC_9.52	2	61	73	63	65.4698	9.29944e-24	491084 PACid:16040199	Arabidopsis lyrata
Pennycress_contig_5600_AC_1268.43	1	97	99	368	692.189	0	491111 PACid:16050325	Arabidopsis lyrata
Pennycress_contig_15880_AC_621.87	1	95	97	356	647.506	0	491113 PACid:16043988	Arabidopsis lyrata
Pennycress_contig_27640_AC_14.04	1	30	55	44	30.4166	4.20431	491120 PACid:16061769	Arabidopsis lyrata
Pennycress_contig_33747_AC_7.35	1	28	41	77	30.8018	0.875193	491133 PACid:16034639	Arabidopsis lyrata
Pennycress_contig_4515_AC_232.93	2	91	95	318	509.99	0	491138 PACid:16066017	Arabidopsis lyrata
Pennycress_contig_10720_AC_602.39	1	96	99	137	250.366	8.69698e-83	491155 PACid:16056841	Arabidopsis lyrata
Pennycress_contig_9566_AC_289.41	1	96	99	369	709.523	0	491189 PACid:16064089	Arabidopsis lyrata
Pennycress_contig_7688_AC_97.30	1	86	92	237	409.838	4.20153e-140	491190 PACid:16049629	Arabidopsis lyrata
Pennycress_contig_20749_AC_28.37	1	29	53	73	31.9574	2.20218	491190 PACid:16049629	Arabidopsis lyrata
Pennycress_contig_32112_AC_19.47	3	85	95	29	52.373	2.32086e-20	491190 PACid:16049629	Arabidopsis lyrata
Pennycress_contig_23834_AC_55.68	1	93	97	367	599.356	0	491233 PACid:16035712	Arabidopsis lyrata
Pennycress_contig_13107_AC_253.25	1	98	100	331	685.641	0	491280 PACid:16054154	Arabidopsis lyrata
Pennycress_contig_11367_AC_254.15	1	81	90	343	528.094	0	491290 PACid:16041426	Arabidopsis lyrata
Pennycress_contig_342_AC_1491.15	1	97	99	462	892.108	0	491312 PACid:16065096	Arabidopsis lyrata
Pennycress_contig_15960_AC_180.77	1	57	62	134	95.5153	1.53383e-23	491323 PACid:16051209	Arabidopsis lyrata
Pennycress_contig_1378_AC_566.78	1	92	94	318	438.343	2.86682e-150	491340 PACid:16036689	Arabidopsis lyrata
Pennycress_contig_19783_AC_42.16	1	30	58	53	28.4906	6.76375	491342 PACid:16042957	Arabidopsis lyrata
Pennycress_contig_12016_AC_238.73	1	92	96	578	1072	0	491350 PACid:16044200	Arabidopsis lyrata
Pennycress_contig_27780_AC_18.57	1	81	90	213	238.039	3.68921e-72	491351 PACid:16046607	Arabidopsis lyrata
Pennycress_contig_30295_AC_14.14	1	83	91	245	278.485	6.44884e-87	491351 PACid:16046607	Arabidopsis lyrata
Pennycress_contig_33588_AC_9.78	1	65	74	120	177.948	1.09272e-51	491351 PACid:16046607	Arabidopsis lyrata
Pennycress_contig_17049_AC_17.46	2	95	100	21	43.8986	3.68645e-05	491371 PACid:16048796	Arabidopsis lyrata
Pennycress_contig_21976_AC_41.05	1	31	53	46	31.5722	1.27965	491403 PACid:16045078	Arabidopsis lyrata
Pennycress_contig_15021_AC_59.99	2	89	92	81	142.895	5.02136e-64	491421 PACid:16042259	Arabidopsis lyrata
Pennycress_contig_7672_AC_582.45	1	96	97	902	1629.77	0	491515 PACid:16041096	Arabidopsis lyrata
Pennycress_contig_30835_AC_23.37	1	36	60	42	29.6462	3.0077	491552 PACid:16066290	Arabidopsis lyrata
Pennycress_contig_13890_AC_757.98	1	93	98	129	253.062	2.67409e-83	491553 PACid:16057097	Arabidopsis lyrata
Pennycress_contig_8295_AC_810.21	1	100	100	135	251.906	9.2353e-83	491569 PACid:16037700	Arabidopsis lyrata
Pennycress_contig_29890_AC_16.01	1	32	52	59	35.4242	0.205659	491571 PACid:16053313	Arabidopsis lyrata
Pennycress_contig_15888_AC_114.86	1	86	95	22	45.8246	1.09423e-05	491586 PACid:16063127	Arabidopsis lyrata
Pennycress_contig_30749_AC_18.58	1	95	100	20	43.8986	2.29378e-05	491586 PACid:16063127	Arabidopsis lyrata
Pennycress_contig_8731_AC_370.13	1	87	95	171	282.722	9.96413e-95	491611 PACid:16050380	Arabidopsis lyrata
Pennycress_contig_11962_AC_123.36	2	91	95	524	798.89	0	491620 PACid:16040925	Arabidopsis lyrata
Pennycress_contig_19462_AC_183.67	1	71	81	793	1014.99	0	491636 PACid:16038905	Arabidopsis lyrata
Pennycress_contig_29447_AC_11.93	3	91	100	88	164.466	2.79401e-109	491636 PACid:16038905	Arabidopsis lyrata
Pennycress_contig_30246_AC_16.15	1	71	81	132	174.481	5.92035e-50	491636 PACid:16038905	Arabidopsis lyrata
Pennycress_contig_18039_AC_125.21	1	85	92	170	276.559	4.66512e-92	491646 PACid:16061923	Arabidopsis lyrata
Pennycress_contig_25305_AC_37.97	1	100	100	21	47.7506	2.79678e-06	491646 PACid:16061923	Arabidopsis lyrata
Pennycress_contig_24143_AC_29.22	1	63	77	145	199.134	4.33388e-63	491674 PACid:16046238	Arabidopsis lyrata
Pennycress_contig_20051_AC_100.97	3	88	92	644	880.167	0	491681 PACid:16044975	Arabidopsis lyrata
Pennycress_contig_13534_AC_316.49	1	97	98	304	556.214	0	491705 PACid:16051783	Arabidopsis lyrata
Pennycress_contig_2434_AC_1431.72	1	99	100	430	809.29	0	491708 PACid:16060866	Arabidopsis lyrata
Pennycress_contig_13847_AC_352.55	1	84	92	290	472.241	1.8307e-163	491727 PACid:16034663	Arabidopsis lyrata
Pennycress_contig_6950_AC_28.29	1	39	63	41	28.8758	8.53557	491744 PACid:16034105	Arabidopsis lyrata
Pennycress_contig_32635_AC_7.54	2	89	97	64	130.568	2.10159e-58	491753 PACid:16058609	Arabidopsis lyrata
Pennycress_contig_14964_AC_133.44	1	68	75	256	259.996	5.94822e-84	491758 PACid:16041698	Arabidopsis lyrata
Pennycress_contig_15518_AC_145.84	1	85	88	257	342.428	5.80154e-116	491763 PACid:16034853	Arabidopsis lyrata
Pennycress_contig_6490_AC_585.84	1	93	96	174	265.003	2.24482e-87	491771 PACid:16042940	Arabidopsis lyrata
Pennycress_contig_13391_AC_294.21	1	91	95	224	421.009	1.00052e-146	491776 PACid:16060665	Arabidopsis lyrata
Pennycress_contig_24616_AC_57.07	1	92	95	331	550.051	0	491803 PACid:16034965	Arabidopsis lyrata
Pennycress_contig_8362_AC_1643.14	1	97	98	123	247.284	9.35656e-83	491809 PACid:16046866	Arabidopsis lyrata
Pennycress_contig_12642_AC_145.44	1	69	76	1037	1122.46	0	491814 PACid:16044488	Arabidopsis lyrata
Pennycress_contig_13203_AC_298.88	1	98	100	125	254.988	7.43751e-85	491815 PACid:16037312	Arabidopsis lyrata
Pennycress_contig_3005_AC_607.09	1	98	98	42	85.8853	1.27166e-19	491942 PACid:16060832	Arabidopsis lyrata
Pennycress_contig_21830_AC_205.33	1	29	46	65	31.9574	0.821441	491947 PACid:16057078	Arabidopsis lyrata
Pennycress_contig_1880_AC_18.46	1	100	100	21	48.521	6.9881e-07	491950 PACid:16061839	Arabidopsis lyrata
Pennycress_contig_23450_AC_66.04	1	96	98	236	466.463	1.47405e-164	491956 PACid:16033920	Arabidopsis lyrata
Pennycress_contig_32613_AC_6.58	3	100	100	113	227.639	3.10132e-82	491983 PACid:16039467	Arabidopsis lyrata
Pennycress_contig_26962_AC_41.36	1	53	56	74	102.064	2.22886e-26	492014 PACid:16038480	Arabidopsis lyrata
Pennycress_contig_22157_AC_51.96	1	95	100	22	48.9062	6.93153e-08	492035 PACid:16052010	Arabidopsis lyrata
Pennycress_contig_10459_AC_135.27	1	98	99	206	382.489	5.51988e-133	492071 PACid:16033874	Arabidopsis lyrata
Pennycress_contig_29190_AC_15.23	1	37	59	45	33.4982	0.296729	492076 PACid:16052470	Arabidopsis lyrata
Pennycress_contig_22303_AC_24.40	1	100	100	18	39.2762	0.00185524	492090 PACid:16065656	Arabidopsis lyrata
Pennycress_contig_33164_AC_9.08	1	41	55	29	30.8018	0.56887	492093 PACid:16054308	Arabidopsis lyrata
Pennycress_contig_12576_AC_454.07	1	96	97	408	782.711	0	492104 PACid:16065497	Arabidopsis lyrata
Pennycress_contig_23408_AC_121.53	1	59	70	55	63.929	1.90857e-11	492123 PACid:16052223	Arabidopsis lyrata
Pennycress_contig_24596_AC_12.04	1	62	74	52	64.3142	3.79062e-12	492123 PACid:16052223	Arabidopsis lyrata
Pennycress_contig_22602_AC_17.70	2	90	100	21	48.521	2.19691e-06	492164 PACid:16041393	Arabidopsis lyrata
Pennycress_contig_10324_AC_586.60	1	86	94	377	534.258	0	492203 PACid:16056537	Arabidopsis lyrata
Pennycress_contig_31685_AC_18.06	1	50	58	40	39.6614	0.00310373	492204 PACid:16047583	Arabidopsis lyrata
Pennycress_contig_8760_AC_457.57	2	93	97	412	804.668	0	492220 PACid:16049484	Arabidopsis lyrata
Pennycress_contig_14108_AC_325.64	1	83	88	597	1010.75	0	492240 PACid:16045635	Arabidopsis lyrata
Pennycress_contig_2364_AC_999.02	1	88	94	288	531.946	0	492250 PACid:16050990	Arabidopsis lyrata
Pennycress_contig_28377_AC_27.36	2	100	100	22	47.3654	2.0947e-06	492250 PACid:16050990	Arabidopsis lyrata
Pennycress_contig_12117_AC_609.15	1	81	87	93	161.77	3.63513e-49	492255 PACid:16056453	Arabidopsis lyrata
Pennycress_contig_3322_AC_741.72	1	84	92	89	160.999	1.2103e-48	492259 PACid:16052574	Arabidopsis lyrata
Pennycress_contig_4645_AC_2318.60	3	97	97	314	370.548	8.66808e-124	492278 PACid:16047319	Arabidopsis lyrata
Pennycress_contig_31170_AC_7.41	2	100	100	19	43.5134	3.87366e-05	492287 PACid:16065631	Arabidopsis lyrata
Pennycress_contig_16877_AC_34.08	1	81	89	412	551.592	0	492315 PACid:16051898	Arabidopsis lyrata
Pennycress_contig_21040_AC_178.23	3	90	100	20	40.817	3.66691e-07	492324 PACid:16058630	Arabidopsis lyrata
Pennycress_contig_5899_AC_118.71	2	95	100	39	46.2098	1.25463e-06	492339 PACid:16050007	Arabidopsis lyrata
Pennycress_contig_31835_AC_15.43	1	33	45	55	32.3426	0.372087	492373 PACid:16051585	Arabidopsis lyrata
Pennycress_contig_29000_AC_9.68	1	39	67	36	33.8834	0.0643616	492441 PACid:16066095	Arabidopsis lyrata
Pennycress_contig_3184_AC_790.51	1	94	97	489	920.228	0	492520 PACid:16048042	Arabidopsis lyrata
Pennycress_contig_33573_AC_16.56	3	100	100	37	62.3882	2.15741e-17	492527 PACid:16046802	Arabidopsis lyrata
Pennycress_contig_21866_AC_32.84	1	65	88	17	32.3426	0.192569	492544 PACid:16037055	Arabidopsis lyrata
Pennycress_contig_14309_AC_52.74	1	67	79	256	291.967	6.75195e-94	492547 PACid:16052151	Arabidopsis lyrata
Pennycress_contig_4359_AC_107.55	1	84	88	483	561.992	0	492558 PACid:16038888	Arabidopsis lyrata
Pennycress_contig_29120_AC_17.19	1	30	44	71	30.8018	1.14531	492558 PACid:16038888	Arabidopsis lyrata
Pennycress_contig_19735_AC_189.39	2	93	97	450	816.609	0	492590 PACid:16065376	Arabidopsis lyrata
Pennycress_contig_13927_AC_101.07	1	90	95	688	1278.85	0	492596 PACid:16038724	Arabidopsis lyrata
Pennycress_contig_17011_AC_363.54	1	52	61	158	87.4261	1.28654e-19	492602 PACid:16057703	Arabidopsis lyrata
Pennycress_contig_1125_AC_482.34	1	95	98	373	735.717	0	492609 PACid:16052496	Arabidopsis lyrata
Pennycress_contig_9687_AC_115.07	1	94	96	423	816.994	0	492631 PACid:16060872	Arabidopsis lyrata
Pennycress_contig_15743_AC_146.14	1	70	78	235	230.335	1.47435e-71	492635 PACid:16064609	Arabidopsis lyrata
Pennycress_contig_11830_AC_668.65	1	91	94	290	486.493	8.88315e-171	492650 PACid:16059307	Arabidopsis lyrata
Pennycress_contig_22495_AC_50.64	1	71	83	148	213.772	8.12812e-69	492685 PACid:16043908	Arabidopsis lyrata
Pennycress_contig_22389_AC_244.26	1	89	91	146	269.24	2.25565e-90	492739 PACid:16052079	Arabidopsis lyrata
Pennycress_contig_12721_AC_111.55	1	93	97	1089	2092.39	0	492777 PACid:16061739	Arabidopsis lyrata
Pennycress_contig_29051_AC_30.57	1	59	64	122	89.3521	9.27597e-20	492789 PACid:16064662	Arabidopsis lyrata
Pennycress_contig_32186_AC_14.03	1	84	97	37	68.5514	2.26531e-15	492831 PACid:16055694	Arabidopsis lyrata
Pennycress_contig_8675_AC_382.71	1	94	98	484	915.605	0	492856 PACid:16054979	Arabidopsis lyrata
Pennycress_contig_10151_AC_306.32	1	35	55	95	59.3066	7.43877e-10	492861 PACid:16035596	Arabidopsis lyrata
Pennycress_contig_14348_AC_144.51	1	94	97	110	219.164	2.27898e-68	492884 PACid:16035794	Arabidopsis lyrata
Pennycress_contig_6558_AC_4114.21	1	73	83	199	296.59	3.7564e-98	492886 PACid:16053288	Arabidopsis lyrata
Pennycress_contig_25716_AC_273.79	1	100	100	46	97.0561	5.12347e-23	492891 PACid:16062735	Arabidopsis lyrata
Pennycress_contig_28603_AC_73.24	1	100	100	42	90.1225	1.28777e-20	492891 PACid:16062735	Arabidopsis lyrata
Pennycress_contig_30755_AC_41.57	1	92	93	154	288.5	1.28155e-97	492902 PACid:16059334	Arabidopsis lyrata
Pennycress_contig_31140_AC_15.35	1	94	100	18	38.5058	0.00498282	492904 PACid:16045395	Arabidopsis lyrata
Pennycress_contig_18571_AC_58.96	2	70	84	361	437.573	9.33762e-149	492909 PACid:16045081	Arabidopsis lyrata
Pennycress_contig_5352_AC_87.22	1	90	94	121	191.43	1.4754e-58	492911 PACid:16060430	Arabidopsis lyrata
Pennycress_contig_20911_AC_23.33	1	79	84	19	35.4242	0.0146665	492911 PACid:16060430	Arabidopsis lyrata
Pennycress_contig_10695_AC_285.73	1	92	95	573	985.712	0	492916 PACid:16058611	Arabidopsis lyrata
Pennycress_contig_19089_AC_48.05	1	35	50	77	31.9574	0.345668	492950 PACid:16037180	Arabidopsis lyrata
Pennycress_contig_16708_AC_34.20	3	100	100	26	53.1434	3.09764e-16	492951 PACid:16034811	Arabidopsis lyrata
Pennycress_contig_15994_AC_164.83	1	91	96	299	560.066	0	492969 PACid:16056096	Arabidopsis lyrata
Pennycress_contig_15564_AC_353.40	1	96	99	285	447.973	1.18149e-155	492971 PACid:16055351	Arabidopsis lyrata
Pennycress_contig_25904_AC_26.77	2	91	95	172	281.567	1.10303e-151	492976 PACid:16048371	Arabidopsis lyrata
Pennycress_contig_21130_AC_355.76	1	80	89	128	133.265	8.28802e-37	493027 PACid:16044964	Arabidopsis lyrata
Pennycress_contig_25700_AC_6.09	1	58	66	102	73.9442	1.06961e-15	493027 PACid:16044964	Arabidopsis lyrata
Pennycress_contig_19131_AC_27.42	4	84	96	579	876.7	0	493041 PACid:16043874	Arabidopsis lyrata
Pennycress_contig_14759_AC_163.72	1	89	94	373	602.823	0	493046 PACid:16045455	Arabidopsis lyrata
Pennycress_contig_3712_AC_2107.39	1	96	97	134	264.233	3.94871e-89	493058 PACid:16040736	Arabidopsis lyrata
Pennycress_contig_13489_AC_857.23	1	94	97	236	416.387	2.07916e-145	493066 PACid:16051321	Arabidopsis lyrata
Pennycress_contig_23732_AC_30.65	1	81	88	362	568.926	0	493095 PACid:16053611	Arabidopsis lyrata
Pennycress_contig_26237_AC_39.46	1	79	84	324	436.802	2.38546e-151	493108 PACid:16063950	Arabidopsis lyrata
Pennycress_contig_1748_AC_710.78	1	86	90	262	380.563	7.38878e-131	493118 PACid:16036354	Arabidopsis lyrata
Pennycress_contig_26091_AC_16.05	2	84	89	156	277.33	7.56333e-116	493130 PACid:16049156	Arabidopsis lyrata
Pennycress_contig_11167_AC_614.39	1	92	96	344	649.047	0	493148 PACid:16049597	Arabidopsis lyrata
Pennycress_contig_116_AC_50.20	1	62	72	659	783.867	0	493178 PACid:16060999	Arabidopsis lyrata
Pennycress_contig_29007_AC_22.28	2	88	88	24	45.4394	1.08254e-05	493242 PACid:16036043	Arabidopsis lyrata
Pennycress_contig_33761_AC_11.27	1	46	65	26	29.6462	1.51685	493254 PACid:16056440	Arabidopsis lyrata
Pennycress_contig_33759_AC_5.83	1	38	58	48	34.2686	0.050611	493257 PACid:16038039	Arabidopsis lyrata
Pennycress_contig_9540_AC_535.05	1	100	100	115	242.276	6.36262e-80	493259 PACid:16038486	Arabidopsis lyrata
Pennycress_contig_7565_AC_262.61	1	93	95	508	967.607	0	493270 PACid:16065848	Arabidopsis lyrata
Pennycress_contig_11467_AC_170.57	1	87	93	605	1111.67	0	493274 PACid:16047592	Arabidopsis lyrata
Pennycress_contig_3487_AC_761.96	1	96	98	124	249.21	6.99112e-83	493292 PACid:16050287	Arabidopsis lyrata
Pennycress_contig_27817_AC_61.54	1	97	100	103	209.149	5.3755e-68	493318 PACid:16044938	Arabidopsis lyrata
Pennycress_contig_32633_AC_17.16	1	77	88	26	45.4394	2.76454e-05	493338 PACid:16060597	Arabidopsis lyrata
Pennycress_contig_22579_AC_188.97	1	65	76	437	512.686	1.37368e-176	493352 PACid:16034010	Arabidopsis lyrata
Pennycress_contig_32311_AC_16.39	1	78	88	167	283.108	2.31575e-92	493354 PACid:16048071	Arabidopsis lyrata
Pennycress_contig_27337_AC_9.89	1	30	47	57	29.261	5.60366	493357 PACid:16037961	Arabidopsis lyrata
Pennycress_contig_19628_AC_90.21	1	67	80	446	582.408	0	493358 PACid:16045952	Arabidopsis lyrata
Pennycress_contig_31480_AC_11.57	1	36	51	115	62.3882	2.78262e-11	493377 PACid:16052696	Arabidopsis lyrata
Pennycress_contig_13660_AC_138.05	1	91	94	379	630.172	0	493386 PACid:16050775	Arabidopsis lyrata
Pennycress_contig_22497_AC_17.66	1	35	59	47	29.6462	5.68514	493402 PACid:16054682	Arabidopsis lyrata
Pennycress_contig_16917_AC_54.21	1	90	95	669	1251.88	0	493409 PACid:16058479	Arabidopsis lyrata
Pennycress_contig_16786_AC_17.88	4	88	92	295	512.301	0	493412 PACid:16064514	Arabidopsis lyrata
Pennycress_contig_26822_AC_8.85	6	75	93	129	75.8702	3.40928e-25	493441 PACid:16036370	Arabidopsis lyrata
Pennycress_contig_21844_AC_115.05	2	74	83	198	298.901	2.38729e-146	493466 PACid:16066361	Arabidopsis lyrata
Pennycress_contig_21341_AC_211.38	1	91	96	53	100.523	7.86802e-26	493502 PACid:16042575	Arabidopsis lyrata
Pennycress_contig_13899_AC_693.54	2	100	100	213	381.333	8.98909e-132	493534 PACid:16062069	Arabidopsis lyrata
Pennycress_contig_20293_AC_27.89	1	77	82	343	509.22	5.08853e-179	493551 PACid:16037074	Arabidopsis lyrata
Pennycress_contig_25525_AC_107.81	2	100	100	21	48.9062	1.99295e-06	493578 PACid:16061972	Arabidopsis lyrata
Pennycress_contig_32952_AC_13.08	1	55	68	22	29.261	2.78093	493583 PACid:16056191	Arabidopsis lyrata
Pennycress_contig_19178_AC_97.61	1	87	93	853	1406.73	0	493603 PACid:16055403	Arabidopsis lyrata
Pennycress_contig_15432_AC_24.36	2	100	100	21	50.0618	4.77819e-08	493614 PACid:16038826	Arabidopsis lyrata
Pennycress_contig_808_AC_2562.31	1	92	94	249	424.476	9.01065e-148	493615 PACid:16051925	Arabidopsis lyrata
Pennycress_contig_14650_AC_141.51	1	41	68	37	35.039	0.228282	493620 PACid:16048078	Arabidopsis lyrata
Pennycress_contig_22847_AC_14.22	1	63	80	148	204.527	5.41026e-65	493620 PACid:16048078	Arabidopsis lyrata
Pennycress_contig_33746_AC_9.79	1	56	74	117	137.887	8.72086e-40	493620 PACid:16048078	Arabidopsis lyrata
Pennycress_contig_33616_AC_12.18	1	57	68	109	123.25	2.16274e-33	493621 PACid:16041462	Arabidopsis lyrata
Pennycress_contig_27307_AC_16.60	1	66	82	305	392.504	2.47486e-128	493781 PACid:16056690	Arabidopsis lyrata
Pennycress_contig_29868_AC_22.57	2	88	100	31	48.521	6.70244e-07	493816 PACid:16042522	Arabidopsis lyrata
Pennycress_contig_24331_AC_25.48	3	85	90	132	225.328	8.60715e-117	493825 PACid:16048430	Arabidopsis lyrata
Pennycress_contig_14208_AC_54.45	1	55	72	136	154.066	5.8298e-46	493833 PACid:16044327	Arabidopsis lyrata
Pennycress_contig_32679_AC_16.51	1	79	87	258	430.639	2.84609e-151	493835 PACid:16053759	Arabidopsis lyrata
Pennycress_contig_15519_AC_145.49	5	81	88	135	200.675	1.07259e-69	493857 PACid:16059931	Arabidopsis lyrata
Pennycress_contig_22543_AC_10.74	2	90	100	26	48.9062	3.52876e-06	493890 PACid:16062680	Arabidopsis lyrata
Pennycress_contig_1067_AC_1092.45	1	97	98	258	514.227	0	493925 PACid:16062281	Arabidopsis lyrata
Pennycress_contig_19669_AC_31.59	3	94	98	129	231.106	1.43614e-66	493925 PACid:16062281	Arabidopsis lyrata
Pennycress_contig_17731_AC_195.57	2	61	71	618	623.239	0	493934 PACid:16065092	Arabidopsis lyrata
Pennycress_contig_5890_AC_464.27	1	93	97	228	432.18	3.16557e-145	493936 PACid:16045095	Arabidopsis lyrata
Pennycress_contig_11504_AC_114.47	1	83	92	66	120.168	3.47047e-34	493950 PACid:16049519	Arabidopsis lyrata
Pennycress_contig_17427_AC_101.61	1	91	96	466	856.284	0	493953 PACid:16064301	Arabidopsis lyrata
Pennycress_contig_16745_AC_77.82	1	87	92	794	1325.07	0	493970 PACid:16035651	Arabidopsis lyrata
Pennycress_contig_20370_AC_52.15	6	63	73	239	303.523	3.02447e-94	493970 PACid:16035651	Arabidopsis lyrata
Pennycress_contig_20623_AC_15.11	1	93	97	67	127.487	2.74267e-36	493981 PACid:16035292	Arabidopsis lyrata
Pennycress_contig_9655_AC_47.15	1	73	86	182	271.166	4.41722e-91	494005 PACid:16038401	Arabidopsis lyrata
Pennycress_contig_23649_AC_272.19	1	88	91	175	305.449	2.97511e-101	494007 PACid:16065713	Arabidopsis lyrata
Pennycress_contig_24827_AC_75.70	2	85	92	115	209.149	3.21418e-63	494041 PACid:16056477	Arabidopsis lyrata
Pennycress_contig_20788_AC_23.93	5	89	94	517	958.362	0	494052 PACid:16050139	Arabidopsis lyrata
Pennycress_contig_11235_AC_393.95	1	96	99	156	307.76	3.24681e-104	494053 PACid:16056160	Arabidopsis lyrata
Pennycress_contig_746_AC_97.84	1	76	86	448	635.95	0	494079 PACid:16052740	Arabidopsis lyrata
Pennycress_contig_830_AC_316.63	1	89	95	187	344.739	1.21723e-117	494089 PACid:16060676	Arabidopsis lyrata
Pennycress_contig_28487_AC_190.04	1	93	96	68	119.398	3.47828e-34	494096 PACid:16044378	Arabidopsis lyrata
Pennycress_contig_12754_AC_315.91	1	41	57	82	37.3502	0.0109369	494098 PACid:16058404	Arabidopsis lyrata
Pennycress_contig_26842_AC_10.30	2	97	97	45	89.3521	3.74992e-30	494127 PACid:16045933	Arabidopsis lyrata
Pennycress_contig_595_AC_33.56	1	26	44	453	117.857	5.38813e-27	494132 PACid:16061174	Arabidopsis lyrata
Pennycress_contig_16688_AC_45.90	1	43	54	35	30.4166	6.17775	494134 PACid:16047397	Arabidopsis lyrata
Pennycress_contig_320_AC_30784.72	1	96	99	164	340.887	1.15086e-118	494137 PACid:16060774	Arabidopsis lyrata
Pennycress_contig_1375_AC_409.94	1	93	96	339	605.52	0	494156 PACid:16047140	Arabidopsis lyrata
Pennycress_contig_1237_AC_1550.77	1	91	95	194	359.377	8.15827e-118	494166 PACid:16057432	Arabidopsis lyrata
Pennycress_contig_28749_AC_63.48	1	85	90	20	37.7354	0.00737769	494169 PACid:16046722	Arabidopsis lyrata
Pennycress_contig_18317_AC_230.58	1	68	84	103	143.28	1.97697e-42	494218 PACid:16038951	Arabidopsis lyrata
Pennycress_contig_18681_AC_524.16	1	69	86	103	144.821	7.13236e-43	494218 PACid:16038951	Arabidopsis lyrata
Pennycress_contig_13273_AC_221.37	1	98	100	212	432.565	8.40352e-151	494220 PACid:16059944	Arabidopsis lyrata
Pennycress_contig_19856_AC_56.71	1	32	43	95	71.633	2.08473e-14	494249 PACid:16058467	Arabidopsis lyrata
Pennycress_contig_4456_AC_3199.59	1	69	77	364	297.745	1.13934e-94	494257 PACid:16037042	Arabidopsis lyrata
Pennycress_contig_6056_AC_1797.56	1	96	99	232	395.971	1.56584e-136	494266 PACid:16043284	Arabidopsis lyrata
Pennycress_contig_26623_AC_22.32	1	34	54	106	67.3958	3.11241e-13	494277 PACid:16048505	Arabidopsis lyrata
Pennycress_contig_13102_AC_204.97	1	95	98	688	1157.13	0	494278 PACid:16041314	Arabidopsis lyrata
Pennycress_contig_189_AC_441.15	1	96	97	1254	2226.05	0	494279 PACid:16059764	Arabidopsis lyrata
Pennycress_contig_22917_AC_60.54	1	92	95	331	608.216	0	494280 PACid:16035901	Arabidopsis lyrata
Pennycress_contig_14400_AC_124.25	2	89	93	65	119.398	1.16149e-31	494293 PACid:16057585	Arabidopsis lyrata
Pennycress_contig_2941_AC_1179.42	2	86	93	77	135.191	1.73641e-37	494314 PACid:16063984	Arabidopsis lyrata
Pennycress_contig_26929_AC_21.57	1	93	100	15	34.6538	0.107631	494314 PACid:16063984	Arabidopsis lyrata
Pennycress_contig_28596_AC_8.37	2	89	92	118	162.155	1.08096e-45	494317 PACid:16050983	Arabidopsis lyrata
Pennycress_contig_31792_AC_10.44	1	77	83	130	204.912	2.6905e-62	494317 PACid:16050983	Arabidopsis lyrata
Pennycress_contig_6767_AC_416.56	1	93	96	712	1353.58	0	494320 PACid:16062578	Arabidopsis lyrata
Pennycress_contig_14958_AC_123.77	1	70	80	621	869.381	0	494325 PACid:16044847	Arabidopsis lyrata
Pennycress_contig_18990_AC_95.26	2	77	87	732	1087.4	0	494325 PACid:16044847	Arabidopsis lyrata
Pennycress_contig_20917_AC_62.96	1	96	98	202	378.637	1.86835e-132	494381 PACid:16036030	Arabidopsis lyrata
Pennycress_contig_32595_AC_6.87	1	44	69	31	33.8834	0.115691	494385 PACid:16035049	Arabidopsis lyrata
Pennycress_contig_12895_AC_48.26	1	41	55	321	228.024	6.08068e-70	494390 PACid:16063861	Arabidopsis lyrata
Pennycress_contig_11613_AC_203.37	1	97	99	175	315.849	7.3475e-108	494394 PACid:16059679	Arabidopsis lyrata
Pennycress_contig_26555_AC_22.65	1	74	82	236	344.354	1.42983e-114	494397 PACid:16046274	Arabidopsis lyrata
Pennycress_contig_20101_AC_33.65	1	34	53	55	31.5722	1.38866	494402 PACid:16035385	Arabidopsis lyrata
Pennycress_contig_23794_AC_13.88	2	66	76	281	217.238	5.89447e-66	494406 PACid:16046177	Arabidopsis lyrata
Pennycress_contig_21857_AC_215.03	2	86	95	323	556.214	0	494408 PACid:16052381	Arabidopsis lyrata
Pennycress_contig_18715_AC_120.60	1	64	75	305	382.104	1.66103e-128	494438 PACid:16056924	Arabidopsis lyrata
Pennycress_contig_5163_AC_2139.70	1	98	99	201	405.216	3.59178e-141	494466 PACid:16055535	Arabidopsis lyrata
Pennycress_contig_29803_AC_10.30	3	75	83	205	316.62	4.71279e-114	494475 PACid:16053944	Arabidopsis lyrata
Pennycress_contig_25650_AC_28.00	2	84	92	116	84.3445	1.50859e-17	494501 PACid:16064442	Arabidopsis lyrata
Pennycress_contig_19258_AC_137.98	1	58	70	404	316.235	4.6493e-101	494592 PACid:16053755	Arabidopsis lyrata
Pennycress_contig_14668_AC_182.74	1	90	94	387	692.575	0	494596 PACid:16057656	Arabidopsis lyrata
Pennycress_contig_16030_AC_56.42	1	87	93	358	621.698	0	494614 PACid:16039251	Arabidopsis lyrata
Pennycress_contig_33625_AC_8.25	1	39	61	38	28.4906	7.18743	494617 PACid:16048086	Arabidopsis lyrata
Pennycress_contig_3119_AC_501.55	1	76	84	1054	1299.65	0	494645 PACid:16042218	Arabidopsis lyrata
Pennycress_contig_8365_AC_479.43	1	75	82	993	1212.21	0	494645 PACid:16042218	Arabidopsis lyrata
Pennycress_contig_32755_AC_11.53	1	38	73	26	30.4166	1.58104	494645 PACid:16042218	Arabidopsis lyrata
Pennycress_contig_14857_AC_128.95	1	96	97	331	613.994	0	494661 PACid:16045653	Arabidopsis lyrata
Pennycress_contig_1953_AC_3639.55	1	98	100	333	652.129	0	494670 PACid:16036734	Arabidopsis lyrata
Pennycress_contig_18448_AC_26.23	1	57	73	315	354.369	2.67014e-117	494670 PACid:16036734	Arabidopsis lyrata
Pennycress_contig_25182_AC_15.74	2	87	91	34	45.4394	3.88294e-05	494762 PACid:16048181	Arabidopsis lyrata
Pennycress_contig_25071_AC_119.17	1	41	59	36	30.8018	1.0682	494786 PACid:16060391	Arabidopsis lyrata
Pennycress_contig_10973_AC_280.94	1	94	97	391	761.525	0	494804 PACid:16066032	Arabidopsis lyrata
Pennycress_contig_15266_AC_195.66	1	85	94	138	131.339	4.75421e-37	494819 PACid:16055617	Arabidopsis lyrata
Pennycress_contig_5442_AC_730.43	1	91	96	264	463.381	2.86718e-163	494916 PACid:16046827	Arabidopsis lyrata
Pennycress_contig_26438_AC_62.54	1	90	90	20	35.039	0.031048	494942 PACid:16043669	Arabidopsis lyrata
Pennycress_contig_23927_AC_94.04	1	35	61	31	27.7202	6.53058	494961 PACid:16046415	Arabidopsis lyrata
Pennycress_contig_18945_AC_32.26	1	26	49	82	31.9574	4.37657	494980 PACid:16056451	Arabidopsis lyrata
Pennycress_contig_1534_AC_233.54	1	89	94	945	1642.86	0	495025 PACid:16057445	Arabidopsis lyrata
Pennycress_contig_26111_AC_31.21	1	44	62	32	29.261	6.49202	495025 PACid:16057445	Arabidopsis lyrata
Pennycress_contig_4755_AC_237.34	1	96	98	49	102.449	8.1704e-25	495072 PACid:16065621	Arabidopsis lyrata
Pennycress_contig_27011_AC_32.71	2	95	98	283	562.762	0	495088 PACid:16045164	Arabidopsis lyrata
Pennycress_contig_1604_AC_271.62	2	98	98	465	703.36	0	495090 PACid:16056039	Arabidopsis lyrata
Pennycress_contig_5441_AC_389.72	1	99	100	563	1071.23	0	495092 PACid:16063022	Arabidopsis lyrata
Pennycress_contig_31874_AC_17.13	1	30	62	47	29.261	3.66815	495104 PACid:16063565	Arabidopsis lyrata
Pennycress_contig_3922_AC_99.89	1	93	96	194	289.271	8.71547e-97	495144 PACid:16041510	Arabidopsis lyrata
Pennycress_contig_1683_AC_3716.08	1	98	99	930	1722.21	0	495156 PACid:16051071	Arabidopsis lyrata
Pennycress_contig_28828_AC_8.41	1	56	71	33	38.891	0.00144251	495165 PACid:16060027	Arabidopsis lyrata
Pennycress_contig_15211_AC_106.19	1	82	87	295	482.256	2.48499e-168	495181 PACid:16063673	Arabidopsis lyrata
Pennycress_contig_12486_AC_198.98	1	86	92	258	477.248	2.50361e-167	495196 PACid:16064534	Arabidopsis lyrata
Pennycress_contig_424_AC_490.43	1	95	97	257	476.093	3.65088e-166	495212 PACid:16054675	Arabidopsis lyrata
Pennycress_contig_3207_AC_293.75	1	95	97	837	1613.2	0	495214 PACid:16040605	Arabidopsis lyrata
Pennycress_contig_9675_AC_125.03	1	90	93	707	1158.67	0	495230 PACid:16066365	Arabidopsis lyrata
Pennycress_contig_30379_AC_6.16	2	69	88	68	78.5666	1.50821e-29	495247 PACid:16063939	Arabidopsis lyrata
Pennycress_contig_1915_AC_987.74	1	95	98	145	244.973	9.48783e-81	495261 PACid:16055465	Arabidopsis lyrata
Pennycress_contig_33595_AC_7.92	1	41	67	27	30.4166	2.2966	495276 PACid:16041760	Arabidopsis lyrata
Pennycress_contig_26492_AC_24.28	1	85	92	271	426.017	2.16687e-149	495295 PACid:16050095	Arabidopsis lyrata
Pennycress_contig_13598_AC_254.31	1	90	95	438	718.768	0	495313 PACid:16055909	Arabidopsis lyrata
Pennycress_contig_3084_AC_417.43	1	91	96	427	785.408	0	495327 PACid:16052906	Arabidopsis lyrata
Pennycress_contig_20515_AC_415.32	1	89	94	294	531.561	0	495328 PACid:16059981	Arabidopsis lyrata
Pennycress_contig_3325_AC_573.21	1	98	99	691	1230.7	0	495334 PACid:16038594	Arabidopsis lyrata
Pennycress_contig_32858_AC_16.40	1	77	89	105	166.007	1.25322e-47	495334 PACid:16038594	Arabidopsis lyrata
Pennycress_contig_9810_AC_112.83	2	83	92	421	592.038	0	495366 PACid:16045744	Arabidopsis lyrata
Pennycress_contig_28732_AC_18.47	1	40	53	34	30.8018	2.19665	495392 PACid:16066071	Arabidopsis lyrata
Pennycress_contig_11455_AC_8.37	1	53	62	138	92.8189	7.09893e-22	495395 PACid:16038804	Arabidopsis lyrata
Pennycress_contig_3770_AC_319.27	1	94	98	64	62.003	2.22207e-12	495398 PACid:16058854	Arabidopsis lyrata
Pennycress_contig_21579_AC_225.73	1	87	93	84	149.443	1.59437e-44	495421 PACid:16038550	Arabidopsis lyrata
Pennycress_contig_12941_AC_399.23	1	98	99	117	242.662	2.52121e-80	495474 PACid:16044249	Arabidopsis lyrata
Pennycress_contig_10318_AC_102.50	1	87	95	157	282.337	8.03324e-96	495477 PACid:16041009	Arabidopsis lyrata
Pennycress_contig_16614_AC_104.55	1	91	96	467	860.522	0	495482 PACid:16052871	Arabidopsis lyrata
Pennycress_contig_21198_AC_256.85	1	92	95	63	116.316	1.66342e-32	495495 PACid:16034659	Arabidopsis lyrata
Pennycress_contig_967_AC_526.40	1	93	96	90	164.851	4.69787e-49	495497 PACid:16051246	Arabidopsis lyrata
Pennycress_contig_5331_AC_65.33	1	88	94	354	649.047	0	495497 PACid:16051246	Arabidopsis lyrata
Pennycress_contig_20410_AC_11.17	2	94	100	56	102.064	7.30461e-36	495503 PACid:16037640	Arabidopsis lyrata
Pennycress_contig_22998_AC_15.48	1	100	100	20	45.0542	3.32689e-05	495516 PACid:16043877	Arabidopsis lyrata
Pennycress_contig_21482_AC_102.34	2	96	98	472	894.804	0	495546 PACid:16034437	Arabidopsis lyrata
Pennycress_contig_4011_AC_977.14	1	79	88	166	210.305	7.69831e-67	495552 PACid:16054373	Arabidopsis lyrata
Pennycress_contig_8838_AC_130.83	1	70	80	534	684.871	0	495575 PACid:16057243	Arabidopsis lyrata
Pennycress_contig_30174_AC_7.74	1	38	75	24	28.8758	2.95046	495582 PACid:16037762	Arabidopsis lyrata
Pennycress_contig_11128_AC_147.99	2	75	80	704	822.387	0	495586 PACid:16057382	Arabidopsis lyrata
Pennycress_contig_25873_AC_58.99	1	78	83	58	101.679	1.24619e-25	495588 PACid:16034886	Arabidopsis lyrata
Pennycress_contig_27029_AC_55.74	1	63	77	30	45.8246	6.434e-06	495588 PACid:16034886	Arabidopsis lyrata
Pennycress_contig_7365_AC_25.24	1	39	59	44	32.7278	0.555849	495611 PACid:16064164	Arabidopsis lyrata
Pennycress_contig_3206_AC_895.47	2	82	90	417	355.14	6.60396e-107	495653 PACid:16040393	Arabidopsis lyrata
Pennycress_contig_3044_AC_1108.85	1	95	99	311	566.614	0	495659 PACid:16043468	Arabidopsis lyrata
Pennycress_contig_18791_AC_21.51	1	45	57	53	40.817	0.00038448	495700 PACid:16052341	Arabidopsis lyrata
Pennycress_contig_858_AC_244.19	2	73	81	505	652.899	0	495713 PACid:16035668	Arabidopsis lyrata
Pennycress_contig_14868_AC_92.93	1	96	99	248	471.085	5.73637e-166	495722 PACid:16048450	Arabidopsis lyrata
Pennycress_contig_16186_AC_56.48	2	87	91	124	171.4	2.91536e-80	495726 PACid:16047105	Arabidopsis lyrata
Pennycress_contig_29524_AC_19.24	2	86	93	214	384.03	2.48377e-129	495741 PACid:16056342	Arabidopsis lyrata
Pennycress_contig_16257_AC_44.00	1	92	96	316	613.994	0	495755 PACid:16062093	Arabidopsis lyrata
Pennycress_contig_21483_AC_192.42	1	78	83	23	35.039	0.0573774	495793 PACid:16049925	Arabidopsis lyrata
Pennycress_contig_30494_AC_29.97	1	72	88	25	43.8986	8.20832e-06	495799 PACid:16045326	Arabidopsis lyrata
Pennycress_contig_25026_AC_124.91	1	99	100	68	139.043	1.23509e-40	495807 PACid:16049303	Arabidopsis lyrata
Pennycress_contig_28585_AC_22.15	1	90	90	20	40.4318	0.000520324	495815 PACid:16033765	Arabidopsis lyrata
Pennycress_contig_13124_AC_176.59	1	88	92	741	1171.76	0	495818 PACid:16062283	Arabidopsis lyrata
Pennycress_contig_7223_AC_296.57	1	93	96	643	1090.49	0	495846 PACid:16038541	Arabidopsis lyrata
Pennycress_contig_26508_AC_29.97	1	35	47	95	53.1434	3.18407e-08	495859 PACid:16052269	Arabidopsis lyrata
Pennycress_contig_9840_AC_177.23	1	94	97	327	639.417	0	495867 PACid:16039862	Arabidopsis lyrata
Pennycress_contig_16234_AC_389.39	1	95	97	96	182.956	3.62109e-57	495882 PACid:16042795	Arabidopsis lyrata
Pennycress_contig_10253_AC_729.10	1	90	95	355	588.186	0	495908 PACid:16065274	Arabidopsis lyrata
Pennycress_contig_2428_AC_2314.67	1	99	99	200	411.379	5.63214e-140	495912 PACid:16036377	Arabidopsis lyrata
Pennycress_contig_32752_AC_14.64	1	35	54	72	31.9574	0.675162	495927 PACid:16054406	Arabidopsis lyrata
Pennycress_contig_8916_AC_124.86	1	69	74	314	380.563	1.46948e-126	495975 PACid:16034860	Arabidopsis lyrata
Pennycress_contig_28062_AC_63.40	1	83	89	348	573.163	0	495988 PACid:16048058	Arabidopsis lyrata
Pennycress_contig_15283_AC_80.35	2	100	100	34	51.6026	1.20934e-07	495999 PACid:16040568	Arabidopsis lyrata
[truncated: 31,876 more rows]

## Sheet: Supporting Table S3b
Supporting Table S3 – BLASTx results of Pennycress transcriptome against five Brassicaceae species
Pennycress contigs without significant hits in the Brassicaceae peptide database but had significant hits to the NCBI non-redundant peptide database
Pennycress_contig_29496_AC_10.36,	1	3.88907e-39	97	99	72	142.895	ABY48859	transaldolase 1 [Bipolaris maydis] >gi|452000423|gb|EMD92884.1| hypothetical protein COCHEDRAFT_1020794 [Bipolaris maydis C5] >gi|477587648|gb|ENI04729.1| hypothetical protein COCC4DRAFT_197102 [Bipolaris maydis ATCC 48331]	transaldolase 1	Bipolaris maydis	fungi	plant pathogen
Pennycress_contig_25434_AC_9.93,	4	9.00719e-49	86	100	100	136.732	ENI04677	hypothetical protein COCC4DRAFT_61291 [Bipolaris maydis ATCC 48331]	hypothetical protein COCC4DRAFT_61291	Bipolaris maydis ATCC 48331	fungi	plant pathogen		virus	10
Pennycress_contig_32960_AC_13.62,	2	2.72997e-49	89	96	85	166.777	ENH98500	hypothetical protein COCC4DRAFT_46016 [Bipolaris maydis ATCC 48331]	hypothetical protein COCC4DRAFT_46016	Bipolaris maydis ATCC 48331	fungi	plant pathogen		insect	190
Pennycress_contig_30378_AC_12.90,	1	6.35179e-59	91	97	101	200.29	ENH99509	hypothetical protein COCC4DRAFT_153080 [Bipolaris maydis ATCC 48331]	hypothetical protein COCC4DRAFT_153080	Bipolaris maydis ATCC 48331	fungi	plant pathogen		fungi	421	273	plant pathogen
Pennycress_contig_730_AC_269.81,	1	0	80	89	375	537.724	ENI01012	hypothetical protein COCC4DRAFT_43872 [Bipolaris maydis ATCC 48331]	hypothetical protein COCC4DRAFT_43872	Bipolaris maydis ATCC 48331	fungi	plant pathogen		plant	103
Pennycress_contig_33086_AC_6.64,	1	0.00324752	79	92	24	43.8986	EMD86456	glycoside hydrolase family 61 protein [Bipolaris maydis C5] >gi|477589329|gb|ENI06406.1| glycoside hydrolase family 61 protein [Bipolaris maydis ATCC 48331]	glycoside hydrolase family 61 protein	Bipolaris maydis C5	fungi	plant pathogen		animal	25
Pennycress_contig_25824_AC_9.91,	1	1.04236e-08	94	97	31	59.6918	EMD89181	hypothetical protein COCHEDRAFT_1108936 [Bipolaris maydis C5] >gi|477588020|gb|ENI05100.1| hypothetical protein COCC4DRAFT_60934 [Bipolaris maydis ATCC 48331]	hypothetical protein COCHEDRAFT_1108936	Bipolaris maydis C5	fungi	plant pathogen		bacteria	24
Pennycress_contig_31620_AC_10.74,	1	1.2963e-10	84	84	43	63.5438	EMD92845	hypothetical protein COCHEDRAFT_1154559 [Bipolaris maydis C5] >gi|477587685|gb|ENI04766.1| hypothetical protein COCC4DRAFT_32408 [Bipolaris maydis ATCC 48331]	hypothetical protein COCHEDRAFT_1154559	Bipolaris maydis C5	fungi	plant pathogen		protozoa	1
Pennycress_contig_31783_AC_30.73,	1	3.11684e-11	69	83	42	67.3958	EMD92059	glycoside hydrolase family 61 protein [Bipolaris maydis C5] >gi|477585368|gb|ENI02456.1| glycoside hydrolase family 61 protein [Bipolaris maydis ATCC 48331]	glycoside hydrolase family 61 protein	Bipolaris maydis C5	fungi	plant pathogen		amoeba	1
Pennycress_contig_25338_AC_17.45,	1	4.91745e-12	71	86	42	69.3218	EMD92059	glycoside hydrolase family 61 protein [Bipolaris maydis C5] >gi|477585368|gb|ENI02456.1| glycoside hydrolase family 61 protein [Bipolaris maydis ATCC 48331]	glycoside hydrolase family 61 protein	Bipolaris maydis C5	fungi	plant pathogen		protist	1
Pennycress_contig_23333_AC_26.22,	1	1.76626e-14	76	91	45	74.7146	EMD86183	hypothetical protein COCHEDRAFT_1115551 [Bipolaris maydis C5] >gi|477589055|gb|ENI06132.1| hypothetical protein COCC4DRAFT_135534 [Bipolaris maydis ATCC 48331]	hypothetical protein COCHEDRAFT_1115551	Bipolaris maydis C5	fungi	plant pathogen			776
Pennycress_contig_30665_AC_9.02,	2	2.56297e-15	63	75	57	64.6994	EMD96155	hypothetical protein COCHEDRAFT_1167084 [Bipolaris maydis C5] >gi|477593945|gb|ENI11014.1| hypothetical protein COCC4DRAFT_184392 [Bipolaris maydis ATCC 48331]	hypothetical protein COCHEDRAFT_1167084	Bipolaris maydis C5	fungi	plant pathogen
Pennycress_contig_24887_AC_15.33,	1	1.18444e-18	84	91	45	88.5817	EMD84977	glycoside hydrolase family 16 protein [Bipolaris maydis C5] >gi|477581818|gb|ENH98937.1| glycoside hydrolase family 16 protein [Bipolaris maydis ATCC 48331]	glycoside hydrolase family 16 protein	Bipolaris maydis C5	fungi	plant pathogen
Pennycress_contig_30488_AC_12.86,	1	6.58923e-22	88	97	86	93.2041	EMD87410	hypothetical protein COCHEDRAFT_1227664 [Bipolaris maydis C5] >gi|477589533|gb|ENI06609.1| hypothetical protein COCC4DRAFT_49300 [Bipolaris maydis ATCC 48331]	hypothetical protein COCHEDRAFT_1227664	Bipolaris maydis C5	fungi	plant pathogen
Pennycress_contig_28000_AC_17.32,	1	3.50942e-26	88	93	58	102.834	EMD91695	hypothetical protein COCHEDRAFT_1214109 [Bipolaris maydis C5] >gi|477591475|gb|ENI08547.1| hypothetical protein COCC4DRAFT_37265 [Bipolaris maydis ATCC 48331]	hypothetical protein COCHEDRAFT_1214109	Bipolaris maydis C5	fungi	plant pathogen
Pennycress_contig_29462_AC_8.57,	1	1.33847e-26	98	99	80	105.531	EMD95446	hypothetical protein COCHEDRAFT_1019206 [Bipolaris maydis C5] >gi|477593240|gb|ENI10309.1| hypothetical protein COCC4DRAFT_29195 [Bipolaris maydis ATCC 48331]	hypothetical protein COCHEDRAFT_1019206	Bipolaris maydis C5	fungi	plant pathogen
Pennycress_contig_33475_AC_14.68,	2	5.06119e-29	100	100	47	93.2041	EMD90945	hypothetical protein COCHEDRAFT_1204095 [Bipolaris maydis C5] >gi|477588893|gb|ENI05971.1| hypothetical protein COCC4DRAFT_39869 [Bipolaris maydis ATCC 48331]	hypothetical protein COCHEDRAFT_1204095	Bipolaris maydis C5	fungi	plant pathogen
Pennycress_contig_29274_AC_19.75,	1	1.28099e-29	61	83	80	112.849	EMD94050	hypothetical protein COCHEDRAFT_1093124 [Bipolaris maydis C5] >gi|477590574|gb|ENI07648.1| hypothetical protein COCC4DRAFT_38380 [Bipolaris maydis ATCC 48331]	hypothetical protein COCHEDRAFT_1093124	Bipolaris maydis C5	fungi	plant pathogen
Pennycress_contig_23769_AC_14.81,	2	1.29274e-30	91	97	61	84.7297	EMD93488	hypothetical protein COCHEDRAFT_128107 [Bipolaris maydis C5] >gi|477589990|gb|ENI07065.1| hypothetical protein COCC4DRAFT_191659 [Bipolaris maydis ATCC 48331]	hypothetical protein COCHEDRAFT_128107	Bipolaris maydis C5	fungi	plant pathogen
Pennycress_contig_33477_AC_4.19,	2	4.26246e-33	70	81	68	88.1965	EMD89750	hypothetical protein COCHEDRAFT_1106357 [Bipolaris maydis C5] >gi|477592966|gb|ENI10036.1| hypothetical protein COCC4DRAFT_125810 [Bipolaris maydis ATCC 48331]	hypothetical protein COCHEDRAFT_1106357	Bipolaris maydis C5	fungi	plant pathogen
Pennycress_contig_27295_AC_12.93,	1	5.93803e-34	81	86	94	134.035	EMD93378	hypothetical protein COCHEDRAFT_1171012 [Bipolaris maydis C5] >gi|477590099|gb|ENI07174.1| hypothetical protein COCC4DRAFT_21898 [Bipolaris maydis ATCC 48331]	hypothetical protein COCHEDRAFT_1171012	Bipolaris maydis C5	fungi	plant pathogen
Pennycress_contig_27808_AC_7.70,	1	2.15051e-34	70	79	116	132.88	EMD90460	hypothetical protein COCHEDRAFT_1139905 [Bipolaris maydis C5] >gi|477592256|gb|ENI09327.1| hypothetical protein COCC4DRAFT_159921 [Bipolaris maydis ATCC 48331]	hypothetical protein COCHEDRAFT_1139905	Bipolaris maydis C5	fungi	plant pathogen
Pennycress_contig_32576_AC_7.12,	1	1.9013e-34	97	99	86	132.109	EMD89661	hypothetical protein COCHEDRAFT_1195005 [Bipolaris maydis C5] >gi|477593057|gb|ENI10127.1| hypothetical protein COCC4DRAFT_68477 [Bipolaris maydis ATCC 48331]	hypothetical protein COCHEDRAFT_1195005	Bipolaris maydis C5	fungi	plant pathogen
Pennycress_contig_33238_AC_8.67,	13	7.62978e-36	67	79	109	117.472	EMD92208	hypothetical protein COCHEDRAFT_1203237 [Bipolaris maydis C5] >gi|477590828|gb|ENI07901.1| hypothetical protein COCC4DRAFT_48145 [Bipolaris maydis ATCC 48331]	hypothetical protein COCHEDRAFT_1203237	Bipolaris maydis C5	fungi	plant pathogen
Pennycress_contig_30766_AC_8.24,	3	4.29973e-36	100	100	62	116.701	EMD96175	hypothetical protein COCHEDRAFT_1210398 [Bipolaris maydis C5] >gi|477593965|gb|ENI11034.1| hypothetical protein COCC4DRAFT_55698 [Bipolaris maydis ATCC 48331]	hypothetical protein COCHEDRAFT_1210398	Bipolaris maydis C5	fungi	plant pathogen
Pennycress_contig_32045_AC_18.49,	2	5.83393e-38	61	76	108	139.428	EMD93241	hypothetical protein COCHEDRAFT_1223017 [Bipolaris maydis C5] >gi|477590236|gb|ENI07311.1| hypothetical protein COCC4DRAFT_59131 [Bipolaris maydis ATCC 48331]	hypothetical protein COCHEDRAFT_1223017	Bipolaris maydis C5	fungi	plant pathogen
Pennycress_contig_29890_AC_16.01,	1	5.79241e-41	64	75	110	147.902	EMD94973	hypothetical protein COCHEDRAFT_1152818 [Bipolaris maydis C5] >gi|477584645|gb|ENI01736.1| hypothetical protein COCC4DRAFT_147013 [Bipolaris maydis ATCC 48331]	hypothetical protein COCHEDRAFT_1152818	Bipolaris maydis C5	fungi	plant pathogen
Pennycress_contig_30828_AC_8.97,	1	2.11438e-43	73	87	99	158.303	EMD95978	hypothetical protein COCHEDRAFT_1019474 [Bipolaris maydis C5] >gi|477593767|gb|ENI10836.1| hypothetical protein COCC4DRAFT_29461 [Bipolaris maydis ATCC 48331]	hypothetical protein COCHEDRAFT_1019474	Bipolaris maydis C5	fungi	plant pathogen
Pennycress_contig_24279_AC_7.77,	2	1.20358e-44	73	83	146	162.925	EMD94972	glycoside hydrolase family 125 protein [Bipolaris maydis C5] >gi|477584646|gb|ENI01737.1| glycoside hydrolase family 125 protein [Bipolaris maydis ATCC 48331]	glycoside hydrolase family 125 protein	Bipolaris maydis C5	fungi	plant pathogen
Pennycress_contig_32847_AC_5.32,	1	1.11079e-44	89	91	81	152.91	EMD85505	hypothetical protein COCHEDRAFT_1024438 [Bipolaris maydis C5] >gi|477582935|gb|ENI00039.1| hypothetical protein COCC4DRAFT_34607 [Bipolaris maydis ATCC 48331]	hypothetical protein COCHEDRAFT_1024438	Bipolaris maydis C5	fungi	plant pathogen
Pennycress_contig_31897_AC_10.37,	1	8.30012e-47	95	98	80	160.999	EMD95047	hypothetical protein COCHEDRAFT_1129170 [Bipolaris maydis C5] >gi|477582960|gb|ENI00063.1| hypothetical protein COCC4DRAFT_206630 [Bipolaris maydis ATCC 48331]	hypothetical protein COCHEDRAFT_1129170	Bipolaris maydis C5	fungi	plant pathogen
Pennycress_contig_32755_AC_11.53,	2	1.59545e-47	82	93	77	137.502	EMD86241	hypothetical protein COCHEDRAFT_1186186 [Bipolaris maydis C5]	hypothetical protein COCHEDRAFT_1186186	Bipolaris maydis C5	fungi	plant pathogen
Pennycress_contig_22744_AC_10.34,	1	1.07356e-48	82	92	96	173.326	EMD92856	hypothetical protein COCHEDRAFT_1202775 [Bipolaris maydis C5] >gi|477587674|gb|ENI04755.1| hypothetical protein COCC4DRAFT_197171 [Bipolaris maydis ATCC 48331]	hypothetical protein COCHEDRAFT_1202775	Bipolaris maydis C5	fungi	plant pathogen
Pennycress_contig_31131_AC_19.95,	2	2.72241e-49	94	98	83	138.658	EMD92204	hypothetical protein COCHEDRAFT_1134453 [Bipolaris maydis C5]	hypothetical protein COCHEDRAFT_1134453	Bipolaris maydis C5	fungi	plant pathogen
Pennycress_contig_32579_AC_7.29,	2	1.807e-49	97	99	70	142.51	EMD96511	hypothetical protein COCHEDRAFT_1122859 [Bipolaris maydis C5] >gi|477583563|gb|ENI00661.1| hypothetical protein COCC4DRAFT_178818 [Bipolaris maydis ATCC 48331]	hypothetical protein COCHEDRAFT_1122859	Bipolaris maydis C5	fungi	plant pathogen
Pennycress_contig_26858_AC_11.40,	1	9.60078e-50	85	91	129	167.933	EMD96928	hypothetical protein COCHEDRAFT_1123751 [Bipolaris maydis C5] >gi|477586714|gb|ENI03798.1| hypothetical protein COCC4DRAFT_172593 [Bipolaris maydis ATCC 48331]	hypothetical protein COCHEDRAFT_1123751	Bipolaris maydis C5	fungi	plant pathogen
Pennycress_contig_27517_AC_15.63,	1	9.70541e-51	87	95	92	172.555	EMD88737	hypothetical protein COCHEDRAFT_1022999 [Bipolaris maydis C5] >gi|477588469|gb|ENI05548.1| hypothetical protein COCC4DRAFT_195456 [Bipolaris maydis ATCC 48331]	hypothetical protein COCHEDRAFT_1022999	Bipolaris maydis C5	fungi	plant pathogen
Pennycress_contig_24041_AC_7.11,	2	2.03133e-52	98	98	59	121.709	EMD91946	hypothetical protein COCHEDRAFT_1173329 [Bipolaris maydis C5] >gi|477585482|gb|ENI02570.1| hypothetical protein COCC4DRAFT_174681 [Bipolaris maydis ATCC 48331]	hypothetical protein COCHEDRAFT_1173329	Bipolaris maydis C5	fungi	plant pathogen
Pennycress_contig_30434_AC_7.42,	1	6.19863e-54	57	72	163	191.815	EMD95600	hypothetical protein COCHEDRAFT_1165853 [Bipolaris maydis C5] >gi|477593393|gb|ENI10462.1| hypothetical protein COCC4DRAFT_77247 [Bipolaris maydis ATCC 48331]	hypothetical protein COCHEDRAFT_1165853	Bipolaris maydis C5	fungi	plant pathogen
Pennycress_contig_32208_AC_14.11,	1	3.24338e-57	96	100	107	199.134	EMD87669	hypothetical protein COCHEDRAFT_1184964 [Bipolaris maydis C5]	hypothetical protein COCHEDRAFT_1184964	Bipolaris maydis C5	fungi	plant pathogen
Pennycress_contig_26050_AC_8.61,	1	1.86103e-58	75	82	134	193.741	EMD92494	hypothetical protein COCHEDRAFT_1174537 [Bipolaris maydis C5] >gi|477591115|gb|ENI08188.1| hypothetical protein COCC4DRAFT_131092 [Bipolaris maydis ATCC 48331]	hypothetical protein COCHEDRAFT_1174537	Bipolaris maydis C5	fungi	plant pathogen
Pennycress_contig_30671_AC_8.10,	1	5.8484e-60	72	86	119	195.282	EMD94071	hypothetical protein COCHEDRAFT_1169668 [Bipolaris maydis C5] >gi|477590552|gb|ENI07626.1| hypothetical protein COCC4DRAFT_131704 [Bipolaris maydis ATCC 48331]	hypothetical protein COCHEDRAFT_1169668	Bipolaris maydis C5	fungi	plant pathogen
Pennycress_contig_25704_AC_15.99,	2	7.5584e-61	78	84	147	207.994	EMD94256	carbohydrate esterase family 5 protein [Bipolaris maydis C5] >gi|477590372|gb|ENI07446.1| carbohydrate esterase family 5 protein [Bipolaris maydis ATCC 48331]	carbohydrate esterase family 5 protein	Bipolaris maydis C5	fungi	plant pathogen
Pennycress_contig_26958_AC_13.91,	1	4.58527e-61	93	96	98	194.126	EMD95720	hypothetical protein COCHEDRAFT_60014 [Bipolaris maydis C5] >gi|477593511|gb|ENI10580.1| hypothetical protein COCC4DRAFT_35505 [Bipolaris maydis ATCC 48331]	hypothetical protein COCHEDRAFT_60014	Bipolaris maydis C5	fungi	plant pathogen
Pennycress_contig_15902_AC_28.17,	2	9.9871e-62	67	81	98	133.65	EMD90545	hypothetical protein COCHEDRAFT_1179472 [Bipolaris maydis C5] >gi|477592172|gb|ENI09243.1| hypothetical protein COCC4DRAFT_68786 [Bipolaris maydis ATCC 48331]	hypothetical protein COCHEDRAFT_1179472	Bipolaris maydis C5	fungi	plant pathogen
Pennycress_contig_30602_AC_9.19,	2	4.93829e-68	90	90	250	223.016	EMD94434	hypothetical protein COCHEDRAFT_1094560 [Bipolaris maydis C5] >gi|477584129|gb|ENI01223.1| hypothetical protein COCC4DRAFT_148619 [Bipolaris maydis ATCC 48331]	hypothetical protein COCHEDRAFT_1094560	Bipolaris maydis C5	fungi	plant pathogen
Pennycress_contig_29506_AC_18.05,	1	4.58164e-70	91	95	114	225.328	EMD93480	hypothetical protein COCHEDRAFT_1171254 [Bipolaris maydis C5] >gi|477589997|gb|ENI07072.1| hypothetical protein COCC4DRAFT_49016 [Bipolaris maydis ATCC 48331]	hypothetical protein COCHEDRAFT_1171254	Bipolaris maydis C5	fungi	plant pathogen
Pennycress_contig_23784_AC_8.02,	2	3.27167e-70	93	96	88	155.992	EMD92856	hypothetical protein COCHEDRAFT_1202775 [Bipolaris maydis C5] >gi|477587674|gb|ENI04755.1| hypothetical protein COCC4DRAFT_197171 [Bipolaris maydis ATCC 48331]	hypothetical protein COCHEDRAFT_1202775	Bipolaris maydis C5	fungi	plant pathogen
Pennycress_contig_30543_AC_13.22,	1	7.45369e-73	87	95	124	235.728	EMD95942	hypothetical protein COCHEDRAFT_1221608 [Bipolaris maydis C5] >gi|477593732|gb|ENI10801.1| hypothetical protein COCC4DRAFT_46457 [Bipolaris maydis ATCC 48331]	hypothetical protein COCHEDRAFT_1221608	Bipolaris maydis C5	fungi	plant pathogen
Pennycress_contig_30860_AC_8.14,	1	4.8e-80	91	92	127	255.373	EMD94089	hypothetical protein COCHEDRAFT_1222681 [Bipolaris maydis C5] >gi|477590535|gb|ENI07609.1| hypothetical protein COCC4DRAFT_190755 [Bipolaris maydis ATCC 48331]	hypothetical protein COCHEDRAFT_1222681	Bipolaris maydis C5	fungi	plant pathogen
Pennycress_contig_24212_AC_27.58,	1	5.97666e-87	89	95	137	261.922	EMD95720	hypothetical protein COCHEDRAFT_60014 [Bipolaris maydis C5] >gi|477593511|gb|ENI10580.1| hypothetical protein COCC4DRAFT_35505 [Bipolaris maydis ATCC 48331]	hypothetical protein COCHEDRAFT_60014	Bipolaris maydis C5	fungi	plant pathogen
Pennycress_contig_24579_AC_19.95,	1	6.64193e-88	88	90	155	290.426	EMD95455	hypothetical protein COCHEDRAFT_1165514 [Bipolaris maydis C5] >gi|477593249|gb|ENI10318.1| hypothetical protein COCC4DRAFT_155814 [Bipolaris maydis ATCC 48331]	hypothetical protein COCHEDRAFT_1165514	Bipolaris maydis C5	fungi	plant pathogen
Pennycress_contig_13266_AC_50.91,	1	7.10852e-91	87	93	202	278.87	EMD97272	glycoside hydrolase family 61 protein [Bipolaris maydis C5] >gi|477587185|gb|ENI04267.1| glycoside hydrolase family 61 protein [Bipolaris maydis ATCC 48331]	glycoside hydrolase family 61 protein	Bipolaris maydis C5	fungi	plant pathogen
Pennycress_contig_20598_AC_24.02,	1	3.07323e-92	78	83	259	294.278	EMD90459	hypothetical protein COCHEDRAFT_1022368 [Bipolaris maydis C5] >gi|477592257|gb|ENI09328.1| hypothetical protein COCC4DRAFT_36887 [Bipolaris maydis ATCC 48331]	hypothetical protein COCHEDRAFT_1022368	Bipolaris maydis C5	fungi	plant pathogen
Pennycress_contig_20271_AC_15.82,	3	5.61098e-115	97	100	212	353.984	EMD85594	hypothetical protein COCHEDRAFT_1148733, partial [Bipolaris maydis C5] >gi|477582851|gb|ENH99954.1| hypothetical protein COCC4DRAFT_179825, partial [Bipolaris maydis ATCC 48331]	hypothetical protein COCHEDRAFT_1148733, partial	Bipolaris maydis C5	fungi	plant pathogen
Pennycress_contig_17645_AC_18.69,	2	1.54075e-138	92	98	198	332.798	EMD95682	hypothetical protein COCHEDRAFT_1221420 [Bipolaris maydis C5] >gi|477593473|gb|ENI10542.1| hypothetical protein COCC4DRAFT_183341 [Bipolaris maydis ATCC 48331]	hypothetical protein COCHEDRAFT_1221420	Bipolaris maydis C5	fungi	plant pathogen
Pennycress_contig_25608_AC_46.26,	1	1.10947e-151	86	92	236	437.958	EMD94974	glycoside hydrolase family 61 protein [Bipolaris maydis C5] >gi|477584644|gb|ENI01735.1| glycoside hydrolase family 61 protein [Bipolaris maydis ATCC 48331]	glycoside hydrolase family 61 protein	Bipolaris maydis C5	fungi	plant pathogen
Pennycress_contig_20378_AC_15.82,	1	0.0408926	91	91	22	43.1282	EMD63040	hypothetical protein COCSADRAFT_191291 [Bipolaris sorokiniana ND90Pr]	hypothetical protein COCSADRAFT_191291	Bipolaris sorokiniana ND90Pr	fungi	plant pathogen
Pennycress_contig_31307_AC_10.35,	1	0.0149561	64	75	55	43.1282	EMD67687	carbohydrate-binding module family 63 protein [Bipolaris sorokiniana ND90Pr]	carbohydrate-binding module family 63 protein	Bipolaris sorokiniana ND90Pr	fungi	plant pathogen
Pennycress_contig_32760_AC_11.62,	1	0.011314	78	87	23	42.743	EMD58702	hypothetical protein COCSADRAFT_41806 [Bipolaris sorokiniana ND90Pr]	hypothetical protein COCSADRAFT_41806	Bipolaris sorokiniana ND90Pr	fungi	plant pathogen
Pennycress_contig_27207_AC_14.61,	1	0.00013709	65	76	34	49.6766	EMD69918	hypothetical protein COCSADRAFT_215175 [Bipolaris sorokiniana ND90Pr]	hypothetical protein COCSADRAFT_215175	Bipolaris sorokiniana ND90Pr	fungi	plant pathogen
Pennycress_contig_11474_AC_72.20,	1	3.41424e-07	46	54	153	59.6918	EMD66160	hypothetical protein COCSADRAFT_295458 [Bipolaris sorokiniana ND90Pr]	hypothetical protein COCSADRAFT_295458	Bipolaris sorokiniana ND90Pr	fungi	plant pathogen
Pennycress_contig_28490_AC_9.76,	1	6.40645e-13	72	93	46	74.3294	EMD66635	hypothetical protein COCSADRAFT_85454 [Bipolaris sorokiniana ND90Pr]	hypothetical protein COCSADRAFT_85454	Bipolaris sorokiniana ND90Pr	fungi	plant pathogen
Pennycress_contig_24492_AC_31.47,	1	2.70122e-13	82	88	67	70.4774	EMD68507	hypothetical protein COCSADRAFT_33401 [Bipolaris sorokiniana ND90Pr]	hypothetical protein COCSADRAFT_33401	Bipolaris sorokiniana ND90Pr	fungi	plant pathogen
Pennycress_contig_27547_AC_9.45,	2	1.04385e-14	51	68	51	56.6102	EMD60526	hypothetical protein COCSADRAFT_29748 [Bipolaris sorokiniana ND90Pr]	hypothetical protein COCSADRAFT_29748	Bipolaris sorokiniana ND90Pr	fungi	plant pathogen
Pennycress_contig_27354_AC_5.93,	6	6.19829e-16	61	74	72	57.3806	EMD58376	hypothetical protein COCSADRAFT_204361 [Bipolaris sorokiniana ND90Pr]	hypothetical protein COCSADRAFT_204361	Bipolaris sorokiniana ND90Pr	fungi	plant pathogen
Pennycress_contig_33220_AC_5.44,	2	3.7961e-16	100	100	55	82.0333	EMD58878	hypothetical protein COCSADRAFT_41448 [Bipolaris sorokiniana ND90Pr]	hypothetical protein COCSADRAFT_41448	Bipolaris sorokiniana ND90Pr	fungi	plant pathogen
Pennycress_contig_32630_AC_4.62,	2	1.0327e-17	83	90	68	85.5001	EMD59593	hypothetical protein COCSADRAFT_151944 [Bipolaris sorokiniana ND90Pr]	hypothetical protein COCSADRAFT_151944	Bipolaris sorokiniana ND90Pr	fungi	plant pathogen
Pennycress_contig_24381_AC_16.10,	1	8.37716e-18	87	92	62	82.0333	EMD62041	hypothetical protein COCSADRAFT_38842 [Bipolaris sorokiniana ND90Pr]	hypothetical protein COCSADRAFT_38842	Bipolaris sorokiniana ND90Pr	fungi	plant pathogen
Pennycress_contig_30763_AC_15.99,	1	4.8805e-19	65	82	66	88.9669	EMD60526	hypothetical protein COCSADRAFT_29748 [Bipolaris sorokiniana ND90Pr]	hypothetical protein COCSADRAFT_29748	Bipolaris sorokiniana ND90Pr	fungi	plant pathogen
Pennycress_contig_28724_AC_6.71,	2	3.56388e-19	88	96	48	91.2781	EMD59050	carbohydrate esterase family 4 protein [Bipolaris sorokiniana ND90Pr]	carbohydrate esterase family 4 protein	Bipolaris sorokiniana ND90Pr	fungi	plant pathogen
Pennycress_contig_32360_AC_10.27,	2	7.44201e-20	86	96	37	69.707	EMD60043	hypothetical protein COCSADRAFT_126251 [Bipolaris sorokiniana ND90Pr]	hypothetical protein COCSADRAFT_126251	Bipolaris sorokiniana ND90Pr	fungi	plant pathogen
Pennycress_contig_26057_AC_79.31,	1	2.68004e-21	77	84	57	91.6633	EMD66474	hypothetical protein COCSADRAFT_34988 [Bipolaris sorokiniana ND90Pr]	hypothetical protein COCSADRAFT_34988	Bipolaris sorokiniana ND90Pr	fungi	plant pathogen
Pennycress_contig_29442_AC_19.50,	1	1.354e-21	68	75	68	95.1301	EMD66165	hypothetical protein COCSADRAFT_34742 [Bipolaris sorokiniana ND90Pr]	hypothetical protein COCSADRAFT_34742	Bipolaris sorokiniana ND90Pr	fungi	plant pathogen
Pennycress_contig_27760_AC_53.87,	1	1.03336e-23	88	95	78	100.138	EMD67254	hypothetical protein COCSADRAFT_287749 [Bipolaris sorokiniana ND90Pr]	hypothetical protein COCSADRAFT_287749	Bipolaris sorokiniana ND90Pr	fungi	plant pathogen
Pennycress_contig_32510_AC_7.05,	1	8.21516e-24	84	93	54	105.531	EMD68255	glycosyltransferase family 2 protein [Bipolaris sorokiniana ND90Pr]	glycosyltransferase family 2 protein	Bipolaris sorokiniana ND90Pr	fungi	plant pathogen
Pennycress_contig_17075_AC_16.51,	1	6.49571e-24	93	95	103	103.99	EMD60391	hypothetical protein COCSADRAFT_40030 [Bipolaris sorokiniana ND90Pr]	hypothetical protein COCSADRAFT_40030	Bipolaris sorokiniana ND90Pr	fungi	plant pathogen
Pennycress_contig_27925_AC_10.00,	1	4.51865e-25	75	78	101	109.768	EMD60969	hypothetical protein COCSADRAFT_98164 [Bipolaris sorokiniana ND90Pr] >gi|451996740|gb|EMD89206.1| hypothetical protein COCHEDRAFT_1158021 [Bipolaris maydis C5] >gi|477587996|gb|ENI05076.1| hypothetical protein COCC4DRAFT_138044 [Bipolaris maydis ATCC 48331]	hypothetical protein COCSADRAFT_98164	Bipolaris sorokiniana ND90Pr	fungi	plant pathogen
Pennycress_contig_32603_AC_11.31,	1	1.50755e-25	60	71	78	104.375	EMD62303	hypothetical protein COCSADRAFT_219320 [Bipolaris sorokiniana ND90Pr]	hypothetical protein COCSADRAFT_219320	Bipolaris sorokiniana ND90Pr	fungi	plant pathogen
Pennycress_contig_23642_AC_13.15,	1	3.11181e-26	74	86	65	108.997	EMD64635	hypothetical protein COCSADRAFT_25642 [Bipolaris sorokiniana ND90Pr]	hypothetical protein COCSADRAFT_25642	Bipolaris sorokiniana ND90Pr	fungi	plant pathogen
Pennycress_contig_33097_AC_8.81,	1	2.82844e-26	75	81	100	110.153	EMD58879	hypothetical protein COCSADRAFT_261266 [Bipolaris sorokiniana ND90Pr]	hypothetical protein COCSADRAFT_261266	Bipolaris sorokiniana ND90Pr	fungi	plant pathogen
Pennycress_contig_32595_AC_6.87,	2	6.6228e-27	65	77	148	115.931	EMD68158	hypothetical protein COCSADRAFT_269574 [Bipolaris sorokiniana ND90Pr]	hypothetical protein COCSADRAFT_269574	Bipolaris sorokiniana ND90Pr	fungi	plant pathogen
Pennycress_contig_31655_AC_7.39,	2	2.81522e-27	91	97	44	88.5817	EMD63331	hypothetical protein COCSADRAFT_172708 [Bipolaris sorokiniana ND90Pr] >gi|452001850|gb|EMD94309.1| hypothetical protein COCHEDRAFT_1170225 [Bipolaris maydis C5] >gi|477590319|gb|ENI07393.1| hypothetical protein COCC4DRAFT_190239 [Bipolaris maydis ATCC 48331]	hypothetical protein COCSADRAFT_172708	Bipolaris sorokiniana ND90Pr	fungi	plant pathogen
Pennycress_contig_22332_AC_12.35,	1	5.89218e-28	80	83	72	109.383	EMD64648	hypothetical protein COCSADRAFT_87990 [Bipolaris sorokiniana ND90Pr] >gi|451992863|gb|EMD85340.1| hypothetical protein COCHEDRAFT_1148964 [Bipolaris maydis C5] >gi|477583072|gb|ENI00174.1| hypothetical protein COCC4DRAFT_179527 [Bipolaris maydis ATCC 48331]	hypothetical protein COCSADRAFT_87990	Bipolaris sorokiniana ND90Pr	fungi	plant pathogen
Pennycress_contig_17779_AC_11.14,	2	4.58868e-31	84	97	80	86.2705	EMD69501	hypothetical protein COCSADRAFT_210659 [Bipolaris sorokiniana ND90Pr]	hypothetical protein COCSADRAFT_210659	Bipolaris sorokiniana ND90Pr	fungi	plant pathogen
Pennycress_contig_30904_AC_6.04,	1	7.56458e-32	86	92	66	119.783	EMD66097	hypothetical protein COCSADRAFT_34685 [Bipolaris sorokiniana ND90Pr]	hypothetical protein COCSADRAFT_34685	Bipolaris sorokiniana ND90Pr	fungi	plant pathogen
Pennycress_contig_22368_AC_121.63,	1	8.3872e-33	98	98	60	127.872	EMD59775	hypothetical protein COCSADRAFT_101134 [Bipolaris sorokiniana ND90Pr] >gi|451994586|gb|EMD87056.1| hypothetical protein COCHEDRAFT_1023771 [Bipolaris maydis C5] >gi|477586868|gb|ENI03951.1| hypothetical protein COCC4DRAFT_41368 [Bipolaris maydis ATCC 48331]	hypothetical protein COCSADRAFT_101134	Bipolaris sorokiniana ND90Pr	fungi	plant pathogen
Pennycress_contig_31416_AC_12.64,	2	4.8043e-33	97	97	115	104.76	EMD60876	hypothetical protein COCSADRAFT_192712 [Bipolaris sorokiniana ND90Pr]	hypothetical protein COCSADRAFT_192712	Bipolaris sorokiniana ND90Pr	fungi	plant pathogen
Pennycress_contig_9945_AC_11.52,	2	4.2612e-34	81	87	78	133.65	EMD70189	glycoside hydrolase family 2 protein [Bipolaris sorokiniana ND90Pr]	glycoside hydrolase family 2 protein	Bipolaris sorokiniana ND90Pr	fungi	plant pathogen
Pennycress_contig_29359_AC_15.80,	1	3.62965e-35	88	92	66	125.946	EMD66626	hypothetical protein COCSADRAFT_35133 [Bipolaris sorokiniana ND90Pr]	hypothetical protein COCSADRAFT_35133	Bipolaris sorokiniana ND90Pr	fungi	plant pathogen
Pennycress_contig_27303_AC_19.72,	1	2.10737e-35	56	80	128	131.724	EMD62303	hypothetical protein COCSADRAFT_219320 [Bipolaris sorokiniana ND90Pr]	hypothetical protein COCSADRAFT_219320	Bipolaris sorokiniana ND90Pr	fungi	plant pathogen
Pennycress_contig_26252_AC_14.73,	1	2.10025e-36	90	99	70	132.109	EMD67653	hypothetical protein COCSADRAFT_34442 [Bipolaris sorokiniana ND90Pr]	hypothetical protein COCSADRAFT_34442	Bipolaris sorokiniana ND90Pr	fungi	plant pathogen
Pennycress_contig_24530_AC_26.84,	1	1.87091e-36	67	75	102	132.109	EMD69931	hypothetical protein COCSADRAFT_32578 [Bipolaris sorokiniana ND90Pr]	hypothetical protein COCSADRAFT_32578	Bipolaris sorokiniana ND90Pr	fungi	plant pathogen
Pennycress_contig_29790_AC_17.59,	2	5.13588e-37	72	87	81	121.324	EMD60105	hypothetical protein COCSADRAFT_40535 [Bipolaris sorokiniana ND90Pr]	hypothetical protein COCSADRAFT_40535	Bipolaris sorokiniana ND90Pr	fungi	plant pathogen
Pennycress_contig_20332_AC_33.45,	1	1.0082e-38	87	92	76	136.732	EMD61076	hypothetical protein COCSADRAFT_39781 [Bipolaris sorokiniana ND90Pr] >gi|451996845|gb|EMD89311.1| hypothetical protein COCHEDRAFT_1022718 [Bipolaris maydis C5] >gi|477587892|gb|ENI04972.1| hypothetical protein COCC4DRAFT_138131 [Bipolaris maydis ATCC 48331]	hypothetical protein COCSADRAFT_39781	Bipolaris sorokiniana ND90Pr	fungi	plant pathogen
Pennycress_contig_32800_AC_8.31,	1	1.31291e-40	71	88	96	149.443	EMD68731	hypothetical protein COCSADRAFT_80807 [Bipolaris sorokiniana ND90Pr]	hypothetical protein COCSADRAFT_80807	Bipolaris sorokiniana ND90Pr	fungi	plant pathogen
Pennycress_contig_31767_AC_11.65,	1	7.82442e-41	77	82	97	151.754	EMD60876	hypothetical protein COCSADRAFT_192712 [Bipolaris sorokiniana ND90Pr]	hypothetical protein COCSADRAFT_192712	Bipolaris sorokiniana ND90Pr	fungi	plant pathogen
Pennycress_contig_33429_AC_8.40,	2	5.12574e-41	73	88	61	104.76	EMD68158	hypothetical protein COCSADRAFT_269574 [Bipolaris sorokiniana ND90Pr]	hypothetical protein COCSADRAFT_269574	Bipolaris sorokiniana ND90Pr	fungi	plant pathogen
Pennycress_contig_28880_AC_9.32,	2	5.87461e-44	100	100	77	155.606	EMD69020	hypothetical protein COCSADRAFT_105062 [Bipolaris sorokiniana ND90Pr]	hypothetical protein COCSADRAFT_105062	Bipolaris sorokiniana ND90Pr	fungi	plant pathogen
Pennycress_contig_28187_AC_12.27,	2	4.44919e-44	93	97	59	114.39	EMD60250	hypothetical protein COCSADRAFT_175337 [Bipolaris sorokiniana ND90Pr]	hypothetical protein COCSADRAFT_175337	Bipolaris sorokiniana ND90Pr	fungi	plant pathogen
Pennycress_contig_26621_AC_11.36,	2	3.26963e-44	85	93	60	107.842	EMD60497	hypothetical protein COCSADRAFT_98782 [Bipolaris sorokiniana ND90Pr]	hypothetical protein COCSADRAFT_98782	Bipolaris sorokiniana ND90Pr	fungi	plant pathogen
Pennycress_contig_30986_AC_11.29,	1	4.05411e-45	96	99	74	153.295	EMD62697	hypothetical protein COCSADRAFT_38570 [Bipolaris sorokiniana ND90Pr]	hypothetical protein COCSADRAFT_38570	Bipolaris sorokiniana ND90Pr	fungi	plant pathogen
Pennycress_contig_30347_AC_13.65,	1	2.03293e-47	75	81	163	167.933	EMD58944	hypothetical protein COCSADRAFT_41500 [Bipolaris sorokiniana ND90Pr]	hypothetical protein COCSADRAFT_41500	Bipolaris sorokiniana ND90Pr	fungi	plant pathogen
Pennycress_contig_27932_AC_49.64,	1	4.8399e-48	79	87	108	168.703	EMD63704	hypothetical protein COCSADRAFT_91616 [Bipolaris sorokiniana ND90Pr]	hypothetical protein COCSADRAFT_91616	Bipolaris sorokiniana ND90Pr	fungi	plant pathogen
Pennycress_contig_33812_AC_6.90,	2	4.1172e-51	86	96	71	133.265	EMD67056	hypothetical protein COCSADRAFT_33940 [Bipolaris sorokiniana ND90Pr]	hypothetical protein COCSADRAFT_33940	Bipolaris sorokiniana ND90Pr	fungi	plant pathogen
Pennycress_contig_27842_AC_7.70,	2	1.8762e-51	91	95	65	114.775	EMD68540	hypothetical protein COCSADRAFT_33431 [Bipolaris sorokiniana ND90Pr]	hypothetical protein COCSADRAFT_33431	Bipolaris sorokiniana ND90Pr	fungi	plant pathogen
Pennycress_contig_27504_AC_13.94,	1	1.8711e-55	73	87	113	182.956	EMD63294	hypothetical protein COCSADRAFT_38158 [Bipolaris sorokiniana ND90Pr]	hypothetical protein COCSADRAFT_38158	Bipolaris sorokiniana ND90Pr	fungi	plant pathogen
Pennycress_contig_32400_AC_7.56,	2	1.98894e-56	95	100	78	157.532	EMD60438	hypothetical protein COCSADRAFT_40081 [Bipolaris sorokiniana ND90Pr]	hypothetical protein COCSADRAFT_40081	Bipolaris sorokiniana ND90Pr	fungi	plant pathogen
Pennycress_contig_31350_AC_8.94,	1	5.57938e-57	83	91	106	189.504	EMD67490	hypothetical protein COCSADRAFT_157866 [Bipolaris sorokiniana ND90Pr]	hypothetical protein COCSADRAFT_157866	Bipolaris sorokiniana ND90Pr	fungi	plant pathogen
Pennycress_contig_26284_AC_8.58,	3	5.45602e-58	84	94	75	95.1301	EMD63944	hypothetical protein COCSADRAFT_92026 [Bipolaris sorokiniana ND90Pr]	hypothetical protein COCSADRAFT_92026	Bipolaris sorokiniana ND90Pr	fungi	plant pathogen
Pennycress_contig_30873_AC_15.41,	1	1.22148e-62	78	89	132	204.527	EMD65353	hypothetical protein COCSADRAFT_25007 [Bipolaris sorokiniana ND90Pr]	hypothetical protein COCSADRAFT_25007	Bipolaris sorokiniana ND90Pr	fungi	plant pathogen
Pennycress_contig_25512_AC_11.19,	1	1.01961e-62	73	86	175	205.682	EMD66152	hypothetical protein COCSADRAFT_169117 [Bipolaris sorokiniana ND90Pr]	hypothetical protein COCSADRAFT_169117	Bipolaris sorokiniana ND90Pr	fungi	plant pathogen
Pennycress_contig_26986_AC_18.06,	2	1.43102e-64	83	91	106	194.512	EMD63022	hypothetical protein COCSADRAFT_200645 [Bipolaris sorokiniana ND90Pr]	hypothetical protein COCSADRAFT_200645	Bipolaris sorokiniana ND90Pr	fungi	plant pathogen
Pennycress_contig_32264_AC_22.38,	1	7.40289e-66	93	95	107	209.534	EMD65031	hypothetical protein COCSADRAFT_36381 [Bipolaris sorokiniana ND90Pr]	hypothetical protein COCSADRAFT_36381	Bipolaris sorokiniana ND90Pr	fungi	plant pathogen
Pennycress_contig_22446_AC_12.38,	1	5.33375e-66	91	94	109	213.001	EMD65391	hypothetical protein COCSADRAFT_35447 [Bipolaris sorokiniana ND90Pr]	hypothetical protein COCSADRAFT_35447	Bipolaris sorokiniana ND90Pr	fungi	plant pathogen
Pennycress_contig_27640_AC_14.04,	2	2.72655e-66	86	97	83	154.451	EMD61869	hypothetical protein COCSADRAFT_38672 [Bipolaris sorokiniana ND90Pr]	hypothetical protein COCSADRAFT_38672	Bipolaris sorokiniana ND90Pr	fungi	plant pathogen
Pennycress_contig_28896_AC_8.86,	3	1.50333e-66	78	88	100	154.836	EMD65765	glycoside hydrolase family 5 protein [Bipolaris sorokiniana ND90Pr]	glycoside hydrolase family 5 protein	Bipolaris sorokiniana ND90Pr	fungi	plant pathogen
Pennycress_contig_26773_AC_17.43,	2	1.44159e-68	85	91	127	224.557	EMD62961	hypothetical protein COCSADRAFT_335849 [Bipolaris sorokiniana ND90Pr]	hypothetical protein COCSADRAFT_335849	Bipolaris sorokiniana ND90Pr	fungi	plant pathogen
Pennycress_contig_33198_AC_8.02,	2	9.00276e-69	95	95	88	162.54	EMD61906	hypothetical protein COCSADRAFT_201433 [Bipolaris sorokiniana ND90Pr]	hypothetical protein COCSADRAFT_201433	Bipolaris sorokiniana ND90Pr	fungi	plant pathogen
Pennycress_contig_13756_AC_20.89,	2	1.0831e-69	82	94	154	229.18	EMD62961	hypothetical protein COCSADRAFT_335849 [Bipolaris sorokiniana ND90Pr]	hypothetical protein COCSADRAFT_335849	Bipolaris sorokiniana ND90Pr	fungi	plant pathogen
Pennycress_contig_9368_AC_57.75,	1	7.88286e-70	63	74	230	230.335	EMD69723	hypothetical protein COCSADRAFT_32403 [Bipolaris sorokiniana ND90Pr]	hypothetical protein COCSADRAFT_32403	Bipolaris sorokiniana ND90Pr	fungi	plant pathogen
Pennycress_contig_26095_AC_13.09,	1	4.4209e-72	89	94	138	236.113	EMD69442	hypothetical protein COCSADRAFT_210099 [Bipolaris sorokiniana ND90Pr]	hypothetical protein COCSADRAFT_210099	Bipolaris sorokiniana ND90Pr	fungi	plant pathogen
Pennycress_contig_31188_AC_8.76,	2	1.11244e-72	82	90	84	152.14	EMD64138	hypothetical protein COCSADRAFT_90417 [Bipolaris sorokiniana ND90Pr]	hypothetical protein COCSADRAFT_90417	Bipolaris sorokiniana ND90Pr	fungi	plant pathogen
Pennycress_contig_26360_AC_46.60,	1	1.96136e-73	77	84	206	235.343	EMD63611	hypothetical protein COCSADRAFT_118691 [Bipolaris sorokiniana ND90Pr]	hypothetical protein COCSADRAFT_118691	Bipolaris sorokiniana ND90Pr	fungi	plant pathogen
Pennycress_contig_33114_AC_11.56,	1	1.88469e-76	84	89	135	237.654	EMD65782	hypothetical protein COCSADRAFT_114973 [Bipolaris sorokiniana ND90Pr]	hypothetical protein COCSADRAFT_114973	Bipolaris sorokiniana ND90Pr	fungi	plant pathogen
Pennycress_contig_27124_AC_5.65,	1	2.37634e-80	96	97	128	255.758	EMD68895	hypothetical protein COCSADRAFT_33758 [Bipolaris sorokiniana ND90Pr]	hypothetical protein COCSADRAFT_33758	Bipolaris sorokiniana ND90Pr	fungi	plant pathogen
Pennycress_contig_24272_AC_14.03,	1	1.31696e-84	64	77	201	263.462	EMD58587	hypothetical protein COCSADRAFT_129114 [Bipolaris sorokiniana ND90Pr]	hypothetical protein COCSADRAFT_129114	Bipolaris sorokiniana ND90Pr	fungi	plant pathogen
Pennycress_contig_32373_AC_13.07,	1	4.91575e-85	82	88	160	273.478	EMD70189	glycoside hydrolase family 2 protein [Bipolaris sorokiniana ND90Pr]	glycoside hydrolase family 2 protein	Bipolaris sorokiniana ND90Pr	fungi	plant pathogen
Pennycress_contig_26957_AC_21.57,	2	6.94645e-86	56	68	268	273.863	EMD64226	hypothetical protein COCSADRAFT_160456 [Bipolaris sorokiniana ND90Pr]	hypothetical protein COCSADRAFT_160456	Bipolaris sorokiniana ND90Pr	fungi	plant pathogen
Pennycress_contig_29382_AC_20.39,	1	1.16691e-87	98	100	135	266.544	EMD68350	hypothetical protein COCSADRAFT_33280 [Bipolaris sorokiniana ND90Pr]	hypothetical protein COCSADRAFT_33280	Bipolaris sorokiniana ND90Pr	fungi	plant pathogen
Pennycress_contig_23542_AC_18.33,	2	1.37666e-99	88	94	171	300.056	EMD62481	glycoside hydrolase family 61 protein [Bipolaris sorokiniana ND90Pr]	glycoside hydrolase family 61 protein	Bipolaris sorokiniana ND90Pr	fungi	plant pathogen
Pennycress_contig_23987_AC_15.23,	1	1.04828e-105	76	86	208	316.235	EMD63286	glycoside hydrolase family 128 protein [Bipolaris sorokiniana ND90Pr]	glycoside hydrolase family 128 protein	Bipolaris sorokiniana ND90Pr	fungi	plant pathogen
Pennycress_contig_19429_AC_29.34,	1	8.1368e-107	78	86	195	320.087	EMD64229	hypothetical protein COCSADRAFT_160459 [Bipolaris sorokiniana ND90Pr]	hypothetical protein COCSADRAFT_160459	Bipolaris sorokiniana ND90Pr	fungi	plant pathogen
Pennycress_contig_27088_AC_12.79,	1	5.3723e-118	87	94	193	347.051	EMD64247	hypothetical protein COCSADRAFT_36822 [Bipolaris sorokiniana ND90Pr]	hypothetical protein COCSADRAFT_36822	Bipolaris sorokiniana ND90Pr	fungi	plant pathogen
Pennycress_contig_18205_AC_96.07,	1	5.03252e-122	74	86	244	360.918	EMD66116	glycoside hydrolase family 12 protein [Bipolaris sorokiniana ND90Pr]	glycoside hydrolase family 12 protein	Bipolaris sorokiniana ND90Pr	fungi	plant pathogen
Pennycress_contig_29975_AC_16.61,	1	4.54121e-124	81	87	211	363.999	EMD68820	glycoside hydrolase family 12 protein [Bipolaris sorokiniana ND90Pr]	glycoside hydrolase family 12 protein	Bipolaris sorokiniana ND90Pr	fungi	plant pathogen
Pennycress_contig_22710_AC_30.70,	2	1.85231e-134	87	93	252	403.675	EMD63726	hypothetical protein COCSADRAFT_200255 [Bipolaris sorokiniana ND90Pr]	hypothetical protein COCSADRAFT_200255	Bipolaris sorokiniana ND90Pr	fungi	plant pathogen
Pennycress_contig_28101_AC_12.83,	2	1.39831e-134	71	78	312	404.831	EMD70004	carbohydrate-binding module family 43 protein [Bipolaris sorokiniana ND90Pr]	carbohydrate-binding module family 43 protein	Bipolaris sorokiniana ND90Pr	fungi	plant pathogen
Pennycress_contig_21227_AC_58.39,	1	2.78681e-140	90	95	217	408.297	EMD69930	polysaccharide lyase family 3 protein [Bipolaris sorokiniana ND90Pr]	polysaccharide lyase family 3 protein	Bipolaris sorokiniana ND90Pr	fungi	plant pathogen
Pennycress_contig_26634_AC_18.15,	1	1.68334e-140	80	89	239	410.994	EMD68605	hypothetical protein COCSADRAFT_33488 [Bipolaris sorokiniana ND90Pr]	hypothetical protein COCSADRAFT_33488	Bipolaris sorokiniana ND90Pr	fungi	plant pathogen
Pennycress_contig_32010_AC_10.78,	1	0	75	84	344	548.51	EMD62213	glycoside hydrolase family 7 protein [Bipolaris sorokiniana ND90Pr]	glycoside hydrolase family 7 protein	Bipolaris sorokiniana ND90Pr	fungi	plant pathogen
Pennycress_contig_11413_AC_6.58,	1	0.00268389	49	55	56	44.2838	ABP88769	polygalacturonase 2 [Botryotinia fuckeliana] >gi|145666567|gb|ABP88770.1| polygalacturonase 2 [Botryotinia fuckeliana] >gi|145666569|gb|ABP88771.1| polygalacturonase 2 [Botryotinia fuckeliana] >gi|145666571|gb|ABP88772.1| polygalacturonase 2 [Botryotinia fuckeliana]	polygalacturonase 2	Botryotinia fuckeliana	fungi	plant pathogen
Pennycress_contig_29166_AC_12.79,	1	1.77857e-31	86	92	102	122.479	XP_001552814	hypothetical protein BC1G_08996 [Botryotinia fuckeliana B05.10]	hypothetical protein BC1G_08996	Botryotinia fuckeliana B05.10	fungi	plant pathogen
Pennycress_contig_19786_AC_13.20,	1	8.68315e-09	96	100	27	57.7658	AAY46406	hsp70 [Alternaria alternata]	hsp70	Alternaria alternata	fungi	plant pathogen
Pennycress_contig_33489_AC_12.78,	1	5.80385e-80	100	100	129	245.358	ACJ76894	mitochondrial succinate dehydrogenase cytochrome b560 subunit D [Alternaria alternata]	mitochondrial succinate dehydrogenase cytochrome b560 subunit D	Alternaria alternata	fungi	plant pathogen
Pennycress_contig_32882_AC_6.60,	1	1.57288e-93	95	95	147	282.722	AAF05700	endoglucanase [Alternaria alternata]	endoglucanase	Alternaria alternata	fungi	plant pathogen
Pennycress_contig_31358_AC_21.95,	1	4.79086e-135	99	99	185	387.882	AEH76761	scytalone dehydratase [Alternaria alternata]	scytalone dehydratase	Alternaria alternata	fungi	plant pathogen
Pennycress_contig_14146_AC_73.87,	1	0	100	100	423	873.618	AAF05699	exoglucanase [Alternaria alternata]	exoglucanase	Alternaria alternata	fungi	plant pathogen
Pennycress_contig_33106_AC_9.76,	1	0.00164198	97	100	36	45.4394	AFQ60939	transcription factor Vf19 [Alternaria brassicicola]	transcription factor Vf19	Alternaria brassicicola	fungi	plant pathogen
Pennycress_contig_28883_AC_8.02,	1	5.09598e-55	88	91	97	180.644	P41744	RecName: Full=Cutinase; AltName: Full=Cutin hydrolase; Flags: Precursor >gi|416218|gb|AAA03470.1| cutinase [Alternaria brassicicola]	RecName: Full=Cutinase; AltName: Full=Cutin hydrolase; Flags: Precursor >gi|416218|gb|AAA03470.1| cutinase	Alternaria brassicicola	fungi	plant pathogen
Pennycress_contig_29250_AC_10.43,	2	7.01027e-58	93	97	104	186.422	AAX86001	glutathione transferase [Alternaria brassicicola]	glutathione transferase	Alternaria brassicicola	fungi	plant pathogen
Pennycress_contig_25048_AC_22.53,	1	2.87323e-110	100	100	160	322.783	ADP88554	mitochondrial ATP synthase D chain [Alternaria longipes]	mitochondrial ATP synthase D chain	Alternaria longipes	fungi	plant pathogen
Pennycress_contig_28454_AC_43.12,	1	2.87188e-14	55	66	71	75.0998	ELA28250	pectate lyase [Colletotrichum gloeosporioides Nara gc5]	pectate lyase	Colletotrichum gloeosporioides Nara gc5	fungi	plant pathogen
Pennycress_contig_32829_AC_9.62,	1	1.88193e-12	72	77	45	67.781	CCF35318	hypothetical protein CH063_07131 [Colletotrichum higginsianum]	hypothetical protein CH063_07131	Colletotrichum higginsianum	fungi	plant pathogen
Pennycress_contig_28738_AC_17.20,	1	3.10912e-16	75	93	44	80.4925	CCF37207	rare lipoprotein A [Colletotrichum higginsianum]	rare lipoprotein A	Colletotrichum higginsianum	fungi	plant pathogen
Pennycress_contig_28570_AC_8.42,	3	5.30251e-32	71	80	49	80.8777	ENH79360	heat shock protein 30 [Colletotrichum orbiculare MAFF 240422]	heat shock protein 30	Colletotrichum orbiculare MAFF 240422	fungi	plant pathogen
Pennycress_contig_29259_AC_19.96,	1	1.26476e-151	68	80	324	441.81	ENH81550	deuterolysin metalloprotease [Colletotrichum orbiculare MAFF 240422]	deuterolysin metalloprotease	Colletotrichum orbiculare MAFF 240422	fungi	plant pathogen
Pennycress_contig_17880_AC_27.09,	1	7.80635e-153	69	77	352	454.136	ENH76362	pectin lyase [Colletotrichum orbiculare MAFF 240422]	pectin lyase	Colletotrichum orbiculare MAFF 240422	fungi	plant pathogen
Pennycress_contig_27805_AC_16.85,	1	2.54257e-26	91	95	57	107.071	ABK91800	Pen n 18 allergen-like [Curvularia lunata]	Pen n 18 allergen-like	Curvularia lunata	fungi	plant pathogen
Pennycress_contig_23361_AC_17.57,	2	9.62501e-107	95	97	140	258.07	ACF19589	subtilisin-like serine protease [Curvularia lunata]	subtilisin-like serine protease	Curvularia lunata	fungi	plant pathogen
Pennycress_contig_29615_AC_18.57,	1	1.17706e-156	81	89	274	451.825	EGU74976	hypothetical protein FOXB_14513 [Fusarium oxysporum Fo5176]	hypothetical protein FOXB_14513	Fusarium oxysporum Fo5176	fungi	plant pathogen
Pennycress_contig_32282_AC_9.93,	1	5.65857e-24	53	72	96	102.064	EKJ74366	hypothetical protein FPSE_05437 [Fusarium pseudograminearum CS3096]	hypothetical protein FPSE_05437	Fusarium pseudograminearum CS3096	fungi	plant pathogen
Pennycress_contig_17115_AC_8.51,	1	6.39213e-29	52	74	115	115.931	EKJ74366	hypothetical protein FPSE_05437 [Fusarium pseudograminearum CS3096]	hypothetical protein FPSE_05437	Fusarium pseudograminearum CS3096	fungi	plant pathogen
Pennycress_contig_23368_AC_9.26,	2	8.73214e-37	62	79	96	91.6633	XP_391391	hypothetical protein FG11215.1 [Gibberella zeae PH-1]	hypothetical protein FG11215.1	Gibberella zeae PH-1	fungi	plant pathogen
Pennycress_contig_21545_AC_6.60,	2	7.33523e-48	72	89	185	174.096	XP_391391	hypothetical protein FG11215.1 [Gibberella zeae PH-1]	hypothetical protein FG11215.1	Gibberella zeae PH-1	fungi	plant pathogen
Pennycress_contig_20904_AC_28.40,	1	2.28598e-147	69	82	313	431.024	EFQ34115	glycosyl hydrolase family 43 [Glomerella graminicola M1.001]	glycosyl hydrolase family 43	Glomerella graminicola M1.001	fungi	plant pathogen
Pennycress_contig_32048_AC_11.76,	1	0.048286	100	100	17	38.5058	XP_003840270	hypothetical protein LEMA_P099220.1 [Leptosphaeria maculans JN3] >gi|312216842|emb|CBX96791.1| hypothetical protein LEMA_P099220.1 [Leptosphaeria maculans JN3]	hypothetical protein LEMA_P099220.1	Leptosphaeria maculans JN3	fungi	plant pathogen
Pennycress_contig_33799_AC_7.54,	2	7.84589e-05	44	53	56	46.595	XP_003838448	predicted protein [Leptosphaeria maculans JN3] >gi|312215016|emb|CBX94969.1| predicted protein [Leptosphaeria maculans JN3]	predicted protein	Leptosphaeria maculans JN3	fungi	plant pathogen
Pennycress_contig_33406_AC_8.83,	1	1.59391e-06	46	63	65	53.9138	XP_003834070	hypothetical protein LEMA_P057390.1 [Leptosphaeria maculans JN3] >gi|312210619|emb|CBX90705.1| hypothetical protein LEMA_P057390.1 [Leptosphaeria maculans JN3]	hypothetical protein LEMA_P057390.1	Leptosphaeria maculans JN3	fungi	plant pathogen
Pennycress_contig_32976_AC_7.62,	1	4.31043e-12	65	75	69	68.5514	XP_003840295	hypothetical protein LEMA_P099470.1 [Leptosphaeria maculans JN3] >gi|312216867|emb|CBX96816.1| hypothetical protein LEMA_P099470.1 [Leptosphaeria maculans JN3]	hypothetical protein LEMA_P099470.1	Leptosphaeria maculans JN3	fungi	plant pathogen
Pennycress_contig_19602_AC_44.39,	1	8.55548e-13	84	92	37	67.781	XP_003838247	hypothetical protein LEMA_P117710.1 [Leptosphaeria maculans JN3] >gi|312214814|emb|CBX94768.1| hypothetical protein LEMA_P117710.1 [Leptosphaeria maculans JN3]	hypothetical protein LEMA_P117710.1	Leptosphaeria maculans JN3	fungi	plant pathogen
Pennycress_contig_31031_AC_6.35,	2	3.14121e-16	81	91	54	57.7658	XP_003840482	hypothetical protein LEMA_P101340.1 [Leptosphaeria maculans JN3] >gi|312217054|emb|CBX97003.1| hypothetical protein LEMA_P101340.1 [Leptosphaeria maculans JN3]	hypothetical protein LEMA_P101340.1	Leptosphaeria maculans JN3	fungi	plant pathogen
Pennycress_contig_30239_AC_8.51,	2	2.81876e-22	85	91	55	101.679	XP_003842760	hypothetical protein LEMA_P085200.1 [Leptosphaeria maculans JN3] >gi|312219337|emb|CBX99281.1| hypothetical protein LEMA_P085200.1 [Leptosphaeria maculans JN3]	hypothetical protein LEMA_P085200.1	Leptosphaeria maculans JN3	fungi	plant pathogen
Pennycress_contig_23877_AC_13.58,	1	2.847e-23	73	82	71	101.293	XP_003833664	hypothetical protein LEMA_P064250.1 [Leptosphaeria maculans JN3] >gi|312210212|emb|CBX90299.1| hypothetical protein LEMA_P064250.1 [Leptosphaeria maculans JN3]	hypothetical protein LEMA_P064250.1	Leptosphaeria maculans JN3	fungi	plant pathogen
Pennycress_contig_27597_AC_7.19,	2	1.41314e-25	88	91	58	77.0258	XP_003839895	similar to chitinase 1 precursor [Leptosphaeria maculans JN3] >gi|312216466|emb|CBX96416.1| similar to chitinase 1 precursor [Leptosphaeria maculans JN3]	similar to chitinase 1 precursor	Leptosphaeria maculans JN3	fungi	plant pathogen
Pennycress_contig_22058_AC_43.30,	1	7.4087e-27	35	52	186	114.775	XP_003844793	predicted protein [Leptosphaeria maculans JN3] >gi|312221374|emb|CBY01314.1| predicted protein [Leptosphaeria maculans JN3]	predicted protein	Leptosphaeria maculans JN3	fungi	plant pathogen
Pennycress_contig_27825_AC_17.43,	1	1.39593e-31	66	80	114	122.094	XP_003836088	hypothetical protein LEMA_P054290.1 [Leptosphaeria maculans JN3] >gi|312212640|emb|CBX92723.1| hypothetical protein LEMA_P054290.1 [Leptosphaeria maculans JN3]	hypothetical protein LEMA_P054290.1	Leptosphaeria maculans JN3	fungi	plant pathogen
Pennycress_contig_26601_AC_10.72,	1	3.95414e-35	79	92	77	132.88	XP_003840258	similar to pectate lyase [Leptosphaeria maculans JN3] >gi|312216830|emb|CBX96779.1| similar to pectate lyase [Leptosphaeria maculans JN3]	similar to pectate lyase	Leptosphaeria maculans JN3	fungi	plant pathogen
Pennycress_contig_32993_AC_9.19,	1	2.41918e-36	79	89	80	135.961	XP_003843488	similar to secreted rhamnogalacturonan acetylesterase [Leptosphaeria maculans JN3] >gi|312220067|emb|CBY00009.1| similar to secreted rhamnogalacturonan acetylesterase [Leptosphaeria maculans JN3]	similar to secreted rhamnogalacturonan acetylesterase	Leptosphaeria maculans JN3	fungi	plant pathogen
Pennycress_contig_31829_AC_7.22,	1	1.51223e-36	70	80	104	141.739	XP_003841561	hypothetical protein LEMA_P094910.1 [Leptosphaeria maculans JN3] >gi|312218136|emb|CBX98082.1| hypothetical protein LEMA_P094910.1 [Leptosphaeria maculans JN3]	hypothetical protein LEMA_P094910.1	Leptosphaeria maculans JN3	fungi	plant pathogen
Pennycress_contig_33779_AC_5.90,	1	4.24731e-37	82	88	83	140.198	XP_003835161	hypothetical protein LEMA_P045020.1 [Leptosphaeria maculans JN3] >gi|312211712|emb|CBX91796.1| hypothetical protein LEMA_P045020.1 [Leptosphaeria maculans JN3]	hypothetical protein LEMA_P045020.1	Leptosphaeria maculans JN3	fungi	plant pathogen
Pennycress_contig_28746_AC_7.80,	2	1.43251e-38	68	76	130	149.443	XP_003841561	hypothetical protein LEMA_P094910.1 [Leptosphaeria maculans JN3] >gi|312218136|emb|CBX98082.1| hypothetical protein LEMA_P094910.1 [Leptosphaeria maculans JN3]	hypothetical protein LEMA_P094910.1	Leptosphaeria maculans JN3	fungi	plant pathogen
Pennycress_contig_30694_AC_23.55,	1	6.51689e-39	66	74	130	143.28	XP_003842193	predicted protein [Leptosphaeria maculans JN3] >gi|312218769|emb|CBX98714.1| predicted protein [Leptosphaeria maculans JN3]	predicted protein	Leptosphaeria maculans JN3	fungi	plant pathogen
Pennycress_contig_6467_AC_26.70,	1	2.93299e-46	78	83	124	159.073	XP_003840579	hypothetical protein LEMA_P102310.1 [Leptosphaeria maculans JN3] >gi|312217151|emb|CBX97100.1| hypothetical protein LEMA_P102310.1 [Leptosphaeria maculans JN3]	hypothetical protein LEMA_P102310.1	Leptosphaeria maculans JN3	fungi	plant pathogen
Pennycress_contig_22947_AC_88.62,	1	2.64732e-48	64	80	131	169.088	XP_003839319	similar to isoflavone reductase family protein CipA [Leptosphaeria maculans JN3] >gi|312215888|emb|CBX95840.1| similar to isoflavone reductase family protein CipA [Leptosphaeria maculans JN3]	similar to isoflavone reductase family protein CipA	Leptosphaeria maculans JN3	fungi	plant pathogen
Pennycress_contig_2161_AC_89.33,	1	5.63848e-50	64	81	132	173.326	XP_003839319	similar to isoflavone reductase family protein CipA [Leptosphaeria maculans JN3] >gi|312215888|emb|CBX95840.1| similar to isoflavone reductase family protein CipA [Leptosphaeria maculans JN3]	similar to isoflavone reductase family protein CipA	Leptosphaeria maculans JN3	fungi	plant pathogen
Pennycress_contig_16782_AC_11.33,	1	7.85843e-52	79	86	122	180.644	XP_003845700	similar to stomatin family protein [Leptosphaeria maculans JN3] >gi|312222281|emb|CBY02221.1| similar to stomatin family protein [Leptosphaeria maculans JN3]	similar to stomatin family protein	Leptosphaeria maculans JN3	fungi	plant pathogen
Pennycress_contig_29939_AC_10.33,	3	4.4522e-56	93	99	120	200.29	XP_003843673	similar to cellobiose dehydrogenase [Leptosphaeria maculans JN3] >gi|312220253|emb|CBY00194.1| similar to cellobiose dehydrogenase [Leptosphaeria maculans JN3]	similar to cellobiose dehydrogenase	Leptosphaeria maculans JN3	fungi	plant pathogen
Pennycress_contig_17365_AC_35.40,	1	5.08101e-62	79	89	133	206.453	XP_003834839	hypothetical protein LEMA_P069820.1 [Leptosphaeria maculans JN3] >gi|312211389|emb|CBX91474.1| hypothetical protein LEMA_P069820.1 [Leptosphaeria maculans JN3]	hypothetical protein LEMA_P069820.1	Leptosphaeria maculans JN3	fungi	plant pathogen
Pennycress_contig_30286_AC_10.14,	1	1.58079e-63	74	86	140	220.705	XP_003841561	hypothetical protein LEMA_P094910.1 [Leptosphaeria maculans JN3] >gi|312218136|emb|CBX98082.1| hypothetical protein LEMA_P094910.1 [Leptosphaeria maculans JN3]	hypothetical protein LEMA_P094910.1	Leptosphaeria maculans JN3	fungi	plant pathogen
Pennycress_contig_22609_AC_25.50,	1	2.60203e-71	75	84	135	222.631	XP_003843889	similar to glutathione-dependent formaldehyde-activating [Leptosphaeria maculans JN3] >gi|312220469|emb|CBY00410.1| similar to glutathione-dependent formaldehyde-activating [Leptosphaeria maculans JN3]	similar to glutathione-dependent formaldehyde-activating	Leptosphaeria maculans JN3	fungi	plant pathogen
Pennycress_contig_22142_AC_12.20,	3	6.03029e-75	89	99	92	157.147	XP_003836874	similar to acetylxylan esterase 1 precursor [Leptosphaeria maculans JN3] >gi|312213427|emb|CBX93509.1| similar to acetylxylan esterase 1 precursor [Leptosphaeria maculans JN3]	similar to acetylxylan esterase 1 precursor	Leptosphaeria maculans JN3	fungi	plant pathogen
Pennycress_contig_33314_AC_17.08,	1	3.82205e-76	75	88	197	239.58	XP_003842430	hypothetical protein LEMA_P081900.1 [Leptosphaeria maculans JN3] >gi|46403048|gb|AAS92538.1| UVI-1h [Leptosphaeria maculans] >gi|312219006|emb|CBX98951.1| hypothetical protein LEMA_P081900.1 [Leptosphaeria maculans JN3]	hypothetical protein LEMA_P081900.1	Leptosphaeria maculans JN3	fungi	plant pathogen
Pennycress_contig_22544_AC_8.88,	1	2.79974e-76	75	84	161	257.299	XP_003841561	hypothetical protein LEMA_P094910.1 [Leptosphaeria maculans JN3] >gi|312218136|emb|CBX98082.1| hypothetical protein LEMA_P094910.1 [Leptosphaeria maculans JN3]	hypothetical protein LEMA_P094910.1	Leptosphaeria maculans JN3	fungi	plant pathogen
Pennycress_contig_23770_AC_9.96,	1	2.39012e-76	80	83	144	242.662	XP_003845839	predicted protein [Leptosphaeria maculans JN3] >gi|312222420|emb|CBY02360.1| predicted protein [Leptosphaeria maculans JN3]	predicted protein	Leptosphaeria maculans JN3	fungi	plant pathogen
Pennycress_contig_14071_AC_172.22,	1	4.17794e-78	61	80	191	248.054	XP_003839319	similar to isoflavone reductase family protein CipA [Leptosphaeria maculans JN3] >gi|312215888|emb|CBX95840.1| similar to isoflavone reductase family protein CipA [Leptosphaeria maculans JN3]	similar to isoflavone reductase family protein CipA	Leptosphaeria maculans JN3	fungi	plant pathogen
Pennycress_contig_32331_AC_20.22,	1	2.75197e-83	47	70	251	266.544	XP_003839321	hypothetical protein LEMA_P029940.1 [Leptosphaeria maculans JN3] >gi|312215890|emb|CBX95842.1| hypothetical protein LEMA_P029940.1 [Leptosphaeria maculans JN3]	hypothetical protein LEMA_P029940.1	Leptosphaeria maculans JN3	fungi	plant pathogen
Pennycress_contig_30844_AC_8.38,	2	2.70142e-85	87	92	106	197.593	XP_003843675	hypothetical protein LEMA_P013260.1 [Leptosphaeria maculans JN3] >gi|312220255|emb|CBY00196.1| hypothetical protein LEMA_P013260.1 [Leptosphaeria maculans JN3]	hypothetical protein LEMA_P013260.1	Leptosphaeria maculans JN3	fungi	plant pathogen
Pennycress_contig_25787_AC_14.27,	2	7.97161e-93	96	100	127	257.684	XP_003845791	hypothetical protein LEMA_P010990.1 [Leptosphaeria maculans JN3] >gi|312222372|emb|CBY02312.1| hypothetical protein LEMA_P010990.1 [Leptosphaeria maculans JN3]	hypothetical protein LEMA_P010990.1	Leptosphaeria maculans JN3	fungi	plant pathogen
Pennycress_contig_29171_AC_11.67,	2	7.89303e-93	81	93	125	196.823	XP_003844301	hypothetical protein LEMA_P019520.1 [Leptosphaeria maculans JN3] >gi|312220881|emb|CBY00822.1| hypothetical protein LEMA_P019520.1 [Leptosphaeria maculans JN3]	hypothetical protein LEMA_P019520.1	Leptosphaeria maculans JN3	fungi	plant pathogen
Pennycress_contig_21226_AC_17.28,	2	4.50678e-132	70	84	257	397.512	XP_003841127	similar to epoxide hydrolase [Leptosphaeria maculans JN3] >gi|312217701|emb|CBX97648.1| similar to epoxide hydrolase [Leptosphaeria maculans JN3]	similar to epoxide hydrolase	Leptosphaeria maculans JN3	fungi	plant pathogen
Pennycress_contig_18036_AC_47.32,	1	0	84	92	310	525.398	XP_003835278	similar to Endoglucanase precursor (Endo-1,4-beta-glucanase) (Cellulase) [Leptosphaeria maculans JN3] >gi|312211829|emb|CBX91913.1| similar to Endoglucanase precursor (Endo-1,4-beta-glucanase) (Cellulase) [Leptosphaeria maculans JN3]	similar to Endoglucanase precursor (Endo-1,4-beta-glucanase) (Cellulase)	Leptosphaeria maculans JN3	fungi	plant pathogen
Pennycress_contig_25740_AC_34.53,	1	0	89	95	455	783.867	XP_003837470	similar to exoglucanase 1 precursor [Leptosphaeria maculans JN3] >gi|312214028|emb|CBX94030.1| similar to exoglucanase 1 precursor [Leptosphaeria maculans JN3]	similar to exoglucanase 1 precursor	Leptosphaeria maculans JN3	fungi	plant pathogen
Pennycress_contig_17488_AC_25.94,	2	0	84	90	333	491.886	XP_003842785	similar to MFS transporter [Leptosphaeria maculans JN3] >gi|312219362|emb|CBX99306.1| similar to MFS transporter [Leptosphaeria maculans JN3]	similar to MFS transporter	Leptosphaeria maculans JN3	fungi	plant pathogen
Pennycress_contig_23407_AC_9.93,	3	1.30163e-99	81	89	107	169.474	EKG15479	hypothetical protein MPH_07291 [Macrophomina phaseolina MS6]	hypothetical protein MPH_07291	Macrophomina phaseolina MS6	fungi	plant pathogen
Pennycress_contig_24204_AC_15.53,	1	0.0382093	38	52	68	40.0466	XP_002385686	hypothetical protein MPER_16364 [Moniliophthora perniciosa FA553] >gi|215435411|gb|EEB86616.1| hypothetical protein MPER_16364 [Moniliophthora perniciosa FA553]	hypothetical protein MPER_16364	Moniliophthora perniciosa FA553	fungi	plant pathogen
Pennycress_contig_29042_AC_34.01,	1	0.000353308	33	51	96	47.7506	XP_003043433	hypothetical protein NECHADRAFT_87537 [Nectria haematococca mpVI 77-13-4] >gi|256724349|gb|EEU37720.1| hypothetical protein NECHADRAFT_87537 [Nectria haematococca mpVI 77-13-4]	hypothetical protein NECHADRAFT_87537	Nectria haematococca mpVI 77-13-4	fungi	plant pathogen
Pennycress_contig_30610_AC_8.18,	1	0.00505091	100	100	20	41.9726	XP_001803993	hypothetical protein SNOG_13790 [Phaeosphaeria nodorum SN15] >gi|111057694|gb|EAT78814.1| hypothetical protein SNOG_13790 [Phaeosphaeria nodorum SN15]	hypothetical protein SNOG_13790	Phaeosphaeria nodorum SN15	fungi	plant pathogen
Pennycress_contig_21091_AC_24.94,	2	0.000227931	94	94	81	40.0466	XP_001800593	hypothetical protein SNOG_10318 [Phaeosphaeria nodorum SN15] >gi|111061533|gb|EAT82653.1| hypothetical protein SNOG_10318 [Phaeosphaeria nodorum SN15]	hypothetical protein SNOG_10318	Phaeosphaeria nodorum SN15	fungi	plant pathogen
Pennycress_contig_8516_AC_33.85,	1	0.000198101	43	57	113	49.2914	XP_001790896	hypothetical protein SNOG_00203 [Phaeosphaeria nodorum SN15] >gi|160700979|gb|EAT91698.2| hypothetical protein SNOG_00203 [Phaeosphaeria nodorum SN15]	hypothetical protein SNOG_00203	Phaeosphaeria nodorum SN15	fungi	plant pathogen
Pennycress_contig_31930_AC_16.80,	2	3.90526e-06	58	81	56	50.447	XP_001792139	hypothetical protein SNOG_01501 [Phaeosphaeria nodorum SN15] >gi|111070030|gb|EAT91150.1| hypothetical protein SNOG_01501 [Phaeosphaeria nodorum SN15]	hypothetical protein SNOG_01501	Phaeosphaeria nodorum SN15	fungi	plant pathogen
Pennycress_contig_26205_AC_112.87,	1	1.45385e-07	50	68	80	58.5362	XP_001790896	hypothetical protein SNOG_00203 [Phaeosphaeria nodorum SN15] >gi|160700979|gb|EAT91698.2| hypothetical protein SNOG_00203 [Phaeosphaeria nodorum SN15]	hypothetical protein SNOG_00203	Phaeosphaeria nodorum SN15	fungi	plant pathogen
Pennycress_contig_33759_AC_5.83,	2	7.08941e-08	100	100	34	48.1358	XP_001792250	hypothetical protein SNOG_01614 [Phaeosphaeria nodorum SN15] >gi|111070143|gb|EAT91263.1| hypothetical protein SNOG_01614 [Phaeosphaeria nodorum SN15]	hypothetical protein SNOG_01614	Phaeosphaeria nodorum SN15	fungi	plant pathogen
Pennycress_contig_10152_AC_12.92,	1	1.18918e-10	69	87	39	62.7734	XP_001791678	hypothetical protein SNOG_20011 [Phaeosphaeria nodorum SN15] >gi|160701328|gb|EDP89761.1| hypothetical protein SNOG_20011 [Phaeosphaeria nodorum SN15]	hypothetical protein SNOG_20011	Phaeosphaeria nodorum SN15	fungi	plant pathogen
Pennycress_contig_33849_AC_5.39,	1	1.46395e-15	87	98	45	78.1814	XP_001805418	hypothetical protein SNOG_15261 [Phaeosphaeria nodorum SN15] >gi|111056366|gb|EAT77486.1| hypothetical protein SNOG_15261 [Phaeosphaeria nodorum SN15]	hypothetical protein SNOG_15261	Phaeosphaeria nodorum SN15	fungi	plant pathogen
Pennycress_contig_24565_AC_13.43,	3	9.87942e-20	98	98	41	82.4185	XP_001790884	hypothetical protein SNOG_00191 [Phaeosphaeria nodorum SN15] >gi|111070566|gb|EAT91686.1| hypothetical protein SNOG_00191 [Phaeosphaeria nodorum SN15]	hypothetical protein SNOG_00191	Phaeosphaeria nodorum SN15	fungi	plant pathogen
Pennycress_contig_28448_AC_13.04,	1	5.6774e-21	68	74	71	92.8189	XP_001793643	hypothetical protein SNOG_03054 [Phaeosphaeria nodorum SN15] >gi|111068665|gb|EAT89785.1| hypothetical protein SNOG_03054 [Phaeosphaeria nodorum SN15]	hypothetical protein SNOG_03054	Phaeosphaeria nodorum SN15	fungi	plant pathogen
Pennycress_contig_30451_AC_4.82,	1	3.1954e-21	68	78	63	95.1301	XP_001791868	hypothetical protein SNOG_01214 [Phaeosphaeria nodorum SN15] >gi|111069743|gb|EAT90863.1| hypothetical protein SNOG_01214 [Phaeosphaeria nodorum SN15]	hypothetical protein SNOG_01214	Phaeosphaeria nodorum SN15	fungi	plant pathogen
Pennycress_contig_31860_AC_8.11,	2	2.46742e-27	94	98	51	104.375	XP_001802110	hypothetical protein SNOG_11873 [Phaeosphaeria nodorum SN15] >gi|111059797|gb|EAT80917.1| hypothetical protein SNOG_11873 [Phaeosphaeria nodorum SN15]	hypothetical protein SNOG_11873	Phaeosphaeria nodorum SN15	fungi	plant pathogen
Pennycress_contig_32191_AC_6.35,	1	9.43183e-28	83	87	97	114.005	XP_001800708	hypothetical protein SNOG_10438 [Phaeosphaeria nodorum SN15] >gi|111060712|gb|EAT81832.1| hypothetical protein SNOG_10438 [Phaeosphaeria nodorum SN15]	hypothetical protein SNOG_10438	Phaeosphaeria nodorum SN15	fungi	plant pathogen
Pennycress_contig_18197_AC_5.79,	2	2.32347e-31	90	90	62	82.0333	XP_001791100	hypothetical protein SNOG_00414 [Phaeosphaeria nodorum SN15] >gi|160701077|gb|EAT91909.2| hypothetical protein SNOG_00414 [Phaeosphaeria nodorum SN15]	hypothetical protein SNOG_00414	Phaeosphaeria nodorum SN15	fungi	plant pathogen
Pennycress_contig_31793_AC_10.23,	1	7.47485e-35	70	80	96	135.191	XP_001791100	hypothetical protein SNOG_00414 [Phaeosphaeria nodorum SN15] >gi|160701077|gb|EAT91909.2| hypothetical protein SNOG_00414 [Phaeosphaeria nodorum SN15]	hypothetical protein SNOG_00414	Phaeosphaeria nodorum SN15	fungi	plant pathogen
Pennycress_contig_30604_AC_7.95,	2	5.7423e-38	82	87	82	142.51	XP_001804658	hypothetical protein SNOG_14474 [Phaeosphaeria nodorum SN15] >gi|160704787|gb|EAT78014.2| hypothetical protein SNOG_14474 [Phaeosphaeria nodorum SN15]	hypothetical protein SNOG_14474	Phaeosphaeria nodorum SN15	fungi	plant pathogen
Pennycress_contig_28888_AC_9.54,	2	5.41596e-41	82	84	89	146.747	XP_001798152	hypothetical protein SNOG_07825 [Phaeosphaeria nodorum SN15] >gi|111064171|gb|EAT85291.1| hypothetical protein SNOG_07825 [Phaeosphaeria nodorum SN15]	hypothetical protein SNOG_07825	Phaeosphaeria nodorum SN15	fungi	plant pathogen
Pennycress_contig_30704_AC_15.54,	2	1.87239e-41	93	99	74	149.443	XP_001804871	hypothetical protein SNOG_14688 [Phaeosphaeria nodorum SN15] >gi|160704875|gb|EAT77880.2| hypothetical protein SNOG_14688 [Phaeosphaeria nodorum SN15]	hypothetical protein SNOG_14688	Phaeosphaeria nodorum SN15	fungi	plant pathogen
Pennycress_contig_25838_AC_32.66,	1	6.20662e-42	78	87	86	145.591	XP_001803929	hypothetical protein SNOG_13722 [Phaeosphaeria nodorum SN15] >gi|6094315|sp|O74238.1|SNP1_PHANO RecName: Full=Protein SnodProt1; Flags: Precursor >gi|3329509|gb|AAC26870.1| snodprot1 [Phaeosphaeria nodorum] >gi|160704164|gb|EAT78746.2| hypothetical protein SNOG_13722 [Phaeosphaeria nodorum SN15]	hypothetical protein SNOG_13722	Phaeosphaeria nodorum SN15	fungi	plant pathogen
Pennycress_contig_33673_AC_10.80,	2	5.93221e-45	82	96	73	105.145	XP_001791100	hypothetical protein SNOG_00414 [Phaeosphaeria nodorum SN15] >gi|160701077|gb|EAT91909.2| hypothetical protein SNOG_00414 [Phaeosphaeria nodorum SN15]	hypothetical protein SNOG_00414	Phaeosphaeria nodorum SN15	fungi	plant pathogen
Pennycress_contig_28983_AC_23.01,	1	7.3214e-46	89	94	84	158.303	XP_001790826	hypothetical protein SNOG_00131 [Phaeosphaeria nodorum SN15] >gi|111070506|gb|EAT91626.1| hypothetical protein SNOG_00131 [Phaeosphaeria nodorum SN15]	hypothetical protein SNOG_00131	Phaeosphaeria nodorum SN15	fungi	plant pathogen
Pennycress_contig_30630_AC_8.10,	2	1.4705e-51	98	98	64	121.709	XP_001806672	hypothetical protein SNOG_16576 [Phaeosphaeria nodorum SN15] >gi|111054936|gb|EAT76056.1| hypothetical protein SNOG_16576 [Phaeosphaeria nodorum SN15]	hypothetical protein SNOG_16576	Phaeosphaeria nodorum SN15	fungi	plant pathogen
Pennycress_contig_32862_AC_15.44,	1	1.26602e-52	86	94	93	172.555	XP_001801005	hypothetical protein SNOG_10744 [Phaeosphaeria nodorum SN15] >gi|111061018|gb|EAT82138.1| hypothetical protein SNOG_10744 [Phaeosphaeria nodorum SN15]	hypothetical protein SNOG_10744	Phaeosphaeria nodorum SN15	fungi	plant pathogen
Pennycress_contig_28238_AC_10.79,	1	9.78701e-53	87	96	109	179.104	XP_001801888	hypothetical protein SNOG_11649 [Phaeosphaeria nodorum SN15] >gi|160703296|gb|EAT80693.2| hypothetical protein SNOG_11649 [Phaeosphaeria nodorum SN15]	hypothetical protein SNOG_11649	Phaeosphaeria nodorum SN15	fungi	plant pathogen
Pennycress_contig_25244_AC_19.48,	1	9.87102e-55	72	80	130	192.971	XP_001791973	hypothetical protein SNOG_01331 [Phaeosphaeria nodorum SN15] >gi|111069860|gb|EAT90980.1| hypothetical protein SNOG_01331 [Phaeosphaeria nodorum SN15]	hypothetical protein SNOG_01331	Phaeosphaeria nodorum SN15	fungi	plant pathogen
Pennycress_contig_32601_AC_9.28,	2	1.53579e-57	80	88	109	189.504	XP_001794961	hypothetical protein SNOG_04546 [Phaeosphaeria nodorum SN15] >gi|111067186|gb|EAT88306.1| hypothetical protein SNOG_04546 [Phaeosphaeria nodorum SN15]	hypothetical protein SNOG_04546	Phaeosphaeria nodorum SN15	fungi	plant pathogen
Pennycress_contig_33709_AC_8.07,	2	2.95844e-58	84	91	98	147.517	XP_001803708	hypothetical protein SNOG_13499 [Phaeosphaeria nodorum SN15] >gi|160704069|gb|EAT78946.2| hypothetical protein SNOG_13499 [Phaeosphaeria nodorum SN15]	hypothetical protein SNOG_13499	Phaeosphaeria nodorum SN15	fungi	plant pathogen
Pennycress_contig_31845_AC_17.84,	1	2.18146e-61	90	93	115	200.675	XP_001805720	hypothetical protein SNOG_15575 [Phaeosphaeria nodorum SN15] >gi|111055830|gb|EAT76950.1| hypothetical protein SNOG_15575 [Phaeosphaeria nodorum SN15]	hypothetical protein SNOG_15575	Phaeosphaeria nodorum SN15	fungi	plant pathogen
Pennycress_contig_20782_AC_99.89,	1	7.37118e-70	54	71	181	226.483	XP_001798706	hypothetical protein SNOG_08393 [Phaeosphaeria nodorum SN15] >gi|160702103|gb|EAT84669.2| hypothetical protein SNOG_08393 [Phaeosphaeria nodorum SN15]	hypothetical protein SNOG_08393	Phaeosphaeria nodorum SN15	fungi	plant pathogen
Pennycress_contig_32688_AC_11.78,	1	6.3114e-72	87	94	124	234.572	XP_001791100	hypothetical protein SNOG_00414 [Phaeosphaeria nodorum SN15] >gi|160701077|gb|EAT91909.2| hypothetical protein SNOG_00414 [Phaeosphaeria nodorum SN15]	hypothetical protein SNOG_00414	Phaeosphaeria nodorum SN15	fungi	plant pathogen
Pennycress_contig_26752_AC_9.66,	1	1.64577e-77	73	78	185	249.98	XP_001798033	hypothetical protein SNOG_07701 [Phaeosphaeria nodorum SN15] >gi|111064047|gb|EAT85167.1| hypothetical protein SNOG_07701 [Phaeosphaeria nodorum SN15]	hypothetical protein SNOG_07701	Phaeosphaeria nodorum SN15	fungi	plant pathogen
Pennycress_contig_25309_AC_42.89,	1	7.90759e-117	82	88	243	348.977	XP_001798248	hypothetical protein SNOG_07922 [Phaeosphaeria nodorum SN15] >gi|111063078|gb|EAT84198.1| hypothetical protein SNOG_07922 [Phaeosphaeria nodorum SN15]	hypothetical protein SNOG_07922	Phaeosphaeria nodorum SN15	fungi	plant pathogen
Pennycress_contig_26996_AC_66.66,	1	5.29681e-129	74	86	265	380.948	XP_001795961	hypothetical protein SNOG_05556 [Phaeosphaeria nodorum SN15] >gi|3661612|gb|AAC61777.1| trypsin-like protease [Phaeosphaeria nodorum] >gi|111065500|gb|EAT86620.1| hypothetical protein SNOG_05556 [Phaeosphaeria nodorum SN15]	hypothetical protein SNOG_05556	Phaeosphaeria nodorum SN15	fungi	plant pathogen
Pennycress_contig_24532_AC_64.13,	1	6.03324e-162	82	90	265	463.766	XP_001796146	hypothetical protein SNOG_05750 [Phaeosphaeria nodorum SN15] >gi|111065694|gb|EAT86814.1| hypothetical protein SNOG_05750 [Phaeosphaeria nodorum SN15]	hypothetical protein SNOG_05750	Phaeosphaeria nodorum SN15	fungi	plant pathogen
Pennycress_contig_26069_AC_24.28,	1	0.000431627	86	95	22	45.4394	XP_003301594	hypothetical protein PTT_13130 [Pyrenophora teres f. teres 0-1] >gi|311323468|gb|EFQ90267.1| hypothetical protein PTT_13130 [Pyrenophora teres f. teres 0-1]	hypothetical protein PTT_13130	Pyrenophora teres f. teres 0-1	fungi	plant pathogen
Pennycress_contig_21443_AC_8.86,	1	2.97386e-05	65	71	47	49.2914	XP_003299442	hypothetical protein PTT_10434 [Pyrenophora teres f. teres 0-1] >gi|311326885|gb|EFQ92465.1| hypothetical protein PTT_10434 [Pyrenophora teres f. teres 0-1]	hypothetical protein PTT_10434	Pyrenophora teres f. teres 0-1	fungi	plant pathogen
Pennycress_contig_30837_AC_18.15,	1	2.99637e-06	83	97	29	53.1434	XP_003301146	hypothetical protein PTT_12581 [Pyrenophora teres f. teres 0-1] >gi|311324346|gb|EFQ90756.1| hypothetical protein PTT_12581 [Pyrenophora teres f. teres 0-1]	hypothetical protein PTT_12581	Pyrenophora teres f. teres 0-1	fungi	plant pathogen
Pennycress_contig_11974_AC_7.24,	2	5.20092e-07	81	94	26	46.9802	XP_003302310	hypothetical protein PTT_14067 [Pyrenophora teres f. teres 0-1] >gi|311322430|gb|EFQ89596.1| hypothetical protein PTT_14067 [Pyrenophora teres f. teres 0-1]	hypothetical protein PTT_14067	Pyrenophora teres f. teres 0-1	fungi	plant pathogen
Pennycress_contig_33740_AC_6.84,	2	2.34304e-11	77	93	32	49.2914	XP_003304785	hypothetical protein PTT_17461 [Pyrenophora teres f. teres 0-1] >gi|311318441|gb|EFQ87104.1| hypothetical protein PTT_17461 [Pyrenophora teres f. teres 0-1]	hypothetical protein PTT_17461	Pyrenophora teres f. teres 0-1	fungi	plant pathogen
Pennycress_contig_29515_AC_14.89,	1	1.35085e-11	86	88	42	69.3218	XP_003305331	hypothetical protein PTT_18146 [Pyrenophora teres f. teres 0-1] >gi|311317674|gb|EFQ86560.1| hypothetical protein PTT_18146 [Pyrenophora teres f. teres 0-1]	hypothetical protein PTT_18146	Pyrenophora teres f. teres 0-1	fungi	plant pathogen
Pennycress_contig_17710_AC_5.11,	1	1.25676e-11	62	78	54	69.707	XP_003297174	hypothetical protein PTT_07490 [Pyrenophora teres f. teres 0-1] >gi|311330308|gb|EFQ94735.1| hypothetical protein PTT_07490 [Pyrenophora teres f. teres 0-1]	hypothetical protein PTT_07490	Pyrenophora teres f. teres 0-1	fungi	plant pathogen
Pennycress_contig_21089_AC_33.21,	1	1.17508e-11	55	62	161	72.7886	XP_003301008	hypothetical protein PTT_12407 [Pyrenophora teres f. teres 0-1] >gi|311324571|gb|EFQ90880.1| hypothetical protein PTT_12407 [Pyrenophora teres f. teres 0-1]	hypothetical protein PTT_12407	Pyrenophora teres f. teres 0-1	fungi	plant pathogen
Pennycress_contig_26071_AC_12.97,	1	4.33905e-13	63	74	62	74.3294	XP_003300190	hypothetical protein PTT_11358 [Pyrenophora teres f. teres 0-1] >gi|311325813|gb|EFQ91717.1| hypothetical protein PTT_11358 [Pyrenophora teres f. teres 0-1]	hypothetical protein PTT_11358	Pyrenophora teres f. teres 0-1	fungi	plant pathogen
Pennycress_contig_28435_AC_13.24,	1	3.84019e-13	78	90	59	72.0182	XP_003297939	hypothetical protein PTT_08500 [Pyrenophora teres f. teres 0-1] >gi|311329135|gb|EFQ93974.1| hypothetical protein PTT_08500 [Pyrenophora teres f. teres 0-1]	hypothetical protein PTT_08500	Pyrenophora teres f. teres 0-1	fungi	plant pathogen
Pennycress_contig_32942_AC_11.42,	1	1.01589e-14	65	71	83	78.5666	XP_003304945	hypothetical protein PTT_17679 [Pyrenophora teres f. teres 0-1] >gi|311318135|gb|EFQ86882.1| hypothetical protein PTT_17679 [Pyrenophora teres f. teres 0-1]	hypothetical protein PTT_17679	Pyrenophora teres f. teres 0-1	fungi	plant pathogen
Pennycress_contig_26664_AC_13.20,	2	4.92317e-15	79	87	45	67.781	XP_003295593	hypothetical protein PTT_01834 [Pyrenophora teres f. teres 0-1] >gi|311332994|gb|EFQ96311.1| hypothetical protein PTT_01834 [Pyrenophora teres f. teres 0-1]	hypothetical protein PTT_01834	Pyrenophora teres f. teres 0-1	fungi	plant pathogen
Pennycress_contig_33340_AC_10.81,	1	8.11025e-21	77	91	53	95.1301	XP_003295577	hypothetical protein PTT_01702 [Pyrenophora teres f. teres 0-1] >gi|311333030|gb|EFQ96327.1| hypothetical protein PTT_01702 [Pyrenophora teres f. teres 0-1]	hypothetical protein PTT_01702	Pyrenophora teres f. teres 0-1	fungi	plant pathogen
Pennycress_contig_31918_AC_13.22,	1	6.03528e-21	75	86	59	93.9745	XP_003298562	hypothetical protein PTT_09322 [Pyrenophora teres f. teres 0-1] >gi|311328167|gb|EFQ93342.1| hypothetical protein PTT_09322 [Pyrenophora teres f. teres 0-1]	hypothetical protein PTT_09322	Pyrenophora teres f. teres 0-1	fungi	plant pathogen
Pennycress_contig_29316_AC_24.97,	1	1.07053e-22	92	98	51	102.064	XP_003298404	hypothetical protein PTT_09125 [Pyrenophora teres f. teres 0-1] >gi|311328377|gb|EFQ93481.1| hypothetical protein PTT_09125 [Pyrenophora teres f. teres 0-1]	hypothetical protein PTT_09125	Pyrenophora teres f. teres 0-1	fungi	plant pathogen
Pennycress_contig_28401_AC_10.73,	2	3.94676e-23	91	95	63	97.0561	XP_003299383	hypothetical protein PTT_10359 [Pyrenophora teres f. teres 0-1] >gi|311326966|gb|EFQ92519.1| hypothetical protein PTT_10359 [Pyrenophora teres f. teres 0-1]	hypothetical protein PTT_10359	Pyrenophora teres f. teres 0-1	fungi	plant pathogen
Pennycress_contig_33119_AC_11.52,	1	2.72073e-24	98	98	49	99.7525	XP_003303749	hypothetical protein PTT_16092 [Pyrenophora teres f. teres 0-1] >gi|311320028|gb|EFQ88146.1| hypothetical protein PTT_16092 [Pyrenophora teres f. teres 0-1]	hypothetical protein PTT_16092	Pyrenophora teres f. teres 0-1	fungi	plant pathogen
Pennycress_contig_32624_AC_11.91,	1	3.4742e-25	72	80	88	108.612	XP_003296706	hypothetical protein PTT_06872 [Pyrenophora teres f. teres 0-1] >gi|311331047|gb|EFQ95213.1| hypothetical protein PTT_06872 [Pyrenophora teres f. teres 0-1]	hypothetical protein PTT_06872	Pyrenophora teres f. teres 0-1	fungi	plant pathogen
Pennycress_contig_17405_AC_13.05,	1	3.01188e-25	61	73	162	105.916	XP_003305512	hypothetical protein PTT_18373 [Pyrenophora teres f. teres 0-1] >gi|311317448|gb|EFQ86404.1| hypothetical protein PTT_18373 [Pyrenophora teres f. teres 0-1]	hypothetical protein PTT_18373	Pyrenophora teres f. teres 0-1	fungi	plant pathogen
Pennycress_contig_31200_AC_8.36,	2	2.36057e-25	86	93	59	109.383	XP_003303486	hypothetical protein PTT_15710 [Pyrenophora teres f. teres 0-1] >gi|311320488|gb|EFQ88412.1| hypothetical protein PTT_15710 [Pyrenophora teres f. teres 0-1]	hypothetical protein PTT_15710	Pyrenophora teres f. teres 0-1	fungi	plant pathogen
Pennycress_contig_33773_AC_6.38,	2	5.59961e-27	75	94	65	109.768	XP_003300200	hypothetical protein PTT_11368 [Pyrenophora teres f. teres 0-1] >gi|311325823|gb|EFQ91727.1| hypothetical protein PTT_11368 [Pyrenophora teres f. teres 0-1]	hypothetical protein PTT_11368	Pyrenophora teres f. teres 0-1	fungi	plant pathogen
Pennycress_contig_33230_AC_9.86,	3	1.16548e-29	85	93	124	125.561	XP_003299697	hypothetical protein PTT_10748 [Pyrenophora teres f. teres 0-1] >gi|311326522|gb|EFQ92209.1| hypothetical protein PTT_10748 [Pyrenophora teres f. teres 0-1]	hypothetical protein PTT_10748	Pyrenophora teres f. teres 0-1	fungi	plant pathogen
Pennycress_contig_32797_AC_7.76,	2	3.32868e-30	94	97	63	119.013	XP_003298118	hypothetical protein PTT_08724 [Pyrenophora teres f. teres 0-1] >gi|311328858|gb|EFQ93773.1| hypothetical protein PTT_08724 [Pyrenophora teres f. teres 0-1]	hypothetical protein PTT_08724	Pyrenophora teres f. teres 0-1	fungi	plant pathogen
Pennycress_contig_32419_AC_7.10,	2	3.04605e-31	69	76	93	117.087	XP_003296957	hypothetical protein PTT_07207 [Pyrenophora teres f. teres 0-1] >gi|311330647|gb|EFQ94961.1| hypothetical protein PTT_07207 [Pyrenophora teres f. teres 0-1]	hypothetical protein PTT_07207	Pyrenophora teres f. teres 0-1	fungi	plant pathogen
Pennycress_contig_32684_AC_4.71,	2	2.97089e-32	98	98	66	126.331	XP_003302644	hypothetical protein PTT_14552 [Pyrenophora teres f. teres 0-1] >gi|311321833|gb|EFQ89244.1| hypothetical protein PTT_14552 [Pyrenophora teres f. teres 0-1]	hypothetical protein PTT_14552	Pyrenophora teres f. teres 0-1	fungi	plant pathogen
Pennycress_contig_26293_AC_8.93,	1	1.67659e-32	92	97	63	127.102	XP_003302377	hypothetical protein PTT_14154 [Pyrenophora teres f. teres 0-1] >gi|311322341|gb|EFQ89542.1| hypothetical protein PTT_14154 [Pyrenophora teres f. teres 0-1]	hypothetical protein PTT_14154	Pyrenophora teres f. teres 0-1	fungi	plant pathogen
Pennycress_contig_22851_AC_19.08,	1	5.81386e-33	95	97	103	129.798	XP_003305328	hypothetical protein PTT_18140 [Pyrenophora teres f. teres 0-1] >gi|311317691|gb|EFQ86574.1| hypothetical protein PTT_18140 [Pyrenophora teres f. teres 0-1]	hypothetical protein PTT_18140	Pyrenophora teres f. teres 0-1	fungi	plant pathogen
Pennycress_contig_11485_AC_10.72,	1	1.9063e-33	97	100	61	126.716	XP_003299329	hypothetical protein PTT_10295 [Pyrenophora teres f. teres 0-1] >gi|311327049|gb|EFQ92579.1| hypothetical protein PTT_10295 [Pyrenophora teres f. teres 0-1]	hypothetical protein PTT_10295	Pyrenophora teres f. teres 0-1	fungi	plant pathogen
Pennycress_contig_25075_AC_20.48,	1	2.54415e-34	88	94	65	126.331	XP_003300671	hypothetical protein PTT_11979 [Pyrenophora teres f. teres 0-1] >gi|311325091|gb|EFQ91240.1| hypothetical protein PTT_11979 [Pyrenophora teres f. teres 0-1]	hypothetical protein PTT_11979	Pyrenophora teres f. teres 0-1	fungi	plant pathogen
Pennycress_contig_33715_AC_13.42,	1	1.04287e-35	83	90	71	128.642	XP_003296943	hypothetical protein PTT_07193 [Pyrenophora teres f. teres 0-1] >gi|311330633|gb|EFQ94947.1| hypothetical protein PTT_07193 [Pyrenophora teres f. teres 0-1]	hypothetical protein PTT_07193	Pyrenophora teres f. teres 0-1	fungi	plant pathogen
Pennycress_contig_7624_AC_67.55,	1	9.20647e-38	88	95	95	144.05	XP_003297758	hypothetical protein PTT_08276 [Pyrenophora teres f. teres 0-1] >gi|311329386|gb|EFQ94156.1| hypothetical protein PTT_08276 [Pyrenophora teres f. teres 0-1]	hypothetical protein PTT_08276	Pyrenophora teres f. teres 0-1	fungi	plant pathogen
Pennycress_contig_32084_AC_9.48,	2	3.61888e-38	87	100	82	140.969	XP_003300316	hypothetical protein PTT_11526 [Pyrenophora teres f. teres 0-1] >gi|311325604|gb|EFQ91581.1| hypothetical protein PTT_11526 [Pyrenophora teres f. teres 0-1]	hypothetical protein PTT_11526	Pyrenophora teres f. teres 0-1	fungi	plant pathogen
Pennycress_contig_20519_AC_16.69,	1	1.93693e-41	81	90	82	144.05	XP_003296114	hypothetical protein PTT_04921 [Pyrenophora teres f. teres 0-1] >gi|311332007|gb|EFQ95796.1| hypothetical protein PTT_04921 [Pyrenophora teres f. teres 0-1]	hypothetical protein PTT_04921	Pyrenophora teres f. teres 0-1	fungi	plant pathogen
Pennycress_contig_33283_AC_10.12,	2	6.63408e-43	87	96	59	114.775	XP_003302240	hypothetical protein PTT_13989 [Pyrenophora teres f. teres 0-1] >gi|311322468|gb|EFQ89622.1| hypothetical protein PTT_13989 [Pyrenophora teres f. teres 0-1]	hypothetical protein PTT_13989	Pyrenophora teres f. teres 0-1	fungi	plant pathogen
Pennycress_contig_22745_AC_10.68,	2	6.99376e-44	89	92	65	118.627	XP_003299675	hypothetical protein PTT_10720 [Pyrenophora teres f. teres 0-1] >gi|311326553|gb|EFQ92231.1| hypothetical protein PTT_10720 [Pyrenophora teres f. teres 0-1]	hypothetical protein PTT_10720	Pyrenophora teres f. teres 0-1	fungi	plant pathogen
Pennycress_contig_32474_AC_12.99,	1	1.30968e-44	80	91	94	162.54	XP_003304202	hypothetical protein PTT_16697 [Pyrenophora teres f. teres 0-1] >gi|311319323|gb|EFQ87694.1| hypothetical protein PTT_16697 [Pyrenophora teres f. teres 0-1]	hypothetical protein PTT_16697	Pyrenophora teres f. teres 0-1	fungi	plant pathogen
Pennycress_contig_33098_AC_13.91,	1	3.58775e-46	92	94	90	162.54	XP_003300915	hypothetical protein PTT_12279 [Pyrenophora teres f. teres 0-1] >gi|311324737|gb|EFQ90988.1| hypothetical protein PTT_12279 [Pyrenophora teres f. teres 0-1]	hypothetical protein PTT_12279	Pyrenophora teres f. teres 0-1	fungi	plant pathogen
Pennycress_contig_27630_AC_10.88,	2	1.04234e-46	100	100	88	157.918	XP_003297953	hypothetical protein PTT_08516 [Pyrenophora teres f. teres 0-1] >gi|311329109|gb|EFQ93952.1| hypothetical protein PTT_08516 [Pyrenophora teres f. teres 0-1]	hypothetical protein PTT_08516	Pyrenophora teres f. teres 0-1	fungi	plant pathogen
Pennycress_contig_24538_AC_6.15,	2	7.02133e-47	90	96	63	122.094	XP_003304966	hypothetical protein PTT_17700 [Pyrenophora teres f. teres 0-1] >gi|311318156|gb|EFQ86903.1| hypothetical protein PTT_17700 [Pyrenophora teres f. teres 0-1]	hypothetical protein PTT_17700	Pyrenophora teres f. teres 0-1	fungi	plant pathogen
Pennycress_contig_30000_AC_26.95,	1	4.40782e-48	91	97	130	166.777	XP_003299726	hypothetical protein PTT_10779 [Pyrenophora teres f. teres 0-1] >gi|311326507|gb|EFQ92197.1| hypothetical protein PTT_10779 [Pyrenophora teres f. teres 0-1]	hypothetical protein PTT_10779	Pyrenophora teres f. teres 0-1	fungi	plant pathogen
Pennycress_contig_29073_AC_12.29,	1	2.13712e-48	83	90	119	168.703	XP_003296354	hypothetical protein PTT_06215 [Pyrenophora teres f. teres 0-1] >gi|311331567|gb|EFQ95548.1| hypothetical protein PTT_06215 [Pyrenophora teres f. teres 0-1]	hypothetical protein PTT_06215	Pyrenophora teres f. teres 0-1	fungi	plant pathogen
Pennycress_contig_31934_AC_13.24,	1	2.30905e-50	67	76	162	174.866	XP_003303656	hypothetical protein PTT_15967 [Pyrenophora teres f. teres 0-1] >gi|311320185|gb|EFQ88239.1| hypothetical protein PTT_15967 [Pyrenophora teres f. teres 0-1]	hypothetical protein PTT_15967	Pyrenophora teres f. teres 0-1	fungi	plant pathogen
Pennycress_contig_16622_AC_6.92,	2	1.70277e-52	95	97	96	184.496	XP_003295643	hypothetical protein PTT_02050 [Pyrenophora teres f. teres 0-1] >gi|311332907|gb|EFQ96259.1| hypothetical protein PTT_02050 [Pyrenophora teres f. teres 0-1]	hypothetical protein PTT_02050	Pyrenophora teres f. teres 0-1	fungi	plant pathogen
Pennycress_contig_33148_AC_14.85,	2	5.51368e-53	88	92	65	127.872	XP_003298180	hypothetical protein PTT_08791 [Pyrenophora teres f. teres 0-1] >gi|311328801|gb|EFQ93728.1| hypothetical protein PTT_08791 [Pyrenophora teres f. teres 0-1]	hypothetical protein PTT_08791	Pyrenophora teres f. teres 0-1	fungi	plant pathogen
Pennycress_contig_22696_AC_12.93,	1	3.67752e-54	87	90	110	184.496	XP_003299316	hypothetical protein PTT_10277 [Pyrenophora teres f. teres 0-1] >gi|311327074|gb|EFQ92595.1| hypothetical protein PTT_10277 [Pyrenophora teres f. teres 0-1]	hypothetical protein PTT_10277	Pyrenophora teres f. teres 0-1	fungi	plant pathogen
Pennycress_contig_27337_AC_9.89,	1	1.29321e-54	77	84	114	179.104	XP_003297433	hypothetical protein PTT_07844 [Pyrenophora teres f. teres 0-1] >gi|311329884|gb|EFQ94480.1| hypothetical protein PTT_07844 [Pyrenophora teres f. teres 0-1]	hypothetical protein PTT_07844	Pyrenophora teres f. teres 0-1	fungi	plant pathogen
Pennycress_contig_33036_AC_13.61,	1	5.58644e-55	77	88	113	186.037	XP_003299496	hypothetical protein PTT_10497 [Pyrenophora teres f. teres 0-1] >gi|311326816|gb|EFQ92417.1| hypothetical protein PTT_10497 [Pyrenophora teres f. teres 0-1]	hypothetical protein PTT_10497	Pyrenophora teres f. teres 0-1	fungi	plant pathogen
Pennycress_contig_33320_AC_7.05,	2	2.64617e-56	88	89	96	198.364	XP_003301189	hypothetical protein PTT_12632 [Pyrenophora teres f. teres 0-1] >gi|311324294|gb|EFQ90716.1| hypothetical protein PTT_12632 [Pyrenophora teres f. teres 0-1]	hypothetical protein PTT_12632	Pyrenophora teres f. teres 0-1	fungi	plant pathogen
Pennycress_contig_31346_AC_8.61,	1	2.56073e-56	88	94	107	192.586	XP_003306109	hypothetical protein PTT_19143 [Pyrenophora teres f. teres 0-1] >gi|311316549|gb|EFQ85786.1| hypothetical protein PTT_19143 [Pyrenophora teres f. teres 0-1]	hypothetical protein PTT_19143	Pyrenophora teres f. teres 0-1	fungi	plant pathogen
Pennycress_contig_32952_AC_13.08,	1	1.2246e-56	88	95	104	194.897	XP_003303458	hypothetical protein PTT_15673 [Pyrenophora teres f. teres 0-1] >gi|311320544|gb|EFQ88449.1| hypothetical protein PTT_15673 [Pyrenophora teres f. teres 0-1]	hypothetical protein PTT_15673	Pyrenophora teres f. teres 0-1	fungi	plant pathogen
Pennycress_contig_32783_AC_11.80,	1	5.78815e-58	84	92	149	205.682	XP_003298548	hypothetical protein PTT_09305 [Pyrenophora teres f. teres 0-1] >gi|311328180|gb|EFQ93348.1| hypothetical protein PTT_09305 [Pyrenophora teres f. teres 0-1]	hypothetical protein PTT_09305	Pyrenophora teres f. teres 0-1	fungi	plant pathogen
Pennycress_contig_30896_AC_7.13,	2	1.37794e-59	99	100	88	142.895	XP_003303636	hypothetical protein PTT_15932 [Pyrenophora teres f. teres 0-1] >gi|311320260|gb|EFQ88291.1| hypothetical protein PTT_15932 [Pyrenophora teres f. teres 0-1]	hypothetical protein PTT_15932	Pyrenophora teres f. teres 0-1	fungi	plant pathogen
Pennycress_contig_19270_AC_14.01,	1	9.05714e-60	72	85	157	198.749	XP_003298373	hypothetical protein PTT_09093 [Pyrenophora teres f. teres 0-1] >gi|311328411|gb|EFQ93513.1| hypothetical protein PTT_09093 [Pyrenophora teres f. teres 0-1]	hypothetical protein PTT_09093	Pyrenophora teres f. teres 0-1	fungi	plant pathogen
Pennycress_contig_31961_AC_21.06,	1	1.12188e-60	87	93	102	193.356	XP_003306203	hypothetical protein PTT_19298 [Pyrenophora teres f. teres 0-1] >gi|311316365|gb|EFQ85694.1| hypothetical protein PTT_19298 [Pyrenophora teres f. teres 0-1]	hypothetical protein PTT_19298	Pyrenophora teres f. teres 0-1	fungi	plant pathogen
Pennycress_contig_32719_AC_8.13,	1	4.18828e-63	87	93	112	201.83	XP_003302315	hypothetical protein PTT_14072 [Pyrenophora teres f. teres 0-1] >gi|311322435|gb|EFQ89601.1| hypothetical protein PTT_14072 [Pyrenophora teres f. teres 0-1]	hypothetical protein PTT_14072	Pyrenophora teres f. teres 0-1	fungi	plant pathogen
Pennycress_contig_33747_AC_7.35,	1	6.14172e-66	87	92	119	218.779	XP_003301285	hypothetical protein PTT_12743 [Pyrenophora teres f. teres 0-1] >gi|311324120|gb|EFQ90617.1| hypothetical protein PTT_12743 [Pyrenophora teres f. teres 0-1]	hypothetical protein PTT_12743	Pyrenophora teres f. teres 0-1	fungi	plant pathogen
Pennycress_contig_18704_AC_10.38,	2	2.19946e-66	94	98	108	185.267	XP_003302326	hypothetical protein PTT_14087 [Pyrenophora teres f. teres 0-1] >gi|311322402|gb|EFQ89578.1| hypothetical protein PTT_14087 [Pyrenophora teres f. teres 0-1]	hypothetical protein PTT_14087	Pyrenophora teres f. teres 0-1	fungi	plant pathogen
Pennycress_contig_23615_AC_9.13,	4	1.25963e-66	86	94	57	115.161	XP_003306980	hypothetical protein PTT_20299 [Pyrenophora teres f. teres 0-1] >gi|311315214|gb|EFQ84918.1| hypothetical protein PTT_20299 [Pyrenophora teres f. teres 0-1]	hypothetical protein PTT_20299	Pyrenophora teres f. teres 0-1	fungi	plant pathogen
Pennycress_contig_26184_AC_10.18,	1	8.9424e-67	93	95	112	211.846	XP_003301975	hypothetical protein PTT_13641 [Pyrenophora teres f. teres 0-1] >gi|311322900|gb|EFQ89923.1| hypothetical protein PTT_13641 [Pyrenophora teres f. teres 0-1]	hypothetical protein PTT_13641	Pyrenophora teres f. teres 0-1	fungi	plant pathogen
Pennycress_contig_31933_AC_16.58,	1	1.16377e-68	96	97	111	219.55	XP_003300749	hypothetical protein PTT_12089 [Pyrenophora teres f. teres 0-1] >gi|311324961|gb|EFQ91159.1| hypothetical protein PTT_12089 [Pyrenophora teres f. teres 0-1]	hypothetical protein PTT_12089	Pyrenophora teres f. teres 0-1	fungi	plant pathogen
Pennycress_contig_27782_AC_10.30,	1	1.07956e-70	95	98	121	235.728	XP_003301087	hypothetical protein PTT_12503 [Pyrenophora teres f. teres 0-1] >gi|311324445|gb|EFQ90818.1| hypothetical protein PTT_12503 [Pyrenophora teres f. teres 0-1]	hypothetical protein PTT_12503	Pyrenophora teres f. teres 0-1	fungi	plant pathogen
Pennycress_contig_28237_AC_9.90,	2	1.63131e-79	73	79	195	252.677	XP_003305368	hypothetical protein PTT_18183 [Pyrenophora teres f. teres 0-1] >gi|311317667|gb|EFQ86554.1| hypothetical protein PTT_18183 [Pyrenophora teres f. teres 0-1]	hypothetical protein PTT_18183	Pyrenophora teres f. teres 0-1	fungi	plant pathogen
Pennycress_contig_25234_AC_18.26,	1	2.32048e-80	95	96	128	244.588	XP_003301570	hypothetical protein PTT_13106 [Pyrenophora teres f. teres 0-1] >gi|311323528|gb|EFQ90326.1| hypothetical protein PTT_13106 [Pyrenophora teres f. teres 0-1]	hypothetical protein PTT_13106	Pyrenophora teres f. teres 0-1	fungi	plant pathogen
Pennycress_contig_16449_AC_113.59,	1	1.79447e-81	96	97	223	259.61	XP_003297988	hypothetical protein PTT_08565 [Pyrenophora teres f. teres 0-1] >gi|311329060|gb|EFQ93923.1| hypothetical protein PTT_08565 [Pyrenophora teres f. teres 0-1]	hypothetical protein PTT_08565	Pyrenophora teres f. teres 0-1	fungi	plant pathogen
Pennycress_contig_10155_AC_23.71,	1	1.09944e-81	71	83	174	259.996	XP_003301340	hypothetical protein PTT_12812 [Pyrenophora teres f. teres 0-1] >gi|311324031|gb|EFQ90555.1| hypothetical protein PTT_12812 [Pyrenophora teres f. teres 0-1]	hypothetical protein PTT_12812	Pyrenophora teres f. teres 0-1	fungi	plant pathogen
Pennycress_contig_25925_AC_10.99,	3	3.92405e-82	79	86	153	175.637	XP_003299381	hypothetical protein PTT_10357 [Pyrenophora teres f. teres 0-1] >gi|311326964|gb|EFQ92517.1| hypothetical protein PTT_10357 [Pyrenophora teres f. teres 0-1]	hypothetical protein PTT_10357	Pyrenophora teres f. teres 0-1	fungi	plant pathogen
Pennycress_contig_33811_AC_10.47,	2	5.62422e-83	99	100	97	187.193	XP_003295494	hypothetical protein PTT_01274 [Pyrenophora teres f. teres 0-1] >gi|311333188|gb|EFQ96412.1| hypothetical protein PTT_01274 [Pyrenophora teres f. teres 0-1]	hypothetical protein PTT_01274	Pyrenophora teres f. teres 0-1	fungi	plant pathogen
Pennycress_contig_24743_AC_12.55,	1	6.25329e-96	82	88	173	306.99	XP_003300787	hypothetical protein PTT_12135 [Pyrenophora teres f. teres 0-1] >gi|311324920|gb|EFQ91137.1| hypothetical protein PTT_12135 [Pyrenophora teres f. teres 0-1]	hypothetical protein PTT_12135	Pyrenophora teres f. teres 0-1	fungi	plant pathogen
Pennycress_contig_4582_AC_16.15,	1	1.62785e-101	89	96	157	304.679	XP_003296302	hypothetical protein PTT_05923 [Pyrenophora teres f. teres 0-1] >gi|311331654|gb|EFQ95601.1| hypothetical protein PTT_05923 [Pyrenophora teres f. teres 0-1]	hypothetical protein PTT_05923	Pyrenophora teres f. teres 0-1	fungi	plant pathogen
Pennycress_contig_24516_AC_14.41,	1	7.62428e-103	70	86	238	312.768	XP_003299277	hypothetical protein PTT_10235 [Pyrenophora teres f. teres 0-1] >gi|311327119|gb|EFQ92628.1| hypothetical protein PTT_10235 [Pyrenophora teres f. teres 0-1]	hypothetical protein PTT_10235	Pyrenophora teres f. teres 0-1	fungi	plant pathogen
Pennycress_contig_31623_AC_10.12,	1	5.77157e-103	87	95	166	309.686	XP_003306875	hypothetical protein PTT_20171 [Pyrenophora teres f. teres 0-1] >gi|311315365|gb|EFQ85024.1| hypothetical protein PTT_20171 [Pyrenophora teres f. teres 0-1]	hypothetical protein PTT_20171	Pyrenophora teres f. teres 0-1	fungi	plant pathogen
Pennycress_contig_24007_AC_13.66,	1	2.15788e-119	94	95	192	367.081	XP_003301379	hypothetical protein PTT_12864 [Pyrenophora teres f. teres 0-1] >gi|311323945|gb|EFQ90491.1| hypothetical protein PTT_12864 [Pyrenophora teres f. teres 0-1]	hypothetical protein PTT_12864	Pyrenophora teres f. teres 0-1	fungi	plant pathogen
Pennycress_contig_28924_AC_25.33,	2	1.08294e-119	86	92	220	341.273	XP_003301083	hypothetical protein PTT_12499 [Pyrenophora teres f. teres 0-1] >gi|311324441|gb|EFQ90814.1| hypothetical protein PTT_12499 [Pyrenophora teres f. teres 0-1]	hypothetical protein PTT_12499	Pyrenophora teres f. teres 0-1	fungi	plant pathogen
Pennycress_contig_13310_AC_14.67,	5	5.83019e-121	89	92	243	369.392	XP_003306179	hypothetical protein PTT_19262 [Pyrenophora teres f. teres 0-1] >gi|311316412|gb|EFQ85721.1| hypothetical protein PTT_19262 [Pyrenophora teres f. teres 0-1]	hypothetical protein PTT_19262	Pyrenophora teres f. teres 0-1	fungi	plant pathogen
Pennycress_contig_19091_AC_32.45,	1	8.79655e-126	85	91	238	370.548	XP_003305088	hypothetical protein PTT_17835 [Pyrenophora teres f. teres 0-1] >gi|311318034|gb|EFQ86801.1| hypothetical protein PTT_17835 [Pyrenophora teres f. teres 0-1]	hypothetical protein PTT_17835	Pyrenophora teres f. teres 0-1	fungi	plant pathogen
Pennycress_contig_11515_AC_14.91,	1	4.61607e-126	88	94	221	367.851	XP_003306650	hypothetical protein PTT_19839 [Pyrenophora teres f. teres 0-1] >gi|311315751|gb|EFQ85245.1| hypothetical protein PTT_19839 [Pyrenophora teres f. teres 0-1]	hypothetical protein PTT_19839	Pyrenophora teres f. teres 0-1	fungi	plant pathogen
Pennycress_contig_20268_AC_10.17,	3	3.66057e-126	89	93	150	285.804	XP_003302437	hypothetical protein PTT_14242 [Pyrenophora teres f. teres 0-1] >gi|311322219|gb|EFQ89462.1| hypothetical protein PTT_14242 [Pyrenophora teres f. teres 0-1]	hypothetical protein PTT_14242	Pyrenophora teres f. teres 0-1	fungi	plant pathogen
Pennycress_contig_26735_AC_19.60,	3	3.32722e-129	76	87	151	210.69	XP_003304712	hypothetical protein PTT_17361 [Pyrenophora teres f. teres 0-1] >gi|311318594|gb|EFQ87213.1| hypothetical protein PTT_17361 [Pyrenophora teres f. teres 0-1]	hypothetical protein PTT_17361	Pyrenophora teres f. teres 0-1	fungi	plant pathogen
Pennycress_contig_26668_AC_13.28,	1	9.38574e-131	77	86	251	392.504	XP_003299384	hypothetical protein PTT_10360 [Pyrenophora teres f. teres 0-1] >gi|311326967|gb|EFQ92520.1| hypothetical protein PTT_10360 [Pyrenophora teres f. teres 0-1]	hypothetical protein PTT_10360	Pyrenophora teres f. teres 0-1	fungi	plant pathogen
Pennycress_contig_29875_AC_19.27,	2	1.66479e-135	92	96	198	387.497	XP_003295560	hypothetical protein PTT_01659 [Pyrenophora teres f. teres 0-1] >gi|311333054|gb|EFQ96343.1| hypothetical protein PTT_01659 [Pyrenophora teres f. teres 0-1]	hypothetical protein PTT_01659	Pyrenophora teres f. teres 0-1	fungi	plant pathogen
Pennycress_contig_25211_AC_26.85,	1	7.26345e-137	92	95	262	402.134	XP_003305281	hypothetical protein PTT_18086 [Pyrenophora teres f. teres 0-1] >gi|311317746|gb|EFQ86619.1| hypothetical protein PTT_18086 [Pyrenophora teres f. teres 0-1]	hypothetical protein PTT_18086	Pyrenophora teres f. teres 0-1	fungi	plant pathogen
Pennycress_contig_10710_AC_123.69,	1	4.67384e-137	82	94	245	401.364	XP_003295849	hypothetical protein PTT_03468 [Pyrenophora teres f. teres 0-1] >gi|311332467|gb|EFQ96056.1| hypothetical protein PTT_03468 [Pyrenophora teres f. teres 0-1]	hypothetical protein PTT_03468	Pyrenophora teres f. teres 0-1	fungi	plant pathogen
Pennycress_contig_22817_AC_55.24,	1	1.97481e-141	82	90	248	410.609	XP_003300983	hypothetical protein PTT_12378 [Pyrenophora teres f. teres 0-1] >gi|311324629|gb|EFQ90932.1| hypothetical protein PTT_12378 [Pyrenophora teres f. teres 0-1]	hypothetical protein PTT_12378	Pyrenophora teres f. teres 0-1	fungi	plant pathogen
Pennycress_contig_27238_AC_19.22,	1	9.6046e-142	86	92	283	413.69	XP_003302575	hypothetical protein PTT_14450 [Pyrenophora teres f. teres 0-1] >gi|311321981|gb|EFQ89340.1| hypothetical protein PTT_14450 [Pyrenophora teres f. teres 0-1]	hypothetical protein PTT_14450	Pyrenophora teres f. teres 0-1	fungi	plant pathogen
Pennycress_contig_20581_AC_23.38,	1	4.1801e-143	87	94	245	414.075	XP_003296866	hypothetical protein PTT_07074 [Pyrenophora teres f. teres 0-1] >gi|311330796|gb|EFQ95038.1| hypothetical protein PTT_07074 [Pyrenophora teres f. teres 0-1]	hypothetical protein PTT_07074	Pyrenophora teres f. teres 0-1	fungi	plant pathogen
Pennycress_contig_12002_AC_46.90,	1	7.54662e-146	86	90	333	431.795	XP_003298695	hypothetical protein PTT_09479 [Pyrenophora teres f. teres 0-1] >gi|311327981|gb|EFQ93203.1| hypothetical protein PTT_09479 [Pyrenophora teres f. teres 0-1]	hypothetical protein PTT_09479	Pyrenophora teres f. teres 0-1	fungi	plant pathogen
Pennycress_contig_21102_AC_76.16,	1	5.13289e-163	84	94	310	472.241	XP_003300403	hypothetical protein PTT_11647 [Pyrenophora teres f. teres 0-1] >gi|311325461|gb|EFQ91496.1| hypothetical protein PTT_11647 [Pyrenophora teres f. teres 0-1]	hypothetical protein PTT_11647	Pyrenophora teres f. teres 0-1	fungi	plant pathogen
Pennycress_contig_18407_AC_61.19,	1	0	91	94	358	626.706	XP_003299316	hypothetical protein PTT_10277 [Pyrenophora teres f. teres 0-1] >gi|311327074|gb|EFQ92595.1| hypothetical protein PTT_10277 [Pyrenophora teres f. teres 0-1]	hypothetical protein PTT_10277	Pyrenophora teres f. teres 0-1	fungi	plant pathogen
Pennycress_contig_7039_AC_293.53,	1	0	82	90	393	639.802	XP_003295266	hypothetical protein PTT_00147 [Pyrenophora teres f. teres 0-1] >gi|311333580|gb|EFQ96641.1| hypothetical protein PTT_00147 [Pyrenophora teres f. teres 0-1]	hypothetical protein PTT_00147	Pyrenophora teres f. teres 0-1	fungi	plant pathogen
Pennycress_contig_25973_AC_15.79,	3	0	86	95	245	380.563	XP_003301909	hypothetical protein PTT_13533 [Pyrenophora teres f. teres 0-1] >gi|311323030|gb|EFQ89989.1| hypothetical protein PTT_13533 [Pyrenophora teres f. teres 0-1]	hypothetical protein PTT_13533	Pyrenophora teres f. teres 0-1	fungi	plant pathogen
Pennycress_contig_26130_AC_9.97,	1	3.39535e-07	63	79	73	55.0694	XP_001935894	hypothetical protein PTRG_05561 [Pyrenophora tritici-repentis Pt-1C-BFP] >gi|187982993|gb|EDU48481.1| hypothetical protein PTRG_05561 [Pyrenophora tritici-repentis Pt-1C-BFP]	hypothetical protein PTRG_05561	Pyrenophora tritici-repentis Pt-1C-BFP	fungi	plant pathogen
Pennycress_contig_30796_AC_13.01,	1	6.32818e-13	42	53	74	69.3218	XP_001930964	hypothetical protein PTRG_00631 [Pyrenophora tritici-repentis Pt-1C-BFP] >gi|187972570|gb|EDU40069.1| hypothetical protein PTRG_00631 [Pyrenophora tritici-repentis Pt-1C-BFP]	hypothetical protein PTRG_00631	Pyrenophora tritici-repentis Pt-1C-BFP	fungi	plant pathogen
Pennycress_contig_25944_AC_8.31,	1	3.56916e-15	78	88	48	75.485	XP_001935065	conserved hypothetical protein [Pyrenophora tritici-repentis Pt-1C-BFP] >gi|187981013|gb|EDU47639.1| conserved hypothetical protein [Pyrenophora tritici-repentis Pt-1C-BFP]	conserved hypothetical protein	Pyrenophora tritici-repentis Pt-1C-BFP	fungi	plant pathogen
Pennycress_contig_33714_AC_7.93,	1	2.18296e-16	79	84	113	82.0333	XP_001934748	conserved hypothetical protein [Pyrenophora tritici-repentis Pt-1C-BFP] >gi|187980627|gb|EDU47253.1| conserved hypothetical protein [Pyrenophora tritici-repentis Pt-1C-BFP]	conserved hypothetical protein	Pyrenophora tritici-repentis Pt-1C-BFP	fungi	plant pathogen
Pennycress_contig_32068_AC_7.12,	1	2.11122e-18	73	85	59	84.3445	XP_001932141	conserved hypothetical protein [Pyrenophora tritici-repentis Pt-1C-BFP] >gi|187973747|gb|EDU41246.1| conserved hypothetical protein [Pyrenophora tritici-repentis Pt-1C-BFP]	conserved hypothetical protein	Pyrenophora tritici-repentis Pt-1C-BFP	fungi	plant pathogen
Pennycress_contig_28484_AC_13.61,	1	8.84395e-20	68	74	134	93.2041	XP_001931281	conserved hypothetical protein [Pyrenophora tritici-repentis Pt-1C-BFP] >gi|187972887|gb|EDU40386.1| conserved hypothetical protein [Pyrenophora tritici-repentis Pt-1C-BFP]	conserved hypothetical protein	Pyrenophora tritici-repentis Pt-1C-BFP	fungi	plant pathogen
Pennycress_contig_32792_AC_8.75,	2	3.2719e-21	77	85	71	90.1225	XP_001940703	predicted protein [Pyrenophora tritici-repentis Pt-1C-BFP] >gi|187976796|gb|EDU43422.1| predicted protein [Pyrenophora tritici-repentis Pt-1C-BFP]	predicted protein	Pyrenophora tritici-repentis Pt-1C-BFP	fungi	plant pathogen
Pennycress_contig_32365_AC_11.55,	1	1.12251e-24	92	98	50	99.3673	XP_001941308	conserved hypothetical protein [Pyrenophora tritici-repentis Pt-1C-BFP] >gi|187977401|gb|EDU44027.1| conserved hypothetical protein [Pyrenophora tritici-repentis Pt-1C-BFP]	conserved hypothetical protein	Pyrenophora tritici-repentis Pt-1C-BFP	fungi	plant pathogen
Pennycress_contig_33842_AC_6.04,	1	6.12308e-25	100	100	48	108.227	XP_001940259	C6 transcription factor FacB [Pyrenophora tritici-repentis Pt-1C-BFP] >gi|187976352|gb|EDU42978.1| C6 transcription factor FacB [Pyrenophora tritici-repentis Pt-1C-BFP]	C6 transcription factor FacB	Pyrenophora tritici-repentis Pt-1C-BFP	fungi	plant pathogen
Pennycress_contig_22431_AC_10.39,	1	1.5746e-26	62	69	84	104.375	XP_001933926	conserved hypothetical protein [Pyrenophora tritici-repentis Pt-1C-BFP] >gi|187979805|gb|EDU46431.1| conserved hypothetical protein [Pyrenophora tritici-repentis Pt-1C-BFP]	conserved hypothetical protein	Pyrenophora tritici-repentis Pt-1C-BFP	fungi	plant pathogen
Pennycress_contig_33084_AC_11.12,	1	1.30304e-29	70	75	90	119.783	XP_001939895	sulfite oxidase, mitochondrial precursor [Pyrenophora tritici-repentis Pt-1C-BFP] >gi|187975988|gb|EDU42614.1| sulfite oxidase, mitochondrial precursor [Pyrenophora tritici-repentis Pt-1C-BFP]	sulfite oxidase, mitochondrial precursor	Pyrenophora tritici-repentis Pt-1C-BFP	fungi	plant pathogen
Pennycress_contig_32467_AC_8.76,	2	9.21561e-30	95	100	54	112.079	XP_001938779	conserved hypothetical protein [Pyrenophora tritici-repentis Pt-1C-BFP] >gi|187985878|gb|EDU51366.1| conserved hypothetical protein [Pyrenophora tritici-repentis Pt-1C-BFP]	conserved hypothetical protein	Pyrenophora tritici-repentis Pt-1C-BFP	fungi	plant pathogen
Pennycress_contig_26797_AC_8.78,	2	1.30121e-30	92	97	59	117.472	XP_001937507	glyoxal oxidase [Pyrenophora tritici-repentis Pt-1C-BFP] >gi|187984606|gb|EDU50094.1| glyoxal oxidase [Pyrenophora tritici-repentis Pt-1C-BFP]	glyoxal oxidase	Pyrenophora tritici-repentis Pt-1C-BFP	fungi	plant pathogen
Pennycress_contig_33818_AC_8.26,	2	1.16284e-30	86	93	58	107.071	XP_001934008	endoglucanase IV precursor [Pyrenophora tritici-repentis Pt-1C-BFP] >gi|187979887|gb|EDU46513.1| endoglucanase IV precursor [Pyrenophora tritici-repentis Pt-1C-BFP]	endoglucanase IV precursor	Pyrenophora tritici-repentis Pt-1C-BFP	fungi	plant pathogen
Pennycress_contig_19157_AC_6.76,	2	1.01224e-31	100	100	61	119.398	XP_001937527	conserved hypothetical protein [Pyrenophora tritici-repentis Pt-1C-BFP] >gi|187984626|gb|EDU50114.1| conserved hypothetical protein [Pyrenophora tritici-repentis Pt-1C-BFP]	conserved hypothetical protein	Pyrenophora tritici-repentis Pt-1C-BFP	fungi	plant pathogen
Pennycress_contig_25546_AC_7.82,	2	1.06382e-33	91	98	47	92.8189	XP_001937833	predicted protein [Pyrenophora tritici-repentis Pt-1C-BFP] >gi|187984932|gb|EDU50420.1| predicted protein [Pyrenophora tritici-repentis Pt-1C-BFP]	predicted protein	Pyrenophora tritici-repentis Pt-1C-BFP	fungi	plant pathogen
Pennycress_contig_31349_AC_12.71,	1	1.04636e-33	75	81	130	127.102	XP_001935558	hypothetical protein PTRG_05225 [Pyrenophora tritici-repentis Pt-1C-BFP] >gi|187981506|gb|EDU48132.1| hypothetical protein PTRG_05225 [Pyrenophora tritici-repentis Pt-1C-BFP]	hypothetical protein PTRG_05225	Pyrenophora tritici-repentis Pt-1C-BFP	fungi	plant pathogen
Pennycress_contig_31697_AC_11.82,	2	1.05463e-34	100	100	74	120.939	XP_001932758	class II aldolase/adducin domain containing protein [Pyrenophora tritici-repentis Pt-1C-BFP] >gi|187978322|gb|EDU44948.1| class II aldolase/adducin domain containing protein [Pyrenophora tritici-repentis Pt-1C-BFP]	class II aldolase/adducin domain containing protein	Pyrenophora tritici-repentis Pt-1C-BFP	fungi	plant pathogen
Pennycress_contig_28869_AC_8.73,	2	7.53715e-36	89	91	98	114.005	XP_001933218	conserved hypothetical protein [Pyrenophora tritici-repentis Pt-1C-BFP] >gi|187978782|gb|EDU45408.1| conserved hypothetical protein [Pyrenophora tritici-repentis Pt-1C-BFP]	conserved hypothetical protein	Pyrenophora tritici-repentis Pt-1C-BFP	fungi	plant pathogen
Pennycress_contig_32852_AC_34.46,	1	3.02324e-37	87	94	68	130.954	XP_001932110	hypothetical protein PTRG_01777 [Pyrenophora tritici-repentis Pt-1C-BFP] >gi|187973716|gb|EDU41215.1| hypothetical protein PTRG_01777 [Pyrenophora tritici-repentis Pt-1C-BFP]	hypothetical protein PTRG_01777	Pyrenophora tritici-repentis Pt-1C-BFP	fungi	plant pathogen
Pennycress_contig_26952_AC_11.20,	1	8.2686e-38	100	100	68	144.821	XP_001930636	ferric reductase [Pyrenophora tritici-repentis Pt-1C-BFP] >gi|187972242|gb|EDU39741.1| ferric reductase [Pyrenophora tritici-repentis Pt-1C-BFP]	ferric reductase	Pyrenophora tritici-repentis Pt-1C-BFP	fungi	plant pathogen
Pennycress_contig_33872_AC_4.80,	1	5.44361e-38	65	76	120	145.976	XP_001930378	hypothetical protein PTRG_00045 [Pyrenophora tritici-repentis Pt-1C-BFP] >gi|187971984|gb|EDU39483.1| hypothetical protein PTRG_00045 [Pyrenophora tritici-repentis Pt-1C-BFP]	hypothetical protein PTRG_00045	Pyrenophora tritici-repentis Pt-1C-BFP	fungi	plant pathogen
Pennycress_contig_32060_AC_12.65,	1	4.89542e-38	85	88	100	134.42	XP_001931020	conserved hypothetical protein [Pyrenophora tritici-repentis Pt-1C-BFP] >gi|187972626|gb|EDU40125.1| conserved hypothetical protein [Pyrenophora tritici-repentis Pt-1C-BFP]	conserved hypothetical protein	Pyrenophora tritici-repentis Pt-1C-BFP	fungi	plant pathogen
Pennycress_contig_33176_AC_6.89,	2	1.98861e-38	95	99	86	134.806	XP_001940224	mitochondrial import receptor subunit tom22 [Pyrenophora tritici-repentis Pt-1C-BFP] >gi|187976317|gb|EDU42943.1| mitochondrial import receptor subunit tom22 [Pyrenophora tritici-repentis Pt-1C-BFP]	mitochondrial import receptor subunit tom22	Pyrenophora tritici-repentis Pt-1C-BFP	fungi	plant pathogen
Pennycress_contig_27383_AC_14.70,	1	1.13043e-38	65	78	115	148.288	XP_001931834	ABC transporter CDR4 [Pyrenophora tritici-repentis Pt-1C-BFP] >gi|187973440|gb|EDU40939.1| ABC transporter CDR4 [Pyrenophora tritici-repentis Pt-1C-BFP]	ABC transporter CDR4	Pyrenophora tritici-repentis Pt-1C-BFP	fungi	plant pathogen
Pennycress_contig_30187_AC_13.71,	1	3.35994e-39	94	100	70	137.117	XP_001935469	conserved hypothetical protein [Pyrenophora tritici-repentis Pt-1C-BFP] >gi|187981417|gb|EDU48043.1| conserved hypothetical protein [Pyrenophora tritici-repentis Pt-1C-BFP]	conserved hypothetical protein	Pyrenophora tritici-repentis Pt-1C-BFP	fungi	plant pathogen
Pennycress_contig_16402_AC_51.83,	1	4.77085e-40	83	94	84	147.902	XP_001931262	GPI anchored CFEM domain containing protein [Pyrenophora tritici-repentis Pt-1C-BFP] >gi|187972868|gb|EDU40367.1| GPI anchored CFEM domain containing protein [Pyrenophora tritici-repentis Pt-1C-BFP]	GPI anchored CFEM domain containing protein	Pyrenophora tritici-repentis Pt-1C-BFP	fungi	plant pathogen
Pennycress_contig_23825_AC_18.80,	2	2.97097e-42	83	87	109	124.79	XP_001941508	conserved hypothetical protein [Pyrenophora tritici-repentis Pt-1C-BFP] >gi|187977601|gb|EDU44227.1| conserved hypothetical protein [Pyrenophora tritici-repentis Pt-1C-BFP]	conserved hypothetical protein	Pyrenophora tritici-repentis Pt-1C-BFP	fungi	plant pathogen
Pennycress_contig_29396_AC_11.29,	2	5.5651e-43	86	92	85	150.984	XP_001937668	conserved hypothetical protein [Pyrenophora tritici-repentis Pt-1C-BFP] >gi|187984767|gb|EDU50255.1| conserved hypothetical protein [Pyrenophora tritici-repentis Pt-1C-BFP]	conserved hypothetical protein	Pyrenophora tritici-repentis Pt-1C-BFP	fungi	plant pathogen
Pennycress_contig_31648_AC_7.28,	1	5.44596e-43	83	87	102	150.599	XP_001934034	cytochrome c oxidase polypeptide V, mitochondrial precursor [Pyrenophora tritici-repentis Pt-1C-BFP] >gi|187979913|gb|EDU46539.1| cytochrome c oxidase polypeptide V, mitochondrial precursor [Pyrenophora tritici-repentis Pt-1C-BFP]	cytochrome c oxidase polypeptide V, mitochondrial precursor	Pyrenophora tritici-repentis Pt-1C-BFP	fungi	plant pathogen
Pennycress_contig_26066_AC_10.44,	2	9.54362e-44	91	96	72	137.887	XP_001933493	dipeptidyl-peptidase 5 precursor [Pyrenophora tritici-repentis Pt-1C-BFP] >gi|187979057|gb|EDU45683.1| dipeptidyl-peptidase 5 precursor [Pyrenophora tritici-repentis Pt-1C-BFP]	dipeptidyl-peptidase 5 precursor	Pyrenophora tritici-repentis Pt-1C-BFP	fungi	plant pathogen
Pennycress_contig_33635_AC_6.86,	1	5.90589e-44	87	88	84	150.214	XP_001937309	RPEL repeat protein [Pyrenophora tritici-repentis Pt-1C-BFP] >gi|187984408|gb|EDU49896.1| RPEL repeat protein [Pyrenophora tritici-repentis Pt-1C-BFP]	RPEL repeat protein	Pyrenophora tritici-repentis Pt-1C-BFP	fungi	plant pathogen
Pennycress_contig_29607_AC_17.67,	1	3.99308e-44	67	82	110	151.754	XP_001939704	conserved hypothetical protein [Pyrenophora tritici-repentis Pt-1C-BFP] >gi|187975797|gb|EDU42423.1| conserved hypothetical protein [Pyrenophora tritici-repentis Pt-1C-BFP]	conserved hypothetical protein	Pyrenophora tritici-repentis Pt-1C-BFP	fungi	plant pathogen
Pennycress_contig_20615_AC_16.86,	2	6.94286e-45	96	100	72	147.132	XP_001930347	conserved hypothetical protein [Pyrenophora tritici-repentis Pt-1C-BFP] >gi|187971953|gb|EDU39452.1| conserved hypothetical protein [Pyrenophora tritici-repentis Pt-1C-BFP]	conserved hypothetical protein	Pyrenophora tritici-repentis Pt-1C-BFP	fungi	plant pathogen
Pennycress_contig_29817_AC_12.17,	1	6.3065e-46	77	80	127	163.31	XP_001935858	integral membrane protein [Pyrenophora tritici-repentis Pt-1C-BFP] >gi|187982957|gb|EDU48445.1| integral membrane protein [Pyrenophora tritici-repentis Pt-1C-BFP]	integral membrane protein	Pyrenophora tritici-repentis Pt-1C-BFP	fungi	plant pathogen
Pennycress_contig_31862_AC_16.39,	1	1.03211e-48	94	100	108	172.555	XP_001932152	subtilase-type proteinase psp3 precursor [Pyrenophora tritici-repentis Pt-1C-BFP] >gi|187973758|gb|EDU41257.1| subtilase-type proteinase psp3 precursor [Pyrenophora tritici-repentis Pt-1C-BFP]	subtilase-type proteinase psp3 precursor	Pyrenophora tritici-repentis Pt-1C-BFP	fungi	plant pathogen
Pennycress_contig_31311_AC_8.58,	2	1.12992e-50	95	100	61	125.176	XP_001941202	NADH-ubiquinone oxidoreductase [Pyrenophora tritici-repentis Pt-1C-BFP] >gi|187977295|gb|EDU43921.1| NADH-ubiquinone oxidoreductase [Pyrenophora tritici-repentis Pt-1C-BFP]	NADH-ubiquinone oxidoreductase	Pyrenophora tritici-repentis Pt-1C-BFP	fungi	plant pathogen
Pennycress_contig_22161_AC_22.81,	2	1.08397e-50	78	87	125	178.333	XP_001934450	conserved hypothetical protein [Pyrenophora tritici-repentis Pt-1C-BFP] >gi|187980329|gb|EDU46955.1| conserved hypothetical protein [Pyrenophora tritici-repentis Pt-1C-BFP]	conserved hypothetical protein	Pyrenophora tritici-repentis Pt-1C-BFP	fungi	plant pathogen
Pennycress_contig_30541_AC_8.46,	2	1.83152e-53	89	95	92	159.844	XP_001930733	conserved hypothetical protein [Pyrenophora tritici-repentis Pt-1C-BFP] >gi|187972339|gb|EDU39838.1| conserved hypothetical protein [Pyrenophora tritici-repentis Pt-1C-BFP]	conserved hypothetical protein	Pyrenophora tritici-repentis Pt-1C-BFP	fungi	plant pathogen
Pennycress_contig_14924_AC_21.39,	1	9.55894e-55	98	99	86	177.563	XP_001932799	hypothetical protein PTRG_02466 [Pyrenophora tritici-repentis Pt-1C-BFP] >gi|187978363|gb|EDU44989.1| hypothetical protein PTRG_02466 [Pyrenophora tritici-repentis Pt-1C-BFP]	hypothetical protein PTRG_02466	Pyrenophora tritici-repentis Pt-1C-BFP	fungi	plant pathogen
Pennycress_contig_26780_AC_17.75,	1	1.49254e-55	78	90	107	182.185	XP_001933504	conserved hypothetical protein [Pyrenophora tritici-repentis Pt-1C-BFP] >gi|187979068|gb|EDU45694.1| conserved hypothetical protein [Pyrenophora tritici-repentis Pt-1C-BFP]	conserved hypothetical protein	Pyrenophora tritici-repentis Pt-1C-BFP	fungi	plant pathogen
Pennycress_contig_25920_AC_11.08,	1	9.80097e-58	87	93	101	189.889	XP_001940837	conserved hypothetical protein [Pyrenophora tritici-repentis Pt-1C-BFP] >gi|187976930|gb|EDU43556.1| conserved hypothetical protein [Pyrenophora tritici-repentis Pt-1C-BFP]	conserved hypothetical protein	Pyrenophora tritici-repentis Pt-1C-BFP	fungi	plant pathogen
Pennycress_contig_27966_AC_15.91,	1	6.48834e-58	86	90	104	186.422	XP_001934793	conserved hypothetical protein [Pyrenophora tritici-repentis Pt-1C-BFP] >gi|187980741|gb|EDU47367.1| conserved hypothetical protein [Pyrenophora tritici-repentis Pt-1C-BFP]	conserved hypothetical protein	Pyrenophora tritici-repentis Pt-1C-BFP	fungi	plant pathogen
Pennycress_contig_29771_AC_8.32,	2	4.4135e-58	93	97	99	192.971	XP_001934868	conserved hypothetical protein [Pyrenophora tritici-repentis Pt-1C-BFP] >gi|187980816|gb|EDU47442.1| conserved hypothetical protein [Pyrenophora tritici-repentis Pt-1C-BFP]	conserved hypothetical protein	Pyrenophora tritici-repentis Pt-1C-BFP	fungi	plant pathogen
Pennycress_contig_30023_AC_14.40,	1	3.8116e-58	89	95	104	186.808	XP_001936486	hypothetical protein PTRG_06153 [Pyrenophora tritici-repentis Pt-1C-BFP] >gi|187983585|gb|EDU49073.1| hypothetical protein PTRG_06153 [Pyrenophora tritici-repentis Pt-1C-BFP]	hypothetical protein PTRG_06153	Pyrenophora tritici-repentis Pt-1C-BFP	fungi	plant pathogen
Pennycress_contig_29242_AC_25.41,	1	4.78692e-59	75	85	142	199.519	XP_001933129	conserved hypothetical protein [Pyrenophora tritici-repentis Pt-1C-BFP] >gi|187978693|gb|EDU45319.1| conserved hypothetical protein [Pyrenophora tritici-repentis Pt-1C-BFP]	conserved hypothetical protein	Pyrenophora tritici-repentis Pt-1C-BFP	fungi	plant pathogen
Pennycress_contig_24997_AC_7.56,	2	1.82511e-59	95	96	89	147.132	XP_001934502	conserved hypothetical protein [Pyrenophora tritici-repentis Pt-1C-BFP] >gi|187980381|gb|EDU47007.1| conserved hypothetical protein [Pyrenophora tritici-repentis Pt-1C-BFP]	conserved hypothetical protein	Pyrenophora tritici-repentis Pt-1C-BFP	fungi	plant pathogen
Pennycress_contig_28395_AC_12.78,	2	1.40257e-59	85	90	161	195.667	XP_001930653	nitroreductase family protein [Pyrenophora tritici-repentis Pt-1C-BFP] >gi|187972259|gb|EDU39758.1| nitroreductase family protein [Pyrenophora tritici-repentis Pt-1C-BFP]	nitroreductase family protein	Pyrenophora tritici-repentis Pt-1C-BFP	fungi	plant pathogen
Pennycress_contig_2678_AC_20.01,	2	2.51825e-61	82	92	89	153.295	XP_001939689	hypothetical protein PTRG_09357 [Pyrenophora tritici-repentis Pt-1C-BFP] >gi|187975782|gb|EDU42408.1| hypothetical protein PTRG_09357 [Pyrenophora tritici-repentis Pt-1C-BFP]	hypothetical protein PTRG_09357	Pyrenophora tritici-repentis Pt-1C-BFP	fungi	plant pathogen
Pennycress_contig_32715_AC_8.24,	1	3.93916e-63	72	81	136	214.157	XP_001940715	six-hairpin glycosidase [Pyrenophora tritici-repentis Pt-1C-BFP] >gi|187976808|gb|EDU43434.1| six-hairpin glycosidase [Pyrenophora tritici-repentis Pt-1C-BFP]	six-hairpin glycosidase	Pyrenophora tritici-repentis Pt-1C-BFP	fungi	plant pathogen
Pennycress_contig_25247_AC_13.21,	1	1.95286e-64	95	98	107	215.698	XP_001938755	conserved hypothetical protein [Pyrenophora tritici-repentis Pt-1C-BFP] >gi|187985854|gb|EDU51342.1| conserved hypothetical protein [Pyrenophora tritici-repentis Pt-1C-BFP]	conserved hypothetical protein	Pyrenophora tritici-repentis Pt-1C-BFP	fungi	plant pathogen
Pennycress_contig_32309_AC_8.00,	1	1.09784e-66	91	96	111	216.083	XP_001938076	conserved hypothetical protein [Pyrenophora tritici-repentis Pt-1C-BFP] >gi|187985175|gb|EDU50663.1| conserved hypothetical protein [Pyrenophora tritici-repentis Pt-1C-BFP]	conserved hypothetical protein	Pyrenophora tritici-repentis Pt-1C-BFP	fungi	plant pathogen
Pennycress_contig_30711_AC_9.81,	2	5.65466e-67	94	96	113	215.698	XP_001933344	conserved hypothetical protein [Pyrenophora tritici-repentis Pt-1C-BFP] >gi|187978908|gb|EDU45534.1| conserved hypothetical protein [Pyrenophora tritici-repentis Pt-1C-BFP]	conserved hypothetical protein	Pyrenophora tritici-repentis Pt-1C-BFP	fungi	plant pathogen
Pennycress_contig_24493_AC_42.31,	1	2.64211e-67	92	97	141	213.772	XP_001932874	conserved hypothetical protein [Pyrenophora tritici-repentis Pt-1C-BFP] >gi|187978438|gb|EDU45064.1| conserved hypothetical protein [Pyrenophora tritici-repentis Pt-1C-BFP]	conserved hypothetical protein	Pyrenophora tritici-repentis Pt-1C-BFP	fungi	plant pathogen
Pennycress_contig_23860_AC_16.04,	1	1.00008e-68	84	93	127	223.787	XP_001935758	carboxypeptidase B precursor [Pyrenophora tritici-repentis Pt-1C-BFP] >gi|187982857|gb|EDU48345.1| carboxypeptidase B precursor [Pyrenophora tritici-repentis Pt-1C-BFP]	carboxypeptidase B precursor	Pyrenophora tritici-repentis Pt-1C-BFP	fungi	plant pathogen
Pennycress_contig_33471_AC_9.22,	2	9.7246e-69	84	94	92	167.933	XP_001939866	arabinosidase [Pyrenophora tritici-repentis Pt-1C-BFP] >gi|187975959|gb|EDU42585.1| arabinosidase [Pyrenophora tritici-repentis Pt-1C-BFP]	arabinosidase	Pyrenophora tritici-repentis Pt-1C-BFP	fungi	plant pathogen
Pennycress_contig_24696_AC_15.74,	1	3.50602e-69	91	96	113	223.402	XP_001933777	exoglucanase-6A precursor [Pyrenophora tritici-repentis Pt-1C-BFP] >gi|187979656|gb|EDU46282.1| exoglucanase-6A precursor [Pyrenophora tritici-repentis Pt-1C-BFP]	exoglucanase-6A precursor	Pyrenophora tritici-repentis Pt-1C-BFP	fungi	plant pathogen
Pennycress_contig_18554_AC_9.74,	2	2.49301e-70	94	97	98	163.696	XP_001939558	1,3-beta-glucanosyltransferase gel3 precursor [Pyrenophora tritici-repentis Pt-1C-BFP] >gi|187975651|gb|EDU42277.1| 1,3-beta-glucanosyltransferase gel3 precursor [Pyrenophora tritici-repentis Pt-1C-BFP]	1,3-beta-glucanosyltransferase gel3 precursor	Pyrenophora tritici-repentis Pt-1C-BFP	fungi	plant pathogen
Pennycress_contig_33528_AC_8.38,	1	8.55978e-73	85	88	125	231.491	XP_001935871	conserved hypothetical protein [Pyrenophora tritici-repentis Pt-1C-BFP] >gi|187982970|gb|EDU48458.1| conserved hypothetical protein [Pyrenophora tritici-repentis Pt-1C-BFP]	conserved hypothetical protein	Pyrenophora tritici-repentis Pt-1C-BFP	fungi	plant pathogen
Pennycress_contig_19092_AC_44.84,	1	3.24172e-74	67	84	164	234.958	XP_001930710	transcriptional regulator [Pyrenophora tritici-repentis Pt-1C-BFP] >gi|187972316|gb|EDU39815.1| transcriptional regulator [Pyrenophora tritici-repentis Pt-1C-BFP]	transcriptional regulator	Pyrenophora tritici-repentis Pt-1C-BFP	fungi	plant pathogen
Pennycress_contig_27755_AC_18.37,	1	2.19386e-74	90	97	125	239.965	XP_001930503	tartrate transporter [Pyrenophora tritici-repentis Pt-1C-BFP] >gi|187972109|gb|EDU39608.1| tartrate transporter [Pyrenophora tritici-repentis Pt-1C-BFP]	tartrate transporter	Pyrenophora tritici-repentis Pt-1C-BFP	fungi	plant pathogen
Pennycress_contig_31237_AC_11.22,	1	6.74018e-76	85	93	136	244.973	XP_001934140	allantoate permease [Pyrenophora tritici-repentis Pt-1C-BFP] >gi|187980019|gb|EDU46645.1| allantoate permease [Pyrenophora tritici-repentis Pt-1C-BFP]	allantoate permease	Pyrenophora tritici-repentis Pt-1C-BFP	fungi	plant pathogen
Pennycress_contig_32162_AC_9.09,	1	9.71338e-77	98	99	121	249.21	XP_001937985	fumarate reductase [Pyrenophora tritici-repentis Pt-1C-BFP] >gi|187985084|gb|EDU50572.1| fumarate reductase [Pyrenophora tritici-repentis Pt-1C-BFP]	fumarate reductase	Pyrenophora tritici-repentis Pt-1C-BFP	fungi	plant pathogen
Pennycress_contig_32032_AC_12.08,	1	2.35006e-81	92	95	131	257.299	XP_001939351	conserved hypothetical protein [Pyrenophora tritici-repentis Pt-1C-BFP] >gi|187975444|gb|EDU42070.1| conserved hypothetical protein [Pyrenophora tritici-repentis Pt-1C-BFP]	conserved hypothetical protein	Pyrenophora tritici-repentis Pt-1C-BFP	fungi	plant pathogen
Pennycress_contig_21468_AC_14.46,	2	4.62929e-83	97	100	92	187.578	XP_001930352	dihydrodipicolinate synthase [Pyrenophora tritici-repentis Pt-1C-BFP] >gi|187971958|gb|EDU39457.1| dihydrodipicolinate synthase [Pyrenophora tritici-repentis Pt-1C-BFP]	dihydrodipicolinate synthase	Pyrenophora tritici-repentis Pt-1C-BFP	fungi	plant pathogen	Bacillus stratosphericus LAMA 585]
Pennycress_contig_24931_AC_14.37,	3	7.33756e-84	84	100	127	237.654	XP_001933725	fungal cellulose binding domain containing protein [Pyrenophora tritici-repentis Pt-1C-BFP] >gi|187979289|gb|EDU45915.1| fungal cellulose binding domain containing protein [Pyrenophora tritici-repentis Pt-1C-BFP]	fungal cellulose binding domain containing protein	Pyrenophora tritici-repentis Pt-1C-BFP	fungi	plant pathogen
Pennycress_contig_28381_AC_14.16,	2	4.62098e-84	81	92	106	183.726	XP_001931249	hypothetical protein PTRG_00916 [Pyrenophora tritici-repentis Pt-1C-BFP] >gi|187972855|gb|EDU40354.1| hypothetical protein PTRG_00916 [Pyrenophora tritici-repentis Pt-1C-BFP]	hypothetical protein PTRG_00916	Pyrenophora tritici-repentis Pt-1C-BFP	fungi	plant pathogen
Pennycress_contig_24836_AC_38.16,	1	2.55873e-88	67	78	195	273.478	XP_001933874	hypothetical protein PTRG_03541 [Pyrenophora tritici-repentis Pt-1C-BFP] >gi|187979753|gb|EDU46379.1| hypothetical protein PTRG_03541 [Pyrenophora tritici-repentis Pt-1C-BFP]	hypothetical protein PTRG_03541	Pyrenophora tritici-repentis Pt-1C-BFP	fungi	plant pathogen
Pennycress_contig_33766_AC_10.85,	1	3.41206e-90	93	97	142	281.182	XP_001941591	hypothetical protein PTRG_11260 [Pyrenophora tritici-repentis Pt-1C-BFP] >gi|187977684|gb|EDU44310.1| hypothetical protein PTRG_11260 [Pyrenophora tritici-repentis Pt-1C-BFP]	hypothetical protein PTRG_11260	Pyrenophora tritici-repentis Pt-1C-BFP	fungi	plant pathogen
Pennycress_contig_22271_AC_144.88,	1	4.21004e-95	94	98	161	291.582	XP_001939266	conserved hypothetical protein [Pyrenophora tritici-repentis Pt-1C-BFP] >gi|330935499|ref|XP_003304998.1| hypothetical protein PTT_17732 [Pyrenophora teres f. teres 0-1] >gi|187975359|gb|EDU41985.1| conserved hypothetical protein [Pyrenophora tritici-repentis Pt-1C-BFP] >gi|311318188|gb|EFQ86935.1| hypothetical protein PTT_17732 [Pyrenophora teres f. teres 0-1]	conserved hypothetical protein	Pyrenophora tritici-repentis Pt-1C-BFP	fungi	plant pathogen
Pennycress_contig_27242_AC_17.46,	2	6.25387e-96	88	97	144	267.314	XP_001941368	conserved hypothetical protein [Pyrenophora tritici-repentis Pt-1C-BFP] >gi|187977461|gb|EDU44087.1| conserved hypothetical protein [Pyrenophora tritici-repentis Pt-1C-BFP]	conserved hypothetical protein	Pyrenophora tritici-repentis Pt-1C-BFP	fungi	plant pathogen
Pennycress_contig_24456_AC_14.12,	1	1.64938e-101	95	97	152	300.442	XP_001932446	conserved hypothetical protein [Pyrenophora tritici-repentis Pt-1C-BFP] >gi|187974052|gb|EDU41551.1| conserved hypothetical protein [Pyrenophora tritici-repentis Pt-1C-BFP]	conserved hypothetical protein	Pyrenophora tritici-repentis Pt-1C-BFP	fungi	plant pathogen
Pennycress_contig_21479_AC_28.42,	2	7.62316e-102	95	100	98	207.608	XP_001938159	conserved hypothetical protein [Pyrenophora tritici-repentis Pt-1C-BFP] >gi|187985258|gb|EDU50746.1| conserved hypothetical protein [Pyrenophora tritici-repentis Pt-1C-BFP]	conserved hypothetical protein	Pyrenophora tritici-repentis Pt-1C-BFP	fungi	plant pathogen
Pennycress_contig_22570_AC_15.91,	2	1.61484e-109	89	94	175	331.257	XP_001933966	oxalate decarboxylase oxdD [Pyrenophora tritici-repentis Pt-1C-BFP] >gi|187979845|gb|EDU46471.1| oxalate decarboxylase oxdD [Pyrenophora tritici-repentis Pt-1C-BFP]	oxalate decarboxylase oxdD	Pyrenophora tritici-repentis Pt-1C-BFP	fungi	plant pathogen
Pennycress_contig_6528_AC_29.40,	1	1.95896e-113	84	92	185	334.724	XP_001931516	conserved hypothetical protein [Pyrenophora tritici-repentis Pt-1C-BFP] >gi|187973122|gb|EDU40621.1| conserved hypothetical protein [Pyrenophora tritici-repentis Pt-1C-BFP]	conserved hypothetical protein	Pyrenophora tritici-repentis Pt-1C-BFP	fungi	plant pathogen
Pennycress_contig_26395_AC_18.73,	2	1.20886e-126	87	91	179	303.908	XP_001932923	acid protease [Pyrenophora tritici-repentis Pt-1C-BFP] >gi|187978487|gb|EDU45113.1| acid protease [Pyrenophora tritici-repentis Pt-1C-BFP]	acid protease	Pyrenophora tritici-repentis Pt-1C-BFP	fungi	plant pathogen
Pennycress_contig_19681_AC_39.46,	1	8.06835e-137	96	98	225	396.356	XP_001939205	endo-1,4-beta-xylanase I precursor [Pyrenophora tritici-repentis Pt-1C-BFP] >gi|187975298|gb|EDU41924.1| endo-1,4-beta-xylanase I precursor [Pyrenophora tritici-repentis Pt-1C-BFP]	endo-1,4-beta-xylanase I precursor	Pyrenophora tritici-repentis Pt-1C-BFP	fungi	plant pathogen
Pennycress_contig_19559_AC_27.73,	2	2.42944e-137	95	99	203	408.683	XP_001938159	conserved hypothetical protein [Pyrenophora tritici-repentis Pt-1C-BFP] >gi|187985258|gb|EDU50746.1| conserved hypothetical protein [Pyrenophora tritici-repentis Pt-1C-BFP]	conserved hypothetical protein	Pyrenophora tritici-repentis Pt-1C-BFP	fungi	plant pathogen
Pennycress_contig_31574_AC_12.26,	3	2.9829e-140	84	90	323	416.001	XP_001939259	hypothetical protein PTRG_08927 [Pyrenophora tritici-repentis Pt-1C-BFP] >gi|187975352|gb|EDU41978.1| hypothetical protein PTRG_08927 [Pyrenophora tritici-repentis Pt-1C-BFP]	hypothetical protein PTRG_08927	Pyrenophora tritici-repentis Pt-1C-BFP	fungi	plant pathogen
Pennycress_contig_17617_AC_51.04,	1	8.04434e-144	89	96	224	419.083	XP_001941044	pectate lyase precursor [Pyrenophora tritici-repentis Pt-1C-BFP] >gi|187977137|gb|EDU43763.1| pectate lyase precursor [Pyrenophora tritici-repentis Pt-1C-BFP]	pectate lyase precursor	Pyrenophora tritici-repentis Pt-1C-BFP	fungi	plant pathogen
Pennycress_contig_25746_AC_22.57,	3	1.73367e-152	91	94	268	455.677	XP_001941255	endo-beta-1,6-galactanase [Pyrenophora tritici-repentis Pt-1C-BFP] >gi|187977348|gb|EDU43974.1| endo-beta-1,6-galactanase [Pyrenophora tritici-repentis Pt-1C-BFP]	endo-beta-1,6-galactanase	Pyrenophora tritici-repentis Pt-1C-BFP	fungi	plant pathogen
Pennycress_contig_28170_AC_27.41,	1	4.69149e-177	74	84	327	508.834	XP_001932018	conserved hypothetical protein [Pyrenophora tritici-repentis Pt-1C-BFP] >gi|187973624|gb|EDU41123.1| conserved hypothetical protein [Pyrenophora tritici-repentis Pt-1C-BFP]	conserved hypothetical protein	Pyrenophora tritici-repentis Pt-1C-BFP	fungi	plant pathogen
Pennycress_contig_26211_AC_49.03,	1	0	83	91	501	827.009	XP_001937277	arabinofuranosidase/B-xylosidase precursor [Pyrenophora tritici-repentis Pt-1C-BFP] >gi|187984376|gb|EDU49864.1| arabinofuranosidase/B-xylosidase precursor [Pyrenophora tritici-repentis Pt-1C-BFP]	arabinofuranosidase/B-xylosidase precursor	Pyrenophora tritici-repentis Pt-1C-BFP	fungi	plant pathogen
Pennycress_contig_17314_AC_44.43,	1	0	87	95	355	608.216	XP_001940431	conserved hypothetical protein [Pyrenophora tritici-repentis Pt-1C-BFP] >gi|187976524|gb|EDU43150.1| conserved hypothetical protein [Pyrenophora tritici-repentis Pt-1C-BFP]	conserved hypothetical protein	Pyrenophora tritici-repentis Pt-1C-BFP	fungi	plant pathogen
Pennycress_contig_9880_AC_18.17,	1	0	85	91	363	584.334	XP_001934729	GPI-anchored cell wall organization protein Ecm33 [Pyrenophora tritici-repentis Pt-1C-BFP] >gi|187980608|gb|EDU47234.1| GPI-anchored cell wall organization protein Ecm33 [Pyrenophora tritici-repentis Pt-1C-BFP]	GPI-anchored cell wall organization protein Ecm33	Pyrenophora tritici-repentis Pt-1C-BFP	fungi	plant pathogen
Pennycress_contig_33736_AC_8.01,	2	6.87796e-28	48	78	99	100.908	XP_003218290	PREDICTED: mast cell carboxypeptidase A-like [Anolis carolinensis]	PREDICTED: mast cell carboxypeptidase A-like	Anolis carolinensis	animal	anole lizard
Pennycress_contig_25274_AC_26.35,	8	9.80697e-08	67	74	67	59.3066	YP_003987069	hypothetical protein [Acanthamoeba polyphaga mimivirus] >gi|82000363|sp|Q5UR34.1|YR554_MIMIV RecName: Full=Uncharacterized protein R554 >gi|55417168|gb|AAV50818.1| unknown [Acanthamoeba polyphaga mimivirus] >gi|308204902|gb|ADO18703.1| hypothetical protein [Acanthamoeba polyphaga mimivirus] >gi|339061497|gb|AEJ34801.1| hypothetical protein MIMI_R554 [Acanthamoeba polyphaga mimivirus]	hypothetical protein	Acanthamoeba polyphaga mimivirus	virus
Pennycress_contig_28605_AC_16.68,	1	7.71344e-05	100	100	23	49.6766	EGI69424	Protein transport protein Sec61 subunit alpha isoform 2 [Acromyrmex echinatior]	Protein transport protein Sec61 subunit alpha isoform 2	Acromyrmex echinatior	insect
Pennycress_contig_9309_AC_16.14,	1	1.60621e-11	83	94	36	68.5514	EGI64044	Plasminogen activator inhibitor 1 RNA-binding protein [Acromyrmex echinatior]	Plasminogen activator inhibitor 1 RNA-binding protein	Acromyrmex echinatior	insect
Pennycress_contig_33067_AC_13.85,	1	7.19559e-31	52	64	112	122.479	EGI67126	Pancreatic triacylglycerol lipase [Acromyrmex echinatior]	Pancreatic triacylglycerol lipase	Acromyrmex echinatior	insect
Pennycress_contig_32756_AC_6.16,	1	4.86049e-10	49	61	70	66.2402	XP_001948494	PREDICTED: uncharacterized WD repeat-containing protein YPL183C-like [Acyrthosiphon pisum]	PREDICTED: uncharacterized WD repeat-containing protein YPL183C-like	Acyrthosiphon pisum	insect
Pennycress_contig_31096_AC_12.45,	1	1.41142e-17	55	74	69	80.8777	XP_003246041	PREDICTED: glutathione S-transferase-like [Acyrthosiphon pisum]	PREDICTED: glutathione S-transferase-like	Acyrthosiphon pisum	insect
Pennycress_contig_30309_AC_10.87,	1	1.27669e-20	49	69	101	91.2781	NP_001155668	high-affinity copper uptake protein-like [Acyrthosiphon pisum] >gi|239789015|dbj|BAH71157.1| ACYPI006625 [Acyrthosiphon pisum]	high-affinity copper uptake protein-like	Acyrthosiphon pisum	insect
Pennycress_contig_33784_AC_7.02,	2	2.62664e-34	69	80	81	122.865	NP_001155576	translocator protein-like [Acyrthosiphon pisum] >gi|239790625|dbj|BAH71862.1| ACYPI004550 [Acyrthosiphon pisum]	translocator protein-like	Acyrthosiphon pisum	insect
Pennycress_contig_29777_AC_23.44,	1	3.43984e-42	66	77	117	147.517	NP_001155485	myofilin isoform b [Acyrthosiphon pisum] >gi|253735725|ref|NP_001156710.1| myofilin isoform b [Acyrthosiphon pisum] >gi|239793567|dbj|BAH72895.1| ACYPI002609 [Acyrthosiphon pisum]	myofilin isoform b	Acyrthosiphon pisum	insect
Pennycress_contig_25916_AC_37.87,	1	1.63699e-47	58	79	195	171.4	XP_001951658	PREDICTED: hypothetical protein LOC100163560 [Acyrthosiphon pisum]	PREDICTED: hypothetical protein LOC100163560	Acyrthosiphon pisum	insect
Pennycress_contig_29526_AC_6.01,	1	2.03969e-54	73	85	127	194.512	XP_003242717	PREDICTED: fatty acid synthase-like isoform 2 [Acyrthosiphon pisum]	PREDICTED: fatty acid synthase-like isoform 2	Acyrthosiphon pisum	insect
Pennycress_contig_24455_AC_10.18,	1	4.62403e-64	95	99	104	213.386	XP_001945418	PREDICTED: hypothetical protein LOC100160648 [Acyrthosiphon pisum]	PREDICTED: hypothetical protein LOC100160648	Acyrthosiphon pisum	insect
Pennycress_contig_4292_AC_22.86,	2	1.31124e-134	60	80	296	394.045	XP_001952126	PREDICTED: protein yellow-like [Acyrthosiphon pisum]	PREDICTED: protein yellow-like	Acyrthosiphon pisum	insect
Pennycress_contig_33069_AC_6.87,	1	7.35777e-10	33	56	99	63.929	XP_001662504	prolylcarboxypeptidase, putative [Aedes aegypti] >gi|108871255|gb|EAT35480.1| AAEL012351-PA [Aedes aegypti]	prolylcarboxypeptidase, putative	Aedes aegypti	insect
Pennycress_contig_31960_AC_11.85,	1	5.28503e-13	26	48	180	75.0998	XP_001648294	Juvenile hormone-inducible protein, putative [Aedes aegypti] >gi|108880409|gb|EAT44634.1| AAEL004023-PA [Aedes aegypti]	Juvenile hormone-inducible protein, putative	Aedes aegypti	insect
Pennycress_contig_28996_AC_17.52,	1	1.93729e-19	33	51	178	91.2781	XP_001660233	apolipoprotein D, putative [Aedes aegypti] >gi|108874341|gb|EAT38566.1| AAEL009567-PA [Aedes aegypti]	apolipoprotein D, putative	Aedes aegypti	insect
Pennycress_contig_26078_AC_9.76,	2	2.44674e-38	60	72	124	100.523	XP_001656785	alpha-amylase [Aedes aegypti] >gi|108881053|gb|EAT45278.1| AAEL003434-PA [Aedes aegypti]	alpha-amylase	Aedes aegypti	insect
Pennycress_contig_28360_AC_26.65,	1	1.43646e-50	41	55	249	185.652	XP_001652442	lipase [Aedes aegypti] >gi|108877148|gb|EAT41373.1| AAEL006961-PA [Aedes aegypti]	lipase	Aedes aegypti	insect
Pennycress_contig_29345_AC_32.03,	1	3.2217e-57	50	63	196	193.356	XP_001651134	mitochondrial ATP synthase b chain [Aedes aegypti] >gi|108878666|gb|EAT42891.1| AAEL005610-PA [Aedes aegypti]	mitochondrial ATP synthase b chain	Aedes aegypti	insect
Pennycress_contig_8230_AC_570.63,	1	0.0355115	24	55	66	39.6614	EMT01845	hypothetical protein F775_21733 [Aegilops tauschii]	hypothetical protein F775_21733	Aegilops tauschii	plant
Pennycress_contig_23799_AC_62.86,	1	2.70938e-05	59	78	37	47.3654	CAL69015	pol domain [Agave tequilana]	pol domain	Agave tequilana	plant
Pennycress_contig_32701_AC_24.59,	1	9.03403e-11	44	56	80	63.1586	AAG45155	9.8 kDa basic protein [Amblyomma hebraeum]	9.8 kDa basic protein	Amblyomma hebraeum	insect
Pennycress_contig_32046_AC_13.91,	1	6.92827e-05	26	50	114	50.0618	ZP_21904777	secreted trypsin-like serine protease [Amycolatopsis azurea DSM 43854] >gi|449423294|gb|EMD28634.1| secreted trypsin-like serine protease [Amycolatopsis azurea DSM 43854]	secreted trypsin-like serine protease	Amycolatopsis azurea DSM 43854	bacteria
Pennycress_contig_32475_AC_16.12,	1	0.0063944	27	48	108	43.8986	EFR22985	hypothetical protein AND_13874 [Anopheles darlingi]	hypothetical protein AND_13874	Anopheles darlingi	insect
Pennycress_contig_32573_AC_7.07,	1	1.75712e-11	66	77	47	66.6254	EFR28334	hypothetical protein AND_03908 [Anopheles darlingi]	hypothetical protein AND_03908	Anopheles darlingi	insect
Pennycress_contig_33189_AC_6.59,	1	2.21709e-13	66	75	54	73.559	EFR23776	hypothetical protein AND_12268 [Anopheles darlingi]	hypothetical protein AND_12268	Anopheles darlingi	insect
Pennycress_contig_32853_AC_9.50,	1	1.60582e-23	41	64	119	103.219	XP_316419	AGAP006385-PA [Anopheles gambiae str. PEST] >gi|157016204|gb|EAA11303.4| AGAP006385-PA [Anopheles gambiae str. PEST]	AGAP006385-PA	Anopheles gambiae str. PEST	insect
Pennycress_contig_26177_AC_21.33,	2	7.18415e-60	43	63	167	144.436	XP_308743	AGAP007029-PA [Anopheles gambiae str. PEST] >gi|116132462|gb|EAA03993.4| AGAP007029-PA [Anopheles gambiae str. PEST]	AGAP007029-PA	Anopheles gambiae str. PEST	insect
Pennycress_contig_29578_AC_30.93,	1	6.54132e-27	56	68	98	107.842	ADO95153	mitochondrial ATP synthase coupling factor [Antheraea yamamai]	mitochondrial ATP synthase coupling factor	Antheraea yamamai	insect
Pennycress_contig_32873_AC_13.34,	1	2.53506e-27	56	68	98	108.612	AER27814	cuticular protein RR-1 motif 43 [Antheraea yamamai]	cuticular protein RR-1 motif 43	Antheraea yamamai	insect
Pennycress_contig_29843_AC_8.87,	2	2.41979e-15	48	61	66	68.9366	AAT09850	trypsin-like serine proteinase [Anthonomus grandis]	trypsin-like serine proteinase	Anthonomus grandis	insect
Pennycress_contig_30697_AC_20.72,	1	3.27045e-24	51	68	101	100.908	AFM78642	glutathione S-transferase sigma 1 [Aphis gossypii]	glutathione S-transferase sigma 1	Aphis gossypii	insect
Pennycress_contig_33208_AC_17.01,	1	0.0155841	32	44	67	42.3578	XP_003694137	PREDICTED: patched domain-containing protein 3-like [Apis florea]	PREDICTED: patched domain-containing protein 3-like	Apis florea	insect
Pennycress_contig_22690_AC_30.35,	2	2.49904e-34	52	67	189	113.235	XP_001122073	PREDICTED: lectizyme [Apis mellifera]	PREDICTED: lectizyme	Apis mellifera	insect
Pennycress_contig_19789_AC_23.02,	1	3.07425e-10	69	83	42	67.3958	AFJ66186	hypothetical protein 11M19.5 [Arabidopsis halleri]	hypothetical protein 11M19.5	Arabidopsis halleri	plant
Pennycress_contig_19813_AC_11.26,	2	3.26892e-69	73	80	289	247.669	ABW81060	GagPol3 [Arabidopsis lyrata subsp. lyrata]	GagPol3	Arabidopsis lyrata subsp. lyrata	plant
Pennycress_contig_13405_AC_741.46,	2	0.0415323	74	82	22	35.4242	CAB16793	putative protein [Arabidopsis thaliana] >gi|7270647|emb|CAB80364.1| putative protein [Arabidopsis thaliana]	putative protein	Arabidopsis thaliana	plant
Pennycress_contig_29652_AC_26.75,	1	0.0175631	37	59	51	39.2762	AAD15428	hypothetical protein [Arabidopsis thaliana]	hypothetical protein	Arabidopsis thaliana	plant
Pennycress_contig_31192_AC_19.43,	1	0.0132221	86	86	21	42.743	BAB08570	unnamed protein product [Arabidopsis thaliana]	unnamed protein product	Arabidopsis thaliana	plant
Pennycress_contig_32690_AC_8.26,	1	0.00873655	39	63	56	42.743	AAF67381	Hypothetical protein T15F17.m [Arabidopsis thaliana]	Hypothetical protein T15F17.m	Arabidopsis thaliana	plant
Pennycress_contig_25488_AC_15.13,	2	0.00616229	36	49	86	43.1282	BAA98167	unnamed protein product [Arabidopsis thaliana]	unnamed protein product	Arabidopsis thaliana	plant
Pennycress_contig_33262_AC_8.15,	1	0.00364535	45	58	67	43.8986	BAB09350	unnamed protein product [Arabidopsis thaliana]	unnamed protein product	Arabidopsis thaliana	plant
Pennycress_contig_16209_AC_33.36,	1	0.00223919	37	43	59	51.2174	AAD20659	hypothetical protein [Arabidopsis thaliana]	hypothetical protein	Arabidopsis thaliana	plant
Pennycress_contig_32114_AC_9.71,	3	0.00168473	50	77	30	37.7354	AAD17398	putative non-LTR retroelement reverse transcriptase [Arabidopsis thaliana]	putative non-LTR retroelement reverse transcriptase	Arabidopsis thaliana	plant
Pennycress_contig_30636_AC_15.08,	1	0.00152248	72	83	28	48.1358	AAD36950	putative transposon protein [Arabidopsis thaliana] >gi|7267188|emb|CAB77899.1| putative transposon protein [Arabidopsis thaliana]	putative transposon protein	Arabidopsis thaliana	plant
Pennycress_contig_28569_AC_10.07,	1	0.00151639	37	60	73	45.8246	AAC26248	contains similarity to Vicia faba retrotransposon-like gene (GB:AB007467) [Arabidopsis thaliana]	contains similarity to Vicia faba retrotransposon-like gene (GB:AB007467)	Arabidopsis thaliana	plant
Pennycress_contig_33535_AC_11.35,	1	0.000576536	85	88	26	45.4394	BAH56823	AT3G12100 [Arabidopsis thaliana]	AT3G12100	Arabidopsis thaliana	plant
Pennycress_contig_33341_AC_6.32,	1	0.000242092	75	78	32	46.595	AAF27116	hypothetical protein; 14670-15257 [Arabidopsis thaliana]	hypothetical protein; 14670-15257	Arabidopsis thaliana	plant
Pennycress_contig_18393_AC_12.75,	2	0.00021328	36	70	103	40.4318	AAD15474	putative retroelement pol polyprotein [Arabidopsis thaliana]	putative retroelement pol polyprotein	Arabidopsis thaliana	plant
Pennycress_contig_32897_AC_15.10,	2	0.000169893	74	79	27	40.817	CAB86451	putative protein [Arabidopsis thaliana]	putative protein	Arabidopsis thaliana	plant
Pennycress_contig_29766_AC_13.53,	1	0.000168674	32	54	94	48.521	G85083	hypothetical protein AT4g08420 [imported] - Arabidopsis thaliana >gi|5791484|emb|CAB53528.1| putative protein [Arabidopsis thaliana] >gi|7267483|emb|CAB77967.1| putative protein [Arabidopsis thaliana]	hypothetical protein AT4g08420	Arabidopsis thaliana	plant
Pennycress_contig_32007_AC_17.10,	1	8.44916e-05	51	67	50	48.9062	AAD23705	putative Athila retroelement ORF1 protein [Arabidopsis thaliana]	putative Athila retroelement ORF1 protein	Arabidopsis thaliana	plant
Pennycress_contig_28537_AC_27.85,	2	8.04831e-05	39	46	101	49.6766	BAA98167	unnamed protein product [Arabidopsis thaliana]	unnamed protein product	Arabidopsis thaliana	plant
Pennycress_contig_32538_AC_9.76,	1	7.62383e-05	37	68	57	52.7582	AAC28207	T24H24.13 gene product [Arabidopsis thaliana] >gi|7267161|emb|CAB77873.1| putative transposon protein [Arabidopsis thaliana]	T24H24.13 gene product	Arabidopsis thaliana	plant
Pennycress_contig_23282_AC_44.84,	1	7.11504e-05	67	78	36	46.9802	BAD95422	hypothetical protein [Arabidopsis thaliana]	hypothetical protein	Arabidopsis thaliana	plant
Pennycress_contig_28274_AC_29.92,	3	4.76948e-05	41	58	76	49.2914	AAF87013	F26F24.19 [Arabidopsis thaliana]	F26F24.19	Arabidopsis thaliana	plant
Pennycress_contig_30242_AC_8.19,	2	4.75578e-05	72	90	29	48.1358	BAB10790	retroelement pol polyprotein-like [Arabidopsis thaliana]	retroelement pol polyprotein-like	Arabidopsis thaliana	plant
Pennycress_contig_31103_AC_18.38,	1	2.94009e-05	37	57	94	50.8322	AAF24534	F7F22.9 [Arabidopsis thaliana]	F7F22.9	Arabidopsis thaliana	plant
Pennycress_contig_27818_AC_8.62,	1	2.37208e-05	42	62	66	51.6026	AAM15150	putative Athila retroelement ORF1 protein [Arabidopsis thaliana]	putative Athila retroelement ORF1 protein	Arabidopsis thaliana	plant
Pennycress_contig_15078_AC_90.70,	2	1.33648e-05	44	59	92	41.2022	CAB86692	putative protein [Arabidopsis thaliana]	putative protein	Arabidopsis thaliana	plant
Pennycress_contig_31754_AC_11.17,	2	6.9122e-06	59	67	46	39.2762	G85071	hypothetical protein AT4g07370 [imported] - Arabidopsis thaliana >gi|5732044|gb|AAD48943.1|AF147262_6 contains similarity to a family of Arabidopsis thaliana hypothetical proteins, which contain similarity to Vicia faba retrotransposon-like gene; see GB:AF077408; may be a pseudogene [Arabidopsis thaliana] >gi|7267333|emb|CAB81107.1| AT4g07370 [Arabidopsis thaliana]	hypothetical protein AT4g07370	Arabidopsis thaliana	plant
Pennycress_contig_33169_AC_6.23,	1	5.90129e-06	62	76	34	53.5286	AAD29789	contains similarity to a family of Arabidopsis thaliana hypothetical proteins, which have similarity to retrotransposon Athila >gi|7267359|emb|CAB81132.1| putative athila transposon protein [Arabidopsis thaliana]	contains similarity to a family of Arabidopsis thaliana hypothetical proteins, which have similarity to retrotransposon Athila >gi|7267359|emb|CAB81132.1| putative athila transposon protein	Arabidopsis thaliana	plant
Pennycress_contig_18316_AC_25.32,	1	4.14796e-06	53	68	64	53.5286	AAG50554	hypothetical protein [Arabidopsis thaliana]	hypothetical protein	Arabidopsis thaliana	plant
Pennycress_contig_12003_AC_355.65,	1	2.44326e-06	48	57	54	55.0694	AAF18630	F5J5.1 [Arabidopsis thaliana]	F5J5.1	Arabidopsis thaliana	plant
Pennycress_contig_33700_AC_13.13,	2	2.13091e-06	33	53	99	51.6026	AAB63539	hypothetical protein [Arabidopsis thaliana]	hypothetical protein	Arabidopsis thaliana	plant
Pennycress_contig_31704_AC_14.11,	2	1.59387e-06	53	82	34	46.9802	AAD03367	putative retroelement pol polyprotein [Arabidopsis thaliana]	putative retroelement pol polyprotein	Arabidopsis thaliana	plant
Pennycress_contig_25547_AC_29.89,	1	2.24578e-08	37	60	82	60.8474	BAB08714	non-LTR retroelement reverse transcriptase-like protein [Arabidopsis thaliana]	non-LTR retroelement reverse transcriptase-like protein	Arabidopsis thaliana	plant
Pennycress_contig_33276_AC_22.02,	1	1.31814e-09	61	84	46	64.3142	BAB01210	unnamed protein product [Arabidopsis thaliana]	unnamed protein product	Arabidopsis thaliana	plant
Pennycress_contig_32836_AC_14.16,	2	1.16086e-09	38	63	56	51.9878	AAF79618	F5M15.26 [Arabidopsis thaliana]	F5M15.26	Arabidopsis thaliana	plant
Pennycress_contig_17428_AC_18.33,	1	2.61151e-10	51	61	70	68.5514	AAD27899	hypothetical protein [Arabidopsis thaliana] >gi|7267453|emb|CAB81149.1| hypothetical protein [Arabidopsis thaliana]	hypothetical protein	Arabidopsis thaliana	plant
Pennycress_contig_33513_AC_9.73,	2	1.8938e-10	50	67	56	61.2326	AAC69114	putative gag-protease polyprotein [Arabidopsis thaliana]	putative gag-protease polyprotein	Arabidopsis thaliana	plant
Pennycress_contig_33425_AC_9.45,	1	2.95389e-11	56	79	52	68.1662	AAK62779	retroelement pol polyprotein, putative [Arabidopsis thaliana]	retroelement pol polyprotein, putative	Arabidopsis thaliana	plant
Pennycress_contig_32394_AC_11.07,	1	2.65602e-13	58	73	77	75.485	BAB10790	retroelement pol polyprotein-like [Arabidopsis thaliana]	retroelement pol polyprotein-like	Arabidopsis thaliana	plant
Pennycress_contig_5656_AC_173.79,	2	1.13687e-14	44	70	99	77.0258	BAB02595	En/Spm transposon-like protein [Arabidopsis thaliana]	En/Spm transposon-like protein	Arabidopsis thaliana	plant
Pennycress_contig_29716_AC_13.84,	1	4.61019e-15	50	60	94	79.7221	AAK38383	hypothetical protein [Arabidopsis thaliana]	hypothetical protein	Arabidopsis thaliana	plant
Pennycress_contig_26394_AC_26.26,	1	3.25854e-15	77	91	47	84.3445	BAB10790	retroelement pol polyprotein-like [Arabidopsis thaliana]	retroelement pol polyprotein-like	Arabidopsis thaliana	plant
Pennycress_contig_29737_AC_20.03,	1	8.83005e-16	66	77	61	78.9518	AAC97240	En/Spm-like transposon protein [Arabidopsis thaliana]	En/Spm-like transposon protein	Arabidopsis thaliana	plant
Pennycress_contig_2517_AC_52.84,	2	5.0016e-16	68	72	83	75.8702	BAB10790	retroelement pol polyprotein-like [Arabidopsis thaliana]	retroelement pol polyprotein-like	Arabidopsis thaliana	plant
Pennycress_contig_30406_AC_8.14,	2	5.2905e-18	93	98	83	89.7373	AAF24536	F7F22.3 [Arabidopsis thaliana]	F7F22.3	Arabidopsis thaliana	plant
Pennycress_contig_32362_AC_22.06,	1	2.11871e-18	65	78	68	92.0485	AAG52026	polyprotein, putative; 77260-80472 [Arabidopsis thaliana]	polyprotein, putative; 77260-80472	Arabidopsis thaliana	plant
Pennycress_contig_18489_AC_11.69,	2	7.24802e-19	43	59	125	92.4337	AAG50898	hypothetical protein [Arabidopsis thaliana]	hypothetical protein	Arabidopsis thaliana	plant
Pennycress_contig_30793_AC_13.69,	2	6.18052e-19	85	92	133	93.5893	AAD15534	putative retroelement pol polyprotein [Arabidopsis thaliana]	putative retroelement pol polyprotein	Arabidopsis thaliana	plant
Pennycress_contig_29554_AC_8.11,	3	1.43155e-24	70	81	116	84.3445	AAC69377	putative retroelement pol polyprotein [Arabidopsis thaliana]	putative retroelement pol polyprotein	Arabidopsis thaliana	plant
Pennycress_contig_19113_AC_13.92,	3	5.01828e-28	73	84	140	90.8929	BAB09502	transposon protein-like [Arabidopsis thaliana]	transposon protein-like	Arabidopsis thaliana	plant
Pennycress_contig_32637_AC_12.66,	3	4.54875e-28	66	81	77	115.931	AAD28679	En/Spm-like transposon protein [Arabidopsis thaliana]	En/Spm-like transposon protein	Arabidopsis thaliana	plant
Pennycress_contig_21470_AC_9.44,	1	2.00009e-28	67	77	80	118.242	BAB09502	transposon protein-like [Arabidopsis thaliana]	transposon protein-like	Arabidopsis thaliana	plant
Pennycress_contig_28336_AC_38.90,	1	2.8382e-29	73	85	80	125.946	AAD23706	putative Athila retroelement ORF1 protein [Arabidopsis thaliana]	putative Athila retroelement ORF1 protein	Arabidopsis thaliana	plant
Pennycress_contig_30098_AC_7.06,	2	3.96317e-31	77	84	55	95.9005	CAB10338	hypothetical protein [Arabidopsis thaliana] >gi|7268308|emb|CAB78602.1| hypothetical protein [Arabidopsis thaliana]	hypothetical protein	Arabidopsis thaliana	plant
Pennycress_contig_14099_AC_13.22,	3	1.83897e-31	74	88	72	116.316	AAF24529	F7F22.15 [Arabidopsis thaliana]	F7F22.15	Arabidopsis thaliana	plant
Pennycress_contig_31347_AC_7.57,	1	3.54285e-33	68	79	87	128.642	AAD46011	Similar to gb|X57297 TAM1 protein of transposon TNP2 from Antirrhinum majus [Arabidopsis thaliana]	Similar to gb|X57297 TAM1 protein of transposon TNP2 from Antirrhinum majus	Arabidopsis thaliana	plant
Pennycress_contig_18903_AC_14.03,	2	5.12004e-43	80	90	59	112.464	BAB10790	retroelement pol polyprotein-like [Arabidopsis thaliana]	retroelement pol polyprotein-like	Arabidopsis thaliana	plant
Pennycress_contig_24541_AC_12.46,	1	2.95438e-44	71	83	133	166.777	BAB10790	retroelement pol polyprotein-like [Arabidopsis thaliana]	retroelement pol polyprotein-like	Arabidopsis thaliana	plant
Pennycress_contig_26583_AC_8.90,	1	6.86861e-54	60	75	158	190.274	AAM94940	conserved hypothetical protein [Arabidopsis thaliana]	conserved hypothetical protein	Arabidopsis thaliana	plant
Pennycress_contig_25851_AC_15.65,	1	1.7965e-55	60	77	140	197.978	AAF79618	F5M15.26 [Arabidopsis thaliana]	F5M15.26	Arabidopsis thaliana	plant
Pennycress_contig_30293_AC_8.19,	1	5.70248e-16	40	56	123	82.0333	XP_753090	extracellular polygalacturonase [Aspergillus fumigatus Af293] >gi|74672025|sp|Q4WR80.1|PGLR_ASPFU RecName: Full=Probable endopolygalacturonase AFUA_1G17220; AltName: Full=Pectinase AFUA_1G17220; AltName: Full=Polygalacturonase AFUA_1G17220; Flags: Precursor >gi|294956689|sp|B0XPA1.1|PGLR_ASPFC RecName: Full=Probable endopolygalacturonase AFUB_016610; AltName: Full=Pectinase AFUB_016610; AltName: …	extracellular polygalacturonase	Aspergillus fumigatus Af293	fungi
Pennycress_contig_23857_AC_14.85,	1	2.2588e-34	70	74	111	129.028	ZP_17656140	hypothetical protein MUY_01126 [Bacillus licheniformis WX-02] >gi|423683568|ref|ZP_17658407.1| hypothetical protein MUY_03421 [Bacillus licheniformis WX-02] >gi|430757206|ref|YP_007211250.1| hypothetical protein A7A1_1714 [Bacillus subtilis subsp. subtilis str. BSP1] >gi|470922352|ref|ZP_23752972.1| hypothetical protein C883_3 [Bacillus stratosphericus LAMA 585] >gi|383438075|gb|EID45850.1| hypot…	hypothetical protein MUY_01126	Bacillus licheniformis WX-02	bacteria
Pennycress_contig_31195_AC_21.47,	2	4.30418e-34	75	82	82	104.76	ZP_01962138	hypothetical protein BACCAC_03786 [Bacteroides caccae ATCC 43185] >gi|149127930|gb|EDM19152.1| hypothetical protein BACCAC_03786 [Bacteroides caccae ATCC 43185]	hypothetical protein BACCAC_03786	Bacteroides caccae ATCC 43185	bacteria
Pennycress_contig_30324_AC_8.28,	1	2.26764e-32	63	63	118	124.79	ZP_03206812	hypothetical protein BACPLE_00421 [Bacteroides plebeius DSM 17135] >gi|198272770|gb|EDY97039.1| hypothetical protein BACPLE_00421 [Bacteroides plebeius DSM 17135]	hypothetical protein BACPLE_00421	Bacteroides plebeius DSM 17135	bacteria
Pennycress_contig_29842_AC_38.90,	1	1.15766e-18	35	59	117	87.8113	AFJ54032	chemosensory protein [Bemisia tabaci]	chemosensory protein	Bemisia tabaci	insect
Pennycress_contig_24633_AC_6.98,	2	1.76211e-26	59	72	83	110.538	CBJ93241	inhibitor of apoptosis-1 [Blattella germanica]	inhibitor of apoptosis-1	Blattella germanica	insect
Pennycress_contig_20005_AC_98.18,	1	0.0156655	47	65	51	44.669	ABB89768	At3g12510-like protein [Boechera stricta]	At3g12510-like protein	Boechera stricta	plant
Pennycress_contig_19201_AC_18.64,	1	3.09737e-13	71	84	56	72.4034	XP_003487447	PREDICTED: ATPase inhibitor mai-2, mitochondrial-like [Bombus impatiens]	PREDICTED: ATPase inhibitor mai-2, mitochondrial-like	Bombus impatiens	insect
Pennycress_contig_25285_AC_17.79,	1	2.60976e-24	58	78	76	103.219	XP_003486814	PREDICTED: sorbitol dehydrogenase-like [Bombus impatiens]	PREDICTED: sorbitol dehydrogenase-like	Bombus impatiens	insect
Pennycress_contig_28341_AC_13.86,	3	3.77499e-33	37	60	121	84.3445	XP_003486740	PREDICTED: pancreatic triacylglycerol lipase-like [Bombus impatiens]	PREDICTED: pancreatic triacylglycerol lipase-like	Bombus impatiens	insect
Pennycress_contig_30601_AC_8.03,	2	6.15873e-08	55	73	80	50.447	XP_003398155	PREDICTED: apolipoprotein D-like [Bombus terrestris]	PREDICTED: apolipoprotein D-like	Bombus terrestris	insect
Pennycress_contig_30265_AC_11.06,	2	6.34131e-12	50	64	85	59.6918	XP_003400044	PREDICTED: hypothetical protein LOC100647158 [Bombus terrestris]	PREDICTED: hypothetical protein LOC100647158	Bombus terrestris	insect
Pennycress_contig_32840_AC_15.84,	1	2.66303e-18	59	67	69	83.1889	XP_003394934	PREDICTED: death-associated protein 1-like [Bombus terrestris]	PREDICTED: death-associated protein 1-like	Bombus terrestris	insect
Pennycress_contig_22249_AC_12.73,	1	3.77113e-19	47	63	142	94.3597	XP_003397419	PREDICTED: hypothetical protein LOC100649963 [Bombus terrestris]	PREDICTED: hypothetical protein LOC100649963	Bombus terrestris	insect
Pennycress_contig_24429_AC_67.60,	1	3.25695e-08	99	100	76	56.9954	ACP19273	troponin I variant D [Bombyx mandarina]	troponin I variant D	Bombyx mandarina	insect
Pennycress_contig_33692_AC_10.32,	1	3.98989e-15	57	68	72	77.0258	NP_001166705	cuticular protein RR-1 motif 52 [Bombyx mori] >gi|223671206|tpd|FAA00555.1| TPA: putative cuticle protein [Bombyx mori]	cuticular protein RR-1 motif 52	Bombyx mori	insect
Pennycress_contig_31923_AC_11.94,	1	5.73726e-28	65	80	75	108.997	NP_001124377	lethal(3)neo18 [Bombyx mori] >gi|194147411|gb|ACF33815.1| lethal(3)neo18 [Bombyx mori]	lethal(3)neo18	Bombyx mori	insect
Pennycress_contig_28112_AC_34.04,	6	9.68768e-06	35	56	149	52.7582	DAA19236	TPA: paternally expressed 3 [Bos taurus]	TPA: paternally expressed 3	Bos taurus	animal
Pennycress_contig_28906_AC_59.05,	1	0.00613484	32	47	118	44.669	XP_002608328	hypothetical protein BRAFLDRAFT_125500 [Branchiostoma floridae] >gi|229293679|gb|EEN64338.1| hypothetical protein BRAFLDRAFT_125500 [Branchiostoma floridae]	hypothetical protein BRAFLDRAFT_125500	Branchiostoma floridae	animal
Pennycress_contig_29323_AC_18.19,	2	2.18103e-42	36	52	295	162.155	XP_002610290	hypothetical protein BRAFLDRAFT_126856 [Branchiostoma floridae] >gi|229295654|gb|EEN66300.1| hypothetical protein BRAFLDRAFT_126856 [Branchiostoma floridae]	hypothetical protein BRAFLDRAFT_126856	Branchiostoma floridae	animal
Pennycress_contig_23085_AC_7.51,	2	5.66725e-29	93	93	60	113.235	YP_717167	hypothetical protein BrnapMp071 [Brassica napus] >gi|353526419|ref|YP_004927491.1| orf101e (mitochondrion) [Brassica oleracea] >gi|353526674|ref|YP_004927843.1| orf101e (mitochondrion) [Brassica rapa subsp. campestris] >gi|353531357|ref|YP_004927746.1| orf101e (mitochondrion) [Brassica juncea] >gi|37591115|dbj|BAC98917.1| hypothetical protein [Brassica napus] >gi|335354862|gb|AEH43418.1| orf101e …	hypothetical protein BrnapMp071	Brassica napus	plant
Pennycress_contig_15063_AC_11.84,	2	3.58362e-49	100	100	85	166.007	YP_717160	hypothetical protein BrnapMp063 [Brassica napus] >gi|353526387|ref|YP_004927459.1| orf116 (mitochondrion) [Brassica oleracea] >gi|353526503|ref|YP_004927573.1| orf116 (mitochondrion) [Brassica carinata] >gi|353526704|ref|YP_004927875.1| orf116 (mitochondrion) [Brassica rapa subsp. campestris] >gi|353531386|ref|YP_004927778.1| orf116 (mitochondrion) [Brassica juncea] >gi|37591107|dbj|BAC98909.1| h…	hypothetical protein BrnapMp063	Brassica napus	plant
Pennycress_contig_18847_AC_55.37,	2	2.82306e-05	33	46	188	52.373	ABD65627	hypothetical protein 23.t00068 [Brassica oleracea]	hypothetical protein 23.t00068	Brassica oleracea	plant
Pennycress_contig_23031_AC_13.15,	4	1.03503e-07	40	51	166	58.151	ABD65627	hypothetical protein 23.t00068 [Brassica oleracea]	hypothetical protein 23.t00068	Brassica oleracea	plant
Pennycress_contig_20315_AC_99.88,	6	1.88263e-08	35	44	214	63.1586	ABD65627	hypothetical protein 23.t00068 [Brassica oleracea]	hypothetical protein 23.t00068	Brassica oleracea	plant
Pennycress_contig_33046_AC_11.33,	1	2.29029e-41	71	82	97	152.91	ACG60686	En/Spm-related transposon protein [Brassica oleracea var. alboglabra]	En/Spm-related transposon protein	Brassica oleracea var. alboglabra	plant
Pennycress_contig_10798_AC_947.08,	1	9.48447e-14	45	55	123	79.337	ABQ50561	hypothetical protein [Brassica rapa]	hypothetical protein	Brassica rapa	plant
Pennycress_contig_31668_AC_19.82,	1	0.0123247	20	40	139	44.669	XP_001902646	hypothetical protein Bm1_55940 [Brugia malayi] >gi|158589566|gb|EDP28506.1| hypothetical protein Bm1_55940 [Brugia malayi]	hypothetical protein Bm1_55940	Brugia malayi	animal
Pennycress_contig_32221_AC_6.97,	1	0.0417826	31	49	87	40.817	EGT31378	hypothetical protein CAEBREN_28936 [Caenorhabditis brenneri]	hypothetical protein CAEBREN_28936	Caenorhabditis brenneri	animal
Pennycress_contig_23674_AC_9.25,	1	4.63666e-17	57	69	75	81.6481	EFN73928	Receptor expression-enhancing protein 5 [Camponotus floridanus]	Receptor expression-enhancing protein 5	Camponotus floridanus	insect
Pennycress_contig_29406_AC_15.84,	1	4.61612e-17	71	80	55	80.4925	EFN69723	Death-associated protein 1 [Camponotus floridanus]	Death-associated protein 1	Camponotus floridanus	insect
Pennycress_contig_27185_AC_15.39,	1	4.52936e-26	64	86	78	113.235	EFN71333	Purine nucleoside phosphorylase [Camponotus floridanus]	Purine nucleoside phosphorylase	Camponotus floridanus	insect
Pennycress_contig_32468_AC_12.82,	8	2.1429e-10	61	70	98	58.5362	EEQ47423	conserved hypothetical protein [Candida albicans WO-1]	conserved hypothetical protein	Candida albicans WO-1	fungi
Pennycress_contig_27835_AC_13.98,	1	0.0370711	27	42	115	43.8986	AGI41318	hypothetical protein [Cerebratulus lacteus]	hypothetical protein	Cerebratulus lacteus	animal
Pennycress_contig_29001_AC_6.03,	1	0.00127224	71	88	58	45.4394	XP_001225208	hypothetical protein CHGG_07552 [Chaetomium globosum CBS 148.51] >gi|88178831|gb|EAQ86299.1| hypothetical protein CHGG_07552 [Chaetomium globosum CBS 148.51]	hypothetical protein CHGG_07552	Chaetomium globosum CBS 148.51	fungi
Pennycress_contig_25012_AC_10.86,	1	3.65472e-45	100	100	95	155.606	ZP_16281298	hypothetical protein D186_24102, partial [Citrobacter freundii ATCC 8090 = MTCC 1658] >gi|411770177|gb|EKS54201.1| hypothetical protein D186_24102, partial [Citrobacter freundii ATCC 8090 = MTCC 1658]	hypothetical protein D186_24102, partial	Citrobacter freundii ATCC 8090 = MTCC 1658	bacteria
Pennycress_contig_28730_AC_26.27,	1	2.09176e-10	29	47	150	66.6254	AFZ78834	putative apolipophorin-III isoform 1 [Coptotermes formosanus]	putative apolipophorin-III isoform 1	Coptotermes formosanus	insect
Pennycress_contig_21900_AC_45.76,	1	7.19374e-09	28	44	175	61.6178	EKC32241	Apolipoprotein D [Crassostrea gigas]	Apolipoprotein D	Crassostrea gigas	animal
Pennycress_contig_20355_AC_11.20,	1	1.87614e-17	58	66	76	82.0333	XP_004144976	PREDICTED: uncharacterized protein LOC101220602 isoform 1 [Cucumis sativus] >gi|449454470|ref|XP_004144977.1| PREDICTED: uncharacterized protein LOC101220602 isoform 2 [Cucumis sativus]	PREDICTED: uncharacterized protein LOC101220602 isoform 1	Cucumis sativus	plant
Pennycress_contig_12324_AC_17.42,	1	2.09141e-11	29	48	168	71.2478	XP_001864214	conserved hypothetical protein [Culex quinquefasciatus] >gi|167876501|gb|EDS39884.1| conserved hypothetical protein [Culex quinquefasciatus]	conserved hypothetical protein	Culex quinquefasciatus	insect
Pennycress_contig_23_AC_12729.11,	8	4.46996e-18	29	51	127	84.7297	XP_001869943	conserved hypothetical protein [Culex quinquefasciatus] >gi|167867498|gb|EDS30881.1| conserved hypothetical protein [Culex quinquefasciatus]	conserved hypothetical protein	Culex quinquefasciatus	insect
Pennycress_contig_23136_AC_28.69,	1	2.49869e-34	52	77	122	141.354	XP_001849694	osiris 7 [Culex quinquefasciatus] >gi|167867312|gb|EDS30695.1| osiris 7 [Culex quinquefasciatus]	osiris 7	Culex quinquefasciatus	insect
Pennycress_contig_33078_AC_13.05,	1	3.40573e-35	47	69	132	134.035	XP_001864308	cellular retinaldehyde-binding protein [Culex quinquefasciatus] >gi|167876630|gb|EDS40013.1| cellular retinaldehyde-binding protein [Culex quinquefasciatus]	cellular retinaldehyde-binding protein	Culex quinquefasciatus	insect
Pennycress_contig_25897_AC_11.43,	2	4.61609e-48	58	69	118	140.969	XP_001842932	membrane-bound alkaline phosphatase [Culex quinquefasciatus] >gi|167865938|gb|EDS29321.1| membrane-bound alkaline phosphatase [Culex quinquefasciatus]	membrane-bound alkaline phosphatase	Culex quinquefasciatus	insect
Pennycress_contig_33064_AC_21.46,	1	0.000768145	47	62	47	43.1282	EHJ66822	putative stretch regulated skeletal muscle protein [Danaus plexippus]	putative stretch regulated skeletal muscle protein	Danaus plexippus	insect
Pennycress_contig_29770_AC_14.80,	1	5.48918e-13	35	54	109	72.0182	EHJ73760	hypothetical protein KGM_09817 [Danaus plexippus]	hypothetical protein KGM_09817	Danaus plexippus	insect
Pennycress_contig_26578_AC_45.31,	1	1.48575e-15	35	57	105	78.5666	EHJ73760	hypothetical protein KGM_09817 [Danaus plexippus]	hypothetical protein KGM_09817	Danaus plexippus	insect
Pennycress_contig_22557_AC_17.10,	1	2.02704e-21	33	52	164	100.523	EHJ73760	hypothetical protein KGM_09817 [Danaus plexippus]	hypothetical protein KGM_09817	Danaus plexippus	insect
Pennycress_contig_27933_AC_15.69,	1	6.0633e-32	57	73	107	121.324	EHJ70617	cuticular protein RR-1 motif 43 [Danaus plexippus]	cuticular protein RR-1 motif 43	Danaus plexippus	insect
Pennycress_contig_31423_AC_7.62,	1	1.34785e-51	76	81	105	171.785	EHJ68823	putative four and a half lim domains-containing protein [Danaus plexippus]	putative four and a half lim domains-containing protein	Danaus plexippus	insect
Pennycress_contig_21199_AC_21.09,	1	2.3421e-59	53	69	215	206.068	EHJ76968	alkaline phosphatase [Danaus plexippus]	alkaline phosphatase	Danaus plexippus	insect
Pennycress_contig_24975_AC_13.06,	1	7.95915e-05	55	71	38	50.8322	EFX79712	hypothetical protein DAPPUDRAFT_304467 [Daphnia pulex]	hypothetical protein DAPPUDRAFT_304467	Daphnia pulex	animal
Pennycress_contig_30063_AC_23.57,	1	2.76519e-05	33	51	79	48.9062	EFX83335	hypothetical protein DAPPUDRAFT_301871 [Daphnia pulex]	hypothetical protein DAPPUDRAFT_301871	Daphnia pulex	animal
Pennycress_contig_32917_AC_20.37,	1	4.95536e-08	67	85	33	57.3806	EFX73635	hypothetical protein DAPPUDRAFT_231350 [Daphnia pulex]	hypothetical protein DAPPUDRAFT_231350	Daphnia pulex	animal
Pennycress_contig_25446_AC_15.29,	1	2.92012e-09	41	58	100	61.2326	EFX68922	hypothetical protein DAPPUDRAFT_301233 [Daphnia pulex]	hypothetical protein DAPPUDRAFT_301233	Daphnia pulex	animal
Pennycress_contig_22855_AC_11.60,	1	4.56478e-11	64	78	48	67.0106	EFX70554	hypothetical protein DAPPUDRAFT_309405 [Daphnia pulex]	hypothetical protein DAPPUDRAFT_309405	Daphnia pulex	animal
Pennycress_contig_30429_AC_14.35,	1	7.65204e-16	77	89	47	78.1814	EFX68926	hypothetical protein DAPPUDRAFT_329602 [Daphnia pulex]	hypothetical protein DAPPUDRAFT_329602	Daphnia pulex	animal
Pennycress_contig_19638_AC_81.47,	1	3.48295e-21	30	51	214	100.523	EFX82345	putative chymotrypsin precursor-1 protein [Daphnia pulex]	putative chymotrypsin precursor-1 protein	Daphnia pulex	animal
Pennycress_contig_32815_AC_16.67,	1	1.3239e-24	45	57	142	105.145	EFX82246	hypothetical protein DAPPUDRAFT_49162 [Daphnia pulex]	hypothetical protein DAPPUDRAFT_49162	Daphnia pulex	animal
Pennycress_contig_20523_AC_16.44,	1	0.000233604	79	96	24	49.6766	ENN72683	hypothetical protein YQE_10780, partial [Dendroctonus ponderosae]	hypothetical protein YQE_10780, partial	Dendroctonus ponderosae	insect
Pennycress_contig_33584_AC_6.22,	2	6.8305e-05	55	75	55	41.2022	AEE62374	unknown [Dendroctonus ponderosae]	unknown	Dendroctonus ponderosae	insect
Pennycress_contig_29599_AC_7.18,	1	9.74456e-06	34	55	67	51.6026	AEE62893	unknown [Dendroctonus ponderosae]	unknown	Dendroctonus ponderosae	insect
Pennycress_contig_30658_AC_46.86,	1	3.07854e-08	41	57	74	57.3806	ENN72863	hypothetical protein YQE_10512, partial [Dendroctonus ponderosae]	hypothetical protein YQE_10512, partial	Dendroctonus ponderosae	insect
Pennycress_contig_29099_AC_42.62,	1	6.13676e-10	42	58	79	61.6178	ENN78661	hypothetical protein YQE_04833, partial [Dendroctonus ponderosae]	hypothetical protein YQE_04833, partial	Dendroctonus ponderosae	insect
Pennycress_contig_32734_AC_14.17,	1	3.84494e-22	44	68	121	97.4413	ENN79216	hypothetical protein YQE_04400, partial [Dendroctonus ponderosae]	hypothetical protein YQE_04400, partial	Dendroctonus ponderosae	insect
Pennycress_contig_32489_AC_10.53,	2	1.27365e-25	47	66	108	103.219	AEE61796	unknown [Dendroctonus ponderosae]	unknown	Dendroctonus ponderosae	insect
Pennycress_contig_31309_AC_8.54,	14	1.08327e-25	87	92	95	91.2781	ENN78358	hypothetical protein YQE_05160, partial [Dendroctonus ponderosae]	hypothetical protein YQE_05160, partial	Dendroctonus ponderosae	insect
Pennycress_contig_16525_AC_40.40,	1	1.90508e-34	37	53	232	136.732	AEE62235	unknown [Dendroctonus ponderosae]	unknown	Dendroctonus ponderosae	insect
Pennycress_contig_22913_AC_28.09,	1	1.13934e-24	37	56	157	105.916	ABG82013	putative ATP synthase subunit d [Diaphorina citri]	putative ATP synthase subunit d	Diaphorina citri	insect
Pennycress_contig_29407_AC_46.68,	3	0.00995809	33	48	56	43.1282	XP_004359853	calcium-binding protein [Dictyostelium fasciculatum] >gi|328873635|gb|EGG22002.1| calcium-binding protein [Dictyostelium fasciculatum]	calcium-binding protein	Dictyostelium fasciculatum	protist
Pennycress_contig_24781_AC_133.78,	2	4.30351e-16	60	72	89	77.0258	XP_001955758	GF16081 [Drosophila ananassae] >gi|190628795|gb|EDV44319.1| GF16081 [Drosophila ananassae]	GF16081	Drosophila ananassae	amoeba
Pennycress_contig_27400_AC_20.24,	1	9.92571e-32	35	52	235	127.487	XP_001957954	GF10666 [Drosophila ananassae] >gi|190625236|gb|EDV40760.1| GF10666 [Drosophila ananassae]	GF10666	Drosophila ananassae	insect
Pennycress_contig_27787_AC_14.45,	1	0.00269214	50	63	48	45.0542	NP_001163011	CG42502 [Drosophila melanogaster] >gi|272407100|gb|ACZ94297.1| CG42502 [Drosophila melanogaster] >gi|409274658|gb|AFV33709.1| MIP34516p1 [Drosophila melanogaster]	CG42502	Drosophila melanogaster	insect
Pennycress_contig_32926_AC_7.33,	2	0.00222176	55	67	45	38.891	NP_573320	Cyp308a1 [Drosophila melanogaster] >gi|11386675|sp|Q9VWR2.2|CP308_DROME RecName: Full=Probable cytochrome P450 308a1; AltName: Full=CYPCCCVIIIA1 >gi|10728322|gb|AAF48876.2| Cyp308a1 [Drosophila melanogaster] >gi|92109998|gb|ABE73323.1| IP03126p [Drosophila melanogaster] >gi|220952350|gb|ACL88718.1| Cyp308a1-PA [synthetic construct] >gi|220958816|gb|ACL91951.1| Cyp308a1-PA [synthetic construct]	Cyp308a1	Drosophila melanogaster	insect
Pennycress_contig_33645_AC_9.13,	1	5.91529e-11	41	56	79	63.5438	NP_608750	CG12400, isoform A [Drosophila melanogaster] >gi|442625681|ref|NP_001259991.1| CG12400, isoform B [Drosophila melanogaster] >gi|7295842|gb|AAF51143.1| CG12400, isoform A [Drosophila melanogaster] >gi|21430618|gb|AAM50987.1| RE29623p [Drosophila melanogaster] >gi|220948352|gb|ACL86719.1| CG12400-PA [synthetic construct] >gi|440213261|gb|AGB92528.1| CG12400, isoform B [Drosophila melanogaster]	CG12400, isoform A	Drosophila melanogaster	insect
Pennycress_contig_33453_AC_7.88,	1	9.81834e-66	76	86	149	215.698	AAL28705	LD12501p [Drosophila melanogaster]	LD12501p	Drosophila melanogaster	insect
Pennycress_contig_31261_AC_10.97,	1	1.62763e-71	97	100	113	229.18	NP_996273	glutamate dehydrogenase, isoform D [Drosophila melanogaster] >gi|440217812|gb|AAN13963.3| glutamate dehydrogenase, isoform D [Drosophila melanogaster]	glutamate dehydrogenase, isoform D	Drosophila melanogaster	insect
Pennycress_contig_23688_AC_13.39,	1	9.14302e-10	46	67	61	59.6918	XP_002012229	GI16549 [Drosophila mojavensis] >gi|193918493|gb|EDW17360.1| GI16549 [Drosophila mojavensis]	GI16549	Drosophila mojavensis	insect
Pennycress_contig_19507_AC_70.25,	1	4.07372e-49	37	57	238	175.637	XP_002007450	GI12385 [Drosophila mojavensis] >gi|193919059|gb|EDW17926.1| GI12385 [Drosophila mojavensis]	GI12385	Drosophila mojavensis	insect
Pennycress_contig_19792_AC_62.99,	1	2.07492e-14	41	53	139	83.9593	XP_002012996	GL23893 [Drosophila persimilis] >gi|194101939|gb|EDW23982.1| GL23893 [Drosophila persimilis]	GL23893	Drosophila persimilis	insect
Pennycress_contig_23985_AC_56.41,	1	1.41137e-18	51	62	90	93.5893	XP_002013680	GL23266 [Drosophila persimilis] >gi|194102623|gb|EDW24666.1| GL23266 [Drosophila persimilis]	GL23266	Drosophila persimilis	insect
Pennycress_contig_20923_AC_11.56,	1	2.07263e-104	94	99	155	320.472	XP_001352971	GA16758 [Drosophila pseudoobscura pseudoobscura] >gi|54641722|gb|EAL30472.1| GA16758 [Drosophila pseudoobscura pseudoobscura]	GA16758	Drosophila pseudoobscura pseudoobscura	insect
Pennycress_contig_22103_AC_23.22,	1	3.26358e-19	51	67	79	87.0409	XP_002044348	GM22495 [Drosophila sechellia] >gi|195496885|ref|XP_002095883.1| GE22660 [Drosophila yakuba] >gi|195592491|ref|XP_002085968.1| GD15069 [Drosophila simulans] >gi|194130646|gb|EDW52689.1| GM22495 [Drosophila sechellia] >gi|194181984|gb|EDW95595.1| GE22660 [Drosophila yakuba] >gi|194197977|gb|EDX11553.1| GD15069 [Drosophila simulans]	GM22495	Drosophila sechellia	insect
Pennycress_contig_27602_AC_9.23,	2	1.29875e-41	56	75	98	98.5969	XP_002104919	GD18201 [Drosophila simulans] >gi|194200846|gb|EDX14422.1| GD18201 [Drosophila simulans]	GD18201	Drosophila simulans	insect
Pennycress_contig_17222_AC_36.65,	1	0	94	96	550	732.25	XP_002079676	GD24081 [Drosophila simulans] >gi|194191685|gb|EDX05261.1| GD24081 [Drosophila simulans]	GD24081	Drosophila simulans	insect
Pennycress_contig_27549_AC_17.72,	1	0.00420375	47	60	58	43.5134	XP_002057153	GJ16933 [Drosophila virilis] >gi|194146920|gb|EDW62639.1| GJ16933 [Drosophila virilis]	GJ16933	Drosophila virilis	insect
Pennycress_contig_20799_AC_8.15,	2	9.77757e-13	32	58	123	50.0618	XP_002057849	GJ18361 [Drosophila virilis] >gi|194141503|gb|EDW57922.1| GJ18361 [Drosophila virilis]	GJ18361	Drosophila virilis	insect
Pennycress_contig_30096_AC_17.46,	1	6.50026e-29	55	70	88	110.923	XP_002046953	GJ13165 [Drosophila virilis] >gi|194154111|gb|EDW69295.1| GJ13165 [Drosophila virilis]	GJ13165	Drosophila virilis	insect
Pennycress_contig_16935_AC_209.47,	1	8.89901e-20	42	52	119	96.2857	XP_002100362	GE17014 [Drosophila yakuba] >gi|194187886|gb|EDX01470.1| GE17014 [Drosophila yakuba]	GE17014	Drosophila yakuba	insect
Pennycress_contig_31141_AC_10.02,	2	9.54185e-38	66	78	102	125.561	AEI58641	carboxypeptidase [Eupolyphaga sinensis]	carboxypeptidase	Eupolyphaga sinensis	insect
Pennycress_contig_25732_AC_28.20,	1	1.35589e-49	41	59	234	175.637	ADQ53625	eupolytin [Eupolyphaga sinensis]	eupolytin	Eupolyphaga sinensis	insect
Pennycress_contig_21975_AC_58.57,	1	8.7962e-46	52	59	216	168.318	ZP_05616140	conserved hypothetical protein, partial [Faecalibacterium prausnitzii A2-165] >gi|257197167|gb|EEU95451.1| hypothetical protein FAEPRAA2165_02967, partial [Faecalibacterium prausnitzii A2-165]	conserved hypothetical protein, partial	Faecalibacterium prausnitzii A2-165	bacteria
Pennycress_contig_29228_AC_10.41,	3	4.53496e-39	83	91	58	100.138	ZP_03700455	conserved hypothetical protein [Flavobacteria bacterium MS024-3C] >gi|225005462|gb|EEG43412.1| conserved hypothetical protein [Flavobacteria bacterium MS024-3C]	conserved hypothetical protein	Flavobacteria bacterium MS024-3C	bacteria
Pennycress_contig_23644_AC_94.46,	1	1.53937e-73	99	100	134	229.565	AEP27186	chemosensory protein [Frankliniella occidentalis]	chemosensory protein	Frankliniella occidentalis	insect
Pennycress_contig_28095_AC_27.25,	1	0.0252888	30	48	120	44.2838	EFO63479	Hypothetical protein GLP15_3797 [Giardia lamblia P15]	Hypothetical protein GLP15_3797	Giardia lamblia P15	protozoa
Pennycress_contig_29512_AC_18.77,	1	1.95364e-25	42	61	126	106.686	EHK97521	hypothetical protein M7I_6731 [Glarea lozoyensis 74030]	hypothetical protein M7I_6731	Glarea lozoyensis 74030	fungi
Pennycress_contig_22224_AC_8.14,	2	7.74799e-48	81	92	67	110.153	ABG77985	aconitate hydratase [Glossina morsitans morsitans]	aconitate hydratase	Glossina morsitans morsitans	insect
Pennycress_contig_12757_AC_134.31,	2	3.1177e-05	70	81	23	36.1946	XP_003516356	PREDICTED: uncharacterized protein LOC100783583 [Glycine max]	PREDICTED: uncharacterized protein LOC100783583	Glycine max	plant
Pennycress_contig_21404_AC_249.52,	2	7.05129e-08	54	60	70	50.447	AAO73527	gag-pol polyprotein [Glycine max]	gag-pol polyprotein	Glycine max	plant
Pennycress_contig_26090_AC_17.55,	1	1.30446e-47	58	72	138	173.326	XP_003540892	PREDICTED: uncharacterized protein LOC100793937 [Glycine max]	PREDICTED: uncharacterized protein LOC100793937	Glycine max	plant
Pennycress_contig_31327_AC_14.35,	2	1.9513e-55	71	85	131	171.4	XP_003551121	PREDICTED: uncharacterized protein LOC100795614 [Glycine max]	PREDICTED: uncharacterized protein LOC100795614	Glycine max	plant
Pennycress_contig_26265_AC_15.40,	2	2.72306e-21	90	99	84	83.1889	ABD98763	vacuolar ATPase G subunit-like protein [Graphocephala atropunctata]	vacuolar ATPase G subunit-like protein	Graphocephala atropunctata	insect
Pennycress_contig_28845_AC_23.74,	4	0.00049734	35	45	103	48.1358	EFN77165	Peritrophin-1 [Harpegnathos saltator]	Peritrophin-1	Harpegnathos saltator	insect
Pennycress_contig_32327_AC_6.44,	2	2.84361e-09	32	64	93	55.4546	EFN81249	Apolipophorins [Harpegnathos saltator]	Apolipophorins	Harpegnathos saltator	insect
Pennycress_contig_26884_AC_11.84,	1	9.15952e-17	43	59	96	84.7297	EFN81249	Apolipophorins [Harpegnathos saltator]	Apolipophorins	Harpegnathos saltator	insect
Pennycress_contig_12862_AC_133.01,	1	8.99713e-21	48	63	99	95.1301	EFN78516	Endocuticle structural glycoprotein SgAbd-1 [Harpegnathos saltator]	Endocuticle structural glycoprotein SgAbd-1	Harpegnathos saltator	insect
Pennycress_contig_32826_AC_6.08,	2	2.82991e-33	58	76	83	102.449	EFN80992	Protein yellow [Harpegnathos saltator]	Protein yellow	Harpegnathos saltator	insect
Pennycress_contig_28140_AC_13.45,	1	2.23816e-39	59	71	147	150.214	EFN87563	Translocon-associated protein subunit alpha [Harpegnathos saltator]	Translocon-associated protein subunit alpha	Harpegnathos saltator	insect
Pennycress_contig_22292_AC_10.28,	5	0.000830292	57	63	78	45.8246	ZP_15002646	hypothetical protein HPHPP62_0576 [Helicobacter pylori Hp P-62] >gi|393154856|gb|EJC55136.1| hypothetical protein HPHPP62_0576 [Helicobacter pylori Hp P-62]	hypothetical protein HPHPP62_0576	Helicobacter pylori Hp P-62	bacteria
Pennycress_contig_20104_AC_6.54,	3	1.39232e-14	66	70	50	71.2478	ADH16761	microsomal glutathione transferase [Heliothis virescens]	microsomal glutathione transferase	Heliothis virescens	insect
Pennycress_contig_20415_AC_9.44,	1	5.57583e-66	96	96	115	209.534	BAA82105	anti-Entamoeba histolytica immunoglobulin kappa light chain [Homo sapiens]	anti-Entamoeba histolytica immunoglobulin kappa light chain	Homo sapiens	animal
Pennycress_contig_32972_AC_11.52,	2	4.71166e-66	100	100	82	169.859	BAK05473	predicted protein [Hordeum vulgare subsp. vulgare]	predicted protein	Hordeum vulgare subsp. vulgare	plant
Pennycress_contig_27392_AC_21.22,	1	1.03316e-84	100	100	159	259.225	BAK08233	predicted protein [Hordeum vulgare subsp. vulgare]	predicted protein	Hordeum vulgare subsp. vulgare	plant
Pennycress_contig_32750_AC_9.55,	1	1.6405e-85	99	99	127	258.84	AGE15559	nucleocapsid protein, partial [Influenza A virus (A/American black duck/Newfoundland/1181/2009(H5N4))]	nucleocapsid protein, partial	Influenza A virus (A/American black duck/Newfoundland/1181/2009(H5N4))	virus
Pennycress_contig_30464_AC_54.88,	1	3.11189e-67	95	98	106	210.69	BAG16721	neuraminidase [Influenza A virus (A/duck/Hokkaido/W95/2006(H10N8))]	neuraminidase	Influenza A virus (A/duck/Hokkaido/W95/2006(H10N8))	virus
Pennycress_contig_9131_AC_46.11,	1	0	100	100	285	599.356	BAG16717	polymerase basic protein 1 [Influenza A virus (A/duck/Hokkaido/W95/2006(H10N8))]	polymerase basic protein 1	Influenza A virus (A/duck/Hokkaido/W95/2006(H10N8))	virus
Pennycress_contig_25149_AC_8.08,	3	6.31033e-75	98	100	220	221.09	AFX81872	nucleocapsid protein [Influenza A virus (A/long-tailed duck/Wisconsin/10OS3912/2010(H14N6))]	nucleocapsid protein	Influenza A virus (A/long-tailed duck/Wisconsin/10OS3912/2010(H14N6))	virus
Pennycress_contig_19571_AC_16.18,	3	9.72264e-106	100	100	128	226.098	AAT65464	nonstructural protein, partial [Influenza A virus (A/mallard/Alberta/199/1999(H3N6))]	nonstructural protein, partial	Influenza A virus (A/mallard/Alberta/199/1999(H3N6))	virus
Pennycress_contig_31135_AC_5.88,	2	3.12896e-61	98	98	76	145.591	AFX84159	hemagglutinin [Influenza A virus (A/mallard/Alberta/413/2009(mixed))]	hemagglutinin	Influenza A virus (A/mallard/Alberta/413/2009(mixed))	virus
Pennycress_contig_26332_AC_18.37,	1	7.30513e-61	99	99	95	194.126	AFX84063	polymerase PA, partial [Influenza A virus (A/mallard/Alberta/608/1986(H6))]	polymerase PA, partial	Influenza A virus (A/mallard/Alberta/608/1986(H6))	virus
Pennycress_contig_25829_AC_24.27,	1	1.67017e-162	100	100	234	462.996	AGG12465	hemagglutinin, partial [Influenza A Virus (A/mallard/Czech Republic/15902-4K/2009(H6))] >gi|452816076|gb|AGG12505.1| hemagglutinin, partial [Influenza A Virus (A/mallard/Czech Republic/15902-18T/2009(H6))] >gi|452816089|gb|AGG12512.1| hemagglutinin, partial [Influenza A Virus (A/mallard/Czech Republic/15902-23K/2009(H6N2))]	hemagglutinin, partial	Influenza A Virus (A/mallard/Czech Republic/15902-4K/2009(H6))	virus
Pennycress_contig_24523_AC_61.94,	1	1.6235e-180	95	97	256	510.375	BAA01449	matrix protein [Influenza A virus (A/WSN(H1N1))]	matrix protein	Influenza A virus (A/WSN(H1N1))	virus
Pennycress_contig_22439_AC_142.16,	1	6.86997e-29	63	80	85	117.472	XP_001878943	NlpC/P60-like cell-wall peptidase [Laccaria bicolor S238N-H82] >gi|164646247|gb|EDR10493.1| NlpC/P60-like cell-wall peptidase [Laccaria bicolor S238N-H82]	NlpC/P60-like cell-wall peptidase	Laccaria bicolor S238N-H82	fungi
Pennycress_contig_23902_AC_130.29,	2	1.77823e-40	70	76	88	102.064	ZP_04645459	pG1 protein [Lactobacillus jensenii 269-3] >gi|238832245|gb|EEQ24559.1| pG1 protein [Lactobacillus jensenii 269-3]	pG1 protein	Lactobacillus jensenii 269-3	bacteria
Pennycress_contig_30370_AC_10.34,	2	3.94529e-12	61	72	45	51.2174	ADK55065	luciferin regenerating enzyme [Lampyris turkestanicus]	luciferin regenerating enzyme	Lampyris turkestanicus	insect
Pennycress_contig_33291_AC_7.38,	1	8.47873e-11	56	60	65	63.5438	ZP_05901904	hypothetical protein GCWU000323_01826 [Leptotrichia hofstadii F0254] >gi|260891658|ref|ZP_05902921.1| hypothetical protein GCWU000323_02875 [Leptotrichia hofstadii F0254] >gi|260858606|gb|EEX73106.1| hypothetical protein GCWU000323_02875 [Leptotrichia hofstadii F0254] >gi|260859625|gb|EEX74125.1| hypothetical protein GCWU000323_01826 [Leptotrichia hofstadii F0254]	hypothetical protein GCWU000323_01826	Leptotrichia hofstadii F0254	bacteria
Pennycress_contig_29000_AC_9.68,	1	6.24299e-11	76	92	38	67.3958	ACS75351	endoplasmin [Locusta migratoria]	endoplasmin	Locusta migratoria	insect
Pennycress_contig_29532_AC_10.09,	1	7.45663e-14	45	64	69	73.1738	ADP65804	hypothetical protein [Locusta migratoria]	hypothetical protein	Locusta migratoria	insect
Pennycress_contig_18621_AC_113.51,	2	1.53564e-31	80	88	196	128.642	CAJ30045	conserved hypothetical protein [Magnetospirillum gryphiswaldense MSR-1]	conserved hypothetical protein	Magnetospirillum gryphiswaldense MSR-1	bacteria
Pennycress_contig_26373_AC_34.25,	1	1.87914e-32	39	55	160	127.102	EKD15650	hypothetical protein MBM_06278 [Marssonina brunnea f. sp. 'multigermtubi' MB_m1]	hypothetical protein MBM_06278	Marssonina brunnea f. sp. 'multigermtubi' MB_m1	fungi
Pennycress_contig_33603_AC_10.06,	1	0.001807	56	56	45	42.743	XP_003593499	hypothetical protein MTR_2g012840 [Medicago truncatula] >gi|355482547|gb|AES63750.1| hypothetical protein MTR_2g012840 [Medicago truncatula]	hypothetical protein MTR_2g012840	Medicago truncatula	plant
Pennycress_contig_22751_AC_14.22,	1	1.93915e-05	77	84	31	52.7582	XP_003603755	hypothetical protein MTR_3g113860 [Medicago truncatula] >gi|355492803|gb|AES74006.1| hypothetical protein MTR_3g113860 [Medicago truncatula]	hypothetical protein MTR_3g113860	Medicago truncatula	plant
Pennycress_contig_31014_AC_23.32,	1	6.02187e-06	70	83	30	49.6766	XP_003597794	hypothetical protein MTR_2g102410 [Medicago truncatula] >gi|355486842|gb|AES68045.1| hypothetical protein MTR_2g102410 [Medicago truncatula]	hypothetical protein MTR_2g102410	Medicago truncatula	plant
Pennycress_contig_8526_AC_508.50,	5	2.88368e-08	92	100	49	60.077	XP_003620615	hypothetical protein MTR_6g087780 [Medicago truncatula] >gi|355495630|gb|AES76833.1| hypothetical protein MTR_6g087780 [Medicago truncatula]	hypothetical protein MTR_6g087780	Medicago truncatula	plant
Pennycress_contig_24217_AC_65.68,	2	2.40668e-21	95	98	52	100.908	XP_003588347	NADH-ubiquinone oxidoreductase chain [Medicago truncatula] >gi|355477395|gb|AES58598.1| NADH-ubiquinone oxidoreductase chain [Medicago truncatula]	NADH-ubiquinone oxidoreductase chain	Medicago truncatula	plant
Pennycress_contig_28105_AC_61.11,	1	2.17215e-31	70	70	72	126.716	XP_003591561	hypothetical protein MTR_1g088810 [Medicago truncatula] >gi|355480609|gb|AES61812.1| hypothetical protein MTR_1g088810 [Medicago truncatula]	hypothetical protein MTR_1g088810	Medicago truncatula	plant
Pennycress_contig_2178_AC_20.49,	1	1.02124e-45	54	59	152	168.703	XP_003604156	Cell wall-associated hydrolase [Medicago truncatula] >gi|355505211|gb|AES86353.1| Cell wall-associated hydrolase [Medicago truncatula]	Cell wall-associated hydrolase	Medicago truncatula	plant
Pennycress_contig_24431_AC_27.64,	7	1.34317e-53	87	90	50	62.3882	XP_003610227	Ycf68 [Medicago truncatula] >gi|355511282|gb|AES92424.1| Ycf68 [Medicago truncatula]	Ycf68	Medicago truncatula	plant
Pennycress_contig_7186_AC_120.38,	3	3.08087e-54	79	81	97	139.813	XP_003588284	hypothetical protein MTR_1g005250 [Medicago truncatula] >gi|355477332|gb|AES58535.1| hypothetical protein MTR_1g005250 [Medicago truncatula]	hypothetical protein MTR_1g005250	Medicago truncatula	plant
Pennycress_contig_26009_AC_20.17,	1	5.11778e-09	76	84	47	63.929	XP_003708451	PREDICTED: uncharacterized protein LOC100880549 [Megachile rotundata]	PREDICTED: uncharacterized protein LOC100880549	Megachile rotundata	insect
Pennycress_contig_30088_AC_26.08,	1	1.36037e-10	43	61	67	62.3882	XP_003701111	PREDICTED: cytochrome c oxidase subunit 7C, mitochondrial-like [Megachile rotundata]	PREDICTED: cytochrome c oxidase subunit 7C, mitochondrial-like	Megachile rotundata	insect
Pennycress_contig_11887_AC_10.64,	1	1.51721e-16	43	62	95	86.6557	XP_003706536	PREDICTED: apolipophorins-like [Megachile rotundata]	PREDICTED: apolipophorins-like	Megachile rotundata	insect
Pennycress_contig_11886_AC_6.93,	3	1.98577e-20	52	69	86	65.0846	XP_003706536	PREDICTED: apolipophorins-like [Megachile rotundata]	PREDICTED: apolipophorins-like	Megachile rotundata	insect
Pennycress_contig_10256_AC_36.22,	1	6.71195e-162	90	95	284	469.929	XP_003704244	PREDICTED: tropomyosin-1-like [Megachile rotundata]	PREDICTED: tropomyosin-1-like	Megachile rotundata	insect
Pennycress_contig_9782_AC_13.04,	6	5.41952e-171	86	92	165	212.231	XP_003701770	PREDICTED: paramyosin, long form-like [Megachile rotundata]	PREDICTED: paramyosin, long form-like	Megachile rotundata	insect
Pennycress_contig_15840_AC_79.57,	1	1.32164e-72	89	92	152	228.409	ZP_23995085	Hypothetical protein MmSR116_4659 [Methylobacterium mesophilicum SR1.6/6] >gi|473433374|gb|EMS40254.1| Hypothetical protein MmSR116_4659 [Methylobacterium mesophilicum SR1.6/6]	Hypothetical protein MmSR116_4659	Methylobacterium mesophilicum SR1.6/6	bacteria
Pennycress_contig_28654_AC_10.94,	1	0.00760407	26	45	109	43.5134	YP_007642663	hypothetical protein A11S_1230 [Micavibrio aeruginosavorus EPB] >gi|469928078|gb|AGH98043.1| hypothetical protein A11S_1230 [Micavibrio aeruginosavorus EPB]	hypothetical protein A11S_1230	Micavibrio aeruginosavorus EPB	bacteria
Pennycress_contig_32134_AC_11.32,	4	0.00537318	50	67	43	44.2838	ZP_12689061	hypothetical protein MycrhDRAFT_4583 [Mycobacterium rhodesiae JS60] >gi|353188599|gb|EHB54120.1| hypothetical protein MycrhDRAFT_4583 [Mycobacterium rhodesiae JS60]	hypothetical protein MycrhDRAFT_4583	Mycobacterium rhodesiae JS60	bacteria
Pennycress_contig_19486_AC_34.45,	1	4.55947e-13	29	48	207	77.0258	XP_003424265	PREDICTED: hypothetical protein LOC100679065 [Nasonia vitripennis]	PREDICTED: hypothetical protein LOC100679065	Nasonia vitripennis	insect
Pennycress_contig_32172_AC_8.56,	1	7.64779e-20	62	78	74	92.0485	XP_003425120	PREDICTED: electron transfer flavoprotein subunit alpha, mitochondrial-like isoform 1 [Nasonia vitripennis] >gi|345484774|ref|XP_003425121.1| PREDICTED: electron transfer flavoprotein subunit alpha, mitochondrial-like isoform 2 [Nasonia vitripennis]	PREDICTED: electron transfer flavoprotein subunit alpha, mitochondrial-like isoform 1	Nasonia vitripennis	insect
Pennycress_contig_24435_AC_16.31,	1	9.88875e-22	51	65	99	99.7525	NP_001166266	cuticular protein RR-1 family member 22 precursor [Nasonia vitripennis]	cuticular protein RR-1 family member 22 precursor	Nasonia vitripennis	insect
Pennycress_contig_24907_AC_18.26,	1	5.29548e-28	51	69	91	108.997	NP_001165821	ATP synthase subunit g, mitochondrial [Nasonia vitripennis]	ATP synthase subunit g, mitochondrial	Nasonia vitripennis	insect
Pennycress_contig_14080_AC_7.70,	1	6.78005e-35	60	74	108	129.798	XP_001603255	PREDICTED: B-cell receptor-associated protein 31-like isoform 1 [Nasonia vitripennis]	PREDICTED: B-cell receptor-associated protein 31-like isoform 1	Nasonia vitripennis	insect
Pennycress_contig_29210_AC_11.44,	1	6.31303e-35	42	60	163	136.346	XP_001600583	PREDICTED: pancreatic lipase-related protein 1-like [Nasonia vitripennis]	PREDICTED: pancreatic lipase-related protein 1-like	Nasonia vitripennis	insect
Pennycress_contig_22767_AC_39.29,	1	1.77619e-55	41	58	270	196.052	XP_001605911	PREDICTED: pancreatic lipase-related protein 2-like [Nasonia vitripennis]	PREDICTED: pancreatic lipase-related protein 2-like	Nasonia vitripennis	insect
Pennycress_contig_19554_AC_114.62,	1	3.987e-62	46	60	254	209.534	NP_001166084	serine protease 49 precursor [Nasonia vitripennis]	serine protease 49 precursor	Nasonia vitripennis	insect
Pennycress_contig_31198_AC_8.22,	2	1.39104e-141	80	89	286	421.394	XP_001607735	PREDICTED: non-specific lipid-transfer protein-like [Nasonia vitripennis]	PREDICTED: non-specific lipid-transfer protein-like	Nasonia vitripennis	insect
Pennycress_contig_25839_AC_13.80,	2	0.000277177	26	46	78	46.9802	XP_001620169	hypothetical protein NEMVEDRAFT_v1g5212 [Nematostella vectensis] >gi|156204699|gb|EDO28069.1| predicted protein [Nematostella vectensis]	hypothetical protein NEMVEDRAFT_v1g5212	Nematostella vectensis	animal
Pennycress_contig_31260_AC_10.10,	17	3.20798e-06	43	81	47	51.2174	XP_001637020	predicted protein [Nematostella vectensis] >gi|156224129|gb|EDO44957.1| predicted protein [Nematostella vectensis]	predicted protein	Nematostella vectensis	animal
Pennycress_contig_26707_AC_19.45,	1	4.57726e-12	91	94	35	70.0922	YP_173424	hypothetical protein NitaMp082 [Nicotiana tabacum] >gi|56806588|dbj|BAD83489.1| hypothetical protein (mitochondrion) [Nicotiana tabacum]	hypothetical protein NitaMp082	Nicotiana tabacum	plant
Pennycress_contig_28844_AC_19.57,	2	2.20209e-32	68	79	87	110.538	AFJ75810	glutathione s-transferase M1 [Nilaparvata lugens]	glutathione s-transferase M1	Nilaparvata lugens	insect
Pennycress_contig_31258_AC_19.55,	1	1.20257e-14	48	68	96	76.2554	XP_004268263	PREDICTED: cytochrome b-c1 complex subunit 7-like [Orcinus orca]	PREDICTED: cytochrome b-c1 complex subunit 7-like	Orcinus orca	insect
Pennycress_contig_32423_AC_15.06,	9	1.20434e-07	36	69	87	59.3066	XP_001513874	PREDICTED: hypothetical protein LOC100083296 [Ornithorhynchus anatinus]	PREDICTED: hypothetical protein LOC100083296	Ornithorhynchus anatinus	insect
Pennycress_contig_21201_AC_112.91,	1	0.000393536	88	88	24	48.521	YP_052806	hypothetical protein OrniCp080 [Oryza nivara] >gi|50234049|ref|YP_052826.1| hypothetical protein OrniCp100 [Oryza nivara] >gi|82517|pir||JQ0280 hypothetical 12K protein (trnA intron) - rice chloroplast >gi|49615053|dbj|BAD26836.1| unnamed protein product [Oryza nivara] >gi|49615073|dbj|BAD26856.1| unnamed protein product [Oryza nivara]	hypothetical protein OrniCp080	Oryza nivara	plant
Pennycress_contig_31108_AC_21.72,	2	0.00594774	58	83	35	38.5058	EEC70236	hypothetical protein OsI_01010 [Oryza sativa Indica Group]	hypothetical protein OsI_01010	Oryza sativa Indica Group	plant
Pennycress_contig_33333_AC_7.88,	1	0.000992408	56	70	43	44.669	XP_004075494	PREDICTED: B-cell receptor-associated protein 29-like isoform 2 [Oryzias latipes]	PREDICTED: B-cell receptor-associated protein 29-like isoform 2	Oryzias latipes	insect
Pennycress_contig_23042_AC_34.30,	1	1.54885e-106	51	66	313	325.479	YP_003868989	endoglucanase [Paenibacillus polymyxa E681] >gi|305856663|gb|ADM68451.1| Endoglucanase [Paenibacillus polymyxa E681]	endoglucanase	Paenibacillus polymyxa E681	bacteria
Pennycress_contig_28627_AC_24.31,	1	0.00133537	28	44	130	45.8246	BAM19353	bilin binding protein 4 [Papilio polytes]	bilin binding protein 4	Papilio polytes	insect
Pennycress_contig_31988_AC_13.16,	1	1.71883e-06	66	76	74	54.6842	BAM19085	vasa intronic gene [Papilio polytes]	vasa intronic gene	Papilio polytes	insect
Pennycress_contig_28604_AC_6.79,	1	1.21334e-05	96	96	24	51.6026	BAE66650	GTP cyclohydrolase I isoform A [Papilio xuthus]	GTP cyclohydrolase I isoform A	Papilio xuthus	insect
Pennycress_contig_24582_AC_10.49,	1	8.1714e-08	77	77	39	55.8398	BAM17963	fau protein [Papilio xuthus]	fau protein	Papilio xuthus	insect
Pennycress_contig_28529_AC_17.35,	1	2.21011e-23	55	69	88	103.99	BAM17796	cuticular protein PxutCPR18 [Papilio xuthus]	cuticular protein PxutCPR18	Papilio xuthus	insect
Pennycress_contig_25970_AC_26.34,	1	3.98238e-36	48	63	146	135.191	BAM18032	cytochrome c oxidase subunit iv [Papilio xuthus]	cytochrome c oxidase subunit iv	Papilio xuthus	insect
Pennycress_contig_26839_AC_13.01,	2	2.22869e-61	86	96	107	136.346	BAM17768	paramyosin [Papilio xuthus]	paramyosin	Papilio xuthus	insect
Pennycress_contig_14739_AC_19.52,	1	0.0318254	33	50	60	41.2022	ZP_17322385	hypothetical protein HMPREF1060_00057 [Parabacteroides merdae CL03T12C32] >gi|409224287|gb|EKN17220.1| hypothetical protein HMPREF1060_00057 [Parabacteroides merdae CL03T12C32]	hypothetical protein HMPREF1060_00057	Parabacteroides merdae CL03T12C32	bacteria
Pennycress_contig_33711_AC_11.27,	1	0.0218369	53	74	34	41.2022	XP_002426876	conserved hypothetical protein [Pediculus humanus corporis] >gi|212511105|gb|EEB14138.1| conserved hypothetical protein [Pediculus humanus corporis]	conserved hypothetical protein	Pediculus humanus corporis	insect
Pennycress_contig_28054_AC_11.94,	1	7.75005e-30	66	83	82	119.783	XP_002423503	mandelate racemase, putative [Pediculus humanus corporis] >gi|212506607|gb|EEB10765.1| mandelate racemase, putative [Pediculus humanus corporis]	mandelate racemase, putative	Pediculus humanus corporis	insect
Pennycress_contig_22212_AC_6.75,	1	5.13385e-30	46	63	117	116.316	XP_002426937	Epididymal secretory protein E1 precursor, putative [Pediculus humanus corporis] >gi|212511166|gb|EEB14199.1| Epididymal secretory protein E1 precursor, putative [Pediculus humanus corporis]	Epididymal secretory protein E1 precursor, putative	Pediculus humanus corporis	insect
Pennycress_contig_27201_AC_33.32,	1	9.68933e-52	68	82	113	174.866	XP_002423523	Ornithine decarboxylase antizyme, putative [Pediculus humanus corporis] >gi|212506637|gb|EEB10785.1| Ornithine decarboxylase antizyme, putative [Pediculus humanus corporis]	Ornithine decarboxylase antizyme, putative	Pediculus humanus corporis	insect
Pennycress_contig_32160_AC_21.81,	1	1.52701e-53	58	75	137	180.259	XP_002431794	translocon-associated protein subunit delta precursor, putative [Pediculus humanus corporis] >gi|212517119|gb|EEB19056.1| translocon-associated protein subunit delta precursor, putative [Pediculus humanus corporis]	translocon-associated protein subunit delta precursor, putative	Pediculus humanus corporis	insect
Pennycress_contig_26840_AC_10.30,	1	1.50917e-64	61	74	190	223.402	XP_002432355	paramyosin, long form, putative [Pediculus humanus corporis] >gi|212517778|gb|EEB19617.1| paramyosin, long form, putative [Pediculus humanus corporis]	paramyosin, long form, putative	Pediculus humanus corporis	insect
Pennycress_contig_32542_AC_34.75,	1	5.2367e-34	66	83	115	129.798	AAX33735	MPA13 allergen [Periplaneta americana]	MPA13 allergen	Periplaneta americana	insect
Pennycress_contig_15849_AC_60.44,	1	1.26619e-134	81	91	315	402.905	Q9XZ71	RecName: Full=Troponin T; Short=TnT >gi|4928474|gb|AAD33603.1|AF133520_1 troponin T [Periplaneta americana]	RecName: Full=Troponin T; Short=TnT >gi|4928474|gb|AAD33603.1|AF133520_1 troponin T	Periplaneta americana	insect
Pennycress_contig_10582_AC_38.56,	1	1.16795e-146	93	97	283	429.869	AAD19606	tropomyosin [Periplaneta americana]	tropomyosin	Periplaneta americana	insect
Pennycress_contig_28368_AC_54.29,	1	1.70324e-16	48	69	88	83.5741	CAM84196	hexamerin 1 [Perla marginata]	hexamerin 1	Perla marginata	insect
Pennycress_contig_22333_AC_108.91,	2	3.22051e-21	51	74	74	80.4925	CAM84196	hexamerin 1 [Perla marginata]	hexamerin 1	Perla marginata	insect
Pennycress_contig_21368_AC_218.90,	1	5.03478e-28	46	66	130	117.472	CAM84196	hexamerin 1 [Perla marginata]	hexamerin 1	Perla marginata	insect
Pennycress_contig_20244_AC_288.08,	1	2.67718e-35	52	65	137	136.346	CAM84199	hexamerin 4 [Perla marginata]	hexamerin 4	Perla marginata	insect
Pennycress_contig_8733_AC_441.44,	1	3.17261e-164	42	61	655	502.671	CAM84196	hexamerin 1 [Perla marginata]	hexamerin 1	Perla marginata	insect
Pennycress_contig_8206_AC_333.58,	1	3.97844e-169	42	62	664	516.153	CAM84196	hexamerin 1 [Perla marginata]	hexamerin 1	Perla marginata	insect
Pennycress_contig_14105_AC_37.11,	1	1.08253e-170	41	60	674	525.398	CAM84196	hexamerin 1 [Perla marginata]	hexamerin 1	Perla marginata	insect
Pennycress_contig_22313_AC_28.76,	2	1.75495e-37	53	65	131	110.923	ABM92426	ferritin LCH [Pieris rapae]	ferritin LCH	Pieris rapae	insect
Pennycress_contig_5292_AC_117.56,	1	0	89	95	344	628.632	ADC29631	arginine kinase-like protein [Plutella xylostella] >gi|308390279|gb|ADO32583.1| arginine kinase [Plutella xylostella]	arginine kinase-like protein	Plutella xylostella	insect
[truncated: 76 more rows]
