# Supplementary material for: De novo assembly of the pennycress (Thlaspi arvense) transcriptome provides tools for the development of a winter cover crop and biodiesel feedstock
Source: Plant J. 2013 Jun 20;75(6):1028–38. doi: 10.1111/tpj.12267 (PMC3824206; doi:10.1111/tpj.12267)
Supplement: Supplementary file 7 [file tpj0075-1028-SD7.xlsx]

## Sheet: Capsella rubella
Supporting Table S4 – tBLASTn results of five global BLAST comparisons of five Brassicaceae species to the pennycress transcriptome assembly
Contains top tBLASTn result for Arabidopsis thaliana, Arabidopsis lyrata, Brassica rapa, Capsella rubella, and Thellungiella halophila compared to the pennycress transcriptome assembly.
Query	Number of hits	Lowest E-value	Accession (E-value)	Greatest identity %	Greatest positive %	Greatest hit length	Greatest bit score
Carubv10007931m	1	0	Pennycress_contig_10888_AC_188.41	69	80	1824	850.244
Carubv10007932m	1	0	Pennycress_contig_4147_AC_720.28	75	85	2238	1175.61
Carubv10007933m	1	0	Pennycress_contig_4147_AC_720.28	77	86	1986	1063.93
Carubv10007934m	1	0	Pennycress_contig_4147_AC_720.28	78	87	1611	872.494
Carubv10016546m	1	1.30566e-142	Pennycress_contig_21633_AC_137.78	83	90	846	456.868
Carubv10016547m	1	3.67777e-27	DNAP649595_contig_21566_AC_18.43	43	56	432	114.292
Carubv10019081m	1	0	Pennycress_contig_9031_AC_117.39	87	93	1491	900.622
Carubv10018065m	1	1.29382e-108	Pennycress_contig_4607_AC_2347.73	90	92	600	354.011
Carubv10018105m	4	4.76212e-88	Pennycress_contig_4607_AC_2347.73	95	100	456	289.358
Carubv10016649m	1	0	Pennycress_contig_907_AC_429.89	82	89	2859	1568.56
Carubv10018128m	1	1.47033e-97	Pennycress_contig_6337_AC_2781.18	85	94	504	320.005
Carubv10017245m	1	0	Pennycress_contig_9673_AC_371.48	73	84	1347	707.923
Carubv10018125m	1	3.88983e-91	Pennycress_contig_21123_AC_87.74	82	89	513	301.953
Carubv10019029m	2	1.14754e-51	Pennycress_contig_31598_AC_9.21	69	76	510	191.539
Carubv10018758m	1	7.24254e-67	Pennycress_contig_23255_AC_62.28	79	86	423	225.545
Carubv10019084m	1	1.08645e-08	DNAP649595_contig_16216_AC_505.68	27	42	396	56.3558
Carubv10017577m	1	0	Pennycress_contig_7973_AC_740.40	99	99	1026	707.503
Carubv10019268m	1	2.76258e-44	Pennycress_contig_29821_AC_68.76	78	88	300	160.892
Carubv10016951m	1	0	Pennycress_contig_21301_AC_64.01	86	90	1644	797.765
Carubv10017824m	1	1.3067e-162	Pennycress_contig_4396_AC_276.33	91	95	819	521.941
Carubv10017765m	1	1.30021e-134	Pennycress_contig_9957_AC_29.17	79	85	888	432.938
Carubv10017254m	1	0	Pennycress_contig_12627_AC_116.30	87	92	1353	710.022
Carubv10018297m	1	8.54206e-64	Pennycress_contig_12460_AC_69.31	98	100	309	214.63
Carubv10018078m	1	3.90021e-105	Pennycress_contig_19239_AC_302.80	92	95	552	343.096
Carubv10017415m	1	0	Pennycress_contig_16521_AC_59.23	91	95	1176	766.279
Carubv10019424m	1	9.62976e-145	Pennycress_contig_1434_AC_798.66	69	80	984	469.463
Carubv10018284m	1	3.22301e-34	DNAP649595_contig_29241_AC_21.63	62	69	342	130.245
Carubv10018498m	1	4.08854e-37	DNAP649595_contig_8891_AC_153.93	54	62	414	144.939
Carubv10017934m	1	6.92538e-151	Pennycress_contig_8224_AC_1503.70	94	98	732	474.501
Carubv10019223m	1	5.05944e-135	Pennycress_contig_23487_AC_42.15	64	73	1074	441.755
Carubv10019450m	1	7.88806e-44	DNAP649595_contig_11118_AC_370.09	34	46	1080	173.067
Carubv10016613m	1	0	Pennycress_contig_2984_AC_387.73	91	96	3228	1981.25
Carubv10017097m	1	0	Pennycress_contig_4592_AC_1211.11	81	86	1443	721.357
Carubv10017092m	1	0	Pennycress_contig_4592_AC_1211.11	81	86	1443	721.357
Carubv10019198m	1	0	Pennycress_contig_9618_AC_415.14	90	95	1362	836.389
Carubv10018467m	1	1.69773e-08	DNAP649595_contig_27469_AC_15.43	33	45	396	54.6765
Carubv10018494m	1	2.63843e-34	DNAP649595_contig_8631_AC_44.30	34	49	744	141.16
Carubv10018036m	1	2.96315e-119	Pennycress_contig_886_AC_223.67	89	93	633	384.239
Carubv10019094m	1	9.10739e-74	Pennycress_contig_19957_AC_380.08	81	85	441	249.055
Carubv10016685m	1	0	Pennycress_contig_12393_AC_156.60	92	96	2532	1516.08
Carubv10018675m	0		not available
Carubv10019386m	1	4.23977e-22	DNAP649595_contig_10489_AC_252.71	36	45	486	100.018
Carubv10017982m	1	1.04012e-105	Pennycress_contig_10287_AC_272.87	91	96	594	347.714
Carubv10019438m	1	0	Pennycress_contig_3597_AC_429.73	88	91	1542	925.392
Carubv10018615m	1	2.31345e-166	DNAP649595_contig_19864_AC_142.06	58	69	1479	553.848
Carubv10017847m	1	3.25338e-137	Pennycress_contig_11877_AC_423.96	82	89	801	439.236
Carubv10018023m	1	1.2834e-126	Pennycress_contig_9750_AC_307.44	93	96	633	406.489
Carubv10019432m	1	3.34025e-101	DNAP649595_contig_21478_AC_39.07	51	61	1161	351.072
Carubv10019290m	1	1.82212e-19	Pennycress_contig_14714_AC_80.73	68	78	204	87.8427
Carubv10017715m	1	7.33335e-118	Pennycress_contig_3552_AC_440.91	85	88	873	398.932
Carubv10017748m	1	8.15647e-113	Pennycress_contig_3552_AC_440.91	84	87	873	382.979
Carubv10017604m	1	1.01656e-172	Pennycress_contig_16725_AC_489.27	81	89	960	543.772
Carubv10018053m	1	1.46292e-86	Pennycress_contig_5924_AC_2129.07	86	93	540	291.038
Carubv10018052m	1	1.46292e-86	Pennycress_contig_5924_AC_2129.07	86	93	540	291.038
Carubv10016736m	1	0	Pennycress_contig_16645_AC_117.59	64	75	2136	885.509
Carubv10017020m	1	5.32408e-169	Pennycress_contig_16645_AC_117.59	62	72	1488	566.022
Carubv10017018m	1	5.32408e-169	Pennycress_contig_16645_AC_117.59	62	72	1488	566.022
Carubv10016762m	7	0	Pennycress_contig_21779_AC_15.53	89	97	483	310.35
Carubv10016967m	1	0	Pennycress_contig_11845_AC_391.80	74	82	1332	637.812
Carubv10017961m	1	5.56903e-111	Pennycress_contig_7952_AC_26.29	89	90	600	356.53
Carubv10019283m	1	1.73854e-98	DNAP649595_contig_14302_AC_54.16	47	59	1116	346.035
Carubv10017014m	1	0	Pennycress_contig_9667_AC_231.66	90	95	1593	961.917
Carubv10017923m	1	3.56264e-137	Pennycress_contig_23305_AC_304.16	85	93	738	439.236
Carubv10018029m	1	1.61387e-112	Pennycress_contig_23305_AC_304.16	84	93	627	368.285
Carubv10019472m	1	3.06602	DNAP649595_contig_18512_AC_190.38	40	60	120	29.0673
Carubv10019197m	1	5.21809e-63	DNAP649595_contig_1691_AC_885.28	34	47	1626	236.46
Carubv10018857m	1	0	Pennycress_contig_8315_AC_34.82	80	85	1656	851.083
Carubv10018965m	1	2.07612e-162	Pennycress_contig_8828_AC_473.59	90	94	849	509.346
Carubv10019024m	1	4.52201e-85	DNAP649595_contig_9401_AC_825.87	57	68	714	292.717
Carubv10018487m	1	0	Pennycress_contig_12737_AC_450.64	91	95	1017	636.133
Carubv10017100m	1	0	Pennycress_contig_7466_AC_109.88	84	89	1434	760.401
Carubv10017259m	1	0	Pennycress_contig_7466_AC_109.88	80	86	1284	679.375
Carubv10019557m	1	4.33492e-159	Pennycress_contig_10913_AC_668.06	74	79	1008	510.606
Carubv10018386m	1	2.58218e-150	Pennycress_contig_15260_AC_313.46	66	75	1065	491.294
Carubv10016969m	1	0	Pennycress_contig_16956_AC_56.40	82	88	1680	918.675
Carubv10017920m	1	1.74716e-58	DNAP649595_contig_6977_AC_604.72	55	64	690	215.049
Carubv10018832m	1	3.7001e-65	Pennycress_contig_22959_AC_243.16	62	73	558	231.003
Carubv10018271m	1	4.50179e-67	Pennycress_contig_5795_AC_2063.51	93	98	345	224.705
Carubv10016766m	2	2.04653e-83	DNAP649595_contig_14771_AC_80.12	32	51	1557	304.892
Carubv10016765m	2	2.04653e-83	DNAP649595_contig_14771_AC_80.12	32	51	1557	304.892
Carubv10018900m	2	3.13915e-163	Pennycress_contig_16692_AC_201.49	71	81	831	400.612
Carubv10016703m	1	0	Pennycress_contig_1065_AC_365.27	79	86	2409	1276.37
Carubv10019137m	1	0	Pennycress_contig_397_AC_307.36	92	96	1041	635.293
Carubv10016805m	1	0	Pennycress_contig_17627_AC_82.17	93	96	1974	1282.66
Carubv10018392m	1	1.73739e-92	Pennycress_contig_12559_AC_88.57	83	89	597	309.93
Carubv10018184m	1	3.59908e-86	Pennycress_contig_2775_AC_9745.00	88	93	456	286.42
Carubv10017513m	1	0	Pennycress_contig_14277_AC_189.88	92	95	1083	675.597
Carubv10017291m	2	1.34506e-133	Pennycress_contig_16790_AC_141.90	70	78	1278	450.571
Carubv10017759m	1	1.88528e-166	Pennycress_contig_7029_AC_323.65	88	91	876	523.2
Carubv10016984m	1	0	Pennycress_contig_15017_AC_38.58	83	89	1584	891.386
Carubv10017325m	1	0	Pennycress_contig_13453_AC_205.00	92	95	1257	807.421
Carubv10016808m	1	0	Pennycress_contig_2153_AC_1171.87	76	83	1914	988.786
Carubv10016937m	1	0	Pennycress_contig_2153_AC_1171.87	77	83	1665	857.381
Carubv10018171m	1	9.01696e-72	Pennycress_contig_10836_AC_874.39	88	90	414	242.758
Carubv10018110m	1	1.92406e-83	Pennycress_contig_19919_AC_105.28	75	82	549	282.221
Carubv10019485m	1	1.35814e-07	DNAP649595_contig_572_AC_62.49	29	44	435	53.8369
Carubv10019574m	1	6.06412e-125	Pennycress_contig_4349_AC_880.23	89	94	657	410.688
Carubv10018732m	1	1.60392e-138	DNAP649595_contig_22839_AC_50.04	46	56	1635	477.859
Carubv10019479m	1	5.08833e-105	Pennycress_contig_11521_AC_556.20	79	84	696	354.011
Carubv10019301m	1	8.79605e-39	DNAP649595_contig_27364_AC_13.13	44	64	441	146.618
Carubv10018166m	1	4.52475e-74	Pennycress_contig_231_AC_382.21	77	84	501	251.574
Carubv10017758m	1	1.64424e-175	Pennycress_contig_5883_AC_581.65	88	93	873	549.23
Carubv10017881m	2	3.59221e-96	Pennycress_contig_2093_AC_1657.55	76	82	657	327.562
Carubv10018040m	1	1.94233e-114	Pennycress_contig_12691_AC_922.11	88	94	609	372.064
Carubv10019499m	2	4.7483e-14	DNAP649595_contig_12635_AC_105.17	50	66	204	57.1955
Carubv10018627m	1	0.00790609	DNAP649595_contig_7366_AC_721.27	39	51	234	36.6241
Carubv10018071m	1	4.62856e-87	Pennycress_contig_16387_AC_275.55	68	83	618	290.198
Carubv10019277m	1	1.55955e-105	Pennycress_contig_28527_AC_24.00	60	71	849	352.332
Carubv10019510m	1	0	DNAP649595_contig_2759_AC_337.31	54	69	4212	1611.8
Carubv10019464m	1	0	Pennycress_contig_14013_AC_119.30	87	93	1716	1059.32
Carubv10016948m	1	1.84737e-179	DNAP649595_contig_15605_AC_271.96	57	64	1824	596.25
Carubv10017792m	3	2.5149e-18	DNAP649595_contig_4882_AC_102.02	49	56	759	89.522
Carubv10017802m	1	4.33638e-138	Pennycress_contig_209_AC_3339.71	85	91	732	440.495
Carubv10018763m	1	2.48437e-85	Pennycress_contig_1681_AC_3087.70	100	100	411	277.603
Carubv10017142m	1	0	Pennycress_contig_14511_AC_88.51	89	93	1425	887.188
Carubv10017260m	1	0	Pennycress_contig_14511_AC_88.51	82	86	1425	803.643
Carubv10017545m	1	0	Pennycress_contig_1877_AC_1116.33	100	100	1056	731.853
Carubv10018411m	1	8.14744e-88	Pennycress_contig_30783_AC_14.79	84	90	480	283.901
Carubv10018022m	1	5.84884e-100	Pennycress_contig_20819_AC_205.26	82	87	597	327.562
Carubv10017730m	1	5.67923e-151	Pennycress_contig_319_AC_11304.75	84	90	879	481.638
Carubv10018187m	1	1.42702e-71	Pennycress_contig_279_AC_13978.48	74	84	456	244.857
Carubv10018182m	1	2.24906e-71	Pennycress_contig_279_AC_13978.48	74	84	456	244.017
Carubv10018186m	1	3.69466e-69	Pennycress_contig_279_AC_13978.48	72	82	456	237.72
Carubv10017134m	1	0	Pennycress_contig_7945_AC_244.12	89	92	1341	846.045
Carubv10019418m	1	0	Pennycress_contig_9718_AC_405.40	87	91	1761	1037.49
Carubv10017258m	1	0	Pennycress_contig_772_AC_1077.40	91	94	1287	831.351
Carubv10017182m	1	0	Pennycress_contig_8753_AC_387.03	75	85	1293	719.258
Carubv10017909m	1	4.6506e-144	Pennycress_contig_9266_AC_414.67	92	95	765	454.769
Carubv10019128m	1	8.75724e-87	DNAP649595_contig_12058_AC_253.33	39	57	1260	309.93
Carubv10019395m	1	0	Pennycress_contig_4113_AC_983.48	88	93	1596	917.415
Carubv10018882m	1	0	Pennycress_contig_24318_AC_59.36	65	75	1584	613.043
Carubv10017549m	1	0	Pennycress_contig_5437_AC_1853.47	89	93	990	625.218
Carubv10017596m	1	0	Pennycress_contig_4780_AC_443.40	86	91	978	584.075
Carubv10018589m	1	1.01003e-17	DNAP649595_contig_26290_AC_24.39	32	47	513	84.4841
Carubv10017494m	1	0	Pennycress_contig_9783_AC_562.63	92	96	918	575.678
Carubv10016742m	1	0	Pennycress_contig_7933_AC_420.04	95	98	1566	1047.56
Carubv10017385m	1	0	Pennycress_contig_10581_AC_205.96	93	96	1212	670.979
Carubv10016907m	1	0	Pennycress_contig_2141_AC_33.83	86	91	1737	978.71
Carubv10017820m	1	2.48894e-122	Pennycress_contig_15390_AC_239.98	81	90	804	397.253
Carubv10017076m	1	0	Pennycress_contig_15943_AC_65.10	72	81	1389	656.705
Carubv10018883m	1	4.29595e-71	Pennycress_contig_1002_AC_742.38	81	89	423	242.758
Carubv10017728m	1	6.08582e-27	DNAP649595_contig_11740_AC_67.81	32	48	702	117.65
Carubv10018363m	1	7.78257e-34	Pennycress_contig_8541_AC_2152.52	94	98	195	127.306
Carubv10018087m	1	1.53845e-116	Pennycress_contig_6466_AC_1157.47	97	99	555	375.002
Carubv10019306m	3	1.78799e-70	DNAP649595_contig_24901_AC_29.95	35	50	1533	262.07
Carubv10018054m	1	8.04224e-80	Pennycress_contig_10124_AC_321.44	74	81	570	270.046
Carubv10016729m	1	0	Pennycress_contig_19072_AC_151.25	96	98	2199	1458.15
Carubv10018825m	1	3.12146	DNAP649595_contig_6314_AC_130.72	48	62	63	28.2276
Carubv10017270m	1	0	Pennycress_contig_21717_AC_60.75	89	93	1314	781.392
Carubv10019495m	1	7.66986e-130	DNAP649595_contig_10722_AC_500.72	51	65	1392	440.495
Carubv10018191m	1	2.24958e-60	Pennycress_contig_3421_AC_3264.07	100	100	315	208.752
Carubv10018546m	1	2.64992e-69	Pennycress_contig_6337_AC_2781.18	67	76	504	237.72
Carubv10017603m	1	2.58034e-165	Pennycress_contig_14041_AC_145.49	81	85	1008	523.2
Carubv10017606m	1	2.58034e-165	Pennycress_contig_14041_AC_145.49	81	85	1008	523.2
Carubv10017538m	1	1.02496e-70	Pennycress_contig_16826_AC_114.14	72	76	693	256.612
Carubv10017553m	1	3.6356e-71	Pennycress_contig_16826_AC_114.14	74	78	693	257.871
Carubv10018545m	1	1.47796e-17	DNAP649595_contig_10276_AC_194.77	40	65	297	86.1634
Carubv10018573m	1	0	Pennycress_contig_15320_AC_214.88	59	73	1929	823.375
Carubv10019353m	1	2.76828e-37	DNAP649595_contig_25977_AC_29.00	52	64	381	151.236
Carubv10019580m	1	0	Pennycress_contig_15719_AC_109.76	72	79	5223	2487.56
Carubv10019502m	3	1.43788e-40	Pennycress_contig_1434_AC_798.66	68	77	417	156.274
Carubv10018211m	1	2.38123e-84	Pennycress_contig_905_AC_2894.86	96	99	420	279.283
Carubv10016990m	1	0	Pennycress_contig_10299_AC_218.47	88	91	1563	870.395
Carubv10017029m	1	0	Pennycress_contig_10299_AC_218.47	89	92	1530	860.739
Carubv10018920m	1	0	Pennycress_contig_5729_AC_136.74	79	86	1881	1003.9
Carubv10017395m	2	2.71091e-176	Pennycress_contig_14002_AC_158.10	94	99	846	425.381
Carubv10018661m	3	4.62181e-87	Pennycress_contig_23481_AC_34.01	90	93	363	237.3
Carubv10018526m	1	7.63042e-147	Pennycress_contig_21391_AC_71.57	80	84	1038	474.081
Carubv10016786m	1	0	Pennycress_contig_20062_AC_43.03	64	77	1977	874.593
Carubv10018256m	1	9.34171e-26	Pennycress_contig_22137_AC_68.28	68	73	279	107.155
Carubv10019599m	1	3.01295e-31	DNAP649595_contig_5915_AC_230.67	54	67	345	130.245
Carubv10019122m	1	7.61116	DNAP649595_contig_22313_AC_28.76	40	70	60	26.5483
Carubv10019402m	1	8.53869e-48	DNAP649595_contig_29564_AC_17.00	39	53	741	181.463
Carubv10018978m	4	7.63147e-43	Pennycress_contig_18735_AC_16.11	63	74	369	170.968
Carubv10018160m	1	1.82773e-58	Pennycress_contig_18192_AC_241.49	76	81	483	205.813
Carubv10018239m	1	2.25981e-53	Pennycress_contig_18192_AC_241.49	84	90	384	188.6
Carubv10017690m	1	2.85966e-141	Pennycress_contig_127_AC_2766.71	90	95	714	456.029
Carubv10018201m	1	8.56994e-78	Pennycress_contig_7728_AC_651.75	88	92	432	261.23
Carubv10018203m	1	8.56994e-78	Pennycress_contig_7728_AC_651.75	88	92	432	261.23
Carubv10017668m	1	0	Pennycress_contig_21912_AC_44.15	94	97	948	604.646
Carubv10019610m	1	5.62992	DNAP649595_contig_277_AC_1045.70	40	56	129	28.2276
Carubv10018988m	1	0.0341835	DNAP649595_contig_3465_AC_2637.56	50	68	66	33.6853
Carubv10017617m	1	2.35551e-167	Pennycress_contig_6456_AC_602.79	90	93	924	535.375
Carubv10017387m	1	0	Pennycress_contig_13343_AC_522.72	89	92	1077	678.955
Carubv10018068m	1	2.9824e-90	Pennycress_contig_12283_AC_430.05	79	91	567	297.755
Carubv10017487m	1	0	Pennycress_contig_5290_AC_636.95	88	93	1077	677.696
Carubv10018981m	1	4.90562e-18	DNAP649595_contig_8553_AC_173.96	64	68	198	84.0642
Carubv10019537m	1	3.03558e-164	Pennycress_contig_3097_AC_424.45	98	99	786	532.437
Carubv10019303m	0		not available
Carubv10016640m	2	0	Pennycress_contig_1947_AC_970.83	91	93	2832	1684.01
Carubv10016728m	2	0	Pennycress_contig_1947_AC_970.83	90	92	2133	1265.87
Carubv10018952m	1	1.0022e-14	DNAP649595_contig_6959_AC_437.51	28	41	621	77.7669
Carubv10017776m	1	4.02847e-178	Pennycress_contig_2416_AC_1670.60	93	95	861	548.39
Carubv10018670m	1	0	Pennycress_contig_2977_AC_133.93	89	93	2109	1295.26
Carubv10018421m	1	1.6033e-30	DNAP649595_contig_15838_AC_61.84	48	66	360	128.566
Carubv10019632m	1	0.210344	DNAP649595_contig_8862_AC_1017.78	90	100	30	31.5862
Carubv10019596m	1	3.91202e-73	Pennycress_contig_30173_AC_44.67	82	89	420	241.498
Carubv10017375m	1	0	Pennycress_contig_1246_AC_455.24	92	95	1221	777.614
Carubv10017764m	1	5.08425e-161	Pennycress_contig_2537_AC_613.08	90	93	801	503.469
Carubv10018927m	1	6.7358e-69	Pennycress_contig_7246_AC_644.63	84	86	468	238.979
Carubv10018641m	1	6.14603e-180	Pennycress_contig_16585_AC_219.00	72	84	1113	571.48
Carubv10019604m	2	3.79831e-29	Pennycress_contig_26666_AC_4.61	84	92	186	115.971
Carubv10017745m	1	3.0051e-128	Pennycress_contig_16906_AC_237.43	73	78	858	421.183
Carubv10018930m	2	4.56931e-65	Pennycress_contig_9366_AC_403.61	91	95	381	233.102
Carubv10018893m	1	3.19927e-92	DNAP649595_contig_15790_AC_68.83	52	65	846	318.746
Carubv10018714m	1	0	Pennycress_contig_1522_AC_872.39	84	90	2223	1185.26
Carubv10018460m	1	9.97485e-127	Pennycress_contig_870_AC_727.64	84	91	753	421.603
Carubv10018724m	1	3.51658e-178	Pennycress_contig_21619_AC_49.35	85	88	951	550.909
Carubv10017323m	1	4.61907e-96	DNAP649595_contig_21880_AC_60.27	47	58	1188	336.798
Carubv10017916m	1	2.37524e-116	Pennycress_contig_8562_AC_342.70	85	88	756	381.3
Carubv10017948m	1	1.38341e-152	Pennycress_contig_10684_AC_981.47	97	98	723	475.34
Carubv10018799m	1	7.19688e-32	Pennycress_contig_4256_AC_2355.61	91	92	192	122.688
Carubv10018887m	1	9.22715e-155	Pennycress_contig_13214_AC_50.44	80	85	894	507.247
Carubv10017343m	1	0	Pennycress_contig_20679_AC_239.75	96	97	1086	696.168
Carubv10018292m	1	1.4661e-39	Pennycress_contig_1793_AC_8028.24	88	89	243	146.618
Carubv10017434m	1	0	Pennycress_contig_16672_AC_270.16	71	80	1221	588.273
Carubv10017774m	1	2.83954e-147	Pennycress_contig_7507_AC_401.78	85	90	831	466.104
Carubv10017192m	1	0	Pennycress_contig_6699_AC_840.44	87	91	1368	807.421
Carubv10018702m	1	1.89945e-20	DNAP649595_contig_15790_AC_68.83	47	59	327	92.0409
Carubv10018715m	1	5.84697e-45	Pennycress_contig_13732_AC_311.95	75	84	312	162.991
Carubv10018663m	2	1.07065e-41	DNAP649595_contig_21006_AC_74.37	36	52	723	161.732
Carubv10017032m	1	0	Pennycress_contig_11802_AC_44.34	70	77	1500	724.296
Carubv10018109m	1	1.46993e-68	Pennycress_contig_4157_AC_2246.12	90	92	420	236.041
Carubv10017743m	1	3.52735e-124	Pennycress_contig_19381_AC_117.60	73	81	861	409.848
Carubv10017257m	1	0	Pennycress_contig_12539_AC_376.12	96	98	1329	889.287
Carubv10019019m	1	7.84401e-83	Pennycress_contig_9121_AC_542.06	68	78	612	283.481
Carubv10018321m	1	0.00150706	Pennycress_contig_19497_AC_67.53	63	71	105	38.3034
Carubv10018208m	1	3.20834e-81	Pennycress_contig_4034_AC_3825.28	95	95	417	267.947
Carubv10018966m	1	1.0594e-128	Pennycress_contig_25240_AC_34.68	77	83	777	411.107
Carubv10018572m	1	6.78962e-155	Pennycress_contig_5099_AC_486.71	91	95	792	497.591
Carubv10019561m	1	0.543722	DNAP649595_contig_19521_AC_45.86	56	72	54	29.9069
Carubv10018528m	1	3.80143e-27	DNAP649595_contig_21027_AC_86.81	49	66	276	112.192
Carubv10019190m	1	2.96441e-36	Pennycress_contig_23183_AC_26.13	88	91	207	135.283
Carubv10017610m	2	1.61441e-120	Pennycress_contig_10900_AC_162.48	80	93	765	406.489
Carubv10018944m	2	9.32328e-45	Pennycress_contig_9200_AC_54.61	79	79	336	172.227
Carubv10017838m	1	8.63137e-151	Pennycress_contig_6071_AC_534.87	86	92	783	480.798
Carubv10019400m	1	0	Pennycress_contig_8664_AC_331.28	89	95	1374	841.427
Carubv10019129m	1	2.46519e-127	DNAP649595_contig_18744_AC_156.15	38	55	1860	442.174
Carubv10019489m	1	1.70982e-80	DNAP649595_contig_17465_AC_207.85	53	66	876	282.641
Carubv10019460m	2	2.81479e-133	DNAP649595_contig_4270_AC_101.22	51	64	1320	425.801
Carubv10018737m	1	1.26778e-140	DNAP649595_contig_9507_AC_365.45	43	59	1587	481.218
Carubv10017919m	1	1.51962e-106	Pennycress_contig_7599_AC_599.49	80	86	732	354.851
Carubv10019553m	1	8.68576e-103	DNAP649595_contig_18765_AC_54.88	50	61	1266	359.889
Carubv10019117m	1	5.45235e-79	Pennycress_contig_1115_AC_4278.34	96	99	441	265.009
Carubv10017447m	1	0	Pennycress_contig_1517_AC_7468.88	95	98	1005	655.865
Carubv10018380m	1	0	Pennycress_contig_8383_AC_144.27	83	88	2139	1218.43
Carubv10017397m	1	0	Pennycress_contig_26250_AC_70.47	79	86	1134	614.302
Carubv10017318m	1	0	Pennycress_contig_7745_AC_883.91	95	98	1275	848.984
Carubv10017834m	1	2.29195e-138	Pennycress_contig_10986_AC_145.92	87	92	807	444.693
Carubv10018034m	1	1.81603e-102	Pennycress_contig_24604_AC_43.13	89	91	612	330.081
Carubv10016819m	1	0	Pennycress_contig_4535_AC_807.94	88	94	1944	1125.23
Carubv10019281m	1	0	Pennycress_contig_4152_AC_255.11	94	97	2049	1275.95
Carubv10019541m	1	2.5485e-35	Pennycress_contig_28224_AC_28.84	64	74	300	133.184
Carubv10018003m	1	4.6092e-118	Pennycress_contig_16558_AC_173.70	87	90	618	375.422
Carubv10019443m	1	4.24626e-43	DNAP649595_contig_6765_AC_468.03	38	50	771	171.808
Carubv10017051m	2	4.95471e-153	Pennycress_contig_24851_AC_31.64	81	90	783	450.151
Carubv10018417m	11	1.98042e-30	Pennycress_contig_2287_AC_1283.26	66	76	498	123.948
Carubv10018358m	1	0.000121583	Pennycress_contig_10330_AC_191.65	73	73	93	40.8223
Carubv10016627m	13	0	DNAP649595_contig_17804_AC_34.89	54	67	2349	605.906
Carubv10016675m	2	0	Pennycress_contig_14851_AC_76.12	89	93	2637	1650.85
Carubv10018794m	1	4.09968e-41	Pennycress_contig_6930_AC_646.79	84	90	267	149.557
Carubv10017781m	1	4.18933e-150	Pennycress_contig_10521_AC_210.60	84	89	834	483.317
Carubv10019125m	1	4.01499e-65	DNAP649595_contig_4472_AC_162.02	39	54	963	235.201
Carubv10018687m	1	3.47405e-13	DNAP649595_contig_30803_AC_12.97	47	61	216	67.6911
Carubv10017159m	1	0	Pennycress_contig_16127_AC_156.84	77	84	1410	739.41
Carubv10018092m	1	3.33281e-43	Pennycress_contig_2819_AC_155.64	70	76	495	165.09
Carubv10016606m	1	0	Pennycress_contig_8649_AC_316.53	87	90	3633	2142.88
Carubv10018967m	1	3.08445e-166	Pennycress_contig_2084_AC_1525.69	96	98	870	525.3
Carubv10019193m	1	3.82944e-47	DNAP649595_contig_23832_AC_53.16	56	67	570	174.746
Carubv10019454m	1	2.35103e-132	DNAP649595_contig_15760_AC_134.84	42	56	1728	456.868
Carubv10019188m	1	8.34611e-157	Pennycress_contig_22929_AC_59.68	70	80	1038	505.568
Carubv10018189m	0		not available
Carubv10018240m	1	1.80789	DNAP649595_contig_11967_AC_386.26	54	67	72	29.4871
Carubv10018775m	1	4.98059e-68	DNAP649595_contig_21896_AC_78.75	47	60	765	243.178
Carubv10018042m	1	1.03646e-92	Pennycress_contig_7648_AC_276.43	89	94	528	313.288
Carubv10017897m	1	3.07368e-114	Pennycress_contig_6691_AC_688.94	82	89	747	379.201
Carubv10016781m	1	0	Pennycress_contig_10758_AC_288.51	85	90	1227	710.022
Carubv10017138m	1	5.59817e-100	Pennycress_contig_10758_AC_288.51	81	87	642	351.072
Carubv10017216m	1	0	Pennycress_contig_9931_AC_870.72	77	80	1467	740.669
Carubv10017313m	1	0	Pennycress_contig_9931_AC_870.72	82	85	1467	757.462
Carubv10019112m	1	1.75816	DNAP649595_contig_14564_AC_332.59	51	60	99	28.6474
Carubv10019334m	0		not available
Carubv10018592m	1	4.50396e-63	Pennycress_contig_18539_AC_111.73	89	94	342	220.087
Carubv10016726m	1	0	Pennycress_contig_19447_AC_36.92	63	73	2451	963.176
Carubv10019113m	1	3.30784e-25	DNAP649595_contig_9045_AC_76.81	46	58	315	104.636
Carubv10016788m	3	0	Pennycress_contig_131_AC_83.38	100	100	1737	1002.22
Carubv10016745m	1	0	Pennycress_contig_23350_AC_43.48	58	70	2271	804.483
Carubv10017949m	1	4.31109e-134	Pennycress_contig_14290_AC_722.92	88	92	684	425.381
Carubv10019045m	1	3.56832e-82	DNAP649595_contig_23839_AC_44.36	43	56	1098	292.297
Carubv10019260m	1	1.59347e-55	Pennycress_contig_847_AC_499.63	64	74	621	202.455
Carubv10016670m	1	0	Pennycress_contig_4828_AC_444.05	87	93	2715	1542.53
Carubv10016671m	1	0	Pennycress_contig_4828_AC_444.05	87	93	2715	1542.53
Carubv10017498m	1	0	Pennycress_contig_8347_AC_324.27	95	98	1092	738.15
Carubv10019462m	1	0	Pennycress_contig_107_AC_7737.46	85	91	1053	623.538
Carubv10016655m	1	0	Pennycress_contig_5521_AC_487.74	87	91	2826	1673.94
Carubv10016926m	1	0	Pennycress_contig_20221_AC_225.74	85	91	1731	1025.31
Carubv10018007m	1	2.39249e-108	Pennycress_contig_1029_AC_531.20	88	92	645	349.393
Carubv10018654m	1	0	Pennycress_contig_15869_AC_295.04	88	93	1257	673.917
Carubv10019270m	2	7.99754e-71	Pennycress_contig_28442_AC_10.37	87	93	423	246.956
Carubv10018454m	1	4.06807e-165	Pennycress_contig_15393_AC_418.86	81	89	954	524.46
Carubv10018089m	1	3.48475e-105	Pennycress_contig_2083_AC_3730.25	93	96	555	340.157
Carubv10017694m	1	9.19121e-161	Pennycress_contig_16251_AC_334.56	81	87	906	505.148
Carubv10018595m	1	0	Pennycress_contig_21257_AC_60.81	88	93	1941	1188.2
Carubv10018868m	1	8.13402e-42	DNAP649595_contig_8891_AC_153.93	50	63	489	161.732
Carubv10017052m	1	0	Pennycress_contig_14157_AC_272.64	75	84	1521	767.538
Carubv10016973m	1	0	Pennycress_contig_14480_AC_203.32	72	80	1644	767.118
Carubv10018790m	1	7.63031e-65	Pennycress_contig_11101_AC_1361.18	92	92	345	220.507
Carubv10017176m	1	0	Pennycress_contig_8387_AC_230.93	84	90	1419	836.809
Carubv10016988m	2	0	Pennycress_contig_6013_AC_329.93	89	93	1251	731.433
Carubv10018384m	1	0	DNAP649595_contig_6328_AC_201.96	50	66	3027	1022.79
Carubv10017555m	1	0	Pennycress_contig_17037_AC_106.14	88	93	1041	638.652
Carubv10018810m	1	0.396232	DNAP649595_contig_12482_AC_233.29	83	83	36	31.1664
Carubv10018455m	1	5.41164e-131	Pennycress_contig_20208_AC_58.83	55	70	1122	446.792
Carubv10019161m	1	2.28381e-23	DNAP649595_contig_11257_AC_94.04	28	40	960	105.475
Carubv10019465m	1	0	Pennycress_contig_10094_AC_230.04	85	91	2409	1413.23
Carubv10018693m	2	9.59047e-36	Pennycress_contig_3199_AC_107.11	58	70	336	147.458
Carubv10017512m	1	0	Pennycress_contig_2422_AC_909.46	88	91	1047	650.407
Carubv10017520m	1	0	Pennycress_contig_14933_AC_105.32	82	89	1077	619.76
Carubv10016791m	1	0	Pennycress_contig_12995_AC_90.84	86	91	1947	1116.83
Carubv10018742m	1	1.51201e-113	DNAP649595_contig_26568_AC_111.08	57	66	1044	387.177
Carubv10017282m	1	0	Pennycress_contig_21997_AC_85.08	94	96	1257	786.85
Carubv10017496m	1	0	Pennycress_contig_19261_AC_153.00	76	87	1050	570.641
Carubv10017736m	1	4.74694e-101	DNAP649595_contig_19261_AC_153.00	53	64	1050	344.355
Carubv10018807m	7	0	Pennycress_contig_27224_AC_16.78	100	100	546	344.355
Carubv10017271m	1	0	Pennycress_contig_4159_AC_452.41	96	98	1314	800.284
Carubv10019366m	1	0	Pennycress_contig_9940_AC_124.03	90	94	2034	1279.72
Carubv10017607m	2	8.16446e-24	DNAP649595_contig_1954_AC_341.09	36	47	1023	107.574
Carubv10018095m	1	1.00505e-120	Pennycress_contig_20870_AC_494.08	99	100	549	378.781
Carubv10016722m	2	0	Pennycress_contig_6844_AC_513.21	90	93	2238	1344.8
Carubv10018508m	1	6.9531e-78	DNAP649595_contig_1344_AC_420.98	40	55	1284	283.061
Carubv10017822m	1	4.45067e-94	Pennycress_contig_16166_AC_236.70	62	73	843	322.105
Carubv10016738m	1	0	Pennycress_contig_4017_AC_279.18	67	77	2217	1016.49
Carubv10016739m	1	0	Pennycress_contig_4017_AC_279.18	67	77	2217	1003.9
Carubv10016995m	1	0	Pennycress_contig_16651_AC_48.48	79	86	1554	850.244
Carubv10017352m	1	0	Pennycress_contig_8599_AC_583.81	80	90	1155	662.162
Carubv10016882m	1	0	Pennycress_contig_11785_AC_87.82	88	94	1797	1102.14
Carubv10017837m	2	1.27598e-122	Pennycress_contig_25656_AC_33.10	87	99	609	332.18
Carubv10017119m	1	0	Pennycress_contig_13988_AC_157.12	84	91	1398	842.267
Carubv10018562m	1	0	DNAP649595_contig_12853_AC_83.76	49	60	2475	737.731
Carubv10017600m	1	3.8022e-173	Pennycress_contig_15801_AC_704.14	76	85	984	542.512
Carubv10019259m	1	0	Pennycress_contig_8978_AC_173.88	91	95	3282	2040.87
Carubv10018161m	1	1.71807e-64	Pennycress_contig_5782_AC_292.14	78	82	471	222.186
Carubv10018932m	2	0	Pennycress_contig_18599_AC_90.45	83	88	1107	587.434
Carubv10017501m	1	0	Pennycress_contig_22661_AC_72.14	82	87	1083	601.288
Carubv10016790m	1	0	DNAP649595_contig_15275_AC_104.48	60	69	1881	797.765
Carubv10019093m	1	0	Pennycress_contig_2622_AC_226.78	85	92	1290	684.413
Carubv10017879m	1	3.28216e-155	Pennycress_contig_15009_AC_133.16	92	95	771	487.935
Carubv10017876m	1	3.28216e-155	Pennycress_contig_15009_AC_133.16	92	95	771	487.935
Carubv10017704m	1	0	Pennycress_contig_7192_AC_1111.94	94	97	918	599.608
Carubv10019320m	1	0.785529	DNAP649595_contig_6219_AC_187.64	40	55	102	30.3267
Carubv10019068m	1	0	Pennycress_contig_13448_AC_321.06	63	76	1428	626.897
Carubv10018648m	1	4.06131e-45	DNAP649595_contig_8891_AC_153.93	46	59	582	171.388
Carubv10017225m	1	0	Pennycress_contig_7879_AC_1139.22	89	93	1356	825.894
Carubv10018919m	1	1.23814e-117	DNAP649595_contig_6204_AC_347.02	48	64	1185	406.909
Carubv10019287m	1	0	Pennycress_contig_9200_AC_54.61	69	80	1449	724.716
Carubv10017058m	1	0	Pennycress_contig_7331_AC_725.27	93	97	1512	983.748
Carubv10016780m	1	0	Pennycress_contig_13856_AC_273.53	88	94	2034	1219.27
Carubv10018894m	1	4.02718e-20	DNAP649595_contig_20558_AC_127.08	36	55	435	94.5599
Carubv10019621m	1	0	Pennycress_contig_22220_AC_33.80	65	75	1476	652.926
Carubv10019119m	1	2.12452	DNAP649595_contig_1243_AC_5401.81	42	54	72	28.6474
Carubv10019077m	18	3.62778e-167	Pennycress_contig_27914_AC_11.38	89	93	975	466.524
Carubv10019594m	1	0	Pennycress_contig_19447_AC_36.92	67	78	3036	1333.04
Carubv10016784m	1	0	Pennycress_contig_23917_AC_46.01	93	97	2013	1270.91
Carubv10018241m	1	7.352e-56	Pennycress_contig_6482_AC_376.91	83	90	369	196.577
Carubv10016816m	1	0	Pennycress_contig_13355_AC_142.72	81	89	1842	1061.42
Carubv10017981m	1	5.5861e-101	Pennycress_contig_12684_AC_191.42	80	87	675	336.798
Carubv10018412m	1	0	Pennycress_contig_18629_AC_131.26	84	89	1329	749.486
Carubv10019498m	1	5.39787e-79	DNAP649595_contig_21020_AC_60.71	41	56	1164	284.32
Carubv10018947m	1	8.39548e-69	Pennycress_contig_24521_AC_66.11	76	84	531	236.88
Carubv10018565m	1	2.95244e-54	DNAP649595_contig_12025_AC_531.11	35	46	1176	207.073
Carubv10019063m	1	5.96403e-137	Pennycress_contig_3558_AC_121.57	85	91	792	465.684
Carubv10018349m	1	2.38484e-40	Pennycress_contig_12404_AC_1057.00	95	96	216	145.359
Carubv10017102m	1	0	Pennycress_contig_462_AC_395.00	84	88	1569	883.41
Carubv10018299m	1	3.78154e-52	Pennycress_contig_5497_AC_439.49	91	95	303	183.143
Carubv10018722m	1	7.80519	DNAP649595_contig_20103_AC_60.40	53	58	54	26.5483
Carubv10017299m	1	1.10664e-19	DNAP649595_contig_15108_AC_47.65	27	45	612	94.9797
Carubv10019470m	1	1.43656e-35	DNAP649595_contig_8891_AC_153.93	44	57	462	141.58
Carubv10018549m	0		not available
Carubv10018959m	1	1.36637e-103	DNAP649595_contig_18765_AC_54.88	48	58	1272	362.408
Carubv10019551m	1	8.68958e-66	DNAP649595_contig_1344_AC_420.98	37	51	1239	244.017
Carubv10016633m	3	0	Pennycress_contig_10231_AC_290.48	74	81	2151	860.739
Carubv10018011m	1	3.45899e-105	Pennycress_contig_3979_AC_176.13	83	88	645	354.851
Carubv10017884m	1	1.3927e-165	Pennycress_contig_5039_AC_3690.14	97	99	771	512.705
Carubv10019314m	1	4.82878e-69	Pennycress_contig_23475_AC_151.26	51	74	618	244.017
Carubv10019152m	1	0	Pennycress_contig_8648_AC_581.41	80	87	2565	1466.97
Carubv10018587m	1	0	Pennycress_contig_9506_AC_264.67	75	86	3699	1948.5
Carubv10016717m	1	0	Pennycress_contig_10389_AC_306.63	75	85	2337	1150.84
Carubv10018051m	1	1.4328e-108	Pennycress_contig_13299_AC_244.89	86	94	606	348.554
Carubv10018582m	1	0	Pennycress_contig_19427_AC_31.77	89	94	1344	851.503
Carubv10018083m	1	3.55896e-107	Pennycress_contig_21211_AC_94.30	85	92	558	345.615
Carubv10018874m	1	1.96071e-34	Pennycress_contig_24903_AC_78.04	70	77	366	132.344
Carubv10017184m	1	0	Pennycress_contig_14350_AC_107.03	72	80	1401	646.209
Carubv10017188m	1	0	Pennycress_contig_14350_AC_107.03	72	80	1401	636.553
Carubv10017132m	1	0	Pennycress_contig_19232_AC_113.31	95	97	1428	953.94
Carubv10017882m	1	3.26392e-158	Pennycress_contig_997_AC_13779.73	97	99	771	494.652
Carubv10019267m	1	0	Pennycress_contig_1081_AC_515.02	88	92	1164	733.952
Carubv10019522m	1	2.23647e-99	DNAP649595_contig_18765_AC_54.88	49	58	1275	349.813
Carubv10017643m	1	1.12815e-144	Pennycress_contig_16419_AC_223.40	79	83	891	468.203
Carubv10017642m	1	1.12815e-144	Pennycress_contig_16419_AC_223.40	79	83	891	468.203
Carubv10018319m	1	1.6815e-08	DNAP649595_contig_22262_AC_247.16	49	57	189	53.4171
Carubv10019208m	1	4.4983e-122	Pennycress_contig_7554_AC_202.10	87	92	645	399.352
Carubv10017276m	1	0	Pennycress_contig_11381_AC_267.85	92	95	1317	803.223
Carubv10019349m	1	0	Pennycress_contig_11797_AC_121.15	83	88	1518	828.832
Carubv10017588m	1	9.91242e-138	Pennycress_contig_19521_AC_45.86	85	90	939	450.151
Carubv10017055m	1	0	Pennycress_contig_150_AC_593.66	74	84	1404	695.748
Carubv10017623m	1	8.43605e-177	Pennycress_contig_11209_AC_384.98	79	86	990	553.428
Carubv10016644m	1	0	Pennycress_contig_9820_AC_77.64	96	99	2889	1916.18
Carubv10019455m	1	7.2409e-132	Pennycress_contig_8932_AC_402.47	82	87	759	420.343
Carubv10018489m	1	6.12847e-19	DNAP649595_contig_18765_AC_54.88	42	49	399	89.522
Carubv10017735m	1	1.17487e-151	Pennycress_contig_13145_AC_36.88	83	89	882	486.676
Carubv10018923m	1	5.45664e-62	Pennycress_contig_20163_AC_88.63	77	84	513	215.049
Carubv10018513m	1	2.64033e-31	Pennycress_contig_24317_AC_59.10	59	74	291	123.528
Carubv10018362m	1	1.11022e-11	Pennycress_contig_7769_AC_132.42	67	71	135	60.9739
Carubv10019153m	1	1.04498e-40	DNAP649595_contig_9045_AC_76.81	54	66	408	151.656
Carubv10017062m	1	0	Pennycress_contig_6725_AC_141.93	66	77	1518	704.145
Carubv10019618m	1	7.01311	DNAP649595_contig_33_AC_693.65	36	55	99	28.6474
Carubv10017659m	1	0	Pennycress_contig_4349_AC_880.23	88	92	966	594.571
Carubv10018872m	1	5.4535e-106	Pennycress_contig_16781_AC_122.45	86	90	714	354.431
Carubv10017253m	2	0	Pennycress_contig_16692_AC_201.49	76	85	843	435.457
Carubv10017907m	1	8.19048e-140	Pennycress_contig_12291_AC_295.94	89	94	756	444.693
Carubv10019360m	1	9.31666e-35	DNAP649595_contig_11770_AC_163.97	30	42	882	144.939
Carubv10019333m	1	0	Pennycress_contig_9506_AC_264.67	72	83	3729	1937.17
Carubv10018852m	1	6.12074e-81	Pennycress_contig_9941_AC_1414.89	89	95	441	275.504
Carubv10018273m	1	1.97253e-37	Pennycress_contig_11659_AC_1505.54	85	89	339	141.58
Carubv10019175m	1	5.87652e-63	DNAP649595_contig_18765_AC_54.88	51	62	810	231.842
Carubv10017782m	1	1.21101e-130	Pennycress_contig_13715_AC_23.55	78	85	870	419.924
Carubv10017181m	1	0	Pennycress_contig_13139_AC_1615.22	91	93	1263	746.967
Carubv10019476m	1	1.28527e-164	Pennycress_contig_19976_AC_180.17	89	95	822	519.422
Carubv10017370m	1	0	Pennycress_contig_4113_AC_983.48	92	95	1161	707.083
Carubv10019436m	1	0	Pennycress_contig_8352_AC_319.11	89	94	2391	1407.77
Carubv10018111m	1	1.18888e-62	Pennycress_contig_8670_AC_1156.28	64	70	531	222.606
Carubv10018108m	1	1.18888e-62	Pennycress_contig_8670_AC_1156.28	64	70	531	222.606
Carubv10018225m	1	1.65611e-68	Pennycress_contig_7179_AC_263.75	91	96	360	228.904
Carubv10017185m	1	0	Pennycress_contig_18718_AC_143.59	91	95	1371	844.786
Carubv10019444m	1	0	Pennycress_contig_6919_AC_537.66	78	87	1464	821.276
Carubv10017468m	1	0	Pennycress_contig_2684_AC_2212.60	80	88	1113	629.416
Carubv10017465m	1	0	Pennycress_contig_2684_AC_2212.60	79	88	1113	629.836
Carubv10018019m	1	3.93984e-91	Pennycress_contig_15611_AC_88.45	73	85	636	308.67
Carubv10016654m	1	0	Pennycress_contig_4004_AC_416.29	90	95	2802	1727.68
Carubv10017480m	1	2.06273e-58	Pennycress_contig_32283_AC_12.43	62	72	519	211.691
Carubv10018854m	1	2.03878e-148	Pennycress_contig_22929_AC_59.68	67	77	1041	483.317
Carubv10018639m	1	0	Pennycress_contig_10285_AC_275.86	90	93	3372	2091.24
Carubv10018325m	1	2.72042e-32	Pennycress_contig_17223_AC_34.84	73	86	270	124.787
Carubv10019086m	1	3.34724e-123	Pennycress_contig_330_AC_216.15	80	89	801	411.527
Carubv10018961m	1	1.09544e-19	DNAP649595_contig_17494_AC_248.97	42	56	339	89.522
Carubv10017587m	1	3.54787e-152	Pennycress_contig_6713_AC_3423.02	76	86	942	489.195
Carubv10019158m	1	7.2699e-34	DNAP649595_contig_27364_AC_13.13	44	61	441	132.764
Carubv10016902m	1	0	Pennycress_contig_7448_AC_370.15	95	98	1779	1178.97
Carubv10019307m	1	5.80153e-98	DNAP649595_contig_14736_AC_97.61	49	61	1107	341.836
Carubv10017166m	1	0	Pennycress_contig_7996_AC_557.81	88	91	1416	798.605
Carubv10018500m	1	2.69657e-14	Pennycress_contig_8091_AC_110.34	72	77	117	71.4695
Carubv10018668m	2	4.27132e-19	Pennycress_contig_5009_AC_403.39	93	95	120	87.003
Carubv10019139m	3	1.12728e-126	Pennycress_contig_7448_AC_370.15	78	83	849	428.74
Carubv10018364m	1	2.01652e-22	Pennycress_contig_460_AC_137.74	88	94	147	93.3004
Carubv10018361m	1	2.01652e-22	Pennycress_contig_460_AC_137.74	88	94	147	93.3004
Carubv10016616m	1	0	Pennycress_contig_6108_AC_177.81	93	95	3213	2091.24
Carubv10016618m	1	0	Pennycress_contig_6108_AC_177.81	93	95	3177	2065.63
Carubv10019316m	1	1.25303e-154	Pennycress_contig_22540_AC_78.67	58	71	1278	508.507
Carubv10016744m	1	0	Pennycress_contig_13063_AC_490.30	90	94	2193	1318.35
Carubv10018102m	1	9.61706e-119	Pennycress_contig_442_AC_7398.74	100	100	546	377.521
Carubv10017963m	1	6.72358e-116	Pennycress_contig_12161_AC_492.53	88	94	690	375.842
Carubv10019383m	1	1.06919e-27	DNAP649595_contig_6899_AC_261.74	36	47	624	118.91
Carubv10018434m	1	1.50592e-21	DNAP649595_contig_9663_AC_62.92	32	41	582	99.5977
Carubv10018621m	1	0.000148104	DNAP649595_contig_2327_AC_464.67	26	38	852	45.0206
Carubv10018033m	1	1.07051e-132	Pennycress_contig_18054_AC_106.99	93	97	621	416.145
Carubv10017755m	1	3.76495e-165	Pennycress_contig_596_AC_559.28	90	95	837	526.979
Carubv10017418m	1	0	Pennycress_contig_15511_AC_140.22	94	97	1173	733.532
Carubv10019397m	1	1.67509e-130	Pennycress_contig_14026_AC_83.18	77	83	774	417.405
Carubv10018237m	1	7.41602e-76	Pennycress_contig_12863_AC_1117.84	92	95	396	247.376
Carubv10016884m	2	1.03573e-171	Pennycress_contig_23416_AC_22.36	80	87	945	462.326
Carubv10019200m	1	4.19661e-50	DNAP649595_contig_15964_AC_289.38	35	48	1098	192.379
Carubv10017551m	1	0	Pennycress_contig_2423_AC_2616.27	88	90	1068	591.212
Carubv10017849m	1	3.5338e-123	Pennycress_contig_2423_AC_2616.27	86	88	804	412.367
Carubv10018705m	1	1.25181e-91	DNAP649595_contig_17628_AC_227.37	57	67	957	316.647
Carubv10018499m	2	7.17286e-94	Pennycress_contig_5943_AC_99.27	61	72	786	326.723
Carubv10017136m	1	0	Pennycress_contig_9396_AC_389.31	88	91	1425	854.442
Carubv10017268m	1	0	Pennycress_contig_10839_AC_277.73	93	97	1320	851.503
Carubv10017274m	1	0	Pennycress_contig_7597_AC_281.85	95	98	1284	856.121
Carubv10019224m	1	8.03051e-97	DNAP649595_contig_1570_AC_40.28	48	61	1122	337.218
Carubv10017295m	1	0	Pennycress_contig_6685_AC_562.52	92	95	1302	784.331
Carubv10018100m	1	7.76466e-93	Pennycress_contig_8106_AC_601.03	88	94	546	309.09
Carubv10017068m	1	0	Pennycress_contig_9200_AC_54.61	73	82	1437	747.387
Carubv10019155m	1	0.12346	DNAP649595_contig_30212_AC_16.38	38	48	123	33.2655
Carubv10017476m	2	1.98531e-169	Pennycress_contig_5189_AC_644.78	83	91	636	382.979
Carubv10017791m	2	1.17533e-122	Pennycress_contig_5189_AC_644.78	83	91	399	232.682
Carubv10017233m	1	2.37283e-150	Pennycress_contig_21693_AC_78.90	64	76	1053	490.034
Carubv10019244m	1	0.00147746	DNAP649595_contig_7366_AC_721.27	39	52	234	38.3034
Carubv10019509m	2	0	Pennycress_contig_4377_AC_655.89	73	80	2958	1455.63
Carubv10018772m	1	0	Pennycress_contig_8947_AC_424.80	93	95	1434	915.736
Carubv10017572m	1	0	Pennycress_contig_12247_AC_322.52	80	89	1014	582.815
Carubv10017707m	1	5.79784e-159	Pennycress_contig_12247_AC_322.52	81	90	870	504.308
Carubv10019005m	1	0	Pennycress_contig_11968_AC_212.88	92	97	1746	1087.02
Carubv10019010m	1	0	Pennycress_contig_2818_AC_123.40	87	92	2244	1344.38
Carubv10017357m	1	0	Pennycress_contig_4604_AC_721.85	89	92	1128	686.932
Carubv10019337m	1	5.65741e-24	DNAP649595_contig_22186_AC_43.81	29	38	1101	108.414
Carubv10016832m	1	0	Pennycress_contig_5632_AC_242.21	87	92	1965	1193.24
Carubv10019336m	1	9.73502e-38	DNAP649595_contig_27894_AC_14.80	49	59	465	143.679
Carubv10016572m	1	0	Pennycress_contig_5317_AC_145.10	90	94	4362	2726.86
Carubv10017744m	1	3.48942e-143	Pennycress_contig_1802_AC_222.49	80	86	855	473.241
Carubv10017137m	1	1.51818e-84	DNAP649595_contig_18765_AC_54.88	44	52	1359	304.892
Carubv10019173m	1	0	Pennycress_contig_17105_AC_130.78	83	90	1026	608.425
Carubv10016980m	1	0	Pennycress_contig_1668_AC_798.99	90	95	1614	1030.35
Carubv10018557m	4	8.59795e-81	Pennycress_contig_12022_AC_288.02	76	87	564	292.717
Carubv10017601m	1	1.90182e-171	Pennycress_contig_3800_AC_461.69	81	87	999	536.215
Carubv10018190m	1	1.61048e-84	Pennycress_contig_2435_AC_2418.48	96	99	417	279.283
Carubv10018792m	1	1.62566e-72	DNAP649595_contig_23839_AC_44.36	41	50	1122	263.329
Carubv10019257m	1	0	Pennycress_contig_12146_AC_479.11	82	90	1380	778.034
Carubv10019087m	1	1.14256e-86	DNAP649595_contig_28661_AC_20.63	56	69	756	299.014
Carubv10019394m	1	0	Pennycress_contig_12188_AC_219.21	84	90	1095	663.422
Carubv10018046m	1	1.63237e-65	Pennycress_contig_2379_AC_928.80	67	75	618	234.361
Carubv10018397m	3	6.13606e-62	Pennycress_contig_31992_AC_10.71	86	93	219	131.085
Carubv10017425m	1	0	Pennycress_contig_9701_AC_536.05	85	90	1149	653.766
Carubv10018977m	1	0	Pennycress_contig_13450_AC_220.92	87	92	930	561.404
Carubv10017793m	1	1.25316e-134	Pennycress_contig_17521_AC_226.48	87	90	840	439.655
Carubv10017794m	1	1.25316e-134	Pennycress_contig_17521_AC_226.48	87	90	840	439.655
Carubv10016735m	1	0	Pennycress_contig_19447_AC_36.92	62	74	2220	854.862
Carubv10016778m	1	0	Pennycress_contig_4618_AC_278.20	96	97	2022	1323.39
Carubv10016691m	3	0	Pennycress_contig_84_AC_513.85	94	94	2127	1193.24
Carubv10016982m	1	0	Pennycress_contig_17387_AC_108.12	89	93	1602	969.054
Carubv10019269m	1	2.15008e-105	Pennycress_contig_7495_AC_1864.89	69	83	753	351.912
Carubv10019008m	1	0	Pennycress_contig_14414_AC_209.52	96	98	1299	873.334
Carubv10016864m	1	0	Pennycress_contig_222_AC_510.58	87	92	1827	1120.19
Carubv10017017m	1	1.54733e-78	DNAP649595_contig_5563_AC_301.78	46	59	978	287.259
Carubv10019278m	1	0	Pennycress_contig_23853_AC_31.88	79	86	1569	881.73
Carubv10019577m	1	6.5611e-46	DNAP649595_contig_11745_AC_116.61	33	46	1104	178.945
Carubv10016923m	1	0	Pennycress_contig_20966_AC_104.57	90	96	1737	1003.06
Carubv10017424m	1	1.98191e-132	Pennycress_contig_12101_AC_316.09	70	76	1077	444.693
Carubv10019111m	1	2.1707e-69	DNAP649595_contig_14302_AC_54.16	52	63	693	250.734
Carubv10018718m	3	0	Pennycress_contig_18244_AC_28.10	82	90	1719	1007.26
Carubv10017261m	1	1.28165e-163	Pennycress_contig_1979_AC_573.58	62	70	1317	537.474
Carubv10017333m	1	5.56511e-150	DNAP649595_contig_1979_AC_573.58	59	67	1317	497.591
Carubv10018304m	1	1.21843e-33	Pennycress_contig_2000_AC_906.67	77	89	243	128.985
Carubv10017359m	3	3.18447e-180	Pennycress_contig_9710_AC_1153.44	89	91	987	583.235
Carubv10019453m	1	1.53447e-34	DNAP649595_contig_2950_AC_3205.94	47	53	576	137.382
Carubv10019480m	1	1.67144e-126	Pennycress_contig_18667_AC_17.01	75	84	771	414.466
Carubv10018129m	1	7.22266e-96	Pennycress_contig_16499_AC_176.39	91	96	513	319.586
Carubv10017391m	1	0	Pennycress_contig_7224_AC_109.17	79	87	1182	645.789
Carubv10017411m	1	0	Pennycress_contig_7224_AC_109.17	79	86	1182	631.095
Carubv10016566m	1	0	Pennycress_contig_5029_AC_272.61	85	90	4803	2719.72
Carubv10018658m	1	0	Pennycress_contig_1078_AC_1062.81	92	96	1278	795.247
Carubv10017445m	1	2.74353e-107	Pennycress_contig_9862_AC_137.32	64	72	957	367.865
Carubv10017009m	1	0	Pennycress_contig_5138_AC_598.68	62	75	1554	703.725
Carubv10019550m	2	0	Pennycress_contig_25835_AC_19.84	94	94	1317	754.524
Carubv10017336m	1	0	Pennycress_contig_5657_AC_350.26	92	96	1248	810.36
Carubv10017827m	1	2.42971e-161	Pennycress_contig_314_AC_2801.74	95	98	819	511.445
Carubv10016841m	1	0	Pennycress_contig_10754_AC_250.82	92	96	1878	1228.92
Carubv10017742m	1	3.5886e-151	Pennycress_contig_14298_AC_83.45	91	96	756	477.859
Carubv10016910m	2	0	Pennycress_contig_13674_AC_314.80	87	93	1542	934.628
Carubv10017060m	1	0	Pennycress_contig_13674_AC_314.80	88	94	1509	927.071
Carubv10018254m	1	6.4465e-60	Pennycress_contig_16232_AC_374.16	82	88	360	206.653
Carubv10018629m	1	1.00183e-61	DNAP649595_contig_15495_AC_376.38	46	60	786	229.743
Carubv10016731m	1	0	Pennycress_contig_627_AC_4609.75	96	98	2229	1461.09
Carubv10019350m	1	3.1121e-111	Pennycress_contig_4346_AC_532.37	86	91	768	365.346
Carubv10017843m	1	3.2137e-171	Pennycress_contig_9151_AC_326.68	95	97	801	529.918
Carubv10016964m	1	0	Pennycress_contig_11681_AC_190.43	79	87	1563	846.885
Carubv10016782m	1	0	Pennycress_contig_5049_AC_164.60	82	88	2031	1149.16
Carubv10018928m	1	1.80381e-50	DNAP649595_contig_1791_AC_2430.21	54	57	543	186.082
Carubv10016842m	1	0	Pennycress_contig_12468_AC_283.14	90	94	1902	1150
Carubv10017035m	1	4.08188e-150	DNAP649595_contig_7022_AC_533.19	56	68	1323	509.766
Carubv10016610m	1	0	Pennycress_contig_2778_AC_409.79	83	87	3186	1799.47
Carubv10016609m	1	0	Pennycress_contig_2778_AC_409.79	83	87	3186	1799.47
Carubv10018388m	1	2.06542e-145	Pennycress_contig_3103_AC_1051.53	73	82	936	472.822
Carubv10016996m	1	0	Pennycress_contig_12400_AC_28.26	70	77	1458	766.279
Carubv10017657m	1	7.92095e-140	Pennycress_contig_21592_AC_35.00	73	82	936	453.51
Carubv10018666m	1	2.30646e-30	Pennycress_contig_2979_AC_178.24	71	81	309	121.009
Carubv10018531m	1	0	Pennycress_contig_6192_AC_698.56	85	90	4080	2352.79
Carubv10017904m	1	2.45732e-145	Pennycress_contig_10372_AC_310.93	86	91	747	454.349
Carubv10016599m	1	0	Pennycress_contig_3392_AC_399.43	95	97	3066	1936.33
Carubv10016650m	1	0	Pennycress_contig_17665_AC_197.66	89	93	2853	1719.7
Carubv10017337m	1	0	Pennycress_contig_20621_AC_36.20	91	95	1266	725.556
Carubv10017944m	1	7.22359e-133	Pennycress_contig_1909_AC_959.08	87	89	744	426.221
Carubv10017227m	1	0	Pennycress_contig_1495_AC_361.47	93	96	1365	898.523
Carubv10018593m	1	2.43176e-56	Pennycress_contig_27813_AC_9.70	80	84	354	192.379
Carubv10019088m	1	0	Pennycress_contig_794_AC_298.79	86	91	1269	780.133
Carubv10018717m	1	0	Pennycress_contig_1395_AC_1392.14	96	98	1713	1153.36
Carubv10017814m	1	1.51776e-157	Pennycress_contig_9963_AC_273.14	95	98	825	496.332
Carubv10019262m	1	4.47396e-125	Pennycress_contig_5934_AC_705.20	91	95	657	414.046
Carubv10018082m	1	2.99084e-79	Pennycress_contig_22455_AC_79.15	81	86	489	267.527
Carubv10019219m	3	1.75439e-77	DNAP649595_contig_12925_AC_76.29	53	60	585	179.784
Carubv10018637m	1	0	Pennycress_contig_2506_AC_572.72	90	93	1794	1136.14
Carubv10018682m	1	0	Pennycress_contig_487_AC_1196.92	70	81	1491	752.424
Carubv10016797m	1	0	Pennycress_contig_23932_AC_34.56	86	93	1959	1172.25
Carubv10017823m	1	0	Pennycress_contig_6242_AC_1558.46	99	99	822	562.664
Carubv10018779m	2	1.12418e-46	DNAP649595_contig_2975_AC_110.90	46	57	681	180.624
Carubv10017420m	1	0	Pennycress_contig_2608_AC_613.81	94	97	1164	770.897
Carubv10019548m	1	0	Pennycress_contig_16896_AC_158.86	86	91	1545	829.252
Carubv10019468m	1	8.04174e-63	Pennycress_contig_27894_AC_14.80	68	78	468	213.79
Carubv10018265m	1	7.135e-39	Pennycress_contig_9245_AC_1262.72	75	79	342	146.198
Carubv10019638m	2	2.18394e-124	DNAP649595_contig_7514_AC_91.97	59	69	1095	425.801
Carubv10016631m	1	0	Pennycress_contig_4896_AC_279.59	93	96	2976	1877.13
Carubv10018943m	1	0	Pennycress_contig_17859_AC_116.85	58	73	2613	1053.44
Carubv10019338m	1	4.15282e-35	DNAP649595_contig_2496_AC_763.07	46	57	558	143.259
Carubv10018458m	1	0	Pennycress_contig_19471_AC_83.41	80	87	1731	984.167
Carubv10019057m	1	1.07939e-38	Pennycress_contig_8890_AC_147.81	60	78	330	151.656
Carubv10016585m	1	0	Pennycress_contig_16137_AC_100.54	88	93	3849	2277.23
Carubv10018948m	1	9.98355e-114	DNAP649595_contig_7200_AC_270.48	58	67	1086	383.819
Carubv10018511m	1	0.409474	DNAP649595_contig_5230_AC_385.66	50	55	60	30.3267
Carubv10016961m	1	0	Pennycress_contig_24216_AC_38.03	80	88	1581	885.929
Carubv10019302m	2	0	Pennycress_contig_19506_AC_73.33	79	87	846	455.609
Carubv10017485m	1	2.88804e-78	DNAP649595_contig_17802_AC_57.89	42	60	981	283.481
Carubv10019612m	1	3.12556e-20	DNAP649595_contig_20938_AC_56.84	59	69	240	90.3616
Carubv10018564m	1	4.13968e-41	DNAP649595_contig_24116_AC_37.91	33	50	807	164.251
Carubv10017594m	1	0	Pennycress_contig_11068_AC_379.19	88	93	1014	623.958
Carubv10017571m	1	0	Pennycress_contig_566_AC_2081.71	91	94	951	598.769
Carubv10016560m	1	0	Pennycress_contig_13786_AC_147.92	85	91	5544	3209.66
Carubv10018477m	1	6.12331e-107	Pennycress_contig_13937_AC_428.39	92	98	630	354.011
Carubv10018716m	1	2.75726e-84	DNAP649595_contig_5943_AC_99.27	44	57	1209	302.793
Carubv10018228m	1	9.57764	DNAP649595_contig_13162_AC_108.65	44	59	81	27.388
Carubv10017687m	1	1.33273e-150	Pennycress_contig_20433_AC_140.86	85	90	867	479.959
Carubv10018420m	1	0	Pennycress_contig_1652_AC_2122.81	86	93	1452	832.611
Carubv10018999m	1	5.78905e-50	Pennycress_contig_32311_AC_16.39	68	73	360	177.265
Carubv10018441m	1	3.71581e-55	DNAP649595_contig_8633_AC_175.12	43	57	783	204.554
Carubv10019298m	1	6.7555	DNAP649595_contig_5283_AC_207.88	78	100	27	27.8078
Carubv10017851m	1	1.996e-106	Pennycress_contig_28564_AC_27.62	67	78	744	361.988
Carubv10017172m	1	0	Pennycress_contig_12426_AC_39.75	90	94	1401	867.456
Carubv10019616m	1	1.47378e-92	Pennycress_contig_13956_AC_91.79	65	79	678	316.227
Carubv10019391m	1	4.58743e-66	Pennycress_contig_10551_AC_597.11	58	70	606	236.88
Carubv10018162m	1	1.17986e-67	Pennycress_contig_4150_AC_534.93	77	85	465	234.781
Carubv10019501m	1	1.25016e-130	Pennycress_contig_22929_AC_59.68	64	72	1038	435.877
Carubv10017440m	1	0	Pennycress_contig_27080_AC_38.73	82	90	1128	610.524
Carubv10017446m	1	0	Pennycress_contig_27080_AC_38.73	82	90	1128	604.227
Carubv10017627m	1	1.13683e-150	Pennycress_contig_27080_AC_38.73	82	90	945	490.874
Carubv10019508m	1	0	Pennycress_contig_5477_AC_1321.07	92	95	2970	1651.69
Carubv10017109m	1	0	Pennycress_contig_20492_AC_33.46	89	92	1461	859.06
Carubv10018709m	1	0	Pennycress_contig_20552_AC_36.99	81	88	981	566.022
Carubv10016833m	1	0	Pennycress_contig_9503_AC_644.42	87	92	1923	1165.11
Carubv10016834m	1	0	Pennycress_contig_9503_AC_644.42	87	92	1923	1165.11
Carubv10019002m	3	0	Pennycress_contig_13653_AC_397.80	88	94	918	471.562
Carubv10018379m	1	0	Pennycress_contig_8383_AC_144.27	86	92	2163	1281.4
Carubv10019134m	1	0	Pennycress_contig_29464_AC_29.78	92	96	1188	780.553
Carubv10017852m	1	7.38588e-156	Pennycress_contig_2241_AC_419.97	89	93	792	492.973
Carubv10018429m	1	0	Pennycress_contig_11100_AC_58.91	82	88	1503	821.276
Carubv10018776m	1	6.88734e-69	DNAP649595_contig_23577_AC_40.26	54	64	711	246.536
Carubv10016953m	1	0	Pennycress_contig_2274_AC_405.09	83	88	1662	767.958
Carubv10017144m	1	0	Pennycress_contig_19430_AC_155.74	92	94	1440	871.235
Carubv10017661m	1	0	Pennycress_contig_16112_AC_58.49	92	97	954	627.737
Carubv10019392m	1	2.85301e-68	Pennycress_contig_17267_AC_50.88	54	70	657	246.116
Carubv10017124m	1	0	Pennycress_contig_6940_AC_294.50	81	88	1470	818.757
Carubv10017863m	1	3.81342e-139	Pennycress_contig_15972_AC_187.13	80	86	831	443.854
Carubv10018885m	1	6.70011e-31	DNAP649595_contig_23823_AC_15.64	29	39	1128	131.085
Carubv10018081m	1	3.8357e-57	Pennycress_contig_24018_AC_560.39	83	87	429	199.096
Carubv10018314m	1	6.32652e-46	Pennycress_contig_20404_AC_78.83	88	95	279	163.831
Carubv10018544m	1	0	Pennycress_contig_9602_AC_299.22	86	89	1944	1138.24
Carubv10018780m	1	0	Pennycress_contig_15459_AC_29.34	91	95	1989	1262.51
Carubv10017435m	1	0	Pennycress_contig_3699_AC_278.08	77	83	1188	635.293
Carubv10017106m	1	0	Pennycress_contig_14909_AC_290.61	86	91	1518	900.622
Carubv10018230m	1	3.48495e-05	DNAP649595_contig_2308_AC_434.43	35	48	282	44.6008
Carubv10018509m	1	0	Pennycress_contig_10803_AC_150.71	66	77	1578	715.06
Carubv10017364m	1	1.68514e-73	DNAP649595_contig_13561_AC_93.60	39	55	1149	268.787
Carubv10017252m	1	0	Pennycress_contig_15_AC_1976.17	96	98	1335	904.821
Carubv10017590m	1	0	Pennycress_contig_1083_AC_1145.85	89	93	1005	621.019
Carubv10018984m	2	1.25055e-30	Pennycress_contig_26195_AC_10.37	78	86	234	96.659
Carubv10017586m	1	0	Pennycress_contig_6143_AC_540.81	90	93	1011	617.661
Carubv10019514m	1	0	Pennycress_contig_13338_AC_489.79	64	76	1269	587.434
Carubv10018247m	1	1.40281e-43	Pennycress_contig_20255_AC_121.85	67	80	324	163.411
Carubv10017355m	1	0	Pennycress_contig_5953_AC_6272.82	96	98	1230	821.276
Carubv10016829m	1	6.9237e-131	DNAP649595_contig_20735_AC_54.57	43	55	1794	457.708
Carubv10017450m	1	2.87852e-67	DNAP649595_contig_10951_AC_286.23	42	61	960	247.796
Carubv10017406m	1	0	Pennycress_contig_7866_AC_268.69	88	92	1218	644.949
Carubv10017412m	1	0	Pennycress_contig_7866_AC_268.69	87	91	1185	622.699
Carubv10018886m	1	2.03066e-33	DNAP649595_contig_21027_AC_86.81	44	58	462	135.283
Carubv10018407m	1	2.83454e-115	DNAP649595_contig_20414_AC_73.16	47	60	1362	398.932
Carubv10019182m	1	0	Pennycress_contig_1103_AC_272.87	89	94	3219	1965.3
Carubv10018745m	3	7.14632e-69	Pennycress_contig_26721_AC_24.35	63	74	690	254.933
Carubv10016600m	1	0	Pennycress_contig_60_AC_3344.74	91	95	3516	2173.11
Carubv10019106m	1	8.48576e-31	Pennycress_contig_27281_AC_25.61	78	84	222	116.391
Carubv10017644m	1	1.29206e-107	Pennycress_contig_13773_AC_350.26	68	74	942	366.606
Carubv10017649m	1	0	Pennycress_contig_1424_AC_225.48	89	93	963	602.127
Carubv10017652m	1	0	Pennycress_contig_1424_AC_225.48	89	93	963	602.127
Carubv10016602m	1	0	Pennycress_contig_706_AC_149.80	94	97	3348	2126.51
Carubv10018759m	1	3.5531e-50	Pennycress_contig_25139_AC_117.19	97	97	303	177.685
Carubv10018000m	1	4.89868e-121	Pennycress_contig_7420_AC_961.13	85	93	642	388.017
Carubv10018066m	1	1.35287e-92	Pennycress_contig_7420_AC_961.13	84	92	516	307.831
Carubv10019121m	1	7.19408e-150	Pennycress_contig_12779_AC_208.99	72	79	1098	507.247
Carubv10016564m	1	0	Pennycress_contig_527_AC_396.21	91	95	4893	3103.44
Carubv10016580m	1	0	Pennycress_contig_527_AC_396.21	91	95	4023	2537.52
Carubv10018559m	2	3.46477e-41	DNAP649595_contig_16123_AC_32.09	33	49	786	134.443
Carubv10017965m	1	1.1039e-138	Pennycress_contig_15227_AC_371.16	90	96	693	435.877
Carubv10017941m	2	2.11975e-88	Pennycress_contig_10529_AC_525.90	85	90	447	210.851
Carubv10017940m	2	2.11975e-88	Pennycress_contig_10529_AC_525.90	85	90	447	210.851
Carubv10018473m	2	0	Pennycress_contig_9243_AC_662.71	96	99	1020	696.168
Carubv10017517m	1	0	Pennycress_contig_8116_AC_522.23	89	93	1038	624.798
Carubv10018998m	1	2.20795e-47	Pennycress_contig_19474_AC_773.69	75	83	429	178.105
Carubv10018976m	1	0	Pennycress_contig_9747_AC_102.98	79	87	1443	759.561
Carubv10017664m	1	0	Pennycress_contig_12776_AC_521.30	91	97	954	624.378
Carubv10018797m	1	2.15513e-24	DNAP649595_contig_27894_AC_14.80	43	52	432	103.376
Carubv10018826m	2	3.74331e-10	Pennycress_contig_7420_AC_961.13	77	82	117	57.1955
Carubv10016565m	2	0	Pennycress_contig_3347_AC_463.71	98	100	3291	2097.12
Carubv10019187m	1	0	Pennycress_contig_8905_AC_259.04	88	95	975	625.218
Carubv10019078m	1	5.60129e-07	DNAP649595_contig_27480_AC_50.36	58	69	144	50.8981
Carubv10018856m	1	1.33198e-41	DNAP649595_contig_5701_AC_811.72	47	62	552	161.312
Carubv10019412m	1	5.64029e-77	DNAP649595_contig_8633_AC_175.12	52	64	813	271.726
Carubv10019064m	1	0	Pennycress_contig_20056_AC_59.52	77	85	5091	2781.44
Carubv10017647m	1	1.96191e-158	Pennycress_contig_17271_AC_542.54	92	96	972	512.705
Carubv10017841m	1	8.37629e-143	Pennycress_contig_11921_AC_325.68	84	89	804	455.609
Carubv10019452m	1	1.64298e-35	DNAP649595_contig_5192_AC_40.47	41	56	504	146.618
Carubv10016680m	1	0	Pennycress_contig_40_AC_240.77	91	95	2562	1646.65
Carubv10018159m	1	1.48701e-56	Pennycress_contig_20957_AC_237.70	72	78	420	201.195
Carubv10018765m	1	9.13229e-28	DNAP649595_contig_25218_AC_70.44	50	66	441	116.811
Carubv10018012m	1	8.59563e-133	Pennycress_contig_4410_AC_2818.67	94	98	642	416.985
Carubv10018139m	1	3.88132e-82	Pennycress_contig_4410_AC_2818.67	83	88	471	275.504
Carubv10017616m	1	3.99571e-161	Pennycress_contig_6934_AC_527.96	89	94	993	517.743
Carubv10016929m	1	0	Pennycress_contig_25822_AC_38.12	80	87	1746	966.535
Carubv10018771m	1	4.52545e-145	Pennycress_contig_8713_AC_1010.60	71	81	942	465.684
Carubv10017953m	1	3.78277e-91	Pennycress_contig_10777_AC_925.72	66	76	735	311.189
Carubv10018741m	0		not available
Carubv10017474m	1	4.30071e-122	DNAP649595_contig_15250_AC_177.11	62	69	1080	413.206
Carubv10016701m	1	0	Pennycress_contig_15563_AC_235.75	85	91	2457	1368.31
Carubv10018346m	1	1.48733	DNAP649595_contig_24200_AC_9.80	35	51	129	28.2276
Carubv10019100m	1	4.87329e-23	DNAP649595_contig_4669_AC_115.49	56	64	318	98.3383
Carubv10017332m	1	0	Pennycress_contig_16299_AC_73.50	87	91	1269	770.897
Carubv10017528m	1	3.7523e-144	Pennycress_contig_19382_AC_61.75	69	78	1041	466.944
Carubv10018812m	0		not available
Carubv10017799m	1	1.81674e-99	Pennycress_contig_17460_AC_94.82	70	76	792	333.86
Carubv10018418m	1	6.54598e-96	Pennycress_contig_22813_AC_97.99	73	84	600	315.807
Carubv10017502m	1	0	Pennycress_contig_3291_AC_874.99	85	90	1080	627.737
Carubv10016944m	1	0	Pennycress_contig_1842_AC_913.07	94	97	1674	1071.91
Carubv10019590m	1	1.66888e-177	Pennycress_contig_6172_AC_316.97	90	96	879	545.871
Carubv10019066m	2	5.5381e-169	Pennycress_contig_1320_AC_544.14	91	95	828	530.757
Carubv10017135m	1	1.00734e-128	Pennycress_contig_11960_AC_220.43	88	91	768	424.542
Carubv10017816m	1	4.63929e-47	DNAP649595_contig_8890_AC_147.81	51	60	561	180.204
Carubv10017880m	1	1.7337e-97	Pennycress_contig_8995_AC_287.48	86	91	633	333.86
Carubv10016981m	1	0	Pennycress_contig_13462_AC_99.41	80	85	1632	847.725
Carubv10019210m	2	3.2446e-87	Pennycress_contig_9200_AC_54.61	76	85	714	305.731
Carubv10019181m	1	1.66502e-159	Pennycress_contig_1479_AC_553.90	79	85	1008	513.544
Carubv10018094m	1	6.89768e-41	DNAP649595_contig_24872_AC_135.32	54	64	435	157.114
Carubv10019451m	1	0	DNAP649595_contig_9940_AC_124.03	49	65	1962	638.232
Carubv10019635m	1	0	Pennycress_contig_19244_AC_51.64	66	75	2298	1062.67
Carubv10019234m	2	0.000206148	DNAP649595_contig_25357_AC_44.56	47	51	405	42.0818
Carubv10017374m	1	0	Pennycress_contig_20073_AC_122.05	86	91	1221	717.999
Carubv10018056m	1	3.07101e-90	Pennycress_contig_2490_AC_1011.91	91	93	507	302.373
Carubv10016915m	1	0	Pennycress_contig_19471_AC_83.41	78	85	1725	958.978
Carubv10018422m	0		not available
Carubv10017143m	1	0	Pennycress_contig_17020_AC_325.81	82	87	1332	723.876
Carubv10017255m	1	0	Pennycress_contig_17020_AC_325.81	87	93	1332	741.929
Carubv10017453m	1	0	Pennycress_contig_18278_AC_159.51	85	93	1041	638.232
Carubv10019546m	1	0	Pennycress_contig_11681_AC_190.43	68	79	1542	711.282
Carubv10019263m	1	0	Pennycress_contig_14340_AC_209.16	93	96	972	610.944
Carubv10019163m	1	2.21639e-78	Pennycress_contig_18009_AC_208.30	81	90	468	266.688
Carubv10017141m	1	0	Pennycress_contig_8658_AC_727.56	94	96	1395	906.08
Carubv10018043m	1	2.62245e-101	Pennycress_contig_12158_AC_418.68	76	88	594	332.18
Carubv10018524m	1	0	Pennycress_contig_4278_AC_225.27	74	82	8895	4247.46
Carubv10017605m	1	2.24783e-158	Pennycress_contig_9493_AC_271.68	77	83	1008	505.568
Carubv10019531m	1	0	Pennycress_contig_15434_AC_63.49	76	83	1986	1045.04
Carubv10018755m	2	7.42764e-59	DNAP649595_contig_21006_AC_74.37	48	64	711	216.729
Carubv10018551m	1	0	Pennycress_contig_2637_AC_3591.35	96	98	1266	768.798
Carubv10018462m	1	3.51248e-106	DNAP649595_contig_17515_AC_115.17	49	61	1254	367.865
Carubv10018936m	1	2.20763e-133	Pennycress_contig_1916_AC_307.34	93	95	732	438.816
Carubv10017191m	3	8.87489e-150	Pennycress_contig_27919_AC_17.36	69	81	801	313.708
Carubv10018989m	1	5.28222e-124	Pennycress_contig_8377_AC_1625.45	97	99	582	393.895
Carubv10018101m	1	7.75575e-40	Pennycress_contig_12411_AC_241.01	61	70	531	153.755
Carubv10017892m	1	1.31862e-140	Pennycress_contig_1345_AC_2180.55	86	91	768	445.533
Carubv10019204m	2	2.93509e-165	Pennycress_contig_20307_AC_25.73	60	72	804	350.653
Carubv10018881m	1	9.37176	DNAP649595_contig_281_AC_538.36	80	80	30	26.9681
Carubv10018260m	1	4.58626e-51	Pennycress_contig_11049_AC_879.63	85	92	348	183.563
Carubv10017738m	1	1.22449e-99	DNAP649595_contig_5943_AC_99.27	60	69	879	342.676
Carubv10017739m	1	1.22449e-99	DNAP649595_contig_5943_AC_99.27	60	69	879	342.676
Carubv10017431m	1	0	Pennycress_contig_8655_AC_1856.80	86	92	1179	667.2
Carubv10017783m	2	2.02002e-120	Pennycress_contig_8655_AC_1856.80	90	96	615	396.413
Carubv10017289m	1	3.38237e-78	DNAP649595_contig_12058_AC_253.33	37	53	1269	283.061
Carubv10016821m	1	0	Pennycress_contig_18416_AC_316.61	89	93	1944	1214.65
Carubv10019255m	2	7.33886e-70	Pennycress_contig_10302_AC_129.54	77	85	561	251.994
Carubv10018543m	1	0	Pennycress_contig_19447_AC_36.92	68	78	3024	1354.03
Carubv10019533m	1	1.02658e-156	Pennycress_contig_916_AC_201.50	83	87	1011	516.903
Carubv10017846m	1	1.3173e-146	Pennycress_contig_12509_AC_303.57	84	93	795	465.265
Carubv10017484m	1	0	Pennycress_contig_10408_AC_487.50	83	88	1026	589.952
Carubv10017129m	2	0	Pennycress_contig_17363_AC_87.34	83	90	1338	760.821
Carubv10017179m	2	0	Pennycress_contig_17363_AC_87.34	82	90	1236	697.847
Carubv10017189m	2	0	Pennycress_contig_17363_AC_87.34	82	90	1236	697.427
Carubv10016925m	1	0	Pennycress_contig_6694_AC_56.00	84	90	1755	1055.12
Carubv10018785m	1	2.53012e-94	Pennycress_contig_23295_AC_60.57	66	75	777	319.166
Carubv10018644m	1	0	Pennycress_contig_155_AC_238.26	72	79	1959	974.511
Carubv10017495m	1	2.40386e-172	Pennycress_contig_15260_AC_313.46	72	80	1062	552.168
Carubv10019527m	1	1.623e-66	DNAP649595_contig_15790_AC_68.83	44	58	858	241.918
Carubv10017964m	1	4.96986e-133	Pennycress_contig_523_AC_2285.59	91	95	705	422.023
Carubv10016710m	1	0	Pennycress_contig_6923_AC_439.30	88	92	2382	1433.38
Carubv10016881m	1	0	Pennycress_contig_3737_AC_1245.78	86	92	1821	1029.51
Carubv10017669m	1	0	Pennycress_contig_3183_AC_484.03	90	94	939	577.778
Carubv10018402m	2	3.21755e-128	Pennycress_contig_18781_AC_30.81	69	83	849	435.037
Carubv10018910m	1	0	Pennycress_contig_6198_AC_187.02	95	96	2820	1850.26
Carubv10018124m	1	1.67613e-67	Pennycress_contig_17824_AC_331.77	79	84	501	233.102
Carubv10017054m	1	0	Pennycress_contig_1015_AC_1207.61	80	85	1500	844.786
Carubv10019586m	1	2.1649e-66	Pennycress_contig_26110_AC_41.10	87	91	375	236.88
Carubv10019114m	2	0	Pennycress_contig_6013_AC_329.93	85	89	993	586.174
Carubv10017175m	1	2.50065e-140	DNAP649595_contig_1344_AC_420.98	58	67	1326	474.501
Carubv10017807m	1	2.24927e-115	Pennycress_contig_14035_AC_204.51	66	77	792	377.521
Carubv10019221m	10	0	Pennycress_contig_8831_AC_24.46	88	93	810	482.477
Carubv10017217m	1	0	Pennycress_contig_19718_AC_157.19	90	94	1341	814.978
Carubv10018058m	1	1.13552e-97	Pennycress_contig_14648_AC_143.53	82	88	549	320.425
Carubv10018057m	1	1.13552e-97	Pennycress_contig_14648_AC_143.53	82	88	549	320.425
Carubv10017306m	1	7.30706e-66	DNAP649595_contig_13561_AC_93.60	39	50	1164	245.277
Carubv10019058m	1	3.50586e-92	Pennycress_contig_13270_AC_1887.41	99	100	444	299.014
Carubv10018294m	1	8.63704e-61	Pennycress_contig_576_AC_1076.84	100	100	312	205.393
Carubv10017696m	1	2.89415e-156	Pennycress_contig_13618_AC_163.37	86	92	909	501.37
Carubv10017219m	1	0	Pennycress_contig_4778_AC_215.58	72	82	1368	659.643
Carubv10018678m	1	3.23351e-147	Pennycress_contig_567_AC_772.64	78	86	879	467.784
Carubv10017471m	1	3.00577e-39	DNAP649595_contig_846_AC_614.04	35	49	801	157.114
Carubv10017632m	1	3.42332e-25	DNAP649595_contig_846_AC_614.04	30	41	801	111.353
Carubv10018323m	1	3.30411e-27	Pennycress_contig_16118_AC_672.04	74	81	282	110.513
Carubv10017645m	1	0	Pennycress_contig_5531_AC_410.56	92	97	948	624.798
Carubv10017384m	1	0	Pennycress_contig_16292_AC_335.85	80	84	1254	676.856
Carubv10018973m	1	8.20673e-111	DNAP649595_contig_4264_AC_468.99	54	65	1080	385.918
Carubv10018730m	1	3.23793e-137	Pennycress_contig_28564_AC_27.62	79	87	852	473.661
Carubv10018030m	1	1.1259e-94	Pennycress_contig_975_AC_2171.90	94	96	483	310.35
Carubv10017230m	1	0	Pennycress_contig_8487_AC_187.28	80	87	1368	767.538
Carubv10017438m	1	0	Pennycress_contig_8487_AC_187.28	80	87	1098	618.92
Carubv10017426m	1	1.77464e-46	DNAP649595_contig_26151_AC_25.86	36	49	1089	181.044
Carubv10017741m	1	4.52012e-164	Pennycress_contig_6519_AC_2061.34	91	94	882	520.681
Carubv10018280m	1	5.21335e-64	Pennycress_contig_13087_AC_1395.30	95	98	330	217.568
Carubv10018348m	1	5.17017e-31	Pennycress_contig_6025_AC_1846.28	87	94	189	118.49
Carubv10019587m	2	8.36348e-179	Pennycress_contig_6895_AC_990.52	96	98	885	544.611
Carubv10019341m	1	4.84865e-22	DNAP649595_contig_13274_AC_111.30	37	45	435	100.857
Carubv10016801m	2	0	Pennycress_contig_22342_AC_46.83	67	74	1863	769.217
Carubv10018571m	1	8.16145e-160	Pennycress_contig_11687_AC_135.07	69	76	1080	513.964
Carubv10019044m	1	1.14197e-63	Pennycress_contig_16397_AC_257.22	88	96	351	217.149
Carubv10018554m	1	2.32885e-124	DNAP649595_contig_13062_AC_96.25	61	69	1002	424.122
Carubv10016810m	1	0	Pennycress_contig_8644_AC_203.96	84	88	1929	1156.72
Carubv10016811m	1	0	Pennycress_contig_8644_AC_203.96	84	88	1929	1156.72
Carubv10016817m	1	0	Pennycress_contig_12779_AC_208.99	87	92	1956	1204.16
Carubv10016845m	1	0	Pennycress_contig_12779_AC_208.99	83	88	1956	1133.21
Carubv10017877m	1	2.87945e-99	Pennycress_contig_10805_AC_487.94	74	84	741	334.699
Carubv10018106m	1	5.82266e-57	DNAP649595_contig_19497_AC_67.53	54	59	705	207.073
Carubv10019132m	1	1.88319	DNAP649595_contig_21050_AC_171.63	43	61	69	28.6474
Carubv10018234m	1	6.74184e-61	Pennycress_contig_9534_AC_496.53	87	93	339	211.691
Carubv10017150m	1	0	Pennycress_contig_11010_AC_110.77	81	88	1437	783.072
Carubv10018895m	1	0	Pennycress_contig_20620_AC_45.81	83	88	1119	637.393
Carubv10018963m	1	1.02605e-41	Pennycress_contig_16270_AC_89.57	93	95	246	152.076
Carubv10017345m	1	1.20308e-173	Pennycress_contig_16819_AC_138.99	67	78	1257	566.022
Carubv10017797m	1	3.88317e-171	Pennycress_contig_8013_AC_1180.56	93	98	840	532.437
Carubv10019070m	1	1.20911e-18	DNAP649595_contig_26290_AC_24.39	32	48	492	87.4228
Carubv10017631m	1	1.00861e-166	Pennycress_contig_16233_AC_304.40	86	91	981	533.276
Carubv10017979m	1	1.81069e-147	Pennycress_contig_22450_AC_319.33	95	98	681	459.807
Carubv10018642m	1	1.98029e-29	Pennycress_contig_26723_AC_139.30	68	79	258	117.23
Carubv10019420m	1	6.90342e-143	Pennycress_contig_12326_AC_910.24	68	74	1122	469.463
Carubv10016932m	1	0	Pennycress_contig_3978_AC_1185.32	86	89	1725	961.917
Carubv10019629m	1	5.29919e-71	Pennycress_contig_17600_AC_187.28	85	93	390	240.659
Carubv10017998m	1	6.12876e-140	Pennycress_contig_1609_AC_2457.29	99	100	651	442.594
Carubv10018614m	1	2.04565e-172	Pennycress_contig_6780_AC_159.67	78	84	1053	546.291
Carubv10019347m	1	2.46076e-19	DNAP649595_contig_18765_AC_54.88	53	59	261	87.4228
Carubv10016556m	1	0	Pennycress_contig_2631_AC_227.49	92	95	6129	3889.77
Carubv10017208m	1	0	Pennycress_contig_15915_AC_133.69	91	95	1365	885.509
Carubv10017505m	1	0	Pennycress_contig_15915_AC_133.69	93	96	1068	698.687
Carubv10016695m	1	0	Pennycress_contig_17809_AC_124.82	88	93	2436	1442.62
Carubv10017651m	1	3.71289e-86	DNAP649595_contig_8698_AC_1052.09	50	64	897	302.373
Carubv10016623m	1	0	Pennycress_contig_5868_AC_281.78	89	93	3060	1753.29
Carubv10017064m	1	0	Pennycress_contig_9637_AC_42.45	74	85	1497	793.987
Carubv10018514m	1	2.92042e-116	Pennycress_contig_7040_AC_638.64	83	92	651	376.262
Carubv10019428m	1	1.77806e-114	DNAP649595_contig_22839_AC_50.04	43	55	1521	402.711
Carubv10017766m	1	2.77205e-41	DNAP649595_contig_1881_AC_1563.01	52	61	483	163.411
Carubv10017868m	1	2.00107e-28	DNAP649595_contig_1881_AC_1563.01	50	60	393	121.848
Carubv10017112m	1	0	Pennycress_contig_18862_AC_206.07	68	80	1410	710.442
Carubv10016874m	1	0	Pennycress_contig_9535_AC_753.90	96	97	1842	1166.79
Carubv10016873m	1	0	Pennycress_contig_9535_AC_753.90	96	97	1842	1167.63
Carubv10019109m	1	2.72558e-32	DNAP649595_contig_13719_AC_20.12	29	43	1083	134.863
Carubv10018632m	2	0	Pennycress_contig_16815_AC_18.98	90	94	1794	1156.72
Carubv10019569m	1	0	Pennycress_contig_16585_AC_219.00	82	89	1110	644.53
Carubv10017842m	1	5.54739e-143	Pennycress_contig_9767_AC_215.31	87	93	765	470.722
Carubv10017987m	1	2.5933e-100	Pennycress_contig_15156_AC_1000.94	88	92	648	330.081
Carubv10017900m	1	1.65067e-119	Pennycress_contig_8380_AC_487.54	82	92	759	388.437
Carubv10019186m	2	0	Pennycress_contig_8649_AC_316.53	95	98	1968	1307.85
Carubv10019490m	1	7.09514e-19	DNAP649595_contig_32287_AC_24.65	36	50	528	87.8427
Carubv10019414m	1	1.70089e-62	Pennycress_contig_20513_AC_100.02	98	100	309	210.851
Carubv10018354m	1	1.10586e-37	Pennycress_contig_13172_AC_648.22	96	100	210	138.222
Carubv10018252m	1	7.0527e-52	Pennycress_contig_4457_AC_431.10	80	84	348	183.982
Carubv10019429m	2	1.51411e-151	Pennycress_contig_24027_AC_24.15	87	93	819	488.775
Carubv10019286m	1	2.94478e-124	Pennycress_contig_22629_AC_119.21	78	83	783	407.329
Carubv10018447m	1	2.28371e-102	DNAP649595_contig_10716_AC_230.93	46	59	1188	357.37
Carubv10016643m	1	0	Pennycress_contig_10131_AC_197.95	92	96	2832	1768.82
Carubv10018120m	1	1.65358e-107	Pennycress_contig_13086_AC_1425.61	94	97	516	343.935
Carubv10018423m	1	1.4788e-42	DNAP649595_contig_8633_AC_175.12	47	56	561	163.831
Carubv10017974m	1	3.36107e-88	Pennycress_contig_7905_AC_1408.29	66	73	618	297.335
Carubv10017977m	1	4.78865e-117	Pennycress_contig_557_AC_1497.38	92	95	648	385.498
Carubv10019247m	2	0	Pennycress_contig_13138_AC_120.25	82	88	1422	848.144
Carubv10018394m	1	2.92462e-38	DNAP649595_contig_18920_AC_93.28	30	45	1059	155.015
Carubv10018846m	1	0	Pennycress_contig_12400_AC_28.26	64	74	1518	694.069
Carubv10016725m	1	0	Pennycress_contig_15755_AC_199.86	93	97	2307	1466.97
Carubv10017285m	1	0	Pennycress_contig_2680_AC_590.52	91	93	1326	804.902
Carubv10018086m	1	5.13889e-52	Pennycress_contig_8787_AC_433.52	90	93	366	189.02
Carubv10017763m	1	4.41553e-178	Pennycress_contig_1129_AC_4055.04	94	97	864	554.687
Carubv10017947m	1	4.3656e-105	Pennycress_contig_24158_AC_28.83	76	83	720	344.355
Carubv10017133m	1	0	Pennycress_contig_1109_AC_288.49	93	96	1434	932.949
Carubv10017139m	1	0	Pennycress_contig_1109_AC_288.49	93	96	1434	926.652
Carubv10018231m	1	7.24326e-70	Pennycress_contig_26152_AC_41.72	92	94	408	234.781
Carubv10019601m	1	0	Pennycress_contig_11498_AC_49.48	73	82	1350	609.684
Carubv10017962m	1	1.93091e-116	Pennycress_contig_7600_AC_324.53	80	86	705	382.979
Carubv10018664m	1	3.64715e-19	DNAP649595_contig_26738_AC_28.80	36	52	474	89.9418
Carubv10017363m	1	0	Pennycress_contig_7671_AC_491.62	85	89	1191	702.046
Carubv10016686m	1	0	Pennycress_contig_4406_AC_259.30	85	89	2451	1338.08
Carubv10018676m	1	1.65466e-53	DNAP649595_contig_14904_AC_397.99	49	62	645	201.615
Carubv10016865m	1	0	Pennycress_contig_4269_AC_507.05	89	93	1791	1104.66
Carubv10018847m	1	0	Pennycress_contig_19085_AC_59.00	87	94	1419	881.311
Carubv10019633m	2	1.04407e-96	DNAP649595_contig_7514_AC_91.97	57	69	870	337.218
Carubv10019624m	2	1.04407e-96	DNAP649595_contig_7514_AC_91.97	57	69	870	337.218
Carubv10019626m	2	1.04407e-96	DNAP649595_contig_7514_AC_91.97	57	69	870	337.218
Carubv10018419m	1	0	Pennycress_contig_5555_AC_487.15	90	94	1179	747.387
Carubv10018096m	1	1.0156e-53	Pennycress_contig_1325_AC_2481.92	66	73	528	198.256
Carubv10017621m	1	1.02222e-139	Pennycress_contig_13878_AC_398.56	79	84	927	455.189
Carubv10017507m	1	0	Pennycress_contig_6107_AC_971.53	94	98	1086	689.031
Carubv10017935m	1	9.11582e-141	Pennycress_contig_18034_AC_184.54	92	95	708	444.693
Carubv10018556m	1	2.47681e-102	Pennycress_contig_2829_AC_416.94	72	79	729	342.256
Carubv10018770m	1	2.60233e-149	Pennycress_contig_12786_AC_199.56	90	94	825	489.195
Carubv10018994m	1	3.80387e-40	DNAP649595_contig_12025_AC_531.11	41	52	567	160.052
Carubv10018453m	1	7.83154e-50	DNAP649595_contig_24116_AC_37.91	38	53	765	192.799
Carubv10019209m	1	2.84044e-91	DNAP649595_contig_9565_AC_104.43	54	68	819	312.449
Carubv10017240m	2	3.49118e-172	Pennycress_contig_16692_AC_201.49	74	82	831	415.306
Carubv10018144m	1	8.99475e-13	Pennycress_contig_3384_AC_416.97	66	73	174	69.7902
Carubv10019504m	1	2.62541e-136	Pennycress_contig_15790_AC_68.83	73	83	843	443.014
Carubv10017917m	1	6.16648e-07	DNAP649595_contig_15108_AC_47.65	25	43	354	51.7378
Carubv10018990m	1	0	Pennycress_contig_12556_AC_171.60	89	93	924	577.778
Carubv10017622m	1	1.17027e-177	Pennycress_contig_464_AC_363.84	88	94	936	566.862
Carubv10019625m	1	2.08026	DNAP649595_contig_7619_AC_133.29	48	68	72	28.2276
Carubv10018561m	1	2.53172e-71	DNAP649595_contig_12118_AC_201.00	41	60	1002	258.291
Carubv10018522m	1	0	Pennycress_contig_11141_AC_129.35	90	94	3726	2310.39
Carubv10018158m	1	4.77911e-89	Pennycress_contig_1066_AC_1883.82	95	99	480	293.137
Carubv10017220m	1	0	Pennycress_contig_10091_AC_293.32	74	80	1368	671.818
Carubv10017224m	1	0	Pennycress_contig_10091_AC_293.32	74	80	1368	671.818
Carubv10019165m	1	1.14403e-126	Pennycress_contig_22835_AC_132.23	64	72	981	417.405
Carubv10017408m	1	0	Pennycress_contig_12177_AC_143.35	88	91	1179	668.46
Carubv10019339m	1	0	Pennycress_contig_5791_AC_118.99	90	94	2154	1252.44
Carubv10018009m	1	8.78277e-119	Pennycress_contig_7755_AC_792.82	92	96	600	381.3
Carubv10018132m	1	4.82754e-93	Pennycress_contig_7755_AC_792.82	94	97	465	306.991
Carubv10018170m	1	5.74426e-89	Pennycress_contig_21749_AC_173.90	91	97	462	291.877
Carubv10018176m	1	1.09183e-90	Pennycress_contig_21749_AC_173.90	92	98	462	296.495
Carubv10019083m	1	0	Pennycress_contig_6556_AC_296.61	84	90	2670	1585.36
Carubv10019491m	1	5.01243e-81	Pennycress_contig_15461_AC_159.55	78	83	543	283.901
Carubv10018503m	1	0	Pennycress_contig_4139_AC_631.10	86	89	1113	605.486
Carubv10018097m	1	1.91655e-76	Pennycress_contig_4396_AC_276.33	77	83	573	265.428
Carubv10019015m	1	1.87064e-60	Pennycress_contig_24965_AC_43.72	93	98	312	205.393
Carubv10018222m	1	1.8e-44	Pennycress_contig_23404_AC_35.75	60	70	405	162.991
Carubv10016767m	1	0	Pennycress_contig_621_AC_506.75	73	84	2076	1024.47
Carubv10017858m	1	3.47202e-111	Pennycress_contig_22929_AC_59.68	67	76	774	371.224
Carubv10019211m	1	1.02906e-86	Pennycress_contig_8090_AC_198.47	76	89	507	287.259
Carubv10017449m	1	4.91037e-81	DNAP649595_contig_14302_AC_54.16	42	53	1086	291.877
Carubv10017401m	1	0	Pennycress_contig_8593_AC_136.04	90	94	1083	689.451
Carubv10016761m	1	0	Pennycress_contig_4483_AC_193.96	96	98	2103	1399.79
Carubv10019305m	1	1.2936e-123	DNAP649595_contig_755_AC_39.56	54	67	1128	422.443
Carubv10016783m	1	0	Pennycress_contig_4696_AC_538.41	95	98	2028	1297.78
Carubv10018655m	1	7.8326e-20	DNAP649595_contig_9798_AC_367.83	55	69	252	93.3004
Carubv10017737m	1	2.10612e-140	Pennycress_contig_902_AC_657.52	71	78	984	455.609
Carubv10017972m	1	9.78932e-98	Pennycress_contig_902_AC_657.52	67	74	783	329.661
Carubv10018841m	1	1.44572e-23	DNAP649595_contig_3834_AC_174.43	35	52	465	103.796
Carubv10016570m	1	0	Pennycress_contig_1612_AC_558.15	83	89	4722	2630.3
Carubv10019573m	1	0	Pennycress_contig_2423_AC_2616.27	92	94	1596	1025.31
Carubv10018373m	1	7.64555e-65	DNAP649595_contig_16451_AC_168.66	62	68	603	229.323
Carubv10018015m	1	5.53505e-120	Pennycress_contig_23843_AC_29.54	87	91	642	382.139
Carubv10017127m	1	0	Pennycress_contig_6080_AC_1616.98	88	93	1362	851.923
Carubv10019540m	1	2.24715e-12	DNAP649595_contig_2309_AC_582.20	42	52	378	68.5307
Carubv10017288m	1	0	Pennycress_contig_1996_AC_598.00	99	100	1308	896.844
Carubv10017286m	1	0	Pennycress_contig_1996_AC_598.00	99	100	1308	896.844
Carubv10018244m	1	6.92477e-16	Pennycress_contig_587_AC_923.80	67	72	270	78.1867
Carubv10017010m	1	0	Pennycress_contig_7592_AC_669.50	94	96	1578	978.29
Carubv10019097m	1	1.65029e-43	DNAP649595_contig_26568_AC_111.08	33	46	1095	172.227
Carubv10017578m	1	4.22252e-172	Pennycress_contig_4750_AC_4473.39	76	84	1020	544.611
Carubv10017244m	1	0	Pennycress_contig_413_AC_455.65	93	98	1350	866.197
Carubv10018550m	1	0	Pennycress_contig_11509_AC_146.02	72	78	1752	817.077
Carubv10019004m	1	1.97256e-133	Pennycress_contig_14648_AC_143.53	84	90	708	420.763
Carubv10019379m	1	8.80444e-14	DNAP649595_contig_17772_AC_428.57	43	60	252	70.6299
Carubv10018696m	1	9.86095e-74	Pennycress_contig_9114_AC_180.93	77	83	522	251.574
Carubv10017169m	1	0	Pennycress_contig_7862_AC_249.64	89	92	1434	878.792
Carubv10019369m	1	2.13178e-58	Pennycress_contig_4313_AC_1267.20	94	95	309	200.775
Carubv10017290m	1	0	Pennycress_contig_2238_AC_3052.70	96	99	1305	826.314
Carubv10017557m	1	0	Pennycress_contig_1749_AC_637.40	91	95	1053	625.218
Carubv10017906m	1	1.18294e-146	Pennycress_contig_2807_AC_2437.56	94	96	753	462.326
Carubv10018169m	1	3.87757e-85	Pennycress_contig_18907_AC_646.95	94	96	474	280.962
Carubv10018353m	1	4.92834e-39	Pennycress_contig_23647_AC_175.11	99	100	210	141.16
Carubv10017297m	1	0	Pennycress_contig_8444_AC_1232.42	94	97	1203	795.666
Carubv10018941m	1	2.17602e-85	Pennycress_contig_22940_AC_213.34	79	89	501	283.901
Carubv10017439m	1	0	Pennycress_contig_7692_AC_767.88	100	100	1134	795.666
Carubv10018848m	1	0	Pennycress_contig_9506_AC_264.67	74	85	3675	1934.23
Carubv10018588m	2	0	Pennycress_contig_15180_AC_93.61	92	94	1788	1144.12
Carubv10018289m	1	6.82519e-50	Pennycress_contig_26162_AC_26.27	88	94	312	178.105
Carubv10017515m	1	6.51431e-105	Pennycress_contig_15424_AC_266.72	91	95	558	343.516
Carubv10019579m	1	4.60365e-92	DNAP649595_contig_18765_AC_54.88	44	54	1242	327.982
Carubv10016807m	1	0	Pennycress_contig_5245_AC_296.91	83	88	1911	1071.07
Carubv10016891m	1	0	Pennycress_contig_7865_AC_134.41	91	96	1788	1154.62
Carubv10019515m	1	0.511135	DNAP649595_contig_20662_AC_169.99	39	71	84	30.3267
Carubv10019325m	1	3.11827e-45	Pennycress_contig_18154_AC_111.45	71	80	333	163.411
Carubv10018577m	1	0	Pennycress_contig_9637_AC_42.45	71	83	1491	765.859
Carubv10017705m	1	9.77467e-112	Pennycress_contig_14578_AC_132.55	68	75	882	377.102
Carubv10018050m	1	1.46586e-93	Pennycress_contig_5478_AC_668.00	85	92	606	311.609
Carubv10017338m	1	0	Pennycress_contig_6288_AC_855.71	90	95	1254	778.034
Carubv10018049m	1	1.66696e-81	Pennycress_contig_18892_AC_158.56	89	94	429	272.985
Carubv10019308m	1	0	Pennycress_contig_9605_AC_247.56	90	93	2520	1541.27
Carubv10017848m	1	5.01026e-125	Pennycress_contig_3_AC_716.56	83	88	717	403.97
Carubv10019343m	1	3.39835e-94	Pennycress_contig_3553_AC_403.38	81	88	663	320.425
Carubv10016838m	1	0	Pennycress_contig_17100_AC_256.53	86	91	1734	982.068
Carubv10019166m	1	0	Pennycress_contig_10190_AC_181.42	82	89	1296	730.174
Carubv10016831m	1	0	Pennycress_contig_12869_AC_54.19	90	94	993	627.737
Carubv10019486m	1	1.10284e-116	Pennycress_contig_1434_AC_798.66	64	72	921	388.017
Carubv10018985m	1	6.56693e-93	Pennycress_contig_1237_AC_1550.77	81	84	582	314.128
Carubv10017377m	1	0	Pennycress_contig_11991_AC_277.56	93	96	1212	790.628
Carubv10019217m	1	9.54075e-49	DNAP649595_contig_24312_AC_38.83	51	62	579	180.624
Carubv10018733m	1	0	Pennycress_contig_2281_AC_990.72	74	79	1944	985.847
Carubv10019542m	1	1.37435e-44	DNAP649595_contig_15877_AC_177.97	48	67	495	171.808
Carubv10017093m	1	0	Pennycress_contig_22300_AC_54.97	95	97	1470	940.506
Carubv10017098m	1	0	Pennycress_contig_22300_AC_54.97	95	97	1470	940.506
Carubv10017037m	1	0	Pennycress_contig_8201_AC_526.95	87	92	1545	921.194
Carubv10018258m	1	4.55156e-50	Pennycress_contig_31980_AC_17.70	72	79	372	176.426
Carubv10018516m	1	1.95635e-70	DNAP649595_contig_15964_AC_289.38	41	53	1095	256.192
Carubv10016809m	2	1.26922e-148	Pennycress_contig_16364_AC_37.90	74	83	1134	333.44
Carubv10016870m	2	9.99516e-146	Pennycress_contig_16364_AC_37.90	74	83	1134	333.86
Carubv10017265m	1	3.6278e-144	Pennycress_contig_28564_AC_27.62	69	80	1008	487.096
Carubv10019229m	1	3.7375e-30	DNAP649595_contig_26568_AC_111.08	34	43	1029	128.146
Carubv10018202m	1	1.59978e-51	Pennycress_contig_19862_AC_270.11	78	81	435	185.242
Carubv10018953m	1	2.32851e-139	Pennycress_contig_910_AC_1224.32	65	77	1089	468.203
Carubv10018656m	1	1.44006e-86	DNAP649595_contig_11347_AC_215.03	52	67	870	304.052
Carubv10019524m	2	2.28854e-84	DNAP649595_contig_9105_AC_380.51	50	62	906	298.594
Carubv10019243m	1	3.87331e-41	DNAP649595_contig_18306_AC_205.94	37	46	897	163.831
Carubv10017646m	1	7.05327e-171	Pennycress_contig_13329_AC_132.51	87	93	966	539.154
Carubv10017509m	1	0	Pennycress_contig_12824_AC_1176.82	88	93	1086	652.086
Carubv10017307m	1	2.1425e-174	Pennycress_contig_4155_AC_117.01	73	78	1314	567.282
Carubv10018739m	1	1.21284e-119	Pennycress_contig_12786_AC_199.56	87	90	684	413.626
Carubv10019543m	0		not available
Carubv10017021m	2	0	Pennycress_contig_16357_AC_117.93	75	84	1134	597.929
Carubv10017833m	1	5.12468e-144	Pennycress_contig_13621_AC_459.12	89	92	810	457.708
Carubv10018842m	1	1.633e-175	Pennycress_contig_15782_AC_219.24	84	90	975	548.81
Carubv10016674m	1	0	Pennycress_contig_7605_AC_54.70	82	87	2676	1450.59
Carubv10019235m	2	0	Pennycress_contig_10005_AC_79.74	84	87	1794	1028.25
Carubv10019421m	1	0	Pennycress_contig_107_AC_7737.46	89	93	1059	649.568
Carubv10016921m	1	0	Pennycress_contig_3907_AC_919.99	85	92	1728	1054.28
Carubv10018880m	1	0	Pennycress_contig_12400_AC_28.26	65	73	1452	690.29
Carubv10018398m	1	7.61988e-102	DNAP649595_contig_15782_AC_219.24	54	66	981	346.874
Carubv10017013m	2	0	Pennycress_contig_9670_AC_368.58	90	94	1350	858.22
Carubv10018404m	1	9.34963e-70	DNAP649595_contig_11740_AC_67.81	44	62	846	254.513
Carubv10018836m	1	1.60919e-16	DNAP649595_contig_4605_AC_247.88	56	68	186	78.6065
Carubv10019423m	2	4.51971e-42	Pennycress_contig_12515_AC_260.58	58	86	417	160.052
Carubv10018004m	1	7.72782e-105	Pennycress_contig_6660_AC_309.55	71	74	801	352.752
Carubv10017322m	1	0	Pennycress_contig_13062_AC_96.25	83	91	1275	717.999
Carubv10017543m	1	0	Pennycress_contig_13062_AC_96.25	85	92	1035	614.722
Carubv10017688m	1	1.53785e-142	Pennycress_contig_7302_AC_876.66	83	90	813	457.288
Carubv10016665m	1	0	Pennycress_contig_16912_AC_40.89	79	85	2787	1475.78
Carubv10016716m	1	0	Pennycress_contig_24901_AC_29.95	86	92	1770	1048.82
Carubv10017535m	1	3.66043e-179	Pennycress_contig_15727_AC_152.89	88	92	909	559.725
Carubv10019348m	1	0.576113	DNAP649595_contig_19521_AC_45.86	56	72	54	29.9069
Carubv10018568m	1	0.777049	DNAP649595_contig_3209_AC_450.00	46	49	111	30.3267
Carubv10017532m	1	0	Pennycress_contig_107_AC_7737.46	89	93	1065	657.544
Carubv10019598m	1	0	Pennycress_contig_19471_AC_83.41	83	89	1701	1010.62
Carubv10019363m	1	0	Pennycress_contig_4957_AC_1395.18	89	94	1398	864.518
Carubv10019440m	1	1.32077e-124	Pennycress_contig_19675_AC_287.73	73	79	897	407.329
Carubv10017287m	1	1.19891e-86	DNAP649595_contig_5943_AC_99.27	44	56	1335	310.35
Carubv10017583m	1	4.10529e-69	DNAP649595_contig_5943_AC_99.27	45	57	1047	252.414
Carubv10017780m	1	1.20452e-111	Pennycress_contig_2388_AC_1311.23	71	74	834	369.965
Carubv10017396m	1	0	Pennycress_contig_24864_AC_75.67	84	89	1185	626.057
Carubv10017402m	1	0	Pennycress_contig_24864_AC_75.67	83	88	1185	615.142
Carubv10019273m	1	1.22361e-112	Pennycress_contig_7315_AC_1034.23	67	81	798	374.163
Carubv10018140m	1	3.91525e-104	Pennycress_contig_6607_AC_242.49	98	98	501	335.539
Carubv10018197m	1	3.10256e-88	Pennycress_contig_6607_AC_242.49	97	98	435	290.198
Carubv10018691m	1	0	Pennycress_contig_7807_AC_929.21	72	80	1437	741.509
Carubv10017813m	1	3.37852e-170	Pennycress_contig_5492_AC_571.66	95	96	822	534.116
Carubv10017231m	1	0	Pennycress_contig_1404_AC_1133.77	75	84	1401	716.739
Carubv10019065m	1	0	Pennycress_contig_16258_AC_78.41	83	90	1302	734.372
Carubv10019192m	1	1.44085e-34	DNAP649595_contig_1763_AC_2964.08	50	64	423	138.222
Carubv10019138m	1	3.81753e-42	DNAP649595_contig_3526_AC_3341.29	56	65	429	156.274
Carubv10018597m	1	1.84304e-70	Pennycress_contig_22314_AC_115.07	70	78	519	244.017
Carubv10018975m	1	0	Pennycress_contig_14949_AC_196.40	91	95	1098	697.427
Carubv10018681m	1	3.88692e-18	Pennycress_contig_8092_AC_1336.54	74	81	159	82.8048
Carubv10017103m	1	0	Pennycress_contig_6123_AC_479.56	90	93	1455	886.768
Carubv10018924m	1	0	Pennycress_contig_19468_AC_97.45	75	82	1743	896.004
Carubv10016952m	2	0	Pennycress_contig_19996_AC_32.48	95	98	1149	735.212
Carubv10017722m	1	2.90837e-87	Pennycress_contig_20350_AC_127.28	66	75	813	304.052
Carubv10018677m	1	0	Pennycress_contig_4778_AC_215.58	65	76	1332	593.311
Carubv10018084m	1	5.63397e-76	Pennycress_contig_22573_AC_199.90	69	79	561	261.23
Carubv10019237m	0		not available
Carubv10017894m	1	8.15458e-153	Pennycress_contig_60_AC_3344.74	95	98	753	498.851
Carubv10016768m	1	0	Pennycress_contig_4888_AC_349.14	87	93	2067	1148.74
Carubv10016999m	1	0	Pennycress_contig_10701_AC_113.70	81	87	1503	841.007
Carubv10017117m	2	0	Pennycress_contig_10701_AC_113.70	84	91	1293	761.241
Carubv10017080m	1	3.63714e-163	Pennycress_contig_7911_AC_232.30	56	70	1464	545.871
Carubv10018956m	1	0	Pennycress_contig_19508_AC_191.06	87	93	1416	863.678
Carubv10019230m	1	0	Pennycress_contig_10788_AC_363.43	84	89	1233	707.503
Carubv10016963m	1	0	Pennycress_contig_21777_AC_206.18	76	85	1647	882.15
Carubv10017552m	1	0	Pennycress_contig_12814_AC_179.05	88	93	1041	586.594
Carubv10017821m	1	6.99254e-130	Pennycress_contig_12814_AC_179.05	88	93	804	429.16
Carubv10018839m	1	5.75057e-42	DNAP649595_contig_1763_AC_2964.08	49	61	477	162.152
Carubv10018445m	1	0	Pennycress_contig_1352_AC_956.52	95	97	2433	1556.81
Carubv10017701m	1	5.04727e-167	Pennycress_contig_3941_AC_979.45	88	91	879	522.361
Carubv10017008m	1	0	Pennycress_contig_3009_AC_1943.97	98	100	1584	1081.57
Carubv10018263m	1	5.21362e-21	DNAP649595_contig_4424_AC_359.62	63	65	360	93.7202
Carubv10019608m	1	5.40731e-46	DNAP649595_contig_7177_AC_167.43	39	55	843	177.685
Carubv10017806m	1	1.91797e-154	Pennycress_contig_28823_AC_42.76	83	86	876	492.553
Carubv10018754m	1	0	Pennycress_contig_3558_AC_121.57	95	97	1107	736.891
Carubv10017573m	1	0	Pennycress_contig_5948_AC_149.61	95	97	1029	675.177
Carubv10017887m	1	2.01246e-154	Pennycress_contig_5948_AC_149.61	95	97	768	494.652
Carubv10019605m	1	2.73913e-87	Pennycress_contig_10242_AC_207.47	81	91	510	291.457
Carubv10019582m	2	4.81064e-32	DNAP649595_contig_1846_AC_18.79	44	57	684	135.283
Carubv10017811m	1	1.01847e-139	Pennycress_contig_19651_AC_81.45	83	91	783	457.288
Carubv10018991m	1	5.02023e-52	DNAP649595_contig_8151_AC_1017.26	62	68	534	188.6
Carubv10017324m	1	0	Pennycress_contig_11955_AC_49.66	81	89	1206	645.789
Carubv10018232m	1	1.03729e-28	Pennycress_contig_25115_AC_17.05	92	95	189	115.551
Carubv10019539m	1	1.15291e-52	Pennycress_contig_10489_AC_252.71	59	74	483	189.86
Carubv10018946m	1	1.38981	DNAP649595_contig_33589_AC_12.33	35	45	126	30.3267
Carubv10018908m	2	0	Pennycress_contig_19506_AC_73.33	73	85	849	419.504
Carubv10018311m	1	3.03011e-46	Pennycress_contig_9989_AC_299.33	93	94	258	165.09
Carubv10019135m	1	0	Pennycress_contig_12400_AC_28.26	82	88	1515	884.669
Carubv10019104m	1	0	Pennycress_contig_1845_AC_755.24	79	87	1398	795.247
Carubv10018823m	2	2.15722e-115	DNAP649595_contig_5943_AC_99.27	52	62	1335	403.551
Carubv10019105m	1	0	Pennycress_contig_9293_AC_224.70	80	86	1455	814.558
Carubv10018275m	1	1.14327e-66	Pennycress_contig_1904_AC_2570.95	96	98	336	224.705
Carubv10018651m	1	0	Pennycress_contig_322_AC_537.78	79	87	1944	1033.71
Carubv10017602m	1	0	Pennycress_contig_10271_AC_2518.94	92	94	1002	651.247
Carubv10019529m	1	5.48444e-11	Pennycress_contig_105_AC_952.79	75	77	168	63.4929
Carubv10017045m	4	2.28658e-124	DNAP649595_contig_9575_AC_325.97	50	60	1374	428.74
Carubv10017229m	6	7.89592e-118	DNAP649595_contig_9575_AC_325.97	51	60	1212	406.489
Carubv10019280m	1	8.1057e-117	Pennycress_contig_10782_AC_130.86	80	88	780	385.078
Carubv10017626m	1	2.04059e-109	DNAP649595_contig_6078_AC_175.99	55	68	987	375.002
Carubv10019631m	1	2.78091e-54	Pennycress_contig_8470_AC_1107.02	75	80	396	196.577
Carubv10017460m	1	0	Pennycress_contig_18442_AC_80.21	87	91	1137	673.078
Carubv10018996m	2	0	Pennycress_contig_19506_AC_73.33	79	88	849	450.991
Carubv10017548m	1	0	Pennycress_contig_3553_AC_403.38	97	98	969	646.209
Carubv10017437m	4	4.59289e-99	Pennycress_contig_26465_AC_16.63	86	92	489	289.358
Carubv10019284m	1	6.6882e-139	Pennycress_contig_28837_AC_24.73	70	77	1002	448.892
Carubv10018018m	1	6.38571e-108	Pennycress_contig_18403_AC_32.59	83	88	639	352.332
Carubv10018939m	2	3.93784e-158	Pennycress_contig_16865_AC_25.88	91	95	648	418.244
Carubv10019042m	1	0	Pennycress_contig_8015_AC_51.94	94	97	1086	712.541
Carubv10017362m	1	0	Pennycress_contig_3136_AC_1055.80	88	93	1200	709.183
Carubv10017461m	1	0	Pennycress_contig_3136_AC_1055.80	79	84	1200	611.783
Carubv10018213m	1	9.80248e-18	DNAP649595_contig_7963_AC_41.99	39	50	348	84.0642
Carubv10016823m	1	0	Pennycress_contig_6254_AC_153.86	94	97	1926	1238.58
Carubv10019265m	1	1.78135e-162	Pennycress_contig_11191_AC_163.15	92	96	813	508.507
Carubv10017320m	1	0	Pennycress_contig_18331_AC_170.13	85	91	1272	766.698
Carubv10016968m	1	0	Pennycress_contig_3968_AC_714.16	97	98	1539	1053.86
Carubv10017042m	1	0	Pennycress_contig_3968_AC_714.16	97	98	1536	1054.28
Carubv10019475m	1	0	Pennycress_contig_9960_AC_199.98	92	95	4023	2590.83
Carubv10017859m	1	6.14375e-22	DNAP649595_contig_7606_AC_293.03	59	69	225	100.857
Carubv10016840m	1	0	Pennycress_contig_13213_AC_224.99	81	87	1890	1004.32
Carubv10018971m	1	5.86647e-66	DNAP649595_contig_7177_AC_167.43	38	55	1131	242.758
Carubv10016667m	1	0	Pennycress_contig_1525_AC_8391.90	80	88	2706	1538.76
Carubv10018748m	1	4.98258e-151	Pennycress_contig_13577_AC_120.02	83	87	927	482.897
Carubv10016896m	1	0	Pennycress_contig_20698_AC_44.08	91	94	1779	1147.48
Carubv10018506m	1	0	Pennycress_contig_1829_AC_702.67	89	93	1704	1004.74
Carubv10018735m	1	0	Pennycress_contig_1593_AC_1173.07	93	95	1161	710.442
Carubv10018616m	1	2.06169e-129	Pennycress_contig_5567_AC_812.41	64	75	888	426.641
Carubv10019562m	0		not available
Carubv10016893m	1	0	Pennycress_contig_2366_AC_294.30	90	95	1779	1050.08
Carubv10019160m	1	2.409e-27	Pennycress_contig_16213_AC_298.54	58	71	279	116.811
Carubv10017712m	1	5.10759e-163	Pennycress_contig_13343_AC_522.72	86	91	909	532.017
Carubv10018891m	1	4.92168e-11	Pennycress_contig_3597_AC_429.73	73	75	126	63.9127
Carubv10019220m	1	0.000458512	DNAP649595_contig_12329_AC_167.59	44	54	183	42.9215
Carubv10018303m	1	1.98012e-58	Pennycress_contig_8972_AC_836.28	99	99	300	199.516
Carubv10016957m	1	1.34007e-163	Pennycress_contig_7555_AC_645.02	63	75	1200	551.748
Carubv10016958m	1	1.34007e-163	Pennycress_contig_7555_AC_645.02	63	75	1200	551.748
Carubv10017392m	1	0	Pennycress_contig_3987_AC_925.84	87	93	1197	715.9
Carubv10018196m	1	1.9614e-94	Pennycress_contig_981_AC_2721.85	98	100	441	308.25
Carubv10017713m	3	3.11761e-129	Pennycress_contig_3863_AC_680.53	84	92	540	319.586
Carubv10017475m	1	0	Pennycress_contig_9676_AC_513.17	82	86	1053	577.778
Carubv10018811m	2	5.9504e-48	Pennycress_contig_22200_AC_48.64	70	82	414	175.586
Carubv10017592m	1	0	Pennycress_contig_1375_AC_409.94	93	97	1032	666.78
Carubv10017681m	1	7.17087e-176	Pennycress_contig_4673_AC_413.74	88	94	903	558.046
Carubv10019026m	1	4.75844e-66	Pennycress_contig_21217_AC_87.99	91	97	345	220.927
Carubv10018338m	1	9.97342e-37	Pennycress_contig_3463_AC_719.48	85	90	237	138.641
Carubv10019613m	1	1.8356e-05	DNAP649595_contig_13778_AC_383.34	36	48	207	45.0206
Carubv10019006m	1	5.39865e-57	Pennycress_contig_10217_AC_245.15	74	84	594	206.653
Carubv10016758m	1	0	Pennycress_contig_14_AC_131.15	84	88	2172	1164.27
Carubv10016571m	1	0	Pennycress_contig_2465_AC_142.21	78	85	4452	2265.47
Carubv10017108m	1	0	Pennycress_contig_8956_AC_89.14	78	87	1422	760.401
Carubv10017232m	1	0	Pennycress_contig_8956_AC_89.14	71	79	1422	673.078
Carubv10018749m	1	3.48616e-17	DNAP649595_contig_10276_AC_194.77	40	64	297	85.7435
Carubv10017856m	1	2.59032e-147	Pennycress_contig_1_AC_3099.20	88	91	774	476.6
Carubv10019049m	1	1.05171e-167	Pennycress_contig_5851_AC_514.17	59	73	1551	553.848
Carubv10018457m	1	3.37575e-44	DNAP649595_contig_10489_AC_252.71	49	62	480	166.77
Carubv10019178m	1	2.49093e-123	Pennycress_contig_2053_AC_453.24	78	82	804	413.626
Carubv10018456m	1	0	Pennycress_contig_15941_AC_61.01	90	93	2226	1370.83
Carubv10017680m	1	2.46878e-162	Pennycress_contig_20812_AC_438.17	82	88	930	516.063
Carubv10017031m	1	0	Pennycress_contig_6671_AC_1639.09	73	85	1473	793.147
Carubv10019154m	1	0	Pennycress_contig_4380_AC_201.26	91	95	3594	2295.28
Carubv10019324m	1	2.11904e-89	DNAP649595_contig_11063_AC_86.29	56	69	840	309.51
Carubv10016825m	1	0	Pennycress_contig_1510_AC_990.33	81	88	1956	1074.85
Carubv10016587m	1	0	Pennycress_contig_13138_AC_120.25	85	91	3735	2219.29
Carubv10018313m	1	2.02307e-31	Pennycress_contig_3465_AC_2637.56	66	74	282	123.528
Carubv10017788m	1	6.00758e-165	Pennycress_contig_25871_AC_39.98	90	95	846	511.865
Carubv10017497m	1	0	Pennycress_contig_14421_AC_56.92	88	92	1092	645.369
Carubv10017407m	1	0	Pennycress_contig_455_AC_4101.56	93	96	1188	736.471
Carubv10017784m	1	3.67094e-177	Pennycress_contig_10955_AC_629.33	93	96	834	551.748
Carubv10018567m	2	1.4135e-99	DNAP649595_contig_12447_AC_350.68	50	67	1878	357.79
Carubv10017118m	1	0	Pennycress_contig_8833_AC_111.72	89	93	1431	899.783
Carubv10019559m	1	0	Pennycress_contig_6311_AC_573.39	72	83	2955	1514.41
Carubv10017508m	1	0	Pennycress_contig_13886_AC_385.57	88	94	1086	659.643
Carubv10017844m	1	8.72193e-155	Pennycress_contig_13886_AC_385.57	90	95	801	492.973
Carubv10016941m	1	0	Pennycress_contig_8371_AC_68.46	70	77	1596	667.2
Carubv10018863m	1	0	Pennycress_contig_13122_AC_110.26	95	99	1203	799.445
Carubv10018578m	1	5.02473e-127	DNAP649595_contig_22220_AC_33.80	51	61	1443	433.358
Carubv10018149m	1	5.80288e-76	Pennycress_contig_15096_AC_707.32	87	90	486	255.772
Carubv10019461m	1	0	Pennycress_contig_13114_AC_96.78	80	86	4083	2282.26
Carubv10017845m	1	3.66535e-174	Pennycress_contig_167_AC_15184.74	97	99	801	538.734
Carubv10018929m	1	7.93146e-63	DNAP649595_contig_13600_AC_94.76	52	68	594	230.583
Carubv10019239m	1	6.6231e-07	DNAP649595_contig_6830_AC_678.94	43	52	195	49.2188
Carubv10016847m	1	0	Pennycress_contig_4330_AC_832.46	66	75	1773	830.932
Carubv10016724m	2	0	Pennycress_contig_1774_AC_222.94	62	70	1593	696.588
Carubv10016773m	2	4.16216e-168	DNAP649595_contig_1774_AC_222.94	61	68	1350	571.48
Carubv10017278m	1	0	Pennycress_contig_15517_AC_120.35	85	90	1317	771.317
Carubv10017491m	1	0	Pennycress_contig_18390_AC_397.09	89	93	1092	670.559
Carubv10018443m	1	2.91229e-48	Pennycress_contig_1763_AC_2964.08	60	71	480	179.364
Carubv10016922m	1	0	Pennycress_contig_5238_AC_106.99	94	97	1740	1141.18
Carubv10018800m	1	8.25982e-95	Pennycress_contig_23338_AC_10.61	73	85	579	310.769
Carubv10018778m	1	7.51334e-91	Pennycress_contig_12001_AC_574.10	65	75	885	327.982
Carubv10016897m	1	0	Pennycress_contig_7469_AC_1039.45	88	92	1767	1043.78
Carubv10018270m	1	3.15597e-59	Pennycress_contig_6422_AC_706.89	96	98	321	204.974
Carubv10017405m	1	0	Pennycress_contig_11755_AC_500.00	84	91	1017	570.221
Carubv10019584m	1	9.08413e-100	DNAP649595_contig_11233_AC_122.65	55	65	1020	342.256
Carubv10016992m	1	0	Pennycress_contig_2836_AC_1197.92	91	95	1383	885.929
Carubv10017298m	1	0	Pennycress_contig_2836_AC_1197.92	92	96	1302	832.611
Carubv10018396m	1	1.45905e-20	DNAP649595_contig_14567_AC_488.23	41	55	300	90.7814
Carubv10016681m	2	0	Pennycress_contig_16433_AC_191.25	85	90	1707	807.841
Carubv10016690m	2	0	Pennycress_contig_16433_AC_191.25	85	90	1707	821.695
Carubv10018762m	1	0	Pennycress_contig_16717_AC_70.81	66	78	1761	818.337
Carubv10016575m	1	0	Pennycress_contig_1073_AC_307.06	94	96	4218	2698.73
Carubv10017703m	1	1.01104e-165	Pennycress_contig_5631_AC_268.55	79	85	978	527.818
Carubv10017706m	1	1.01104e-165	Pennycress_contig_5631_AC_268.55	79	85	978	527.818
Carubv10019615m	2	2.26766e-26	DNAP649595_contig_7338_AC_411.91	44	62	384	115.971
Carubv10017795m	1	1.85287e-126	Pennycress_contig_11016_AC_267.50	90	96	735	410.688
Carubv10018165m	1	4.55616e-74	Pennycress_contig_19436_AC_99.81	79	88	444	249.475
Carubv10019328m	1	8.72665e-37	DNAP649595_contig_10489_AC_252.71	46	55	486	143.259
Carubv10019288m	1	0.648467	DNAP649595_contig_25317_AC_46.66	53	74	57	29.4871
Carubv10017248m	1	0	Pennycress_contig_1111_AC_95.37	97	99	1335	911.538
Carubv10018982m	1	0	Pennycress_contig_2812_AC_656.38	87	94	924	579.037
Carubv10019021m	1	0	Pennycress_contig_13121_AC_470.54	97	99	1215	818.337
Carubv10016747m	1	0	Pennycress_contig_16791_AC_182.20	87	93	2037	1179.81
Carubv10018357m	1	2.66077	DNAP649595_contig_6880_AC_255.47	38	71	63	27.8078
Carubv10018844m	1	0	Pennycress_contig_12686_AC_229.50	80	87	1818	892.226
Carubv10018907m	1	0	Pennycress_contig_7299_AC_277.27	75	87	1152	618.501
Carubv10016626m	1	0	Pennycress_contig_3583_AC_244.35	75	81	2400	1184.84
Carubv10017335m	1	0	Pennycress_contig_4134_AC_203.19	90	95	1095	667.62
Carubv10018904m	1	1.30925e-67	Pennycress_contig_10508_AC_105.24	70	80	603	236.46
Carubv10016561m	3	0	Pennycress_contig_19447_AC_36.92	69	79	2880	1227.67
Carubv10017065m	1	0	Pennycress_contig_8247_AC_786.60	79	86	1464	749.066
Carubv10018987m	1	2.07692e-62	DNAP649595_contig_1344_AC_420.98	34	47	1293	233.942
Carubv10018133m	1	4.63361e-83	Pennycress_contig_14841_AC_409.07	79	85	501	276.764
Carubv10016592m	1	0	Pennycress_contig_5348_AC_443.66	96	98	3654	2379.66
Carubv10018862m	1	1.53095	DNAP649595_contig_10767_AC_244.00	57	65	69	29.0673
Carubv10018016m	2	1.67388	DNAP649595_contig_16310_AC_84.30	52	70	93	30.3267
Carubv10019322m	1	0	Pennycress_contig_6609_AC_913.22	87	93	2535	1556.39
Carubv10017862m	1	1.05575e-151	Pennycress_contig_8758_AC_235.64	93	98	720	476.6
Carubv10017540m	1	1.39395e-119	Pennycress_contig_27635_AC_28.08	79	87	714	389.276
Carubv10016943m	1	0	Pennycress_contig_6725_AC_141.93	89	94	1668	1055.96
Carubv10019549m	1	0	Pennycress_contig_16672_AC_270.16	77	87	1221	655.025
Carubv10019030m	1	3.64095e-40	Pennycress_contig_1793_AC_8028.24	92	94	234	146.198
Carubv10018719m	1	8.48628e-21	Pennycress_contig_1148_AC_5695.42	66	75	264	92.8806
Carubv10018215m	1	8.03039e-47	Pennycress_contig_15600_AC_1505.26	82	84	279	169.708
Carubv10019466m	1	4.50964e-123	Pennycress_contig_16296_AC_185.65	72	84	768	402.711
Carubv10019272m	1	1.04221e-42	Pennycress_contig_7178_AC_1114.46	75	80	327	155.854
Carubv10017685m	1	4.23285e-169	Pennycress_contig_14043_AC_250.65	85	90	912	538.314
Carubv10017994m	1	3.67811e-112	Pennycress_contig_6652_AC_3049.92	81	88	657	368.285
Carubv10019108m	1	1.00087e-117	DNAP649595_contig_1314_AC_201.36	44	57	1362	405.23
Carubv10019034m	1	4.07953e-25	DNAP649595_contig_25519_AC_68.27	27	39	1125	111.773
Carubv10018646m	1	0	Pennycress_contig_3545_AC_299.41	87	92	2667	1572.76
Carubv10019050m	1	0	Pennycress_contig_10652_AC_171.80	81	88	1278	723.457
Carubv10019292m	0		not available
Carubv10018624m	1	0	Pennycress_contig_4171_AC_1374.27	97	98	1779	1179.81
Carubv10019000m	1	1.12418e-146	Pennycress_contig_1776_AC_2387.55	87	91	759	460.647
Carubv10019041m	1	3.02851e-48	DNAP649595_contig_8890_AC_147.81	50	64	543	181.463
Carubv10019321m	1	6.37716e-44	DNAP649595_contig_8891_AC_153.93	44	59	534	168.869
Carubv10019545m	1	1.79347e-99	DNAP649595_contig_18765_AC_54.88	50	59	1272	350.653
Carubv10019375m	2	2.75498e-58	DNAP649595_contig_23153_AC_22.22	47	63	762	220.927
Carubv10019075m	1	3.2733e-44	DNAP649595_contig_10489_AC_252.71	49	62	480	166.77
Carubv10018387m	1	1.51445e-35	DNAP649595_contig_9045_AC_76.81	49	62	405	136.542
Carubv10018118m	1	7.06864e-94	Pennycress_contig_4829_AC_4180.17	90	94	510	308.25
Carubv10018688m	1	3.11329e-64	Pennycress_contig_20135_AC_178.33	79	84	465	221.347
Carubv10018795m	1	5.35588e-26	Pennycress_contig_23369_AC_20.55	84	90	207	102.956
Carubv10016715m	2	0	Pennycress_contig_2849_AC_20.26	92	97	933	611.783
Carubv10018817m	1	7.55079e-106	DNAP649595_contig_4945_AC_56.12	37	54	1647	374.583
Carubv10018035m	2	1.14347e-110	Pennycress_contig_12063_AC_127.69	95	100	555	359.049
Carubv10018038m	2	1.14347e-110	Pennycress_contig_12063_AC_127.69	95	100	555	359.049
Carubv10018993m	1	0	Pennycress_contig_10596_AC_107.15	81	87	1926	1094.16
Carubv10017074m	1	0	Pennycress_contig_393_AC_1647.04	93	96	1497	961.917
Carubv10018253m	1	1.31034e-68	Pennycress_contig_7277_AC_607.64	93	98	363	233.942
Carubv10019285m	1	1.73544e-76	DNAP649595_contig_9424_AC_595.62	44	62	933	273.405
Carubv10017101m	1	0	Pennycress_contig_2590_AC_1139.97	95	98	1470	992.144
Carubv10016702m	1	0	Pennycress_contig_610_AC_2230.98	89	95	2415	1538.34
Carubv10017911m	1	2.45775e-109	Pennycress_contig_22427_AC_65.01	74	80	777	361.988
Carubv10017456m	1	0	Pennycress_contig_15736_AC_419.52	88	92	1059	632.775
Carubv10017789m	1	2.46561e-135	Pennycress_contig_15736_AC_419.52	85	89	759	437.556
Carubv10019110m	1	1.14985e-38	DNAP649595_contig_11118_AC_370.09	33	46	1101	156.274
Carubv10018808m	1	3.076e-59	DNAP649595_contig_29564_AC_17.00	48	61	735	215.889
Carubv10016871m	1	0	Pennycress_contig_10978_AC_181.67	87	92	1797	1112.21
Carubv10019140m	1	2.55755	DNAP649595_contig_14688_AC_418.24	39	54	123	29.4871
Carubv10019253m	1	0	Pennycress_contig_5376_AC_279.86	97	98	969	649.148
Carubv10017597m	1	0	Pennycress_contig_8147_AC_595.21	93	96	1017	663.002
Carubv10017699m	1	1.89984e-110	Pennycress_contig_13320_AC_238.76	96	99	567	362.828
Carubv10018520m	1	6.15625e-07	DNAP649595_contig_3603_AC_550.16	22	37	825	51.7378
Carubv10019116m	1	2.35342e-67	DNAP649595_contig_14302_AC_54.16	50	59	756	244.437
Carubv10019007m	1	0	Pennycress_contig_18261_AC_184.06	89	95	1365	851.503
Carubv10018873m	1	0.0170462	DNAP649595_contig_32508_AC_21.21	28	51	204	34.1052
Carubv10018064m	1	1.91874e-79	Pennycress_contig_19569_AC_247.88	73	85	564	268.367
Carubv10017378m	1	2.31462e-97	DNAP649595_contig_15247_AC_90.33	52	63	969	339.317
Carubv10019141m	1	1.28695e-22	Pennycress_contig_3280_AC_469.49	85	92	159	97.0788
Carubv10016753m	1	0	Pennycress_contig_1879_AC_506.66	67	78	1542	712.541
Carubv10018829m	1	4.45264e-36	DNAP649595_contig_17111_AC_61.78	48	59	471	142.84
Carubv10019417m	2	0	Pennycress_contig_14495_AC_38.46	83	88	1752	1025.31
Carubv10017004m	1	0	Pennycress_contig_5661_AC_916.97	82	88	1578	866.197
Carubv10016804m	1	0	Pennycress_contig_4952_AC_732.92	95	97	1950	1272.59
Carubv10016976m	2	0	Pennycress_contig_18614_AC_110.27	88	92	1440	902.302
Carubv10017529m	1	9.42018e-42	DNAP649595_contig_8890_AC_147.81	53	63	477	165.51
Carubv10018679m	1	7.83313e-92	Pennycress_contig_8923_AC_612.10	86	91	546	327.142
Carubv10019484m	1	7.12791e-59	DNAP649595_contig_12393_AC_156.60	28	42	1974	225.125
Carubv10018440m	1	4.99228e-114	Pennycress_contig_3275_AC_1465.27	93	98	591	367.026
Carubv10018491m	1	6.7749e-13	DNAP649595_contig_30064_AC_24.57	34	45	381	68.5307
Carubv10017620m	2	6.8161e-157	Pennycress_contig_9013_AC_468.13	91	98	552	358.209
Carubv10016977m	1	0	Pennycress_contig_4006_AC_378.64	75	86	1605	877.112
Carubv10017700m	1	2.93567e-120	Pennycress_contig_16455_AC_134.33	79	84	915	401.032
Carubv10019092m	2	6.79152e-176	Pennycress_contig_3225_AC_416.68	80	89	1017	571.06
Carubv10017223m	2	4.80936e-172	Pennycress_contig_17930_AC_144.96	77	84	891	459.807
Carubv10018672m	1	0	Pennycress_contig_1881_AC_1563.01	94	96	2382	1477.88
Carubv10018399m	1	5.52554e-97	Pennycress_contig_13772_AC_203.31	78	86	576	317.067
Carubv10018492m	1	5.77885e-105	Pennycress_contig_2618_AC_1475.24	78	84	783	348.554
Carubv10019215m	1	1.15721e-51	DNAP649595_contig_11118_AC_370.09	41	53	840	196.577
Carubv10018603m	4	0	Pennycress_contig_24807_AC_14.89	93	97	618	367.026
Carubv10018729m	1	3.64067e-86	DNAP649595_contig_14302_AC_54.16	45	58	1104	306.991
Carubv10018331m	1	6.17262	DNAP649595_contig_17878_AC_72.80	53	74	57	26.9681
Carubv10016741m	1	0	Pennycress_contig_3489_AC_1219.42	93	97	2175	1376.28
Carubv10018611m	1	0	Pennycress_contig_11681_AC_190.43	71	83	1533	746.967
Carubv10018909m	1	0	Pennycress_contig_2337_AC_717.80	67	79	1746	828.413
Carubv10018059m	1	5.83109e-91	Pennycress_contig_8019_AC_165.63	83	90	567	297.755
Carubv10018569m	2	7.46943e-29	Pennycress_contig_2782_AC_649.41	93	95	174	111.353
Carubv10019148m	1	8.82343e-30	Pennycress_contig_20418_AC_196.38	73	90	231	117.65
Carubv10018465m	1	2.18043e-133	Pennycress_contig_18281_AC_355.84	75	83	903	443.434
Carubv10016713m	1	0	Pennycress_contig_13285_AC_257.85	93	97	2322	1500.13
Carubv10017005m	1	0	Pennycress_contig_170_AC_384.25	98	99	1587	1084.09
Carubv10017650m	1	1.59148e-53	Pennycress_contig_12028_AC_254.94	66	79	396	202.455
Carubv10017563m	1	3.82648e-152	Pennycress_contig_17188_AC_110.91	84	90	831	484.157
Carubv10017569m	1	1.87811e-151	Pennycress_contig_17188_AC_110.91	82	88	849	482.058
Carubv10018461m	1	3.31952e-120	Pennycress_contig_15285_AC_136.51	80	86	681	384.239
Carubv10018290m	1	3.28485e-11	DNAP649595_contig_11472_AC_397.25	41	50	255	62.6532
Carubv10018437m	1	3.22413e-13	DNAP649595_contig_17993_AC_103.91	30	51	363	70.6299
Carubv10017695m	1	0	Pennycress_contig_615_AC_157.86	90	94	927	593.311
Carubv10017311m	1	9.47131e-68	DNAP649595_contig_8633_AC_175.12	47	60	810	248.216
Carubv10019373m	1	0	Pennycress_contig_6394_AC_251.21	93	96	1542	954.78
Carubv10016723m	1	0	Pennycress_contig_13996_AC_164.95	93	95	2292	1426.66
Carubv10017943m	1	1.6371e-135	Pennycress_contig_22011_AC_106.10	87	90	756	431.679
Carubv10019435m	1	6.29725e-41	DNAP649595_contig_3763_AC_172.66	32	46	1083	165.51
Carubv10019040m	1	7.21576e-58	DNAP649595_contig_18765_AC_54.88	40	46	1149	215.889
Carubv10017347m	1	0	Pennycress_contig_9915_AC_665.78	92	95	1236	807.841
Carubv10016746m	1	3.23906e-159	DNAP649595_contig_7514_AC_91.97	46	57	1923	550.069
Carubv10017724m	1	2.82347e-146	Pennycress_contig_19487_AC_138.97	81	88	801	470.303
Carubv10017342m	1	0	Pennycress_contig_16667_AC_195.32	93	97	1245	827.573
Carubv10017757m	1	7.12317e-162	Pennycress_contig_2054_AC_1176.97	85	92	876	511.865
Carubv10018428m	1	9.03605e-30	DNAP649595_contig_471_AC_248.90	31	48	846	126.886
Carubv10019296m	1	1.74196e-138	Pennycress_contig_19455_AC_204.90	88	90	954	454.349
Carubv10017044m	1	0	Pennycress_contig_4146_AC_57.59	68	79	1545	721.357
Carubv10017451m	1	3.00695e-39	DNAP649595_contig_26151_AC_25.86	33	49	1089	157.953
Carubv10019330m	1	0	Pennycress_contig_2853_AC_259.29	89	94	1464	913.217
Carubv10019555m	1	0	Pennycress_contig_606_AC_402.46	89	93	3189	1949.34
Carubv10018370m	1	0	Pennycress_contig_1194_AC_1152.10	89	92	1305	804.063
Carubv10018819m	1	1.61003e-98	Pennycress_contig_15452_AC_26.14	85	92	561	325.463
Carubv10018470m	2	3.70242e-76	Pennycress_contig_12022_AC_288.02	61	74	564	270.886
Carubv10018979m	1	3.69523e-39	Pennycress_contig_12463_AC_54.12	63	76	312	148.717
Carubv10017565m	1	6.78793e-158	Pennycress_contig_8088_AC_215.75	80	88	1005	516.903
Carubv10017203m	1	0	Pennycress_contig_9757_AC_671.34	89	94	1347	834.29
Carubv10017072m	1	0	Pennycress_contig_15371_AC_230.10	84	92	1434	868.716
Carubv10016851m	2	0	Pennycress_contig_4963_AC_200.76	88	93	1608	986.267
Carubv10016852m	2	0	Pennycress_contig_4963_AC_200.76	88	93	1608	986.267
Carubv10018618m	1	0	Pennycress_contig_12400_AC_28.26	63	70	1392	599.189
Carubv10018566m	1	0	Pennycress_contig_4778_AC_215.58	67	78	1368	648.728
Carubv10017990m	1	1.47957e-122	Pennycress_contig_16450_AC_160.43	84	94	666	391.795
Carubv10018837m	1	2.48715e-59	DNAP649595_contig_7495_AC_1864.89	55	62	696	213.37
Carubv10016822m	1	0	Pennycress_contig_9526_AC_309.90	95	97	1689	1060.58
Carubv10018581m	1	3.77699e-49	DNAP649595_contig_16164_AC_88.16	45	58	747	188.181
Carubv10017310m	1	4.80176e-133	DNAP649595_contig_1344_AC_420.98	57	69	1227	450.571
Carubv10017309m	1	4.80176e-133	DNAP649595_contig_1344_AC_420.98	57	69	1227	450.571
Carubv10019403m	2	2.20524e-49	Pennycress_contig_18886_AC_188.38	63	76	432	178.105
Carubv10017750m	1	1.39076e-173	Pennycress_contig_5360_AC_1474.13	90	94	840	542.093
Carubv10017302m	1	0	Pennycress_contig_11253_AC_117.69	85	89	1311	702.885
Carubv10019315m	1	0	Pennycress_contig_12849_AC_277.43	73	80	3993	1929.61
Carubv10018226m	1	1.58606e-42	Pennycress_contig_27535_AC_27.36	63	74	348	155.854
Carubv10018229m	1	2.63003e-40	Pennycress_contig_27535_AC_27.36	62	74	348	149.137
Carubv10019059m	1	0	Pennycress_contig_17194_AC_265.23	81	88	1671	922.873
Carubv10018246m	1	1.78832e-45	Pennycress_contig_14269_AC_390.73	70	79	342	168.869
Carubv10018805m	2	2.07576e-170	Pennycress_contig_18732_AC_15.10	82	88	540	322.944
Carubv10016663m	2	1.62213e-24	DNAP649595_contig_31081_AC_12.79	42	54	384	105.055
Carubv10017492m	1	0	Pennycress_contig_9896_AC_87.11	90	95	1095	694.489
Carubv10018636m	2	1.01484e-170	Pennycress_contig_26828_AC_17.33	92	94	600	380.04
Carubv10018424m	1	0	Pennycress_contig_1916_AC_307.34	91	95	1467	764.18
Carubv10017012m	2	6.21767e-176	Pennycress_contig_26325_AC_19.87	67	78	1269	557.626
Carubv10019085m	1	6.00936e-64	Pennycress_contig_7251_AC_364.21	77	84	402	220.927
Carubv10016994m	1	0	Pennycress_contig_4428_AC_330.14	75	84	1458	697.008
Carubv10019264m	1	1.05735e-158	Pennycress_contig_4718_AC_763.45	76	84	975	519.422
Carubv10017470m	1	0	Pennycress_contig_8185_AC_286.33	84	89	1098	583.235
Carubv10017865m	1	5.47366e-147	Pennycress_contig_8536_AC_270.11	85	90	792	464.425
Carubv10017116m	1	1.42628e-80	DNAP649595_contig_12058_AC_253.33	39	56	1266	291.877
Carubv10017305m	1	0	Pennycress_contig_13049_AC_125.62	90	93	1272	766.698
Carubv10017026m	1	0	Pennycress_contig_14480_AC_203.32	71	79	1644	736.051
Carubv10016774m	1	0	Pennycress_contig_21392_AC_59.90	84	89	2055	1168.89
Carubv10017711m	1	4.44097e-177	Pennycress_contig_7151_AC_908.70	92	95	912	558.885
Carubv10018382m	1	3.96234e-165	Pennycress_contig_7526_AC_68.08	85	91	894	520.681
Carubv10018339m	1	0.68822	DNAP649595_contig_18874_AC_150.83	70	90	30	29.9069
Carubv10018721m	1	5.77093e-126	Pennycress_contig_11406_AC_718.16	86	93	657	400.612
Carubv10018188m	1	9.97966e-88	Pennycress_contig_14997_AC_959.50	91	97	456	286.839
Carubv10016604m	1	0	Pennycress_contig_1908_AC_196.26	89	94	3423	2152.96
Carubv10019471m	1	1.00899e-127	Pennycress_contig_9390_AC_313.78	73	83	786	414.466
Carubv10017070m	1	0	Pennycress_contig_11276_AC_680.66	81	89	1446	846.045
Carubv10017689m	2	4.22952e-116	Pennycress_contig_8345_AC_161.65	82	91	660	382.139
Carubv10019091m	1	0	Pennycress_contig_14423_AC_274.51	69	81	1596	730.174
Carubv10017593m	1	2.21152e-114	Pennycress_contig_7175_AC_142.11	67	77	870	384.239
Carubv10017625m	1	2.46544e-129	Pennycress_contig_7175_AC_142.11	70	79	915	425.381
Carubv10016595m	1	0	Pennycress_contig_18641_AC_160.02	76	82	3501	1846.91
Carubv10018326m	1	4.27896e-38	Pennycress_contig_17324_AC_103.07	81	84	279	143.679
Carubv10017960m	1	7.69933e-147	Pennycress_contig_15215_AC_575.15	94	98	708	462.746
Carubv10016839m	1	0	Pennycress_contig_7088_AC_242.79	95	97	1149	765.019
Carubv10017640m	1	8.74285e-169	Pennycress_contig_18441_AC_179.74	88	91	1011	537.055
Carubv10017247m	1	0	Pennycress_contig_21943_AC_98.39	71	78	1251	633.614
Carubv10017477m	1	4.11699e-22	DNAP649595_contig_12932_AC_255.05	38	46	621	102.117
Carubv10017516m	1	0	Pennycress_contig_6019_AC_879.55	82	85	1095	605.906
Carubv10017679m	1	0	Pennycress_contig_6019_AC_879.55	91	95	939	602.967
Carubv10017675m	1	0	Pennycress_contig_6019_AC_879.55	91	95	939	602.967
Carubv10018916m	1	2.44997e-31	DNAP649595_contig_27894_AC_14.80	41	58	474	124.367
Carubv10018224m	1	1.0055e-70	Pennycress_contig_1608_AC_2985.90	92	97	417	238.56
Carubv10018104m	1	1.40041e-107	Pennycress_contig_22510_AC_370.11	95	100	507	348.973
Carubv10018433m	1	1.78123e-19	Pennycress_contig_13545_AC_130.16	65	77	180	90.3616
Carubv10016750m	1	0	Pennycress_contig_1451_AC_647.74	80	86	2178	1027.41
Carubv10018178m	1	2.79744e-62	Pennycress_contig_1323_AC_3649.41	90	94	465	217.988
Carubv10017731m	3	2.76058e-75	Pennycress_contig_26572_AC_57.90	95	95	366	217.568
Carubv10016559m	3	0	Pennycress_contig_3471_AC_42.54	100	100	3612	2182.35
Carubv10016558m	3	0	Pennycress_contig_3471_AC_42.54	100	100	3612	2182.35
Carubv10017389m	1	2.58265e-133	DNAP649595_contig_15605_AC_271.96	63	69	1068	450.571
Carubv10016632m	1	0	Pennycress_contig_5380_AC_1057.48	88	92	2964	1733.55
Carubv10017992m	1	6.7683e-112	Pennycress_contig_6652_AC_3049.92	81	88	657	367.865
Carubv10018122m	1	1.28651e-83	Pennycress_contig_6652_AC_3049.92	79	87	513	283.061
Carubv10018635m	2	4.47022e-57	Pennycress_contig_12022_AC_288.02	68	80	426	205.813
Carubv10017354m	1	0	Pennycress_contig_3130_AC_685.74	95	98	1230	809.94
Carubv10018820m	1	5.25605e-05	DNAP649595_contig_24460_AC_35.17	31	45	261	42.9215
Carubv10016567m	1	0	Pennycress_contig_5029_AC_272.61	82	88	4803	2621.48
Carubv10016568m	1	0	Pennycress_contig_5029_AC_272.61	82	88	4803	2625.68
Carubv10018322m	1	1.33272e-50	Pennycress_contig_4127_AC_4436.45	94	97	267	177.265
Carubv10016997m	1	0	Pennycress_contig_6706_AC_173.36	93	96	1617	1003.48
Carubv10018634m	1	0	Pennycress_contig_2104_AC_1659.03	94	96	1539	1007.26
Carubv10019487m	1	2.05602e-92	DNAP649595_contig_18765_AC_54.88	51	60	1158	326.303
Carubv10019482m	1	0	Pennycress_contig_1619_AC_666.26	96	98	1875	1258.31
Carubv10018048m	1	3.15011e-103	Pennycress_contig_2157_AC_578.40	88	92	609	335.539
Carubv10019535m	3	4.86699e-137	DNAP649595_contig_22511_AC_60.18	51	61	1212	263.749
Carubv10017957m	1	2.22585e-123	Pennycress_contig_10920_AC_158.43	84	89	672	395.574
Carubv10017427m	1	0	Pennycress_contig_960_AC_214.40	85	89	1107	662.582
Carubv10018756m	1	4.237e-07	DNAP649595_contig_6881_AC_35.38	27	42	465	51.7378
Carubv10017279m	1	0	Pennycress_contig_10337_AC_137.80	86	92	1299	800.284
Carubv10019516m	2	2.28413e-20	DNAP649595_contig_25145_AC_76.62	50	60	816	96.2392
Carubv10017599m	1	0	Pennycress_contig_611_AC_692.36	84	90	1002	598.769
Carubv10016581m	1	0	Pennycress_contig_8840_AC_95.18	87	91	4176	2478.74
Carubv10018523m	1	3.2713	DNAP649595_contig_25411_AC_12.73	46	65	78	29.4871
Carubv10016965m	1	0	Pennycress_contig_2646_AC_146.05	74	80	1605	819.596
Carubv10019033m	3	0	Pennycress_contig_5637_AC_101.49	95	99	882	507.247
Carubv10018534m	1	0	Pennycress_contig_648_AC_592.02	84	88	1803	1030.35
Carubv10018175m	1	6.79919e-20	Pennycress_contig_23963_AC_135.91	83	89	159	90.7814
Carubv10018223m	1	3.63929e-20	Pennycress_contig_23963_AC_135.91	83	89	159	90.7814
Carubv10017633m	2	2.02805e-121	Pennycress_contig_14647_AC_133.50	66	78	852	409.008
Carubv10018496m	0		not available
Carubv10016854m	1	0	Pennycress_contig_14498_AC_262.62	92	96	1746	1108.86
Carubv10016934m	2	0	Pennycress_contig_485_AC_675.47	80	85	1134	558.885
Carubv10018251m	1	4.02235e-66	Pennycress_contig_10409_AC_279.26	88	91	360	222.186
Carubv10018576m	1	6.15899	DNAP649595_contig_11505_AC_173.45	33	59	81	26.5483
Carubv10019031m	2	3.11476e-75	DNAP649595_contig_8814_AC_71.57	50	62	864	272.985
Carubv10016759m	1	0	Pennycress_contig_11903_AC_84.32	83	88	2130	1228.92
Carubv10017787m	1	1.53685e-143	Pennycress_contig_15186_AC_333.51	85	88	783	462.746
Carubv10017790m	1	4.02635e-145	Pennycress_contig_15186_AC_333.51	85	88	783	467.364
Carubv10017885m	1	3.85389e-129	Pennycress_contig_16479_AC_35.36	85	91	756	410.268
Carubv10018914m	1	3.77598	DNAP649595_contig_9437_AC_65.99	39	58	99	29.0673
Carubv10018099m	1	1.51388e-68	Pennycress_contig_5565_AC_1187.35	73	79	528	236.46
Carubv10017410m	1	2.98417e-51	DNAP649595_contig_26151_AC_25.86	39	53	1089	196.577
Carubv10019124m	1	5.36945e-34	Pennycress_contig_16001_AC_30.90	64	76	303	130.245
Carubv10017275m	1	3.38718e-165	Pennycress_contig_15628_AC_672.56	68	78	1251	545.451
Carubv10018992m	1	0	Pennycress_contig_12789_AC_130.11	94	97	3543	2294.86
Carubv10017126m	1	0	Pennycress_contig_6240_AC_892.54	98	99	1443	987.106
Carubv10017760m	1	4.86786e-138	Pennycress_contig_9390_AC_313.78	73	82	855	444.273
Carubv10017204m	2	6.45637e-140	Pennycress_contig_16261_AC_216.71	70	81	924	465.684
Carubv10018308m	1	2.49524e-50	Pennycress_contig_8952_AC_419.62	91	92	285	177.685
Carubv10018501m	1	0	Pennycress_contig_6854_AC_45.97	61	71	1617	644.53
Carubv10019183m	1	3.23966e-22	DNAP649595_contig_13336_AC_159.25	49	61	282	93.7202
Carubv10018931m	1	0	Pennycress_contig_10803_AC_150.71	63	73	1599	724.296
Carubv10019297m	1	0	Pennycress_contig_10724_AC_84.36	87	93	1011	622.699
Carubv10018199m	1	6.18415e-77	Pennycress_contig_8077_AC_1046.43	97	97	435	256.612
Carubv10017564m	1	4.28544e-80	Pennycress_contig_7773_AC_98.01	61	70	750	287.679
Carubv10017367m	1	1.38953e-134	Pennycress_contig_11312_AC_351.97	54	71	1167	449.311
Carubv10017670m	1	1.21403e-91	Pennycress_contig_15048_AC_790.17	94	96	822	315.807
Carubv10016756m	1	0	Pennycress_contig_11795_AC_321.93	77	83	2076	1097.94
Carubv10016798m	1	0	Pennycress_contig_11795_AC_321.93	69	76	2076	938.826
Carubv10018047m	1	2.53258e-102	Pennycress_contig_9114_AC_180.93	86	92	597	333.02
Carubv10019150m	1	9.99598e-83	Pennycress_contig_24232_AC_39.67	76	81	654	280.122
Carubv10016583m	1	0	Pennycress_contig_13796_AC_175.98	81	87	3900	2080.75
Carubv10017099m	1	0	Pennycress_contig_5276_AC_498.31	90	94	1500	834.71
Carubv10017096m	1	0	Pennycress_contig_5276_AC_498.31	90	94	1500	834.71
Carubv10019067m	3	1.79122e-61	Pennycress_contig_2975_AC_110.90	63	73	546	231.842
Carubv10018217m	1	2.36339e-84	Pennycress_contig_653_AC_2851.16	97	98	414	278.443
Carubv10018148m	1	1.48232e-63	Pennycress_contig_9609_AC_599.44	78	83	492	223.866
Carubv10019271m	1	4.8826e-171	DNAP649595_contig_456_AC_185.77	50	63	1914	583.235
Carubv10017381m	1	5.84293e-79	DNAP649595_contig_16127_AC_156.84	42	54	1152	285.16
Carubv10018708m	1	4.73749e-37	Pennycress_contig_10414_AC_303.54	78	83	261	137.382
Carubv10017521m	1	1.02022e-177	Pennycress_contig_16696_AC_161.03	82	88	1071	565.183
Carubv10019199m	1	7.49843e-30	DNAP649595_contig_28990_AC_53.47	62	67	306	117.23
Carubv10017761m	1	1.36359e-146	Pennycress_contig_12811_AC_703.78	79	85	885	469.043
Carubv10017973m	1	3.64311e-123	Pennycress_contig_10096_AC_320.35	85	92	690	396.833
Carubv10017479m	1	4.59216e-170	Pennycress_contig_15829_AC_27.08	84	91	870	531.597
Carubv10019636m	1	3.16152e-64	Pennycress_contig_18356_AC_196.64	89	97	390	221.347
Carubv10016578m	1	0	Pennycress_contig_13687_AC_147.48	80	85	4140	2267.99
Carubv10017840m	1	2.41502e-173	Pennycress_contig_6789_AC_512.22	96	99	810	537.894
Carubv10016818m	3	0	Pennycress_contig_18902_AC_16.75	84	91	1515	668.879
Carubv10016718m	1	0	Pennycress_contig_14712_AC_366.43	98	99	2322	1595.85
Carubv10016719m	1	0	Pennycress_contig_14712_AC_366.43	98	99	2322	1595.85
Carubv10019405m	1	0	Pennycress_contig_12400_AC_28.26	80	87	1512	857.8
Carubv10016615m	1	0	Pennycress_contig_6939_AC_307.72	82	86	3357	1871.68
Carubv10017038m	1	0	Pennycress_contig_5317_AC_145.10	90	95	1536	967.374
Carubv10017277m	1	0	Pennycress_contig_16290_AC_369.02	90	93	1287	799.865
Carubv10019528m	1	6.35847e-116	DNAP649595_contig_4520_AC_29.86	32	49	2433	411.947
Carubv10017369m	3	0	Pennycress_contig_3062_AC_359.11	86	92	1146	600.868
Carubv10018925m	1	1.9336e-123	Pennycress_contig_21679_AC_42.17	73	83	756	396.833
Carubv10017421m	1	2.07831e-116	DNAP649595_contig_21693_AC_78.90	54	69	1053	391.795
Carubv10017199m	1	0	Pennycress_contig_6373_AC_507.89	71	78	1365	671.398
Carubv10016799m	1	0	Pennycress_contig_3170_AC_263.13	90	94	1944	1241.94
Carubv10018824m	1	4.50504e-06	DNAP649595_contig_25852_AC_31.13	40	60	180	48.3792
Carubv10019043m	4	2.52271e-96	DNAP649595_contig_12398_AC_54.26	31	49	2028	347.714
Carubv10019123m	1	1.16908e-68	Pennycress_contig_19215_AC_90.26	59	73	579	242.758
Carubv10016757m	1	0	Pennycress_contig_10584_AC_252.39	88	94	2127	1303.23
Carubv10018344m	1	7.4452e-23	Pennycress_contig_20452_AC_215.13	79	82	213	96.2392
Carubv10017226m	1	4.3237e-95	DNAP649595_contig_18765_AC_54.88	48	57	1269	337.218
Carubv10019326m	1	2.48848e-68	DNAP649595_contig_29564_AC_17.00	49	61	825	244.857
Carubv10019149m	1	1.86502e-106	Pennycress_contig_3275_AC_1465.27	88	94	582	346.874
Carubv10019095m	1	0	Pennycress_contig_13933_AC_380.27	86	91	3651	2022.39
Carubv10018074m	1	2.87e-95	Pennycress_contig_16814_AC_618.23	90	93	504	314.128
Carubv10019331m	0		not available
Carubv10017025m	1	0	Pennycress_contig_4221_AC_885.52	74	82	1338	716.739
Carubv10017467m	1	4.69726e-123	DNAP649595_contig_11072_AC_178.53	57	68	1272	416.565
Carubv10017615m	1	2.79198e-114	DNAP649595_contig_11072_AC_178.53	58	69	1161	387.597
Carubv10016793m	1	0	Pennycress_contig_19090_AC_22.25	72	80	1824	859.48
Carubv10017046m	1	0	Pennycress_contig_6133_AC_1118.24	90	95	1503	935.048
Carubv10017043m	1	1.14076e-166	Pennycress_contig_6929_AC_459.07	78	84	1449	553.428
Carubv10019354m	1	4.00384e-96	Pennycress_contig_18207_AC_79.70	90	96	561	320.425
Carubv10019530m	1	2.63098e-54	Pennycress_contig_13401_AC_851.49	96	98	282	186.921
Carubv10018021m	1	1.38393e-87	Pennycress_contig_8114_AC_3106.97	90	93	576	294.396
Carubv10018538m	1	1.81518e-13	DNAP649595_contig_1793_AC_8028.24	45	57	234	68.1109
Carubv10018712m	1	1.19449e-41	DNAP649595_contig_25201_AC_67.43	59	67	408	154.595
Carubv10017002m	2	0	Pennycress_contig_16261_AC_216.71	87	93	1092	676.016
Carubv10017379m	1	5.84945e-39	DNAP649595_contig_4526_AC_358.18	32	45	1236	157.114
Carubv10018768m	1	8.74714e-30	DNAP649595_contig_28224_AC_28.84	58	68	300	117.23
Carubv10018020m	2	6.75251e-57	Pennycress_contig_6897_AC_171.46	80	85	348	189.86
Carubv10018710m	1	0	Pennycress_contig_16544_AC_332.90	87	93	1503	928.751
Carubv10016928m	1	0	Pennycress_contig_3001_AC_509.28	95	98	1728	1123.97
Carubv10017638m	1	3.63281e-174	Pennycress_contig_11640_AC_228.67	88	93	972	553.848
Carubv10017636m	1	3.63281e-174	Pennycress_contig_11640_AC_228.67	88	93	972	553.848
Carubv10016858m	1	0	Pennycress_contig_12332_AC_54.24	86	89	1833	1059.32
Carubv10018915m	1	1.46042e-36	DNAP649595_contig_5943_AC_99.27	43	54	564	145.778
Carubv10016803m	1	0	Pennycress_contig_15434_AC_63.49	85	91	1986	1178.13
Carubv10017371m	1	9.16777e-94	Pennycress_contig_5343_AC_157.12	81	87	549	315.387
Carubv10018899m	1	1.81923e-173	Pennycress_contig_16921_AC_330.94	89	94	960	546.291
Carubv10018560m	1	3.37444e-78	DNAP649595_contig_1314_AC_201.36	42	54	960	280.122
Carubv10016692m	1	0	Pennycress_contig_14450_AC_45.14	91	95	2379	1542.53
Carubv10017483m	1	0	Pennycress_contig_7225_AC_374.05	92	97	1068	644.949
Carubv10016939m	1	0	Pennycress_contig_7537_AC_989.54	93	96	1680	1077.37
Carubv10018793m	1	1.23178e-68	DNAP649595_contig_1344_AC_420.98	39	52	1260	253.673
Carubv10018220m	1	1.69348e-43	Pennycress_contig_10729_AC_300.00	58	70	414	160.052
Carubv10017518m	1	0	Pennycress_contig_8844_AC_171.03	94	96	1077	707.503
Carubv10017251m	1	0	Pennycress_contig_200_AC_6601.17	97	98	1335	897.264
Carubv10019389m	2	0	Pennycress_contig_11876_AC_208.04	89	94	2178	1275.53
Carubv10019240m	1	6.65139e-136	DNAP649595_contig_755_AC_39.56	54	63	1269	462.326
Carubv10018368m	1	2.18664e-72	DNAP649595_contig_12058_AC_253.33	37	51	1263	265.009
Carubv10019376m	2	1.4392e-142	Pennycress_contig_17859_AC_116.85	66	76	1311	495.072
Carubv10018130m	1	6.68374e-91	Pennycress_contig_652_AC_1268.50	82	88	513	298.175
Carubv10018242m	1	1.06786e-60	Pennycress_contig_652_AC_1268.50	79	84	366	210.012
Carubv10018888m	1	0	Pennycress_contig_5555_AC_487.15	91	95	1047	633.614
Carubv10019189m	1	1.36248e-23	Pennycress_contig_9989_AC_299.33	65	76	210	98.3383
Carubv10018395m	4	6.73838e-79	DNAP649595_contig_29005_AC_17.35	51	63	522	168.029
Carubv10018209m	1	9.71321e-56	Pennycress_contig_7963_AC_41.99	65	78	393	196.157
Carubv10018080m	1	1.04183e-83	Pennycress_contig_30805_AC_21.74	79	83	558	275.504
Carubv10017303m	1	0	Pennycress_contig_5789_AC_546.85	94	97	1290	831.351
Carubv10017023m	1	0	Pennycress_contig_150_AC_593.66	80	88	1413	779.293
Carubv10017514m	1	0	Pennycress_contig_8399_AC_288.99	86	92	1077	652.926
Carubv10017672m	1	1.22313e-176	Pennycress_contig_182_AC_1103.97	91	95	945	556.786
Carubv10018107m	1	6.24841e-93	Pennycress_contig_22343_AC_296.65	89	92	528	303.632
Carubv10017684m	1	1.91463e-146	Pennycress_contig_25284_AC_69.96	77	83	885	471.142
Carubv10018116m	1	2.66681e-98	Pennycress_contig_11325_AC_921.80	84	91	540	321.685
Carubv10018623m	2	2.7115e-60	Pennycress_contig_7745_AC_883.91	93	98	249	157.953
Carubv10017869m	1	8.39091e-69	DNAP649595_contig_2905_AC_1395.07	53	64	798	245.697
Carubv10017905m	1	3.44563e-59	DNAP649595_contig_2905_AC_1395.07	53	64	735	216.729
Carubv10016955m	1	0	Pennycress_contig_5065_AC_123.23	82	89	1665	958.558
Carubv10018330m	1	2.61438e-10	DNAP649595_contig_26262_AC_107.68	57	66	168	58.455
Carubv10019588m	1	0	Pennycress_contig_4538_AC_352.83	94	97	1464	943.864
Carubv10017537m	1	1.64459e-177	Pennycress_contig_13274_AC_111.30	79	84	1077	565.603
Carubv10019256m	1	8.94836e-173	Pennycress_contig_4750_AC_4473.39	77	84	1020	546.711
Carubv10019570m	1	2.41947e-48	DNAP649595_contig_8633_AC_175.12	42	54	792	185.242
Carubv10018119m	1	2.96512e-84	Pennycress_contig_19714_AC_109.04	81	89	519	280.122
Carubv10019311m	1	1.98363e-89	Pennycress_contig_10907_AC_194.11	81	84	540	296.495
Carubv10018345m	1	3.3975e-27	Pennycress_contig_17879_AC_100.67	60	74	258	109.254
Carubv10016770m	2	0	Pennycress_contig_12482_AC_233.29	84	89	2178	1167.63
Carubv10018155m	1	9.9396e-54	Pennycress_contig_1519_AC_985.24	76	81	426	195.318
Carubv10019213m	2	2.24181e-148	Pennycress_contig_13693_AC_116.04	67	73	1293	504.308
Carubv10018438m	1	8.21874e-128	Pennycress_contig_2053_AC_453.24	94	97	699	422.023
Carubv10017194m	1	0	Pennycress_contig_5579_AC_160.75	78	84	1467	771.317
Carubv10016763m	1	0	Pennycress_contig_19759_AC_31.48	63	72	1839	712.541
Carubv10019101m	3	1.21807e-122	Pennycress_contig_9715_AC_131.89	63	70	687	250.734
Carubv10018168m	1	1.06018e-48	DNAP649595_contig_18765_AC_54.88	61	69	480	181.463
Carubv10016812m	1	0	Pennycress_contig_22220_AC_33.80	65	77	1473	656.285
Carubv10019614m	1	6.07825	DNAP649595_contig_10135_AC_187.70	43	70	63	27.388
Carubv10018146m	1	1.5681e-61	Pennycress_contig_20849_AC_147.96	81	86	471	215.889
Carubv10018142m	1	2.38441e-48	DNAP649595_contig_16340_AC_73.97	55	63	513	177.265
Carubv10017676m	2	2.02296e-131	Pennycress_contig_17487_AC_35.73	81	86	588	295.236
Carubv10017187m	1	0	Pennycress_contig_3168_AC_847.69	92	96	1395	903.141
Carubv10017832m	1	1.41319e-111	Pennycress_contig_7553_AC_390.14	80	86	702	367.446
Carubv10017155m	1	0	Pennycress_contig_25352_AC_33.57	77	83	1416	699.946
Carubv10017334m	1	0	Pennycress_contig_21156_AC_106.75	89	93	1242	630.675
Carubv10019563m	1	6.33182	DNAP649595_contig_3121_AC_259.91	55	60	60	29.0673
Carubv10017457m	1	0	Pennycress_contig_4033_AC_541.35	76	84	1116	585.334
Carubv10016970m	1	0	Pennycress_contig_11845_AC_391.80	73	81	1332	628.576
Carubv10018783m	1	1.13806e-101	Pennycress_contig_7382_AC_559.57	70	84	639	333.44
Carubv10017183m	1	3.80049e-165	Pennycress_contig_15943_AC_65.10	60	72	1326	541.673
Carubv10016859m	1	0	Pennycress_contig_3227_AC_376.25	92	96	1833	1142.44
Carubv10017168m	1	0	Pennycress_contig_2305_AC_653.17	83	92	1371	793.567
Carubv10019390m	3	1.40625e-106	DNAP649595_contig_9715_AC_131.89	61	69	687	229.323
Carubv10019552m	1	0	Pennycress_contig_667_AC_454.60	72	79	3402	1516.92
Carubv10018123m	1	3.00771e-17	Pennycress_contig_13545_AC_130.16	61	73	192	84.0642
Carubv10019238m	1	4.26093e-121	Pennycress_contig_9474_AC_130.68	74	80	816	402.291
Carubv10018227m	1	1.08238e-54	Pennycress_contig_21987_AC_181.39	77	88	405	192.799
Carubv10016562m	1	0	Pennycress_contig_960_AC_214.40	82	89	4959	2868.34
Carubv10017087m	1	0	Pennycress_contig_900_AC_421.77	84	91	1476	895.165
Carubv10016646m	1	0	Pennycress_contig_3533_AC_1116.83	94	98	2871	1854.46
Carubv10018720m	1	8.34883e-146	DNAP649595_contig_837_AC_426.47	58	69	1239	483.317
Carubv10016737m	1	0	Pennycress_contig_9681_AC_251.95	71	79	2049	979.549
Carubv10016945m	1	0	Pennycress_contig_5168_AC_180.06	89	93	1689	1072.75
Carubv10017930m	2	1.05413e-82	Pennycress_contig_19796_AC_268.27	89	95	441	276.764
Carubv10017383m	1	0	Pennycress_contig_12091_AC_270.92	90	94	1125	700.786
Carubv10016625m	1	0	Pennycress_contig_2996_AC_893.27	92	95	3051	1959
Carubv10019407m	1	0	DNAP649595_contig_315_AC_210.23	48	61	2637	853.602
Carubv10017317m	1	0	Pennycress_contig_9527_AC_996.84	88	93	1251	759.142
Carubv10017331m	1	0	Pennycress_contig_20960_AC_32.20	92	95	1221	754.104
Carubv10019463m	2	5.4462e-87	Pennycress_contig_21943_AC_98.39	67	76	762	308.25
Carubv10018327m	1	5.37001e-46	Pennycress_contig_2062_AC_794.47	95	98	249	163.411
Carubv10018608m	1	3.7637	DNAP649595_contig_5115_AC_519.98	40	53	90	28.2276
Carubv10018905m	2	1.02172e-109	Pennycress_contig_21699_AC_16.09	93	93	708	357.37
Carubv10019571m	1	2.40834e-21	DNAP649595_contig_20653_AC_174.07	51	60	408	94.9797
Carubv10019327m	1	0	Pennycress_contig_15275_AC_104.48	60	70	1935	797.346
Carubv10016946m	1	0	Pennycress_contig_18420_AC_67.95	75	81	1608	805.322
Carubv10018218m	2	9.7253e-41	Pennycress_contig_2986_AC_3644.43	85	92	195	118.49
Carubv10017161m	1	3.11908e-137	DNAP649595_contig_17802_AC_57.89	47	65	1371	470.303
Carubv10018813m	1	1.07217e-90	DNAP649595_contig_14234_AC_120.93	45	63	1035	322.524
Carubv10019022m	1	6.57477e-140	Pennycress_contig_17353_AC_140.48	67	76	984	453.929
Carubv10018335m	1	1.9074e-24	Pennycress_contig_10825_AC_353.38	70	75	219	102.117
Carubv10017908m	1	2.10873e-136	Pennycress_contig_23147_AC_84.52	88	94	744	427.9
Carubv10018488m	2	4.07963e-63	DNAP649595_contig_8633_AC_175.12	49	64	801	235.201
Carubv10018296m	1	1.14263e-41	Pennycress_contig_25508_AC_147.78	79	86	285	153.755
Carubv10018309m	1	3.47523	DNAP649595_contig_17230_AC_170.72	48	59	87	27.8078
Carubv10016769m	1	0	Pennycress_contig_1235_AC_671.30	78	86	2007	1103.82
Carubv10018403m	1	2.57424e-77	DNAP649595_contig_29564_AC_17.00	48	60	831	272.565
Carubv10017114m	1	0	Pennycress_contig_6747_AC_541.65	84	90	1470	832.191
Carubv10019069m	2	4.74699e-58	Pennycress_contig_31857_AC_19.30	91	98	330	150.396
Carubv10018180m	1	1.5993e-96	Pennycress_contig_5833_AC_2529.35	97	100	459	315.807
Carubv10016608m	1	0	Pennycress_contig_4815_AC_159.10	87	91	3387	2040.45
Carubv10017329m	1	7.34819e-131	DNAP649595_contig_8422_AC_113.76	51	62	1389	444.693
Carubv10018849m	3	0	Pennycress_contig_22160_AC_23.67	64	74	924	397.253
Carubv10018699m	1	0	Pennycress_contig_19896_AC_31.68	85	92	1692	1031.19
Carubv10016775m	1	0	Pennycress_contig_4228_AC_142.33	69	76	2019	899.363
Carubv10018324m	3	1.40306e-08	Pennycress_contig_24377_AC_97.67	87	93	138	45.0206
Carubv10018479m	1	5.2486e-08	DNAP649595_contig_30189_AC_16.96	41	53	270	51.7378
Carubv10019146m	1	3.03689e-24	DNAP649595_contig_19147_AC_96.59	49	59	309	100.857
Carubv10017995m	1	3.27095e-66	DNAP649595_contig_6132_AC_430.48	57	69	627	238.56
Carubv10017059m	1	0	Pennycress_contig_8563_AC_265.86	97	98	1392	936.307
Carubv10019098m	1	3.05356e-35	DNAP649595_contig_17931_AC_363.20	46	65	387	138.641
Carubv10019169m	1	0	Pennycress_contig_20666_AC_73.56	73	82	1146	594.571
Carubv10018072m	1	3.43402e-93	Pennycress_contig_21650_AC_61.53	77	83	606	304.892
Carubv10018540m	1	0	Pennycress_contig_9004_AC_398.25	92	95	3171	1901.48
Carubv10019554m	1	3.8812e-150	Pennycress_contig_11565_AC_354.72	88	95	789	482.058
Carubv10018753m	1	4.20997e-130	DNAP649595_contig_19093_AC_20.22	51	60	1401	440.495
Carubv10018746m	1	1.71074e-72	DNAP649595_contig_12058_AC_253.33	36	52	1266	264.589
Carubv10017779m	1	6.8536e-126	Pennycress_contig_5609_AC_759.95	72	81	819	411.947
Carubv10017677m	1	1.41313e-173	Pennycress_contig_8536_AC_270.11	85	90	924	540.413
Carubv10018803m	1	0	Pennycress_contig_14888_AC_58.94	73	83	1389	721.357
Carubv10019076m	1	1.1295e-97	Pennycress_contig_6466_AC_1157.47	92	95	498	321.265
Carubv10018486m	2	7.55492e-109	Pennycress_contig_5386_AC_356.68	75	80	921	364.927
Carubv10018547m	10	3.95587e-167	Pennycress_contig_26995_AC_13.02	91	95	825	518.163
Carubv10016930m	1	0	Pennycress_contig_2879_AC_635.60	94	97	1728	1109.69
Carubv10016931m	1	0	Pennycress_contig_2879_AC_635.60	94	97	1728	1109.69
Carubv10017673m	1	0	Pennycress_contig_569_AC_1894.21	99	100	942	658.804
Carubv10019565m	1	0	Pennycress_contig_3491_AC_786.81	86	91	1401	838.069
Carubv10016954m	2	5.25365e-136	Pennycress_contig_19385_AC_23.42	74	81	1092	314.548
Carubv10019151m	2	8.82132e-120	DNAP649595_contig_18765_AC_54.88	54	66	1248	412.367
Carubv10018481m	1	2.3598e-130	DNAP649595_contig_22220_AC_33.80	51	62	1470	445.533
Carubv10017925m	1	4.04672e-125	Pennycress_contig_17921_AC_157.09	84	91	729	400.612
Carubv10017686m	1	0	Pennycress_contig_8420_AC_1449.06	96	99	933	631.515
Carubv10019001m	1	2.39701e-56	Pennycress_contig_882_AC_1116.11	86	92	366	199.936
Carubv10016985m	1	0	Pennycress_contig_18777_AC_52.37	78	86	1575	855.281
Carubv10018205m	1	4.05641e-84	Pennycress_contig_4190_AC_2231.75	94	99	420	276.344
Carubv10018393m	1	0	Pennycress_contig_10498_AC_607.81	91	96	1188	762.92
Carubv10018055m	1	2.92375e-103	Pennycress_contig_3275_AC_1465.27	85	92	591	337.638
Carubv10019566m	2	0	Pennycress_contig_22504_AC_36.42	87	90	897	546.291
Carubv10017115m	1	0	Pennycress_contig_5874_AC_726.26	86	90	1476	770.897
Carubv10018583m	1	8.83395e-36	Pennycress_contig_18463_AC_88.23	69	80	357	136.122
Carubv10017751m	1	2.94515e-176	Pennycress_contig_167_AC_15184.74	94	96	846	546.711
Carubv10016677m	1	0	Pennycress_contig_3077_AC_304.59	84	90	2631	1573.6
Carubv10019469m	1	1.98675e-116	Pennycress_contig_8669_AC_386.86	67	79	795	386.758
Carubv10018378m	1	2.18278e-19	Pennycress_contig_4255_AC_413.41	63	79	219	89.522
Carubv10018750m	1	0	Pennycress_contig_25565_AC_36.00	87	93	1098	660.903
Carubv10017871m	1	9.20246e-143	Pennycress_contig_8751_AC_457.99	87	92	768	454.349
Carubv10019126m	1	5.48465	DNAP649595_contig_2989_AC_412.36	73	91	33	26.9681
Carubv10017153m	1	1.18368e-168	Pennycress_contig_19093_AC_20.22	59	70	1401	550.069
Carubv10017933m	1	4.64613e-130	Pennycress_contig_3092_AC_3449.62	91	94	663	412.367
Carubv10017211m	1	0	Pennycress_contig_16774_AC_266.03	88	91	1398	712.541
Carubv10017458m	1	0	Pennycress_contig_16774_AC_266.03	95	97	1008	642.85
Carubv10018764m	1	0	Pennycress_contig_16191_AC_70.93	81	89	1455	823.795
Carubv10018935m	1	1.15976	DNAP649595_contig_11083_AC_27.99	32	47	126	30.3267
Carubv10018997m	1	0	Pennycress_contig_2528_AC_752.66	62	73	2160	862.838
Carubv10019061m	1	4.10605e-79	Pennycress_contig_10124_AC_321.44	74	81	570	267.947
Carubv10018903m	1	9.99128e-93	Pennycress_contig_20669_AC_163.91	79	85	555	302.793
Carubv10018747m	2	3.5852e-135	DNAP649595_contig_19692_AC_19.27	51	61	1398	448.892
Carubv10018374m	1	2.32182e-74	DNAP649595_contig_1344_AC_420.98	41	53	1284	271.726
Carubv10016824m	1	0	Pennycress_contig_6275_AC_1703.69	78	84	1509	817.077
Carubv10016872m	1	0	Pennycress_contig_6275_AC_1703.69	78	84	1497	807.421
Carubv10016898m	1	0	Pennycress_contig_6275_AC_1703.69	78	84	1509	817.077
Carubv10017567m	1	4.84883e-151	Pennycress_contig_6261_AC_1137.41	65	79	1026	486.256
Carubv10018466m	1	0	Pennycress_contig_15275_AC_104.48	61	71	1809	762.08
Carubv10019143m	1	0	Pennycress_contig_23876_AC_56.41	91	97	1176	726.815
Carubv10017523m	1	0	Pennycress_contig_8434_AC_296.54	93	97	1074	681.474
Carubv10017525m	1	0	Pennycress_contig_8434_AC_296.54	93	97	1074	681.474
Carubv10018276m	1	9.48148e-57	Pennycress_contig_11215_AC_64.04	86	88	330	197.837
Carubv10018383m	1	9.47368e-140	Pennycress_contig_4803_AC_710.41	88	95	714	441.335
Carubv10017104m	1	0	Pennycress_contig_11705_AC_101.77	83	89	1434	803.223
Carubv10018858m	1	2.38666e-72	DNAP649595_contig_23580_AC_55.09	50	65	711	257.452
Carubv10017752m	1	0	Pennycress_contig_15631_AC_209.68	94	96	882	564.343
Carubv10017915m	1	4.18361e-142	Pennycress_contig_15631_AC_209.68	93	96	720	455.609
Carubv10017422m	1	0	Pennycress_contig_11054_AC_116.54	70	80	1137	571.06
Carubv10016620m	1	0	Pennycress_contig_11552_AC_357.31	72	80	1491	732.273
Carubv10016635m	1	0	Pennycress_contig_11552_AC_357.31	75	83	1380	720.938
Carubv10017717m	1	0	Pennycress_contig_7117_AC_604.46	92	95	912	585.754
Carubv10017805m	1	9.78145e-153	Pennycress_contig_7265_AC_490.65	86	90	810	481.638
Carubv10017971m	1	1.75484e-131	Pennycress_contig_13424_AC_270.57	87	93	684	421.183
Carubv10018833m	1	7.99244e-147	Pennycress_contig_15053_AC_222.79	94	98	699	463.166
Carubv10017165m	1	0	Pennycress_contig_2123_AC_1521.71	96	98	1428	935.468
Carubv10017083m	2	0	Pennycress_contig_16821_AC_233.63	92	96	1347	880.891
Carubv10018827m	1	2.96868e-53	Pennycress_contig_21017_AC_67.65	75	82	372	195.737
Carubv10019640m	1	2.45026e-141	Pennycress_contig_12958_AC_481.24	81	88	849	456.868
Carubv10019035m	1	2.97311e-124	Pennycress_contig_24021_AC_46.14	88	92	642	390.536
Carubv10017048m	1	0	Pennycress_contig_9943_AC_754.44	90	94	1527	948.063
Carubv10018347m	1	4.50683	DNAP649595_contig_12552_AC_173.66	33	42	147	26.9681
Carubv10018214m	1	7.49146e-61	Pennycress_contig_530_AC_2186.86	75	85	396	211.271
Carubv10016836m	7	0	Pennycress_contig_29519_AC_17.56	93	96	681	441.335
Carubv10019630m	1	0.00562757	Pennycress_contig_7253_AC_399.95	86	86	63	36.2043
Carubv10017747m	1	9.11035e-155	Pennycress_contig_7903_AC_1386.57	90	95	810	491.294
Carubv10018834m	1	3.74938e-114	DNAP649595_contig_14959_AC_62.21	36	51	1872	403.97
Carubv10018031m	1	3.30348e-86	Pennycress_contig_412_AC_1758.74	72	79	645	293.137
Carubv10017966m	1	3.24252e-32	Pennycress_contig_6623_AC_394.06	64	70	375	129.825
Carubv10018268m	1	1.96822e-55	Pennycress_contig_8360_AC_756.37	98	100	273	192.379
Carubv10018533m	1	1.57551e-69	DNAP649595_contig_1344_AC_420.98	39	52	1281	256.612
Carubv10017390m	1	0	Pennycress_contig_1757_AC_7113.25	92	97	1200	718.839
Carubv10018221m	1	0.431873	DNAP649595_contig_9718_AC_405.40	41	63	90	31.5862
Carubv10019364m	1	1.17424e-171	Pennycress_contig_3373_AC_590.00	86	90	900	560.985
Carubv10019332m	1	5.88121e-94	Pennycress_contig_9110_AC_296.19	83	86	573	312.868
Carubv10018372m	3	7.45616e-136	Pennycress_contig_23872_AC_28.97	73	83	576	249.895
Carubv10018085m	1	2.61376e-85	Pennycress_contig_1628_AC_939.32	77	89	495	286.42
Carubv10016960m	1	1.93133e-74	DNAP649595_contig_2972_AC_1718.05	63	69	942	274.664
Carubv10019606m	1	2.70045e-121	Pennycress_contig_11297_AC_244.29	65	70	1023	403.97
Carubv10018898m	1	9.35601e-83	DNAP649595_contig_10464_AC_68.68	46	59	1038	291.457
Carubv10016636m	1	0	Pennycress_contig_9724_AC_132.29	78	84	3117	1686.95
Carubv10017148m	2	7.16483e-127	Pennycress_contig_11385_AC_265.55	64	72	1074	368.705
Carubv10018444m	2	2.92778e-134	Pennycress_contig_27241_AC_51.87	50	70	1296	409.008
Carubv10018574m	1	0	Pennycress_contig_22781_AC_43.99	83	90	1449	821.695
Carubv10017423m	1	0	Pennycress_contig_7554_AC_202.10	72	82	1185	598.769
Carubv10018389m	1	0	Pennycress_contig_4806_AC_90.94	88	94	2703	1678.56
Carubv10018859m	8	0	Pennycress_contig_27186_AC_16.27	92	96	774	506.827
Carubv10017463m	1	7.35582e-42	DNAP649595_contig_846_AC_614.04	38	52	801	165.51
Carubv10019352m	1	0	Pennycress_contig_18174_AC_109.72	88	93	1293	747.387
Carubv10019289m	1	0.503775	DNAP649595_contig_22030_AC_14.98	39	54	117	29.9069
Carubv10016693m	1	0	Pennycress_contig_13091_AC_66.25	85	90	2463	1403.57
Carubv10016696m	1	0	Pennycress_contig_13091_AC_66.25	85	90	2463	1397.69
Carubv10018391m	1	0	Pennycress_contig_12076_AC_239.47	89	93	2514	1425.4
Carubv10017239m	1	1.15192e-118	DNAP649595_contig_19093_AC_20.22	49	59	1404	406.909
Carubv10019447m	1	8.0583e-166	Pennycress_contig_9673_AC_371.48	59	73	1323	542.512
Carubv10017201m	1	0	Pennycress_contig_11297_AC_244.29	87	92	1296	775.515
Carubv10017249m	1	0	Pennycress_contig_11297_AC_244.29	87	92	1293	774.255
Carubv10019603m	1	1.4064e-07	DNAP649595_contig_5871_AC_1114.54	32	44	366	51.7378
Carubv10016639m	1	0	Pennycress_contig_13688_AC_110.65	83	88	2898	1676.46
Carubv10017682m	1	5.52167e-176	Pennycress_contig_2895_AC_875.62	82	89	990	570.641
Carubv10019248m	1	3.78102e-118	Pennycress_contig_9253_AC_134.77	81	86	687	388.857
Carubv10016588m	2	0	Pennycress_contig_1820_AC_458.00	95	98	2349	1545.05
Carubv10017544m	1	2.37939e-158	Pennycress_contig_1908_AC_196.26	88	93	864	524.88
Carubv10018026m	1	4.81111e-129	Pennycress_contig_2556_AC_1777.87	92	97	627	410.688
Carubv10016579m	1	0	Pennycress_contig_14077_AC_308.99	72	80	2493	1151.68
Carubv10017835m	1	2.88919e-166	Pennycress_contig_6597_AC_151.69	94	98	810	525.3
Carubv10018662m	1	2.96269e-167	DNAP649595_contig_22839_AC_50.04	50	60	1707	565.603
Carubv10016755m	1	0	Pennycress_contig_12629_AC_71.29	81	87	2154	1215.91
Carubv10016754m	1	0	Pennycress_contig_12629_AC_71.29	81	87	2154	1215.91
Carubv10019374m	1	3.67055e-111	Pennycress_contig_14605_AC_169.74	90	95	576	355.271
Carubv10018409m	1	0	Pennycress_contig_16538_AC_28.89	74	84	1392	712.541
Carubv10019071m	1	8.8692e-19	DNAP649595_contig_30651_AC_12.51	57	66	255	87.8427
Carubv10019521m	1	1.58445e-34	DNAP649595_contig_23540_AC_53.67	46	56	591	139.481
Carubv10017754m	1	9.58655e-52	DNAP649595_contig_13552_AC_618.37	45	56	810	195.737
Carubv10018013m	2	1.60567e-18	Pennycress_contig_13552_AC_618.37	62	75	195	88.6823
Carubv10019073m	1	0	Pennycress_contig_15434_AC_63.49	74	83	1986	1035.81
Carubv10016682m	1	0	Pennycress_contig_16019_AC_66.76	90	95	2553	1630.7
Carubv10018610m	2	0	Pennycress_contig_3171_AC_100.54	87	94	996	626.057
Carubv10017886m	1	2.48993e-124	Pennycress_contig_19708_AC_103.10	81	89	777	405.23
Carubv10019538m	1	1.9188e-108	Pennycress_contig_40_AC_240.77	88	90	675	364.087
Carubv10017284m	2	7.40629e-175	Pennycress_contig_19692_AC_19.27	75	83	1398	561.824
Carubv10019089m	2	5.64706e-84	Pennycress_contig_27901_AC_16.84	70	78	417	170.968
Carubv10018259m	1	1.74954e-26	DNAP649595_contig_13015_AC_371.80	57	64	369	109.674
Carubv10018821m	1	8.67266e-43	Pennycress_contig_30010_AC_95.56	73	77	339	156.274
Carubv10018515m	1	9.15284e-138	Pennycress_contig_22766_AC_76.46	78	84	909	442.594
Carubv10019201m	2	0	Pennycress_contig_13629_AC_402.24	87	92	1002	558.885
Carubv10017854m	1	3.04746e-144	Pennycress_contig_22629_AC_119.21	83	89	810	459.807
Carubv10019195m	1	0	Pennycress_contig_13035_AC_393.54	71	78	1245	600.028
Carubv10017209m	1	0	Pennycress_contig_1388_AC_261.71	83	88	1395	738.15
Carubv10017190m	1	0	Pennycress_contig_1697_AC_1017.96	93	97	1395	883.41
Carubv10016888m	1	0	Pennycress_contig_2901_AC_228.27	78	86	1782	970.313
Carubv10018814m	2	3.18327e-10	DNAP649595_contig_9804_AC_284.92	41	64	801	64.3325
Carubv10018585m	1	2.0464e-25	DNAP649595_contig_27894_AC_14.80	40	52	462	107.155
Carubv10017702m	1	1.3373e-153	Pennycress_contig_12903_AC_465.43	87	92	807	497.591
Carubv10018725m	1	2.12851e-20	DNAP649595_contig_8368_AC_352.93	61	67	288	90.3616
Carubv10018476m	0		not available
Carubv10019340m	1	3.90699e-176	Pennycress_contig_4959_AC_814.76	75	87	1026	563.923
Carubv10019194m	1	0	Pennycress_contig_21997_AC_85.08	72	82	1254	626.897
Carubv10018385m	2	6.43301e-48	DNAP649595_contig_13600_AC_94.76	50	68	588	172.227
Carubv10019205m	1	3.39789e-50	Pennycress_contig_18991_AC_809.47	98	100	252	174.746
Carubv10017236m	1	0	Pennycress_contig_954_AC_288.85	87	92	1398	846.885
Carubv10016751m	1	0	Pennycress_contig_13817_AC_75.78	62	72	2016	893.485
Carubv10017891m	2	1.65248e-161	Pennycress_contig_4003_AC_5420.56	100	100	765	505.988
Carubv10018801m	1	7.79749e-07	DNAP649595_contig_31002_AC_7.96	43	55	132	47.5395
Carubv10019329m	1	0	Pennycress_contig_24683_AC_43.60	90	94	1446	881.311
Carubv10017714m	2	1.36116e-110	Pennycress_contig_17362_AC_55.70	69	75	888	374.583
Carubv10017867m	1	9.65836e-133	Pennycress_contig_11348_AC_896.07	88	92	783	427.9
Carubv10018307m	1	4.22735e-25	DNAP649595_contig_28807_AC_22.37	59	69	276	102.956
Carubv10016901m	1	0	Pennycress_contig_11884_AC_195.92	91	95	1701	1016.91
Carubv10017040m	2	0	Pennycress_contig_1506_AC_853.89	95	98	1443	961.077
Carubv10016796m	1	0	Pennycress_contig_4860_AC_450.96	80	87	2025	1081.99
Carubv10019365m	1	0.00337105	DNAP649595_contig_30212_AC_16.38	38	48	135	38.3034
Carubv10018405m	1	0	Pennycress_contig_2983_AC_325.76	85	92	972	588.693
Carubv10016689m	1	0	Pennycress_contig_2386_AC_451.65	75	84	2436	1322.97
Carubv10017152m	1	0	Pennycress_contig_7835_AC_398.91	97	99	1422	977.45
Carubv10016890m	1	3.68322e-149	DNAP649595_contig_7514_AC_91.97	49	60	1617	513.544
Carubv10017341m	1	0	Pennycress_contig_9039_AC_181.77	86	91	1239	747.806
Carubv10019408m	1	0	Pennycress_contig_4283_AC_1106.29	92	95	2526	1637.83
Carubv10018980m	2	7.03158e-90	DNAP649595_contig_14302_AC_54.16	49	64	954	325.043
Carubv10018689m	1	4.53835e-42	Pennycress_contig_24591_AC_18.92	69	76	393	155.434
Carubv10017398m	1	0	Pennycress_contig_12861_AC_372.13	89	94	1173	738.15
Carubv10019359m	1	3.15907e-153	Pennycress_contig_10263_AC_152.71	85	91	819	488.355
Carubv10017195m	1	9.61006e-40	DNAP649595_contig_15964_AC_289.38	36	49	957	160.052
Carubv10016705m	1	0	Pennycress_contig_5506_AC_173.60	88	93	2391	1434.64
Carubv10019611m	1	0	Pennycress_contig_2690_AC_136.50	82	88	3720	2080.33
Carubv10017928m	1	1.48739e-52	Pennycress_contig_19513_AC_125.03	64	72	528	194.058
Carubv10016867m	1	0	Pennycress_contig_3278_AC_277.23	93	96	1812	1109.69
Carubv10019387m	1	1.31273e-22	Pennycress_contig_8497_AC_169.61	72	77	255	97.0788
Carubv10016708m	2	0	Pennycress_contig_23211_AC_23.60	91	96	1674	1070.23
Carubv10019276m	1	1.80307e-12	DNAP649595_contig_25016_AC_44.09	41	52	282	65.592
Carubv10016993m	1	0	Pennycress_contig_14656_AC_198.78	87	91	1617	943.445
Carubv10018507m	1	1.50374e-72	DNAP649595_contig_1344_AC_420.98	41	54	1227	265.009
Carubv10018728m	2	2.33098e-92	Pennycress_contig_17544_AC_195.95	86	90	342	194.058
Carubv10018210m	1	4.71022e-82	Pennycress_contig_23739_AC_96.19	96	99	423	266.688
Carubv10017482m	1	2.48339e-63	DNAP649595_contig_21020_AC_60.71	37	51	1164	234.781
Carubv10017262m	1	0	Pennycress_contig_9781_AC_476.63	92	97	1314	867.456
Carubv10017264m	1	0	Pennycress_contig_9781_AC_476.63	92	97	1314	867.456
Carubv10018436m	7	1.5126e-139	Pennycress_contig_29071_AC_12.39	77	84	660	361.148
Carubv10019512m	1	3.75096e-128	Pennycress_contig_1_AC_3099.20	93	95	645	419.084
Carubv10017027m	1	0	Pennycress_contig_20493_AC_59.48	79	83	1584	797.346
Carubv10017536m	1	0	Pennycress_contig_4120_AC_450.27	88	90	1056	643.27
Carubv10016591m	1	0	Pennycress_contig_7837_AC_115.05	87	91	3732	2107.62
Carubv10018563m	1	3.81351e-35	DNAP649595_contig_6048_AC_107.72	57	63	354	137.802
Carubv10018113m	1	1.2503e-90	Pennycress_contig_17873_AC_258.48	80	89	507	299.434
Carubv10016563m	1	0	Pennycress_contig_2621_AC_220.17	83	89	4950	2889.75
Carubv10017534m	1	0	Pennycress_contig_107_AC_7737.46	87	92	1068	642.431
Carubv10019054m	1	0	Pennycress_contig_16544_AC_332.90	79	87	1503	846.465
Carubv10016860m	1	0	Pennycress_contig_11036_AC_362.98	89	92	1770	907.759
Carubv10016861m	1	0	Pennycress_contig_11036_AC_362.98	89	92	1770	907.759
Carubv10017560m	1	7.43406e-174	Pennycress_contig_2271_AC_1647.49	73	83	1029	547.55
Carubv10017500m	1	0	Pennycress_contig_9300_AC_177.99	87	90	1089	590.792
Carubv10016630m	1	0	Pennycress_contig_10682_AC_361.77	69	76	2976	1270.07
Carubv10016629m	1	0	Pennycress_contig_10682_AC_361.77	69	76	2976	1270.07
Carubv10019591m	1	0	Pennycress_contig_14599_AC_229.38	91	95	1140	728.494
Carubv10016658m	1	0	Pennycress_contig_3187_AC_813.81	67	76	2787	1210.03
Carubv10018351m	2	2.44984e-35	Pennycress_contig_12339_AC_232.14	91	97	210	133.604
Carubv10019206m	1	0	Pennycress_contig_12246_AC_104.06	88	92	2058	1233.54
Carubv10017386m	1	0	Pennycress_contig_783_AC_76.74	86	91	1206	725.556
Carubv10016820m	1	0	Pennycress_contig_18266_AC_108.86	85	90	1953	1109.69
Carubv10017999m	1	4.84895e-111	Pennycress_contig_684_AC_3258.53	92	95	612	361.568
Carubv10017207m	3	6.22451e-29	Pennycress_contig_2817_AC_339.92	62	86	540	125.207
Carubv10018143m	1	1.60977e-72	Pennycress_contig_9253_AC_134.77	79	88	423	251.154
Carubv10018580m	1	2.20987e-153	Pennycress_contig_10821_AC_100.27	72	80	948	488.775
Carubv10018195m	1	1.42093e-87	Pennycress_contig_14909_AC_290.61	97	100	441	295.656
Carubv10018521m	1	0	Pennycress_contig_3447_AC_582.72	69	79	1716	808.681
Carubv10018870m	1	0	Pennycress_contig_15903_AC_80.63	93	96	1023	669.719
Carubv10016814m	1	0	Pennycress_contig_6219_AC_187.64	66	74	1905	854.862
Carubv10018972m	1	0	Pennycress_contig_8053_AC_177.48	78	85	3849	1989.65
Carubv10019127m	1	1.0074e-50	Pennycress_contig_19453_AC_51.20	85	89	375	181.044
Carubv10017019m	1	0	Pennycress_contig_18777_AC_52.37	81	91	1524	890.966
Carubv10016707m	1	0	Pennycress_contig_4452_AC_519.64	91	94	2289	1390.56
Carubv10019393m	1	0	Pennycress_contig_5859_AC_341.26	93	96	2217	1358.23
Carubv10018249m	1	3.79061e-46	Pennycress_contig_12555_AC_118.83	74	78	384	168.869
Carubv10016850m	1	0	Pennycress_contig_1235_AC_671.30	77	86	1695	921.194
Carubv10016856m	1	0	Pennycress_contig_1225_AC_688.51	90	93	1839	1111.37
Carubv10016909m	1	0	Pennycress_contig_1514_AC_438.50	78	87	1644	911.958
Carubv10018134m	1	6.0626e-41	Pennycress_contig_10549_AC_2846.85	66	72	501	156.274
Carubv10018631m	1	6.93086e-103	Pennycress_contig_15434_AC_63.49	66	70	822	347.294
Carubv10018845m	1	0	Pennycress_contig_1471_AC_190.43	87	89	1116	615.562
Carubv10018206m	1	3.03155e-75	Pennycress_contig_19677_AC_289.68	88	95	402	251.154
Carubv10016694m	3	0	Pennycress_contig_5345_AC_667.53	88	93	1530	746.127
Carubv10016721m	2	0	Pennycress_contig_5345_AC_667.53	87	93	1530	747.387
Carubv10019413m	1	2.37964e-52	DNAP649595_contig_26151_AC_25.86	38	51	1104	199.936
Carubv10018145m	1	8.40529e-76	Pennycress_contig_21714_AC_85.22	81	84	483	254.093
Carubv10018017m	1	1.31867e-110	Pennycress_contig_824_AC_1352.28	85	90	639	360.309
Carubv10016986m	1	1.94692e-108	DNAP649595_contig_5831_AC_693.02	45	54	1278	382.559
Carubv10018926m	1	1.8377e-50	Pennycress_contig_26217_AC_66.14	71	75	540	185.242
Carubv10019483m	1	1.02227e-32	Pennycress_contig_19063_AC_39.84	55	71	321	136.122
Carubv10017716m	1	4.31817e-88	DNAP649595_contig_22970_AC_36.95	62	68	939	306.571
Carubv10018502m	1	1.35888e-62	DNAP649595_contig_12058_AC_253.33	34	51	1263	232.682
Carubv10019556m	4	2.19905e-73	Pennycress_contig_12022_AC_288.02	67	79	564	270.046
Carubv10018267m	1	5.64629e-44	Pennycress_contig_21764_AC_93.95	79	83	327	162.152
Carubv10018787m	1	0.00136448	DNAP649595_contig_22160_AC_23.67	47	59	147	38.3034
Carubv10016920m	1	0	Pennycress_contig_15361_AC_178.92	83	89	1734	972.832
Carubv10018831m	1	1.24334e-19	DNAP649595_contig_9375_AC_394.12	49	62	279	92.0409
Carubv10019136m	1	0	Pennycress_contig_15039_AC_925.59	98	98	996	676.436
Carubv10017263m	2	0	Pennycress_contig_12599_AC_236.77	89	91	726	461.486
Carubv10017796m	1	3.26546e-132	Pennycress_contig_18337_AC_138.65	73	85	849	432.938
Carubv10018798m	1	6.85336e-30	DNAP649595_contig_26894_AC_9.99	48	57	477	126.047
Carubv10018435m	5	0	Pennycress_contig_3097_AC_424.45	93	95	1455	920.354
Carubv10018954m	1	0	Pennycress_contig_9588_AC_242.72	87	92	1740	1065.61
Carubv10018598m	1	3.49302e-17	DNAP649595_contig_19427_AC_31.77	51	55	291	79.4462
Carubv10019207m	1	2.38921e-164	Pennycress_contig_6203_AC_314.49	84	89	927	553.428
Carubv10017373m	1	0	Pennycress_contig_18669_AC_65.73	88	93	1209	719.678
Carubv10017493m	1	0	Pennycress_contig_18669_AC_65.73	88	93	1056	625.638
Carubv10019074m	1	1.07303e-18	DNAP649595_contig_1370_AC_11.84	53	64	312	86.5832
Carubv10019241m	1	5.97752	DNAP649595_contig_9056_AC_194.59	75	88	48	28.6474
Carubv10016732m	1	0	Pennycress_contig_7170_AC_592.63	87	91	2217	1247.4
Carubv10018816m	1	2.69284e-176	Pennycress_contig_4718_AC_763.45	82	90	975	570.641
Carubv10018127m	1	1.4351e-49	Pennycress_contig_10489_AC_252.71	56	70	480	181.463
Carubv10018918m	1	6.41094e-08	DNAP649595_contig_25852_AC_31.13	41	69	189	53.8369
Carubv10019547m	2	4.14396e-175	Pennycress_contig_14139_AC_62.17	80	86	1029	573.579
Carubv10018911m	1	1.04088e-105	DNAP649595_contig_16485_AC_124.19	47	59	1302	366.186
Carubv10016661m	1	0	Pennycress_contig_13480_AC_49.86	85	92	1680	1032.03
Carubv10018660m	1	3.31823e-84	Pennycress_contig_23843_AC_29.54	68	80	588	283.061
Carubv10019503m	1	6.22028e-93	DNAP649595_contig_8698_AC_1052.09	55	68	906	322.105
Carubv10017193m	1	2.56341e-126	DNAP649595_contig_8814_AC_71.57	51	62	1377	433.358
Carubv10017819m	1	4.68903e-97	Pennycress_contig_15431_AC_492.34	81	86	624	322.105
Carubv10019242m	2	2.03315e-44	DNAP649595_contig_12187_AC_235.73	48	59	582	173.067
Carubv10017061m	1	0	Pennycress_contig_16544_AC_332.90	82	89	1503	877.112
Carubv10019496m	1	0	Pennycress_contig_3691_AC_126.61	80	87	9321	5035.05
Carubv10017983m	1	1.51905e-142	Pennycress_contig_8617_AC_247.41	96	98	663	454.769
Carubv10018219m	1	2.01238e-63	Pennycress_contig_7909_AC_2168.64	80	84	411	219.667
Carubv10017366m	1	1.4724e-174	Pennycress_contig_21491_AC_128.54	85	90	1152	560.145
Carubv10018949m	1	7.61719e-177	Pennycress_contig_428_AC_532.21	76	83	1080	563.504
Carubv10019250m	2	5.03026e-98	Pennycress_contig_31866_AC_13.87	96	96	393	201.615
Carubv10018517m	1	3.26541e-25	DNAP649595_contig_21027_AC_86.81	50	64	294	107.574
Carubv10018238m	1	2.34985e-74	Pennycress_contig_16361_AC_193.64	98	100	366	249.055
Carubv10018869m	1	1.28935e-124	Pennycress_contig_3373_AC_590.00	90	96	687	411.107
Carubv10016862m	1	1.35116e-155	Pennycress_contig_4175_AC_550.36	78	85	1017	519.422
Carubv10018401m	1	3.55816e-135	Pennycress_contig_10801_AC_1735.90	92	95	720	432.099
Carubv10018555m	1	2.12017e-42	Pennycress_contig_32050_AC_13.75	58	70	375	160.052
Carubv10016904m	1	0	Pennycress_contig_2535_AC_2375.08	93	97	1785	1137.82
Carubv10018233m	1	6.01609e-35	Pennycress_contig_23070_AC_29.73	78	81	246	134.023
Carubv10018236m	1	6.90294e-37	Pennycress_contig_23070_AC_29.73	81	83	246	139.481
Carubv10017409m	1	1.50947e-145	Pennycress_contig_19382_AC_61.75	65	77	1113	473.661
Carubv10016935m	1	0	Pennycress_contig_7256_AC_379.55	91	95	1698	1041.26
Carubv10019185m	3	0	Pennycress_contig_22160_AC_23.67	66	76	924	419.084
Carubv10016672m	1	0	Pennycress_contig_4828_AC_444.05	82	89	2712	1468.22
Carubv10018469m	1	1.15076e-48	Pennycress_contig_25986_AC_79.34	86	91	375	173.907
Carubv10018067m	1	3.67559e-94	Pennycress_contig_1521_AC_610.97	96	98	528	311.609
Carubv10018452m	1	7.60469e-40	DNAP649595_contig_29564_AC_17.00	42	56	615	154.595
Carubv10018185m	1	3.11785e-45	Pennycress_contig_8863_AC_1261.96	82	88	450	170.548
Carubv10016879m	1	0	Pennycress_contig_18897_AC_102.53	88	95	1794	1116.41
Carubv10016895m	1	0	Pennycress_contig_18897_AC_102.53	88	95	1764	1108.86
Carubv10019090m	2	0	Pennycress_contig_19506_AC_73.33	72	83	846	436.297
Carubv10019506m	1	0	Pennycress_contig_222_AC_510.58	80	90	1821	1066.03
Carubv10019437m	1	0	Pennycress_contig_4621_AC_138.94	89	93	1380	875.013
Carubv10017173m	1	0	Pennycress_contig_9633_AC_211.36	84	90	1404	798.605
Carubv10017213m	1	0	Pennycress_contig_8967_AC_60.20	82	87	1371	695.748
Carubv10017815m	1	2.08896e-60	DNAP649595_contig_29564_AC_17.00	45	61	741	219.667
Carubv10018723m	1	3.72118e-10	DNAP649595_contig_16216_AC_505.68	26	41	411	60.9739
Carubv10018376m	1	2.54683e-23	DNAP649595_contig_21027_AC_86.81	36	53	348	106.315
Carubv10019191m	1	2.39507e-51	Pennycress_contig_15541_AC_324.76	87	91	354	183.143
Carubv10018039m	5	2.0305e-11	Pennycress_contig_223_AC_9361.95	72	83	312	66.0118
Carubv10019317m	1	0	Pennycress_contig_17211_AC_46.95	89	94	1827	1085.35
Carubv10017113m	2	0	Pennycress_contig_23159_AC_19.87	85	92	1224	738.15
Carubv10017756m	1	9.09606e-142	Pennycress_contig_3069_AC_660.18	93	95	873	457.288
Carubv10018484m	1	0	Pennycress_contig_15434_AC_63.49	76	83	1986	1042.1
Carubv10019291m	1	3.42603e-50	DNAP649595_contig_12025_AC_531.11	37	50	870	193.638
Carubv10017314m	1	0	Pennycress_contig_11336_AC_508.81	80	85	1197	676.436
Carubv10017400m	1	0	Pennycress_contig_11336_AC_508.81	86	91	1197	690.71
Carubv10018840m	1	0	Pennycress_contig_9555_AC_72.72	63	76	1464	660.063
Carubv10018450m	1	0	Pennycress_contig_13793_AC_365.19	69	78	2370	1154.2
Carubv10019144m	1	1.6088e-34	Pennycress_contig_3763_AC_172.66	53	70	303	135.283
Carubv10016645m	1	0	Pennycress_contig_10895_AC_188.16	93	95	2871	1813.74
Carubv10018711m	0		not available
Carubv10018150m	1	3.17185e-92	Pennycress_contig_7218_AC_1484.00	88	94	486	304.892
Carubv10017049m	1	0	Pennycress_contig_20500_AC_253.25	85	90	1524	838.908
Carubv10018897m	1	0	Pennycress_contig_15782_AC_219.24	88	93	975	579.037
Carubv10016683m	1	0	Pennycress_contig_5443_AC_835.62	93	95	2469	1508.53
Carubv10019578m	2	0	Pennycress_contig_9767_AC_215.31	76	81	1578	810.36
Carubv10017140m	1	0	Pennycress_contig_15412_AC_695.98	78	84	1362	657.124
Carubv10016950m	1	0	Pennycress_contig_7659_AC_359.86	90	94	1665	1004.74
Carubv10018683m	0		not available
Carubv10017030m	1	0	Pennycress_contig_9832_AC_675.78	91	95	1548	992.144
Carubv10018248m	1	1.50914e-36	Pennycress_contig_15246_AC_306.86	65	72	387	141.16
Carubv10019525m	2	1.45463e-83	DNAP649595_contig_8814_AC_71.57	54	67	816	299.854
Carubv10017568m	1	0	Pennycress_contig_9602_AC_299.22	93	96	990	639.912
Carubv10018152m	1	1.2803e-63	Pennycress_contig_22450_AC_319.33	74	76	456	223.026
Carubv10017436m	1	0	Pennycress_contig_3354_AC_1373.11	94	96	1137	755.783
Carubv10017629m	1	0	Pennycress_contig_3354_AC_1373.11	79	82	1137	601.708
Carubv10017660m	1	3.47158e-83	DNAP649595_contig_26869_AC_21.37	53	61	1020	291.877
Carubv10017050m	1	0	Pennycress_contig_7807_AC_929.21	75	84	1494	775.935
Carubv10017786m	1	2.73649e-159	Pennycress_contig_826_AC_219.86	89	93	834	503.469
Carubv10018154m	1	1.45836e-57	Pennycress_contig_7474_AC_698.98	64	77	447	204.974
Carubv10016628m	1	0	Pennycress_contig_21155_AC_113.45	87	93	3045	1817.94
Carubv10019266m	1	1.82393e-65	Pennycress_contig_17971_AC_76.51	69	81	480	225.545
Carubv10017490m	1	0	Pennycress_contig_22879_AC_158.31	87	93	1089	676.016
Carubv10019384m	2	8.30244e-96	Pennycress_contig_17210_AC_105.14	71	82	618	319.166
Carubv10018005m	1	4.04641e-138	Pennycress_contig_10262_AC_327.70	97	100	645	435.037
Carubv10018006m	1	4.04641e-138	Pennycress_contig_10262_AC_327.70	97	100	645	435.037
Carubv10017888m	1	8.43368e-143	Pennycress_contig_217_AC_1325.15	88	91	765	449.731
Carubv10016557m	1	0	Pennycress_contig_1039_AC_413.61	84	89	6138	3306.22
[truncated: 26,450 more rows]

## Sheet: Thellungiella halophila
Query	Number of hits	Lowest E-value	Accession (E-value)	Greatest identity %	Greatest positive %	Greatest hit length	Greatest bit score
Thhalv10000734m	1	0	Pennycress_contig_1256_AC_373.87	83	88	4164	2243.22
Thhalv10000735m	1	0	Pennycress_contig_1256_AC_373.87	83	88	4164	2233.98
Thhalv10001843m	1	5.44544e-17	Pennycress_contig_6888_AC_1317.18	35	53	336	82.8048
Thhalv10001823m	1	8.82731e-68	Pennycress_contig_13560_AC_213.50	50	62	822	247.376
Thhalv10001862m	2	1.2196e-142	Pennycress_contig_17735_AC_414.29	93	100	852	466.944
Thhalv10001847m	1	0.0202549	Pennycress_contig_6149_AC_228.44	35	49	249	35.3646
Thhalv10001826m	1	9.87734e-128	Pennycress_contig_8049_AC_394.29	67	77	924	417.405
Thhalv10001836m	1	1.2801e-160	Pennycress_contig_8440_AC_997.31	96	98	759	500.53
Thhalv10001857m	1	9.03681e-71	Pennycress_contig_2247_AC_1437.73	76	81	486	249.055
Thhalv10001811m	3	1.19475e-65	Pennycress_contig_32822_AC_9.30	79	84	321	138.641
Thhalv10001840m	1	3.7586	Pennycress_contig_16143_AC_89.90	44	47	96	27.8078
Thhalv10001808m	1	1.55725e-08	Pennycress_contig_3780_AC_435.89	88	88	96	60.5541
Thhalv10001830m	1	0	Pennycress_contig_2108_AC_474.84	95	98	846	566.022
Thhalv10001829m	1	0	Pennycress_contig_2108_AC_474.84	95	98	846	566.022
Thhalv10001852m	1	6.07589e-39	Pennycress_contig_15666_AC_51.72	32	45	1068	158.793
Thhalv10001853m	2	2.8958e-88	Pennycress_contig_2247_AC_1437.73	55	62	939	307.411
Thhalv10001821m	1	0	Pennycress_contig_11948_AC_688.18	99	99	1062	718.839
Thhalv10001810m	2	0	Pennycress_contig_9497_AC_640.66	100	100	3114	1728.1
Thhalv10001828m	1	2.73733e-167	Pennycress_contig_12406_AC_465.25	94	96	861	525.3
Thhalv10001819m	1	6.08108e-164	Pennycress_contig_21633_AC_137.78	86	90	975	520.262
Thhalv10001837m	2	3.95653e-117	Pennycress_contig_12109_AC_202.95	90	94	369	233.522
Thhalv10001869m	1	2.88332e-26	Pennycress_contig_7001_AC_1006.61	53	74	264	110.093
Thhalv10001858m	1	8.24879e-152	Pennycress_contig_12389_AC_145.17	96	97	711	472.402
Thhalv10001865m	1	0	Pennycress_contig_14866_AC_356.62	94	98	1503	1006
Thhalv10001851m	1	2.35081e-58	Pennycress_contig_27624_AC_14.65	67	68	546	210.012
Thhalv10001875m	1	3.94991e-18	Pennycress_contig_6888_AC_1317.18	34	45	393	85.3237
Thhalv10001874m	1	8.464e-46	Pennycress_contig_896_AC_3554.16	55	70	426	170.128
Thhalv10001827m	1	2.83033e-153	Pennycress_contig_24949_AC_41.41	82	86	933	488.355
Thhalv10001860m	1	5.84136e-78	Pennycress_contig_5412_AC_512.19	55	65	969	281.801
Thhalv10001816m	1	0	Pennycress_contig_855_AC_280.81	99	100	1494	1031.61
Thhalv10001825m	1	1.21867e-155	Pennycress_contig_1577_AC_236.31	81	88	939	497.591
Thhalv10001848m	1	0	Pennycress_contig_18080_AC_57.58	59	70	2196	839.748
Thhalv10001832m	2	1.62785e-141	Pennycress_contig_25229_AC_18.20	98	98	627	418.244
Thhalv10001839m	1	7.24983e-55	Pennycress_contig_23756_AC_180.03	89	93	303	184.822
Thhalv10001868m	0		not available
Thhalv10001870m	2	6.90166e-40	Pennycress_contig_29145_AC_43.49	84	88	360	146.198
Thhalv10001844m	1	1.82692e-13	Pennycress_contig_22073_AC_59.83	38	48	492	73.5686
Thhalv10001846m	1	6.36947e-158	Pennycress_contig_27701_AC_21.14	59	69	1374	521.941
Thhalv10001854m	1	1.21706e-23	Pennycress_contig_8631_AC_44.30	32	43	729	106.315
Thhalv10001871m	1	8.29011e-10	Pennycress_contig_4826_AC_195.20	27	42	462	61.8136
Thhalv10001850m	1	1.14071e-86	Pennycress_contig_22868_AC_70.74	42	52	1296	307.411
Thhalv10001831m	1	3.36354e-168	Pennycress_contig_1443_AC_5172.64	84	87	954	530.337
Thhalv10001817m	1	0	Pennycress_contig_10354_AC_197.61	95	97	1461	905.24
Thhalv10001813m	1	0	Pennycress_contig_6041_AC_188.12	94	98	1710	1093.74
Thhalv10001859m	1	4.10314e-33	Pennycress_contig_31226_AC_21.44	94	94	195	123.948
Thhalv10001866m	1	6.57762e-90	Pennycress_contig_8318_AC_241.79	59	74	720	314.968
Thhalv10001845m	2	9.31179e-37	Pennycress_contig_2210_AC_335.81	45	57	624	146.618
Thhalv10001809m	5	0	Pennycress_contig_11174_AC_89.00	83	91	1065	523.62
Thhalv10001822m	1	0	Pennycress_contig_1434_AC_798.66	95	98	993	654.605
Thhalv10001834m	1	2.09147e-150	Pennycress_contig_1434_AC_798.66	96	98	738	478.699
Thhalv10001814m	1	0	Pennycress_contig_6392_AC_1054.54	98	98	1644	1129.43
Thhalv10001815m	1	0	Pennycress_contig_22139_AC_46.61	91	95	1503	923.293
Thhalv10001812m	1	3.584e-136	Pennycress_contig_16217_AC_91.23	57	68	1320	465.684
Thhalv10001841m	1	2.89817e-31	Pennycress_contig_8882_AC_3579.50	98	100	171	117.23
Thhalv10001820m	1	0	Pennycress_contig_20201_AC_66.56	90	94	1092	605.066
Thhalv10001833m	1	1.71976e-166	Pennycress_contig_568_AC_2462.34	98	99	804	521.101
Thhalv10001842m	1	8.51729e-23	Pennycress_contig_7915_AC_748.44	55	71	402	99.5977
Thhalv10001849m	2	8.63595e-99	Pennycress_contig_17735_AC_414.29	83	91	612	336.379
Thhalv10001856m	2	2.48701e-34	Pennycress_contig_2210_AC_335.81	43	55	582	139.901
Thhalv10001838m	1	2.7948e-25	Pennycress_contig_15398_AC_76.58	58	62	387	106.735
Thhalv10001824m	1	1.97713e-174	Pennycress_contig_7805_AC_251.92	87	91	918	551.329
Thhalv10001867m	1	3.48118e-10	Pennycress_contig_32967_AC_13.59	32	46	273	60.9739
Thhalv10001818m	1	0	Pennycress_contig_14568_AC_389.53	88	94	1443	895.585
Thhalv10001863m	1	4.85022e-07	Pennycress_contig_20763_AC_23.80	33	44	267	49.2188
Thhalv10001835m	1	4.56822e-117	Pennycress_contig_743_AC_4397.50	88	90	690	380.04
Thhalv10001872m	1	9.88231e-85	Pennycress_contig_15775_AC_50.75	73	82	531	296.495
Thhalv10001873m	1	1.67983e-117	Pennycress_contig_10499_AC_49.38	80	87	909	390.956
Thhalv10017677m	1	3.70277e-25	Pennycress_contig_17781_AC_917.85	39	68	342	106.735
Thhalv10017839m	1	7.4137e-62	Pennycress_contig_8598_AC_427.49	34	47	1341	231.842
Thhalv10016812m	2	1.53004e-169	Pennycress_contig_15145_AC_282.93	97	98	579	335.119
Thhalv10016828m	2	1.56058e-170	Pennycress_contig_15145_AC_282.93	97	98	579	335.959
Thhalv10017264m	1	2.14789e-72	Pennycress_contig_3159_AC_618.88	71	82	585	251.574
Thhalv10017467m	1	8.63704e-61	Pennycress_contig_576_AC_1076.84	100	100	312	205.393
Thhalv10017316m	1	3.857e-102	Pennycress_contig_25844_AC_68.97	89	93	525	327.142
Thhalv10016376m	3	0	Pennycress_contig_24547_AC_24.80	96	98	1050	534.536
Thhalv10016577m	1	0	Pennycress_contig_3897_AC_386.68	91	96	1449	944.284
Thhalv10016301m	1	0	Pennycress_contig_12393_AC_156.60	54	66	2331	725.976
Thhalv10017866m	1	7.6998e-11	Pennycress_contig_31369_AC_6.81	42	62	180	60.5541
Thhalv10016599m	1	0	Pennycress_contig_4941_AC_2669.93	100	100	1428	978.29
Thhalv10016946m	1	0	Pennycress_contig_1295_AC_2537.48	98	99	966	655.025
Thhalv10016267m	1	0	Pennycress_contig_9449_AC_114.51	73	81	2316	1092.9
Thhalv10016310m	3	0	Pennycress_contig_20946_AC_38.58	83	88	1566	727.655
Thhalv10017375m	1	1.35531e-88	Pennycress_contig_23699_AC_86.04	95	95	450	286.839
Thhalv10016458m	1	0	Pennycress_contig_19676_AC_59.76	94	95	1680	1084.09
Thhalv10016655m	1	0	Pennycress_contig_13753_AC_210.69	90	91	1314	823.375
Thhalv10016935m	1	0	Pennycress_contig_13753_AC_210.69	90	91	954	605.486
Thhalv10016934m	1	0	Pennycress_contig_13753_AC_210.69	90	91	954	605.486
Thhalv10016674m	1	0	Pennycress_contig_4018_AC_170.16	95	98	1323	816.238
Thhalv10017069m	1	4.02161e-52	Pennycress_contig_4434_AC_3742.72	78	83	381	196.157
Thhalv10017664m	1	0	Pennycress_contig_17129_AC_54.44	84	88	1989	1056.38
Thhalv10016327m	1	0	Pennycress_contig_10463_AC_280.48	92	93	2151	1256.63
Thhalv10016742m	1	0	Pennycress_contig_14693_AC_192.54	93	95	1191	704.564
Thhalv10017564m	1	3.16653e-132	Pennycress_contig_1064_AC_625.14	60	74	1011	443.014
Thhalv10016506m	1	0	Pennycress_contig_4224_AC_621.22	98	99	1584	1076.95
Thhalv10016530m	1	3.02643e-47	Pennycress_contig_1395_AC_1392.14	28	45	1539	185.242
Thhalv10017549m	1	0	Pennycress_contig_2610_AC_1203.38	86	92	1170	695.328
Thhalv10017642m	4	6.66731e-132	Pennycress_contig_25951_AC_11.24	90	92	597	301.533
Thhalv10016125m	1	0	Pennycress_contig_4156_AC_381.27	98	99	5853	3955.26
Thhalv10017628m	1	3.59727e-177	Pennycress_contig_866_AC_1022.76	67	73	1329	573.579
Thhalv10017821m	1	5.56613e-63	Pennycress_contig_15064_AC_14.44	40	50	1146	233.522
Thhalv10017270m	1	4.42832e-96	Pennycress_contig_2213_AC_118.82	87	90	579	322.105
Thhalv10016988m	1	2.63141e-155	Pennycress_contig_14069_AC_395.80	88	91	927	497.171
Thhalv10016752m	1	0	Pennycress_contig_1088_AC_908.22	92	95	1197	731.013
Thhalv10017093m	1	5.94315e-144	Pennycress_contig_3474_AC_389.41	92	94	816	462.746
Thhalv10016954m	1	0	Pennycress_contig_1975_AC_2688.52	93	97	957	586.594
Thhalv10017855m	1	1.80232e-52	Pennycress_contig_11118_AC_370.09	37	49	1059	201.615
Thhalv10016255m	1	0	Pennycress_contig_10249_AC_350.90	98	100	2463	1684.01
Thhalv10017922m	1	3.6693e-78	Pennycress_contig_6662_AC_355.85	41	56	1143	285.58
Thhalv10017667m	1	5.18877e-45	Pennycress_contig_26871_AC_30.99	71	82	432	171.388
Thhalv10017236m	1	3.84986e-134	Pennycress_contig_26966_AC_41.35	97	97	636	421.183
Thhalv10017984m	1	3.43926e-19	Pennycress_contig_7016_AC_108.19	59	63	258	87.4228
Thhalv10016344m	1	0	Pennycress_contig_20131_AC_41.18	54	66	2226	636.133
Thhalv10016141m	1	0	Pennycress_contig_10079_AC_81.77	57	72	4155	1722.22
Thhalv10017945m	1	9.48567e-119	Pennycress_contig_12104_AC_120.29	86	91	783	387.177
Thhalv10017749m	1	1.24494e-55	Pennycress_contig_14215_AC_157.90	46	58	747	208.752
Thhalv10016495m	1	0	Pennycress_contig_10530_AC_218.11	94	96	1590	1006.84
Thhalv10017747m	2	1.78862e-48	Pennycress_contig_26498_AC_18.16	60	71	336	136.542
Thhalv10017190m	1	1.63111e-130	Pennycress_contig_18255_AC_355.25	90	95	699	429.58
Thhalv10016633m	1	5.63254e-136	Pennycress_contig_17802_AC_57.89	48	65	1374	465.684
Thhalv10016614m	1	0	Pennycress_contig_24626_AC_82.36	93	96	1395	898.103
Thhalv10017955m	1	4.13947e-63	Pennycress_contig_15305_AC_128.26	54	63	708	227.644
Thhalv10016303m	1	0	Pennycress_contig_2736_AC_713.08	95	99	1560	948.063
Thhalv10017478m	1	2.94785e-07	Pennycress_contig_17774_AC_110.11	51	63	174	50.0585
Thhalv10017742m	1	1.31357e-41	Pennycress_contig_27111_AC_9.41	70	71	396	156.694
Thhalv10017155m	1	5.95454e-98	Pennycress_contig_14297_AC_570.48	76	84	666	320.845
Thhalv10017154m	1	5.95454e-98	Pennycress_contig_14297_AC_570.48	76	84	666	320.845
Thhalv10017769m	2	1.20949e-31	Pennycress_contig_1954_AC_341.09	67	75	222	123.948
Thhalv10017255m	2	4.56615e-86	Pennycress_contig_3893_AC_998.79	89	91	417	238.56
Thhalv10017091m	1	2.9197e-143	Pennycress_contig_24684_AC_131.77	87	92	798	453.929
Thhalv10017214m	1	6.77201e-112	Pennycress_contig_24684_AC_131.77	85	91	669	365.346
Thhalv10016804m	1	0	Pennycress_contig_6900_AC_387.74	86	91	1149	615.142
Thhalv10017952m	1	7.25334e-34	Pennycress_contig_7001_AC_1006.61	44	61	441	135.283
Thhalv10017969m	1	0	Pennycress_contig_12549_AC_343.51	98	100	933	626.057
Thhalv10017031m	1	2.08036e-180	Pennycress_contig_3411_AC_864.85	94	97	858	559.305
Thhalv10017865m	1	1.84897e-55	Pennycress_contig_4770_AC_311.83	95	97	288	194.478
Thhalv10016522m	1	0	Pennycress_contig_13292_AC_106.08	87	92	1566	913.637
Thhalv10016289m	1	0	Pennycress_contig_14623_AC_84.24	86	92	2283	1349.83
Thhalv10017534m	1	2.95774e-121	Pennycress_contig_544_AC_113.60	92	93	636	390.116
Thhalv10016527m	1	2.1305e-164	Pennycress_contig_15069_AC_52.70	85	86	837	529.078
Thhalv10016623m	2	0	Pennycress_contig_8869_AC_656.62	89	93	873	513.125
Thhalv10017125m	1	1.70026e-141	Pennycress_contig_13085_AC_1562.91	93	96	768	445.953
Thhalv10016315m	1	0	Pennycress_contig_326_AC_761.06	94	96	2133	1301.97
Thhalv10016976m	1	0	Pennycress_contig_16579_AC_561.17	93	95	936	600.868
Thhalv10017743m	1	2.25456e-109	Pennycress_contig_5913_AC_32.77	51	70	996	370.384
Thhalv10017073m	1	3.98354e-123	Pennycress_contig_15886_AC_230.64	95	96	807	400.612
Thhalv10017731m	1	2.43893e-36	Pennycress_contig_1999_AC_270.30	36	50	750	147.038
Thhalv10016316m	1	0	Pennycress_contig_3237_AC_934.84	89	91	2343	1429.18
Thhalv10016889m	1	0	Pennycress_contig_6624_AC_429.88	90	93	1023	626.897
Thhalv10016485m	1	0	Pennycress_contig_3167_AC_275.04	81	87	1587	858.22
Thhalv10016666m	1	0	Pennycress_contig_7859_AC_460.31	94	96	1305	846.465
Thhalv10016823m	1	0	Pennycress_contig_15665_AC_475.07	91	97	1116	718.419
Thhalv10016610m	1	0	Pennycress_contig_13307_AC_162.44	91	95	1395	901.042
Thhalv10017687m	2	9.54876e-86	Pennycress_contig_5774_AC_1764.12	70	77	630	296.495
Thhalv10016414m	1	0	Pennycress_contig_6131_AC_397.21	91	94	1791	1134.46
Thhalv10016384m	1	0	Pennycress_contig_10723_AC_124.91	92	95	1869	1189.46
Thhalv10016741m	1	0	Pennycress_contig_11673_AC_171.32	78	84	1149	595.41
Thhalv10017695m	1	1.4754e-45	Pennycress_contig_4275_AC_347.98	96	99	291	165.93
Thhalv10017666m	1	0	Pennycress_contig_19085_AC_59.00	79	87	1413	781.392
Thhalv10017186m	1	1.56692e-137	Pennycress_contig_3919_AC_1285.58	92	97	702	450.991
Thhalv10016781m	1	0	Pennycress_contig_10618_AC_1267.05	91	94	1101	745.707
Thhalv10016499m	1	0	Pennycress_contig_4006_AC_378.64	72	85	1605	836.389
Thhalv10016449m	1	0	Pennycress_contig_16443_AC_232.29	92	95	1704	1091.64
Thhalv10017290m	1	3.83202e-87	Pennycress_contig_5194_AC_543.73	95	100	471	287.259
Thhalv10017297m	1	3.47624e-87	Pennycress_contig_5194_AC_543.73	95	100	471	287.259
Thhalv10016853m	1	0	Pennycress_contig_3911_AC_441.54	89	94	1080	622.699
Thhalv10016852m	1	0	Pennycress_contig_3911_AC_441.54	89	94	1080	622.699
Thhalv10016758m	1	0	Pennycress_contig_19498_AC_175.08	91	93	1143	722.617
Thhalv10016641m	1	0	Pennycress_contig_20334_AC_174.62	76	84	1383	729.754
Thhalv10017033m	1	3.10938e-147	Pennycress_contig_15753_AC_322.94	85	89	840	467.364
Thhalv10016373m	1	0	Pennycress_contig_15275_AC_104.48	82	88	1878	1064.77
Thhalv10017216m	1	5.5903e-147	Pennycress_contig_7872_AC_1039.57	99	100	666	460.647
Thhalv10017308m	1	1.65095e-98	Pennycress_contig_18318_AC_155.61	98	99	489	322.944
Thhalv10016727m	1	0	Pennycress_contig_3209_AC_450.00	93	95	1233	790.628
Thhalv10017566m	7	1.52472e-71	Pennycress_contig_24600_AC_47.89	67	80	849	263.329
Thhalv10017390m	1	2.22827e-77	Pennycress_contig_15616_AC_610.41	89	92	426	256.612
Thhalv10016737m	1	0	Pennycress_contig_15945_AC_158.00	94	96	1221	787.27
Thhalv10017218m	1	8.2994e-73	Pennycress_contig_20549_AC_213.16	69	80	633	254.513
Thhalv10016200m	1	0	Pennycress_contig_13418_AC_110.49	92	96	1323	839.328
Thhalv10016212m	1	0	Pennycress_contig_16728_AC_118.16	77	83	2658	1303.23
Thhalv10016211m	1	0	Pennycress_contig_16728_AC_118.16	77	83	2658	1303.23
Thhalv10016922m	1	8.87354e-103	Pennycress_contig_15945_AC_158.00	72	79	915	356.53
Thhalv10017982m	2	5.03068e-16	Pennycress_contig_19587_AC_31.15	75	80	186	66.4316
Thhalv10017849m	1	0	Pennycress_contig_16028_AC_86.34	88	93	1848	1068.97
Thhalv10017382m	1	8.72128e-92	Pennycress_contig_5996_AC_1269.70	99	100	438	298.594
Thhalv10017523m	1	1.1252e-145	Pennycress_contig_7964_AC_495.23	86	93	726	456.029
Thhalv10017622m	1	3.0609e-35	Pennycress_contig_26907_AC_19.14	64	72	396	136.542
Thhalv10017567m	1	3.89077e-26	Pennycress_contig_5893_AC_1480.98	45	65	384	112.192
Thhalv10016432m	1	0	Pennycress_contig_14749_AC_194.08	96	98	1740	1095.84
Thhalv10016435m	1	0	Pennycress_contig_14749_AC_194.08	96	97	1740	1089.96
Thhalv10017461m	1	9.00005e-55	Pennycress_contig_4186_AC_4122.33	85	92	330	191.539
Thhalv10017639m	1	4.23239e-161	Pennycress_contig_26212_AC_39.77	89	94	789	500.53
Thhalv10017342m	1	6.28062e-88	Pennycress_contig_14554_AC_117.69	83	89	507	290.198
Thhalv10016663m	1	0	Pennycress_contig_11366_AC_149.95	78	85	1341	692.809
Thhalv10016822m	1	7.77824e-159	Pennycress_contig_24300_AC_53.75	80	86	960	513.125
Thhalv10017030m	2	1.07538e-134	Pennycress_contig_21407_AC_120.05	100	100	669	439.655
Thhalv10017926m	1	1.07882e-39	Pennycress_contig_33776_AC_13.58	73	80	312	149.977
Thhalv10017882m	1	1.15356e-76	Pennycress_contig_4962_AC_178.61	91	94	546	263.329
Thhalv10016318m	1	0	Pennycress_contig_1511_AC_860.81	91	95	2187	1340.6
Thhalv10016533m	1	2.08916e-168	Pennycress_contig_17342_AC_559.35	56	67	1491	559.305
Thhalv10016511m	1	0	Pennycress_contig_16990_AC_66.24	90	95	1569	967.374
Thhalv10017392m	1	3.14778e-81	Pennycress_contig_17565_AC_412.77	89	94	432	267.527
Thhalv10017599m	1	0	Pennycress_contig_1413_AC_162.99	79	88	1398	775.515
Thhalv10017405m	1	3.28103e-77	Pennycress_contig_20808_AC_185.98	93	96	408	254.933
Thhalv10016431m	1	0	Pennycress_contig_24206_AC_80.46	93	96	1026	637.393
Thhalv10017615m	1	1.05314e-71	Pennycress_contig_6953_AC_349.23	82	87	459	246.116
Thhalv10016312m	1	0	Pennycress_contig_10629_AC_52.68	88	92	2157	1314.15
Thhalv10016906m	1	0	Pennycress_contig_19699_AC_67.82	96	97	894	591.632
Thhalv10017497m	1	0.950201	Pennycress_contig_29577_AC_18.92	50	75	48	29.0673
Thhalv10017352m	1	5.05813e-98	Pennycress_contig_1523_AC_1223.87	98	99	480	318.746
Thhalv10017355m	1	5.05813e-98	Pennycress_contig_1523_AC_1223.87	98	99	480	318.746
Thhalv10017474m	1	8.09382e-54	Pennycress_contig_13800_AC_295.40	93	95	291	188.181
Thhalv10016920m	1	1.41445e-160	Pennycress_contig_14338_AC_207.22	81	87	981	509.766
Thhalv10017429m	1	6.67172e-71	Pennycress_contig_3524_AC_1472.63	97	98	372	236.041
Thhalv10016360m	1	0	Pennycress_contig_1818_AC_2321.36	87	93	1995	1249.92
Thhalv10017721m	1	3.07615e-52	Pennycress_contig_17620_AC_221.84	51	67	534	191.539
Thhalv10016904m	1	2.59424e-106	Pennycress_contig_15305_AC_128.26	56	66	1041	361.568
Thhalv10016615m	1	0	Pennycress_contig_16135_AC_300.80	91	93	1422	873.334
Thhalv10016978m	1	4.22301e-168	Pennycress_contig_9801_AC_433.58	75	77	1143	547.55
Thhalv10017250m	1	7.58635e-122	Pennycress_contig_10730_AC_574.35	95	96	609	389.276
Thhalv10017408m	1	4.30802e-71	Pennycress_contig_1608_AC_2985.90	94	96	417	239.399
Thhalv10017289m	1	1.76717e-91	Pennycress_contig_11603_AC_267.46	90	94	549	301.533
Thhalv10017598m	1	3.81157e-134	Pennycress_contig_26353_AC_32.51	83	91	783	433.778
Thhalv10017973m	2	1.39084e-141	Pennycress_contig_28868_AC_18.87	95	97	537	338.898
Thhalv10017947m	1	3.925e-141	Pennycress_contig_13739_AC_450.22	77	79	996	461.066
Thhalv10016371m	1	1.23533e-20	Pennycress_contig_10266_AC_142.32	30	47	552	98.7581
Thhalv10016358m	1	0	Pennycress_contig_18129_AC_52.32	92	95	1992	1141.18
Thhalv10016893m	1	0	Pennycress_contig_7655_AC_1079.22	94	95	1020	663.002
Thhalv10017053m	1	1.82312e-163	Pennycress_contig_18809_AC_183.26	87	90	840	508.507
Thhalv10016783m	1	0	Pennycress_contig_9147_AC_208.61	91	94	1146	696.168
Thhalv10016460m	1	0	Pennycress_contig_10031_AC_516.79	96	99	1677	1135.72
Thhalv10016625m	1	0	Pennycress_contig_11237_AC_359.90	93	96	1395	899.363
Thhalv10017591m	1	5.85638e-124	Pennycress_contig_15305_AC_128.26	63	70	1035	411.947
Thhalv10017775m	1	2.38452e-103	Pennycress_contig_13707_AC_460.05	87	91	528	325.463
Thhalv10017144m	1	1.37943e-151	Pennycress_contig_895_AC_7363.42	91	94	738	466.104
Thhalv10017451m	1	1.91653e-49	Pennycress_contig_7455_AC_2114.59	85	92	336	176.845
Thhalv10016703m	1	1.90247e-109	Pennycress_contig_16304_AC_144.54	49	64	1104	378.361
Thhalv10017029m	1	0	Pennycress_contig_14965_AC_113.20	95	97	870	579.457
Thhalv10016323m	1	0	Pennycress_contig_9449_AC_114.51	71	76	2331	1032.03
Thhalv10016185m	1	0	Pennycress_contig_4747_AC_217.56	84	89	2832	1646.65
Thhalv10016632m	1	0	Pennycress_contig_13004_AC_46.07	71	79	1320	609.264
Thhalv10017036m	1	7.17643e-180	Pennycress_contig_9958_AC_2577.65	98	99	804	553.008
Thhalv10017084m	1	4.33263e-154	Pennycress_contig_6176_AC_1938.57	87	92	795	487.515
Thhalv10017702m	1	4.82073e-24	Pennycress_contig_9901_AC_172.17	35	43	582	105.475
Thhalv10016311m	1	0	Pennycress_contig_25932_AC_33.25	81	87	1584	880.471
Thhalv10017663m	1	3.02863e-162	Pennycress_contig_3897_AC_386.68	86	92	840	519.002
Thhalv10017588m	1	0.689696	Pennycress_contig_32488_AC_9.63	76	76	51	29.4871
Thhalv10016787m	1	0	Pennycress_contig_14086_AC_31.46	88	93	1170	668.879
Thhalv10016813m	1	0	Pennycress_contig_6185_AC_363.53	92	94	1125	705.824
Thhalv10017798m	1	9.34436e-108	Pennycress_contig_11339_AC_291.38	80	84	777	358.629
Thhalv10016184m	1	0	Pennycress_contig_4747_AC_217.56	85	88	2832	1655.47
Thhalv10017966m	1	0	Pennycress_contig_6341_AC_202.50	93	97	2286	1474.52
Thhalv10016481m	1	5.03245e-171	Pennycress_contig_15216_AC_159.03	76	83	1077	557.206
Thhalv10017794m	1	1.62187e-111	Pennycress_contig_28553_AC_42.85	87	91	582	354.851
Thhalv10017826m	3	5.5937e-39	Pennycress_contig_1954_AC_341.09	48	58	603	155.015
Thhalv10017223m	1	9.58964e-115	Pennycress_contig_435_AC_868.99	87	90	648	378.781
Thhalv10017312m	1	3.48225e-113	Pennycress_contig_16576_AC_388.54	96	98	528	360.309
Thhalv10017710m	1	0	Pennycress_contig_7821_AC_36.03	91	96	1110	714.64
Thhalv10017227m	1	7.62697e-132	Pennycress_contig_6723_AC_956.58	92	96	648	416.985
Thhalv10016970m	1	3.92512e-122	Pennycress_contig_7905_AC_1408.29	91	95	621	396.833
Thhalv10016194m	1	0	Pennycress_contig_16948_AC_91.50	70	79	2754	1342.7
Thhalv10017692m	1	7.56339e-42	Pennycress_contig_17620_AC_221.84	44	61	543	162.152
Thhalv10016967m	1	0	Pennycress_contig_8684_AC_714.16	94	97	945	624.378
Thhalv10016256m	1	0	Pennycress_contig_2324_AC_153.92	83	89	2514	1375.86
Thhalv10016268m	1	0	Pennycress_contig_4614_AC_557.72	91	96	2406	1514.41
Thhalv10016338m	1	0	Pennycress_contig_15715_AC_127.43	90	94	2061	1218.85
Thhalv10017168m	1	1.08575e-25	Pennycress_contig_15838_AC_61.84	66	82	213	112.612
Thhalv10017238m	1	1.80479e-113	Pennycress_contig_19413_AC_28.21	88	93	618	364.507
Thhalv10016986m	1	1.77439e-160	Pennycress_contig_11428_AC_346.22	86	92	918	521.941
Thhalv10017301m	1	2.71127e-111	Pennycress_contig_2614_AC_394.10	94	97	534	356.53
Thhalv10016501m	1	0	Pennycress_contig_21927_AC_70.01	96	97	1533	1010.62
Thhalv10016503m	1	0	Pennycress_contig_21927_AC_70.01	96	98	1533	1010.2
Thhalv10016466m	1	0	Pennycress_contig_10566_AC_411.86	95	97	1587	1039.58
Thhalv10017758m	1	0	Pennycress_contig_17215_AC_134.38	90	92	1764	1140.34
Thhalv10016944m	3	9.09004e-169	Pennycress_contig_22472_AC_49.81	86	92	981	549.23
Thhalv10017654m	1	2.82545	Pennycress_contig_1248_AC_233.99	70	100	30	27.388
Thhalv10016252m	1	0	Pennycress_contig_15471_AC_227.70	82	86	2574	1438.42
Thhalv10017684m	1	4.65692e-85	Pennycress_contig_7757_AC_59.34	79	82	558	289.358
Thhalv10016749m	1	0	Pennycress_contig_250_AC_582.08	92	94	1185	765.439
Thhalv10016348m	1	0	Pennycress_contig_439_AC_318.17	97	99	2037	1367.05
Thhalv10016521m	1	0	Pennycress_contig_439_AC_318.17	98	100	1566	1077.37
Thhalv10017711m	2	1.45901e-157	Pennycress_contig_9226_AC_223.30	76	81	1035	513.964
Thhalv10016761m	1	0	Pennycress_contig_19272_AC_33.65	89	94	1104	697.847
Thhalv10017359m	1	2.85369e-91	Pennycress_contig_14892_AC_234.82	96	98	477	296.495
Thhalv10017071m	1	3.11399e-74	Pennycress_contig_24600_AC_47.89	56	69	735	262.909
Thhalv10016597m	1	0	Pennycress_contig_14709_AC_129.00	92	95	1323	869.136
Thhalv10016491m	1	0	Pennycress_contig_7431_AC_448.13	89	91	1539	972.832
Thhalv10016534m	1	0	Pennycress_contig_7431_AC_448.13	94	96	1539	987.106
Thhalv10016710m	1	0	Pennycress_contig_7431_AC_448.13	97	98	1182	790.209
Thhalv10017131m	1	9.58866e-150	Pennycress_contig_17256_AC_363.26	97	100	768	474.081
Thhalv10016656m	1	0	Pennycress_contig_8113_AC_641.48	95	97	1341	843.946
Thhalv10017431m	1	1.40014e-36	Pennycress_contig_23982_AC_205.05	90	95	219	138.641
Thhalv10016963m	1	3.66649e-91	Pennycress_contig_2803_AC_2279.32	50	62	930	317.067
Thhalv10017100m	1	3.09213e-76	Pennycress_contig_2803_AC_2279.32	51	63	768	270.046
Thhalv10017184m	2	6.89893e-56	Pennycress_contig_2803_AC_2279.32	63	74	606	197.837
Thhalv10016553m	1	0	Pennycress_contig_7535_AC_372.49	94	96	1494	972.412
Thhalv10017577m	1	0.0174272	Pennycress_contig_16326_AC_389.06	31	44	207	37.0439
Thhalv10016155m	1	0	Pennycress_contig_3211_AC_215.97	93	96	3714	2256.65
Thhalv10017516m	1	1.03259e-150	Pennycress_contig_13132_AC_61.80	80	86	894	483.317
Thhalv10017745m	1	4.44393e-06	Pennycress_contig_18719_AC_115.33	35	50	186	47.5395
Thhalv10017153m	1	4.15213e-102	Pennycress_contig_18712_AC_93.49	77	84	705	340.577
Thhalv10016794m	1	1.94708e-172	Pennycress_contig_15524_AC_159.82	74	79	1170	549.649
Thhalv10016848m	1	0	Pennycress_contig_13560_AC_213.50	85	89	1104	577.358
Thhalv10017823m	2	2.18907e-59	Pennycress_contig_27490_AC_60.23	94	100	345	205.813
Thhalv10016306m	1	0	Pennycress_contig_4325_AC_523.65	97	98	1761	1173.93
Thhalv10016422m	1	0	Pennycress_contig_23871_AC_143.52	96	98	1095	660.483
Thhalv10017344m	1	2.31847e-69	Pennycress_contig_18819_AC_65.80	83	93	411	235.621
Thhalv10016214m	1	0	Pennycress_contig_3933_AC_1176.15	90	94	2694	1660.5
Thhalv10016213m	1	0	Pennycress_contig_3933_AC_1176.15	90	94	2694	1660.5
Thhalv10016694m	1	0	Pennycress_contig_12360_AC_315.49	78	84	1257	663.002
Thhalv10017729m	1	0	Pennycress_contig_5670_AC_387.43	95	97	1473	988.366
Thhalv10016131m	1	0	Pennycress_contig_9072_AC_282.02	95	97	5112	3338.54
Thhalv10017573m	1	3.86849e-33	Pennycress_contig_28092_AC_37.54	87	89	249	127.726
Thhalv10016249m	1	0	Pennycress_contig_7105_AC_318.33	94	96	2562	1671.42
Thhalv10016982m	1	0	Pennycress_contig_1087_AC_990.92	96	99	924	618.081
Thhalv10017452m	1	3.21293e-40	Pennycress_contig_12184_AC_107.73	93	93	252	152.496
Thhalv10016996m	1	1.56216e-179	Pennycress_contig_26008_AC_33.04	95	96	900	560.985
Thhalv10016514m	1	0	Pennycress_contig_13499_AC_126.80	98	99	1575	1067.71
Thhalv10017961m	1	6.34237e-96	Pennycress_contig_23870_AC_59.23	83	90	528	309.51
Thhalv10017462m	1	4.71272e-42	Pennycress_contig_14576_AC_207.81	86	88	336	155.854
Thhalv10016497m	1	0	Pennycress_contig_13351_AC_408.77	98	99	1605	1055.12
Thhalv10016879m	1	6.41789e-174	Pennycress_contig_781_AC_1356.99	91	95	954	549.23
Thhalv10017076m	1	2.4138e-112	Pennycress_contig_11151_AC_171.51	88	92	816	369.545
Thhalv10017202m	1	7.73332e-111	Pennycress_contig_11138_AC_129.05	89	92	684	363.667
Thhalv10016714m	1	0	Pennycress_contig_15513_AC_52.52	84	87	1176	592.052
Thhalv10017734m	3	1.07068e-96	Pennycress_contig_9954_AC_427.64	68	76	1032	348.973
Thhalv10016881m	1	0	Pennycress_contig_5393_AC_178.66	96	97	909	608.425
Thhalv10016286m	1	0	Pennycress_contig_4403_AC_212.32	97	99	2313	1517.34
Thhalv10016270m	1	0	Pennycress_contig_1503_AC_633.63	96	98	2379	1523.64
Thhalv10016378m	1	0	Pennycress_contig_1503_AC_633.63	97	99	1878	1204.16
Thhalv10016380m	1	0	Pennycress_contig_1503_AC_633.63	97	99	1878	1204.16
Thhalv10017793m	2	4.70085e-140	Pennycress_contig_18920_AC_93.28	65	71	1122	462.326
Thhalv10017594m	2	0	Pennycress_contig_21659_AC_38.52	82	89	2070	935.888
Thhalv10016347m	1	0	Pennycress_contig_16607_AC_207.15	85	90	1887	1179.39
Thhalv10016300m	1	0	Pennycress_contig_16392_AC_77.85	95	98	2241	1487.54
Thhalv10016869m	1	0	Pennycress_contig_18871_AC_92.46	92	95	1059	679.375
Thhalv10017706m	1	1.09585e-72	Pennycress_contig_4555_AC_1184.67	67	72	600	254.933
Thhalv10017440m	1	0.39202	Pennycress_contig_12293_AC_142.53	41	68	105	31.1664
Thhalv10017152m	1	8.29617e-78	Pennycress_contig_9668_AC_1800.99	57	70	720	271.306
Thhalv10017975m	1	0	Pennycress_contig_19008_AC_62.07	95	97	999	636.553
Thhalv10017647m	1	0	Pennycress_contig_5836_AC_300.02	69	77	1797	875.853
Thhalv10017319m	1	1.042e-105	Pennycress_contig_752_AC_2022.54	99	100	507	344.355
Thhalv10016801m	1	7.51486e-134	Pennycress_contig_8768_AC_426.16	69	75	1035	446.792
Thhalv10017373m	1	2.23342e-94	Pennycress_contig_13270_AC_1887.41	100	100	447	299.014
Thhalv10017986m	1	5.81008	Pennycress_contig_13367_AC_124.70	82	82	33	27.388
Thhalv10017043m	1	9.49821e-171	Pennycress_contig_13331_AC_379.70	92	94	870	535.375
Thhalv10017972m	1	0	Pennycress_contig_3094_AC_1881.65	93	97	1311	830.512
Thhalv10017509m	2	0.954965	Pennycress_contig_7359_AC_234.27	65	71	138	28.6474
Thhalv10016892m	1	0	Pennycress_contig_11689_AC_129.07	91	94	1020	649.568
Thhalv10016307m	1	0	Pennycress_contig_4329_AC_247.55	89	94	2199	1176.03
Thhalv10016550m	1	0	Pennycress_contig_12956_AC_201.59	88	94	1506	934.208
Thhalv10016885m	1	0	Pennycress_contig_16010_AC_319.31	95	98	1026	630.675
Thhalv10017828m	1	3.65663e-37	Pennycress_contig_1884_AC_42.25	37	49	714	151.656
Thhalv10016662m	1	0	Pennycress_contig_24983_AC_52.82	91	95	1323	834.29
Thhalv10017735m	1	2.75653e-78	Pennycress_contig_20183_AC_50.00	56	64	723	272.146
Thhalv10017718m	2	9.06277e-28	Pennycress_contig_15734_AC_38.35	41	54	360	88.2625
Thhalv10016464m	1	0	Pennycress_contig_13698_AC_107.56	85	90	1077	635.713
Thhalv10017035m	1	4.77277e-150	Pennycress_contig_15631_AC_209.68	83	88	882	480.798
Thhalv10017857m	1	1.37219e-48	Pennycress_contig_8598_AC_427.49	33	48	1074	188.6
Thhalv10016445m	1	0	Pennycress_contig_12216_AC_136.36	96	97	1713	1153.36
Thhalv10017814m	1	6.6901e-140	Pennycress_contig_1948_AC_1020.98	76	84	846	454.769
Thhalv10017391m	1	6.63689e-85	Pennycress_contig_1832_AC_1962.48	98	99	429	286.839
Thhalv10016635m	1	0	Pennycress_contig_11767_AC_211.91	87	91	1356	821.276
Thhalv10016765m	1	0	Pennycress_contig_1551_AC_549.71	90	93	1191	626.057
Thhalv10017241m	1	2.87534e-103	Pennycress_contig_9851_AC_201.13	90	93	627	337.638
Thhalv10017222m	1	1.40541e-109	Pennycress_contig_14223_AC_331.17	86	90	660	360.309
Thhalv10017148m	1	4.35184e-152	Pennycress_contig_895_AC_7363.42	91	94	738	467.784
Thhalv10017584m	1	1.21896e-31	Pennycress_contig_3974_AC_149.19	27	39	1227	135.283
Thhalv10017574m	6	1.48891e-09	Pennycress_contig_336_AC_3903.85	57	59	276	55.5162
Thhalv10016487m	1	0	Pennycress_contig_2419_AC_715.48	84	88	1623	945.963
Thhalv10016163m	1	0	Pennycress_contig_4110_AC_251.16	94	96	3363	2144.98
Thhalv10017685m	1	0.00647397	Pennycress_contig_8642_AC_369.96	32	55	300	39.1431
Thhalv10017133m	1	5.29362e-158	Pennycress_contig_19787_AC_262.23	95	98	759	494.652
Thhalv10017177m	1	1.71403e-94	Pennycress_contig_20745_AC_101.94	80	85	729	315.807
Thhalv10016148m	1	0	Pennycress_contig_2468_AC_656.88	88	93	4002	2196.62
Thhalv10016149m	1	0	Pennycress_contig_2468_AC_656.88	88	93	4002	2196.62
Thhalv10016715m	1	2.96381e-131	Pennycress_contig_928_AC_1006.50	59	70	1311	445.113
Thhalv10016784m	1	0	Pennycress_contig_28116_AC_27.49	88	92	1161	636.553
Thhalv10016840m	1	0	Pennycress_contig_3902_AC_758.37	96	98	1095	716.32
Thhalv10017213m	1	3.08946e-86	Pennycress_contig_4513_AC_1336.45	90	95	435	284.32
Thhalv10017939m	1	2.50263e-61	Pennycress_contig_11118_AC_370.09	39	52	1059	230.163
Thhalv10017415m	1	5.56445e-51	Pennycress_contig_20255_AC_121.85	66	77	381	186.501
Thhalv10016271m	1	0	Pennycress_contig_6268_AC_426.04	95	97	2343	1528.68
Thhalv10017563m	1	4.03645e-130	Pennycress_contig_11428_AC_346.22	84	91	714	429.16
Thhalv10017678m	1	9.55287e-51	Pennycress_contig_9505_AC_1421.99	94	95	282	179.784
Thhalv10017306m	1	3.47373e-93	Pennycress_contig_3920_AC_318.85	85	91	492	310.35
Thhalv10017981m	1	2.93456e-180	Pennycress_contig_11315_AC_604.84	92	95	891	560.985
Thhalv10017635m	1	0	Pennycress_contig_13649_AC_618.80	90	92	951	583.655
Thhalv10017699m	1	0	Pennycress_contig_15395_AC_113.39	93	96	2403	1543.37
Thhalv10017406m	1	8.2815e-51	Pennycress_contig_10844_AC_197.06	83	90	426	186.082
Thhalv10017960m	3	9.86884e-171	Pennycress_contig_20358_AC_16.28	75	85	744	293.137
Thhalv10017219m	1	2.8967e-125	Pennycress_contig_6024_AC_318.55	92	96	657	402.291
Thhalv10017410m	1	3.41919e-68	Pennycress_contig_3321_AC_857.34	95	97	399	232.682
Thhalv10017610m	1	9.60218e-145	Pennycress_contig_10635_AC_177.07	77	81	984	477.859
Thhalv10017700m	1	1.43893e-15	Pennycress_contig_8878_AC_279.12	27	44	567	80.2858
Thhalv10016926m	1	9.66348e-172	Pennycress_contig_7445_AC_846.30	80	84	1068	543.772
Thhalv10016805m	1	0	Pennycress_contig_6334_AC_2502.29	91	97	1152	648.728
Thhalv10017987m	1	1.21229e-12	Pennycress_contig_26032_AC_16.08	46	56	300	68.1109
Thhalv10017179m	1	1.69413e-79	Pennycress_contig_19452_AC_57.86	86	89	690	276.344
Thhalv10017604m	1	2.69421e-49	Pennycress_contig_8868_AC_2891.09	74	81	351	177.265
Thhalv10017558m	1	1.78609e-92	Pennycress_contig_23577_AC_40.26	60	72	765	315.807
Thhalv10017656m	1	2.18517e-39	Pennycress_contig_26197_AC_33.09	43	54	654	155.854
Thhalv10016520m	2	0	Pennycress_contig_5435_AC_1028.90	96	98	801	512.705
Thhalv10017002m	2	5.05402e-157	Pennycress_contig_4010_AC_813.47	93	100	966	498.011
Thhalv10016629m	1	0	Pennycress_contig_1835_AC_1365.06	96	97	1290	863.678
Thhalv10016639m	1	0	Pennycress_contig_1835_AC_1365.06	97	97	1290	867.036
Thhalv10016659m	1	0	Pennycress_contig_1835_AC_1365.06	99	100	1290	875.013
Thhalv10017938m	2	2.58892e-14	Pennycress_contig_18092_AC_14.20	48	61	243	59.2946
Thhalv10017626m	1	1.24494e-55	Pennycress_contig_14215_AC_157.90	46	58	747	208.752
Thhalv10016883m	1	2.10925e-74	Pennycress_contig_8633_AC_175.12	50	63	801	266.268
Thhalv10017887m	1	1.45183e-150	Pennycress_contig_4253_AC_849.45	85	90	861	492.973
Thhalv10017690m	1	1.63383e-59	Pennycress_contig_17882_AC_67.07	36	50	1188	224.286
Thhalv10016838m	1	0	Pennycress_contig_8059_AC_104.80	87	90	1092	634.454
Thhalv10017950m	1	1.04074e-84	Pennycress_contig_22750_AC_34.72	56	65	786	297.335
Thhalv10016679m	1	0	Pennycress_contig_4931_AC_474.16	82	86	1326	702.046
Thhalv10017150m	1	2.04052e-113	Pennycress_contig_20232_AC_66.15	80	84	762	375.002
Thhalv10016979m	4	4.3254e-131	Pennycress_contig_16494_AC_114.09	72	80	921	436.717
Thhalv10016164m	1	0	Pennycress_contig_6601_AC_177.58	79	84	3219	1769.24
Thhalv10017741m	1	7.13636e-114	Pennycress_contig_17655_AC_104.04	63	71	945	383.819
Thhalv10017350m	1	1.28258e-95	Pennycress_contig_21243_AC_174.38	91	94	486	311.609
Thhalv10017349m	1	1.28258e-95	Pennycress_contig_21243_AC_174.38	91	94	486	311.609
Thhalv10016559m	2	0	Pennycress_contig_14969_AC_53.98	94	97	1461	946.383
Thhalv10016948m	1	2.99906e-91	Pennycress_contig_2803_AC_2279.32	49	62	930	317.487
Thhalv10017087m	1	5.73409e-77	Pennycress_contig_2803_AC_2279.32	50	63	768	272.565
Thhalv10017253m	1	7.48453e-39	Pennycress_contig_17620_AC_221.84	42	59	561	152.076
Thhalv10016478m	1	0	Pennycress_contig_22820_AC_42.94	83	87	1623	905.24
Thhalv10016187m	1	0	Pennycress_contig_14092_AC_575.65	96	98	2913	1974.11
Thhalv10016862m	1	0	Pennycress_contig_17056_AC_226.51	88	92	1065	597.089
Thhalv10016880m	1	0	Pennycress_contig_17056_AC_226.51	86	89	1065	574.419
Thhalv10017592m	1	0	Pennycress_contig_15219_AC_137.07	58	71	1530	623.958
Thhalv10016365m	1	0	Pennycress_contig_12983_AC_148.01	81	87	1917	1074.85
Thhalv10016293m	1	0	Pennycress_contig_11159_AC_225.59	94	96	2253	1430.44
Thhalv10017112m	1	1.00694e-140	Pennycress_contig_3205_AC_925.12	92	94	792	448.892
Thhalv10016364m	1	0	Pennycress_contig_13801_AC_301.80	81	90	1971	1086.6
Thhalv10016469m	1	0	Pennycress_contig_13801_AC_301.80	81	90	1677	929.17
Thhalv10017990m	1	3.39895e-96	Pennycress_contig_11028_AC_270.82	96	97	480	320.005
Thhalv10016427m	1	0	Pennycress_contig_2954_AC_645.17	95	99	1695	1107.18
Thhalv10017041m	1	0	Pennycress_contig_692_AC_2146.70	97	99	858	568.541
Thhalv10017889m	1	2.65262e-84	Pennycress_contig_22750_AC_34.72	54	64	840	296.075
Thhalv10016642m	1	0	Pennycress_contig_6555_AC_2618.29	95	97	1359	909.019
Thhalv10016854m	2	0	Pennycress_contig_6555_AC_2618.29	95	97	1047	696.168
Thhalv10017066m	1	2.45437e-180	Pennycress_contig_3905_AC_3059.52	98	100	822	553.848
Thhalv10016228m	1	0	Pennycress_contig_13666_AC_130.56	92	95	2661	1667.64
Thhalv10016600m	2	0	Pennycress_contig_922_AC_12391.00	98	99	1323	908.599
Thhalv10016676m	1	0	Pennycress_contig_922_AC_12391.00	99	100	1311	905.24
Thhalv10016864m	1	0	Pennycress_contig_922_AC_12391.00	96	97	1059	710.022
Thhalv10017601m	1	1.29202e-92	Pennycress_contig_23577_AC_40.26	63	72	759	316.227
Thhalv10017376m	1	2.04515e-44	Pennycress_contig_7749_AC_1760.75	88	93	405	167.189
Thhalv10017090m	1	5.01904e-133	Pennycress_contig_29437_AC_24.39	82	87	795	426.221
Thhalv10017965m	1	0	Pennycress_contig_13349_AC_113.69	95	97	1029	666.78
Thhalv10017211m	1	7.23339e-131	Pennycress_contig_15927_AC_185.61	92	95	675	416.565
Thhalv10017105m	1	1.01446e-142	Pennycress_contig_4633_AC_1953.65	82	89	780	454.769
Thhalv10017101m	1	1.01446e-142	Pennycress_contig_4633_AC_1953.65	82	89	780	454.769
Thhalv10016142m	1	0	Pennycress_contig_6255_AC_201.61	79	84	4203	2231.05
Thhalv10017876m	1	1.96211e-64	Pennycress_contig_7431_AC_448.13	82	85	402	227.644
Thhalv10016182m	1	0	Pennycress_contig_7101_AC_226.59	63	73	2955	1246.98
Thhalv10016677m	1	0	Pennycress_contig_22540_AC_78.67	94	96	1293	820.016
Thhalv10016425m	1	0	Pennycress_contig_2954_AC_645.17	95	99	1695	1105.5
Thhalv10017021m	6	2.61675e-141	Pennycress_contig_9162_AC_1199.17	95	96	462	278.443
Thhalv10017317m	1	4.08618e-78	Pennycress_contig_5314_AC_649.54	82	92	525	266.268
Thhalv10016468m	1	0	Pennycress_contig_7790_AC_270.62	87	91	1533	856.121
Thhalv10016493m	1	0	Pennycress_contig_7790_AC_270.62	84	88	1533	814.558
Thhalv10017393m	1	2.55389e-64	Pennycress_contig_23470_AC_102.48	80	85	414	217.988
Thhalv10017271m	1	4.73469e-24	Pennycress_contig_9420_AC_239.35	56	71	267	106.315
Thhalv10016181m	1	0	Pennycress_contig_6458_AC_74.80	83	90	2862	1615.58
Thhalv10017302m	1	4.26077e-81	Pennycress_contig_13304_AC_187.90	84	89	546	276.344
Thhalv10016731m	1	0	Pennycress_contig_2451_AC_517.18	96	97	1230	790.209
Thhalv10016709m	1	0	Pennycress_contig_6167_AC_886.89	96	97	1275	797.346
Thhalv10017748m	1	1.37281e-93	Pennycress_contig_15305_AC_128.26	51	58	1113	323.364
Thhalv10016717m	1	0	Pennycress_contig_11566_AC_118.21	87	93	1215	735.212
Thhalv10017578m	1	2.11851e-35	Pennycress_contig_8598_AC_427.49	33	44	1002	144.939
Thhalv10017176m	1	5.01489e-126	Pennycress_contig_14727_AC_297.49	89	93	729	403.551
Thhalv10017272m	1	1.99886e-112	Pennycress_contig_23726_AC_105.10	87	93	585	363.247
Thhalv10016873m	1	0	Pennycress_contig_4369_AC_1907.64	90	93	1065	649.568
Thhalv10016875m	1	0	Pennycress_contig_4369_AC_1907.64	90	93	1065	649.568
Thhalv10017894m	1	2.53044e-40	Pennycress_contig_15305_AC_128.26	52	60	462	153.335
Thhalv10016974m	1	4.95978e-174	Pennycress_contig_21923_AC_262.74	85	90	981	549.23
Thhalv10017338m	2	7.6997e-49	Pennycress_contig_20449_AC_71.10	82	86	330	181.044
Thhalv10016269m	1	0	Pennycress_contig_3836_AC_707.47	95	98	2397	1555.97
Thhalv10017371m	1	5.19898e-82	Pennycress_contig_22977_AC_75.57	86	91	444	270.886
Thhalv10016545m	1	0	Pennycress_contig_1281_AC_2796.34	98	99	1518	1037.07
Thhalv10017483m	1	2.82443e-38	Pennycress_contig_28776_AC_26.38	76	82	267	140.741
Thhalv10017107m	1	3.77716e-163	Pennycress_contig_4969_AC_2323.79	92	96	786	509.346
Thhalv10016276m	1	0	Pennycress_contig_7641_AC_123.21	94	97	2322	1527.84
Thhalv10016746m	1	1.00091e-176	Pennycress_contig_9956_AC_251.61	79	85	1155	563.923
Thhalv10017852m	2	3.97167e-87	Pennycress_contig_27491_AC_26.07	85	97	420	233.942
Thhalv10016415m	1	0	Pennycress_contig_18821_AC_107.59	93	96	1767	1127.75
Thhalv10016492m	1	0	Pennycress_contig_21641_AC_159.36	80	84	1608	759.142
Thhalv10017441m	1	6.73379e-68	Pennycress_contig_20670_AC_285.66	97	98	348	225.965
Thhalv10017694m	4	0	Pennycress_contig_9449_AC_114.51	78	84	1455	752.844
Thhalv10016949m	1	0	Pennycress_contig_17678_AC_377.80	92	97	960	592.052
Thhalv10017774m	1	0	Pennycress_contig_5188_AC_219.27	90	96	1206	768.798
Thhalv10016482m	1	0	Pennycress_contig_2369_AC_1845.39	92	94	1614	1002.64
Thhalv10017606m	1	7.82712	Pennycress_contig_6563_AC_182.56	64	79	42	26.1285
Thhalv10017404m	1	3.32945e-55	Pennycress_contig_22535_AC_65.50	81	88	408	195.737
Thhalv10017762m	1	4.31321e-42	Pennycress_contig_17620_AC_221.84	43	63	516	161.732
Thhalv10016363m	1	0	Pennycress_contig_7668_AC_103.29	93	95	1974	1280.14
Thhalv10016664m	1	0	Pennycress_contig_10600_AC_221.88	95	98	1320	883.41
Thhalv10016235m	3	0	Pennycress_contig_19518_AC_61.79	93	96	1383	647.888
Thhalv10017815m	1	9.06046e-79	Pennycress_contig_8996_AC_401.11	76	78	531	269.627
Thhalv10016563m	1	0	Pennycress_contig_12488_AC_200.36	94	97	1485	938.826
Thhalv10017600m	1	6.42548e-29	Pennycress_contig_9171_AC_698.85	86	89	255	115.131
Thhalv10016558m	1	0	Pennycress_contig_8716_AC_125.46	87	92	1491	903.981
Thhalv10017485m	1	3.87607e-43	Pennycress_contig_13625_AC_208.62	90	94	258	154.595
Thhalv10016768m	1	0	Pennycress_contig_1420_AC_501.54	94	96	1167	710.442
Thhalv10016544m	1	0	Pennycress_contig_1281_AC_2796.34	90	96	1518	978.29
Thhalv10016243m	1	0	Pennycress_contig_12398_AC_54.26	81	85	2772	1534.98
Thhalv10017159m	1	7.74272e-148	Pennycress_contig_7031_AC_433.19	91	94	726	467.364
Thhalv10017160m	1	7.74272e-148	Pennycress_contig_7031_AC_433.19	91	94	726	467.364
Thhalv10017164m	1	2.30548e-149	Pennycress_contig_7031_AC_433.19	91	95	726	471.562
Thhalv10017126m	1	2.81477e-77	Pennycress_contig_14559_AC_261.42	88	91	483	264.589
Thhalv10017294m	1	7.4203e-106	Pennycress_contig_15975_AC_317.90	90	93	531	339.737
Thhalv10017324m	1	1.59353e-94	Pennycress_contig_17181_AC_680.97	88	94	507	309.09
Thhalv10016827m	1	0	Pennycress_contig_6300_AC_212.06	85	88	1080	637.393
Thhalv10016936m	1	0	Pennycress_contig_13170_AC_142.95	90	94	975	563.084
Thhalv10017765m	1	3.17759e-107	Pennycress_contig_5913_AC_32.77	55	69	936	362.828
Thhalv10017759m	1	0	Pennycress_contig_11390_AC_50.26	87	91	2460	1496.35
Thhalv10016462m	1	0	Pennycress_contig_10567_AC_783.79	84	89	1668	909.439
Thhalv10017353m	1	1.6888e-65	Pennycress_contig_4012_AC_4914.44	94	96	399	228.064
Thhalv10017354m	1	1.6888e-65	Pennycress_contig_4012_AC_4914.44	94	96	399	228.064
Thhalv10016878m	1	1.44824e-124	Pennycress_contig_12318_AC_341.97	58	70	1041	414.046
Thhalv10017379m	1	1.96765e-83	Pennycress_contig_4861_AC_3877.66	89	95	447	277.183
Thhalv10016894m	1	0	Pennycress_contig_3456_AC_1731.12	92	95	1029	632.355
Thhalv10017217m	1	6.53686e-135	Pennycress_contig_4403_AC_212.32	94	97	666	443.014
Thhalv10017232m	1	7.82047e-126	Pennycress_contig_4403_AC_212.32	90	93	666	415.306
Thhalv10016538m	1	0	Pennycress_contig_4555_AC_1184.67	95	97	1527	1028.25
Thhalv10017583m	1	2.65868e-130	Pennycress_contig_11759_AC_103.07	50	68	1350	446.792
Thhalv10016349m	1	0	Pennycress_contig_1028_AC_1438.29	93	96	2052	1211.71
Thhalv10016350m	1	0	Pennycress_contig_1028_AC_1438.29	93	96	2052	1211.71
Thhalv10016351m	1	0	Pennycress_contig_1028_AC_1438.29	93	96	2052	1211.71
Thhalv10016263m	1	0	Pennycress_contig_14455_AC_198.87	84	89	2427	1367.89
Thhalv10017245m	2	0.000296089	Pennycress_contig_2468_AC_656.88	44	59	192	42.9215
Thhalv10017430m	1	2.63007e-48	Pennycress_contig_16545_AC_307.09	86	93	360	173.487
Thhalv10016372m	1	0	Pennycress_contig_2963_AC_787.63	88	91	1788	1045.88
Thhalv10016408m	1	0	Pennycress_contig_2963_AC_787.63	88	91	1782	1041.68
Thhalv10017274m	1	4.82816e-119	Pennycress_contig_19159_AC_250.25	93	96	570	376.262
Thhalv10017039m	1	1.47164e-174	Pennycress_contig_18825_AC_111.57	90	95	861	539.574
Thhalv10017730m	1	5.4914e-115	Pennycress_contig_11739_AC_80.96	81	86	678	374.163
Thhalv10016237m	1	0	Pennycress_contig_2960_AC_335.45	92	95	2532	1622.72
Thhalv10016578m	2	8.52721e-152	Pennycress_contig_27197_AC_19.46	91	94	741	448.892
Thhalv10017334m	1	2.21177e-92	Pennycress_contig_9393_AC_697.19	87	93	498	302.793
Thhalv10017494m	1	2.36747e-37	Pennycress_contig_20002_AC_22.52	79	83	267	141.16
Thhalv10017916m	1	0	Pennycress_contig_15375_AC_183.81	96	98	1152	721.777
Thhalv10017434m	1	4.77305e-51	Pennycress_contig_15533_AC_289.06	71	84	336	181.463
Thhalv10017878m	1	0	Pennycress_contig_5259_AC_28.26	80	83	1473	885.509
Thhalv10016555m	1	0	Pennycress_contig_10919_AC_127.11	82	88	1518	781.812
Thhalv10016393m	1	0	Pennycress_contig_937_AC_170.52	90	93	1881	1136.98
Thhalv10016651m	1	0	Pennycress_contig_1715_AC_6097.65	97	98	1290	858.22
Thhalv10016941m	1	7.45103e-177	Pennycress_contig_5082_AC_466.70	86	92	909	552.588
Thhalv10017424m	1	6.55232e-40	Pennycress_contig_18317_AC_230.58	61	72	351	148.717
Thhalv10016390m	1	0	Pennycress_contig_20945_AC_24.88	89	94	1272	790.628
Thhalv10016667m	1	0	Pennycress_contig_11657_AC_122.41	94	97	1320	833.451
Thhalv10016345m	1	0	Pennycress_contig_1236_AC_620.69	82	88	2094	1103.82
Thhalv10016264m	1	0	Pennycress_contig_4316_AC_588.76	93	96	2430	1579.48
Thhalv10017138m	1	1.41109e-64	Pennycress_contig_22168_AC_27.01	61	72	492	231.842
Thhalv10017906m	1	1.14871e-26	Pennycress_contig_5037_AC_720.05	84	88	237	108.414
Thhalv10017903m	1	8.37636e-112	Pennycress_contig_30584_AC_29.55	85	90	603	354.851
Thhalv10016257m	1	0	Pennycress_contig_5950_AC_833.01	93	96	2448	1592.07
Thhalv10017016m	1	2.07312e-158	Pennycress_contig_26984_AC_34.39	84	88	912	501.37
Thhalv10016398m	1	0	Pennycress_contig_10779_AC_69.42	87	91	1827	1101.72
Thhalv10017248m	1	2.58473e-79	Pennycress_contig_8999_AC_640.96	72	76	627	272.565
Thhalv10017292m	1	1.59196e-61	Pennycress_contig_8999_AC_640.96	69	73	549	219.248
Thhalv10017956m	1	5.77164	Pennycress_contig_17970_AC_208.20	55	68	66	30.3267
Thhalv10017528m	1	2.97153	Pennycress_contig_7791_AC_214.03	36	53	90	27.8078
Thhalv10017414m	1	4.52353e-66	Pennycress_contig_18479_AC_69.62	81	88	387	223.866
Thhalv10016486m	1	0	Pennycress_contig_5499_AC_367.15	97	99	1623	1105.92
Thhalv10016248m	6	0	Pennycress_contig_28150_AC_16.53	85	91	1077	660.903
Thhalv10016810m	1	0	Pennycress_contig_13969_AC_187.73	87	91	1113	657.124
Thhalv10016238m	1	1.36721e-152	Pennycress_contig_4520_AC_29.86	37	53	2460	529.918
Thhalv10016129m	3	0	Pennycress_contig_10311_AC_213.77	68	80	3129	1537.08
Thhalv10017457m	1	3.43006e-67	Pennycress_contig_20202_AC_256.38	100	100	333	225.545
Thhalv10017288m	1	1.29116e-108	Pennycress_contig_19946_AC_203.87	89	93	543	345.615
Thhalv10016417m	1	0	Pennycress_contig_14918_AC_368.45	92	96	1749	1098.78
Thhalv10016418m	1	0	Pennycress_contig_14918_AC_368.45	92	96	1749	1098.78
Thhalv10016508m	1	0	Pennycress_contig_14918_AC_368.45	93	96	1515	970.733
Thhalv10017681m	1	7.49838e-124	Pennycress_contig_30667_AC_25.89	84	90	726	403.131
Thhalv10017489m	1	0.00268561	Pennycress_contig_11372_AC_190.12	32	50	180	37.4638
Thhalv10017357m	1	4.47589e-102	Pennycress_contig_6867_AC_81.82	97	98	477	324.204
Thhalv10017395m	1	3.81955e-66	Pennycress_contig_13064_AC_318.46	84	87	426	226.385
Thhalv10017210m	2	2.51255e-118	Pennycress_contig_15525_AC_195.61	89	92	615	379.621
Thhalv10016932m	1	8.5778e-179	Pennycress_contig_3419_AC_624.54	92	95	978	563.923
Thhalv10017723m	1	0	Pennycress_contig_10618_AC_1267.05	82	85	1089	621.859
Thhalv10017473m	1	2.62408e-39	Pennycress_contig_8483_AC_110.68	93	94	285	144.099
Thhalv10017277m	1	1.34383e-110	Pennycress_contig_7153_AC_84.09	90	93	570	354.431
Thhalv10017750m	1	1.17532e-99	Pennycress_contig_8957_AC_239.83	87	91	558	333.44
Thhalv10016730m	1	0	Pennycress_contig_20889_AC_132.35	95	98	1239	823.795
Thhalv10016835m	1	0	Pennycress_contig_5567_AC_812.41	93	96	975	642.011
Thhalv10016319m	1	0	Pennycress_contig_2501_AC_117.47	73	79	2106	1021.95
Thhalv10017946m	1	1.3073e-87	Pennycress_contig_5774_AC_1764.12	66	68	723	299.434
Thhalv10017020m	1	2.21116e-129	Pennycress_contig_19698_AC_350.69	92	93	708	415.306
Thhalv10016399m	1	0	Pennycress_contig_15565_AC_143.37	92	96	1824	1168.05
Thhalv10017262m	1	2.89181e-63	Pennycress_contig_23032_AC_107.41	59	68	627	224.286
Thhalv10016168m	1	0	Pennycress_contig_4195_AC_302.65	59	73	3126	1297.36
Thhalv10017909m	1	1.1617e-161	Pennycress_contig_26212_AC_39.77	89	94	789	502.209
Thhalv10017655m	2	2.12087e-40	Pennycress_contig_26939_AC_9.82	59	71	315	138.641
Thhalv10017885m	2	0	Pennycress_contig_19156_AC_155.96	84	90	2073	1193.24
Thhalv10017303m	2	5.56529e-103	Pennycress_contig_14980_AC_152.90	100	100	528	327.562
Thhalv10016910m	1	0	Pennycress_contig_10618_AC_1267.05	97	99	999	692.809
Thhalv10017808m	1	1.21382e-22	Pennycress_contig_1830_AC_791.72	86	91	168	100.857
Thhalv10016523m	1	0	Pennycress_contig_9761_AC_227.97	91	94	1572	963.596
Thhalv10017018m	2	3.32925e-151	Pennycress_contig_2953_AC_56.80	94	100	879	479.959
Thhalv10016720m	1	0	Pennycress_contig_17221_AC_359.11	90	94	1128	716.32
Thhalv10017435m	1	1.45235e-63	Pennycress_contig_4743_AC_921.17	96	97	354	215.469
Thhalv10017491m	1	2.52811e-44	Pennycress_contig_4743_AC_921.17	96	99	231	158.373
Thhalv10016884m	1	2.9039e-155	Pennycress_contig_11721_AC_360.38	69	76	1068	499.27
Thhalv10016937m	1	2.40782e-176	Pennycress_contig_16559_AC_64.69	94	96	981	553.428
Thhalv10016231m	1	0	Pennycress_contig_12949_AC_231.43	97	99	2586	1756.22
Thhalv10017914m	1	1.35488e-06	Pennycress_contig_14736_AC_97.61	29	46	300	50.8981
Thhalv10016637m	1	0	Pennycress_contig_3020_AC_1405.69	79	87	1407	788.529
Thhalv10016566m	1	0	Pennycress_contig_3020_AC_1405.69	97	98	1482	968.634
Thhalv10016285m	1	0	Pennycress_contig_113_AC_483.81	91	94	2337	1436.74
Thhalv10016284m	1	0	Pennycress_contig_113_AC_483.81	91	94	2337	1436.74
Thhalv10017525m	1	0	Pennycress_contig_2652_AC_274.45	83	88	1281	660.903
Thhalv10016439m	1	0	Pennycress_contig_1504_AC_129.01	95	97	1737	1166.37
Thhalv10016980m	1	1.93279e-150	Pennycress_contig_20334_AC_174.62	78	85	891	487.935
Thhalv10017023m	1	1.79293e-146	Pennycress_contig_2290_AC_4475.88	92	94	885	471.142
Thhalv10016302m	1	0	Pennycress_contig_5439_AC_242.66	89	92	2301	1366.63
Thhalv10017368m	1	1.6216e-73	Pennycress_contig_14607_AC_54.26	84	85	456	250.734
Thhalv10017463m	1	1.90998e-52	Pennycress_contig_14607_AC_54.26	90	92	297	186.501
Thhalv10017619m	1	0	Pennycress_contig_9582_AC_573.54	74	86	1587	795.247
Thhalv10016504m	1	0	Pennycress_contig_3438_AC_589.69	96	97	1578	1016.91
Thhalv10016475m	1	0	Pennycress_contig_14342_AC_63.42	81	86	1671	853.602
Thhalv10017322m	1	1.77048e-82	Pennycress_contig_682_AC_2898.62	81	83	540	276.764
Thhalv10017603m	1	7.87898e-170	Pennycress_contig_5774_AC_1764.12	73	76	1131	542.512
Thhalv10017490m	1	3.40559e-49	Pennycress_contig_20677_AC_656.38	95	95	258	172.647
Thhalv10017827m	1	6.86988e-43	Pennycress_contig_4472_AC_162.02	34	47	1065	168.449
Thhalv10016317m	1	0	Pennycress_contig_7904_AC_407.67	92	95	2166	1250.34
Thhalv10016322m	1	0	Pennycress_contig_872_AC_2154.97	98	99	2154	1387.2
Thhalv10016321m	1	0	Pennycress_contig_872_AC_2154.97	98	99	2154	1387.2
Thhalv10016320m	1	0	Pennycress_contig_872_AC_2154.97	98	99	2154	1387.2
Thhalv10016326m	1	0	Pennycress_contig_872_AC_2154.97	98	99	2073	1335.98
Thhalv10017548m	1	3.00612e-05	Pennycress_contig_17099_AC_61.46	48	51	159	42.5016
Thhalv10017064m	1	5.38109e-101	Pennycress_contig_12635_AC_105.17	84	89	792	339.737
Thhalv10017287m	1	2.59929e-116	Pennycress_contig_21211_AC_94.30	95	97	552	370.384
Thhalv10017733m	1	3.30136e-16	Pennycress_contig_8878_AC_279.12	24	42	783	81.9651
Thhalv10017541m	1	0	Pennycress_contig_4454_AC_152.57	80	88	1992	1124.39
Thhalv10017455m	1	6.43789e-61	Pennycress_contig_5085_AC_3014.10	95	99	327	210.012
Thhalv10016130m	15	0	Pennycress_contig_7720_AC_297.52	96	98	3096	1972.01
Thhalv10017136m	1	6.87744e-150	Pennycress_contig_17383_AC_75.49	89	94	744	467.364
Thhalv10016409m	1	0	Pennycress_contig_3873_AC_1260.71	77	85	1737	963.176
Thhalv10017595m	2	1.24935e-19	Pennycress_contig_31369_AC_6.81	61	71	204	85.7435
Thhalv10016282m	2	0	Pennycress_contig_2849_AC_20.26	97	99	933	638.232
Thhalv10017883m	1	1.51993e-175	Pennycress_contig_25460_AC_38.11	87	92	891	552.168
Thhalv10016165m	1	0	Pennycress_contig_9746_AC_308.96	65	72	3672	1469.9
Thhalv10017481m	1	2.10354e-47	Pennycress_contig_21144_AC_200.53	92	97	267	166.77
Thhalv10017049m	1	1.60091e-146	Pennycress_contig_127_AC_2766.71	93	97	714	467.784
Thhalv10017617m	1	1.56204e-140	Pennycress_contig_22077_AC_52.85	60	69	1272	465.684
Thhalv10017652m	1	0.138024	Pennycress_contig_4566_AC_100.58	47	62	102	33.6853
Thhalv10017010m	1	6.53854e-137	Pennycress_contig_17087_AC_278.53	68	70	1050	445.533
Thhalv10017858m	2	4.06167e-38	Pennycress_contig_31250_AC_8.52	91	96	222	145.359
Thhalv10016353m	1	0	Pennycress_contig_9126_AC_467.64	93	96	2034	1250.76
Thhalv10017851m	10	0	Pennycress_contig_24397_AC_23.48	94	96	1053	663.422
Thhalv10017636m	1	2.41523e-49	Pennycress_contig_21879_AC_23.59	83	90	369	179.784
Thhalv10016586m	1	0	Pennycress_contig_5104_AC_228.60	93	96	1446	946.383
Thhalv10017127m	1	7.92846e-122	Pennycress_contig_4403_AC_212.32	86	91	708	407.749
Thhalv10016240m	1	0	Pennycress_contig_2851_AC_204.54	58	70	2559	868.716
Thhalv10017347m	1	2.47902e-74	Pennycress_contig_23904_AC_161.65	90	97	381	248.216
Thhalv10016239m	1	0	Pennycress_contig_16182_AC_152.99	89	91	2568	1574.86
Thhalv10017120m	1	7.65173e-161	Pennycress_contig_5541_AC_1466.22	95	97	774	505.568
Thhalv10017593m	1	2.17784e-19	Pennycress_contig_30881_AC_13.80	30	46	687	94.5599
Thhalv10017540m	1	7.90647e-19	Pennycress_contig_30064_AC_24.57	37	50	366	87.003
Thhalv10016153m	1	0	Pennycress_contig_11465_AC_295.35	90	95	3849	2354.89
Thhalv10017542m	1	0	Pennycress_contig_11793_AC_194.59	80	86	2376	1252.44
Thhalv10016790m	1	0	Pennycress_contig_9258_AC_313.31	87	90	1185	586.174
Thhalv10016792m	1	0	Pennycress_contig_9258_AC_313.31	87	90	1185	586.174
Thhalv10016747m	2	0	Pennycress_contig_10177_AC_570.82	95	99	630	429.58
Thhalv10017556m	1	1.7687e-114	Pennycress_contig_5774_AC_1764.12	79	79	717	377.102
Thhalv10017169m	1	7.6308e-146	Pennycress_contig_10897_AC_586.66	93	95	729	464.005
Thhalv10017170m	1	1.43514e-143	Pennycress_contig_10897_AC_586.66	92	94	729	457.708
Thhalv10017042m	1	2.81281e-149	Pennycress_contig_3327_AC_216.33	87	91	864	479.959
Thhalv10017923m	1	4.91653e-118	Pennycress_contig_23154_AC_72.03	83	92	654	378.781
Thhalv10016489m	1	0	Pennycress_contig_12733_AC_220.78	96	98	1617	1068.55
Thhalv10016782m	2	0	Pennycress_contig_1701_AC_596.06	81	89	1149	637.812
Thhalv10017833m	1	8.97855e-25	Pennycress_contig_17783_AC_40.64	25	42	957	110.513
Thhalv10017840m	1	1.55651e-135	Pennycress_contig_4016_AC_687.72	89	95	675	427.9
Thhalv10016541m	1	0	Pennycress_contig_16987_AC_142.98	90	95	1524	939.246
Thhalv10016549m	1	0	Pennycress_contig_16987_AC_142.98	89	94	1524	922.873
Thhalv10017209m	1	1.40265e-133	Pennycress_contig_3701_AC_1543.93	89	96	669	420.763
Thhalv10017014m	1	8.73213e-171	Pennycress_contig_8219_AC_472.17	84	91	888	534.955
Thhalv10016314m	1	0	Pennycress_contig_2374_AC_1978.31	97	99	2175	1479.56
Thhalv10017964m	1	3.94852e-148	Pennycress_contig_12794_AC_92.69	82	87	957	476.6
Thhalv10016352m	1	0	Pennycress_contig_6115_AC_358.87	94	97	2010	1274.69
Thhalv10016525m	1	0	Pennycress_contig_9938_AC_112.47	75	84	1512	768.798
Thhalv10017870m	1	1.38983e-14	Pennycress_contig_27355_AC_43.14	78	97	111	76.0876
Thhalv10016454m	1	0	Pennycress_contig_11653_AC_15.35	88	91	1107	696.168
Thhalv10016843m	1	0	Pennycress_contig_10626_AC_361.82	89	94	1092	671.398
Thhalv10016771m	1	0	Pennycress_contig_11328_AC_348.76	88	92	1182	683.153
Thhalv10017397m	1	7.53278e-43	Pennycress_contig_6130_AC_778.13	61	66	339	158.793
Thhalv10016135m	1	0	Pennycress_contig_17311_AC_185.62	82	87	2865	1604.67
Thhalv10017536m	1	1.20742e-35	Pennycress_contig_14655_AC_41.47	54	63	438	140.741
Thhalv10017433m	1	0.387178	Pennycress_contig_10729_AC_300.00	24	37	384	31.1664
Thhalv10017868m	2	3.93834e-82	Pennycress_contig_23577_AC_40.26	59	69	723	285.58
Thhalv10016387m	1	0	Pennycress_contig_4125_AC_393.04	92	96	1791	1113.05
Thhalv10016389m	1	0	Pennycress_contig_4125_AC_393.04	92	96	1791	1118.09
Thhalv10016473m	1	0	Pennycress_contig_449_AC_312.44	80	89	1638	904.821
Thhalv10016277m	1	0	Pennycress_contig_16061_AC_197.23	87	90	2271	1341.44
Thhalv10017121m	2	3.6302e-129	Pennycress_contig_17184_AC_73.14	90	97	585	362.828
Thhalv10016911m	1	2.61441e-180	Pennycress_contig_16728_AC_118.16	86	90	993	587.434
Thhalv10017660m	1	2.14493e-123	Pennycress_contig_10746_AC_1521.04	83	91	666	395.994
Thhalv10017930m	1	4.36262e-85	Pennycress_contig_11605_AC_288.15	79	88	510	283.901
Thhalv10016773m	1	0	Pennycress_contig_15176_AC_36.67	85	91	1164	704.984
Thhalv10016616m	1	0	Pennycress_contig_29621_AC_14.67	83	86	1431	741.929
Thhalv10016144m	1	0	Pennycress_contig_10079_AC_81.77	57	72	4203	1721.38
Thhalv10016750m	1	0	Pennycress_contig_10885_AC_1248.56	95	97	1143	604.646
Thhalv10017495m	1	2.84204e-36	Pennycress_contig_30659_AC_17.42	86	88	234	131.924
Thhalv10017915m	1	0	Pennycress_contig_4407_AC_1472.16	84	90	1560	927.911
Thhalv10017465m	1	1.06954e-39	Pennycress_contig_21197_AC_146.80	83	88	306	147.038
Thhalv10017336m	1	1.29632e-105	Pennycress_contig_8486_AC_722.03	97	99	495	338.478
Thhalv10017532m	1	3.18127e-34	Pennycress_contig_20687_AC_154.72	90	94	207	131.924
Thhalv10017597m	1	5.69975e-94	Pennycress_contig_17882_AC_67.07	53	63	999	326.303
Thhalv10017804m	1	8.75194e-61	Pennycress_contig_8683_AC_376.53	97	100	309	208.332
Thhalv10017224m	1	5.81238e-134	Pennycress_contig_7040_AC_638.64	94	96	657	424.122
Thhalv10017443m	1	3.72648e-56	Pennycress_contig_11665_AC_252.11	84	89	351	194.058
Thhalv10016426m	1	0	Pennycress_contig_11540_AC_186.41	93	97	1749	1145.38
Thhalv10017201m	1	1.06716e-140	Pennycress_contig_4461_AC_770.10	93	94	687	445.953
Thhalv10017356m	1	1.56433e-87	Pennycress_contig_12367_AC_275.93	91	94	474	290.618
Thhalv10016966m	1	0	Pennycress_contig_17730_AC_110.35	93	94	942	596.25
Thhalv10017928m	1	0.173911	Pennycress_contig_409_AC_509.86	47	56	132	32.006
Thhalv10017191m	1	1.07409e-125	Pennycress_contig_19525_AC_306.52	96	97	699	402.291
Thhalv10017874m	1	0	Pennycress_contig_692_AC_2146.70	98	99	858	565.183
Thhalv10017024m	1	2.91366e-145	Pennycress_contig_257_AC_146.01	89	92	879	467.784
Thhalv10016570m	1	0	Pennycress_contig_13763_AC_206.81	91	94	1449	902.302
Thhalv10017643m	1	0	Pennycress_contig_2901_AC_228.27	54	67	1782	652.506
Thhalv10017781m	1	0	Pennycress_contig_20716_AC_77.96	77	84	1782	867.456
Thhalv10017151m	1	1.24854e-136	Pennycress_contig_3463_AC_719.48	85	90	780	442.174
Thhalv10016734m	1	0	Pennycress_contig_2378_AC_1051.73	86	90	1209	595.83
Thhalv10016817m	1	1.01866e-166	Pennycress_contig_2378_AC_1051.73	85	89	1068	539.993
Thhalv10016738m	1	0	Pennycress_contig_19869_AC_44.85	77	82	1206	618.92
Thhalv10016334m	1	0	Pennycress_contig_137_AC_2065.28	96	98	2100	1291.9
Thhalv10016333m	1	0	Pennycress_contig_137_AC_2065.28	96	98	2100	1291.9
Thhalv10016561m	3	2.59529e-79	Pennycress_contig_12925_AC_76.29	48	57	582	168.449
Thhalv10017072m	1	2.72148e-120	Pennycress_contig_7337_AC_835.32	88	90	756	393.895
Thhalv10017258m	1	2.81589e-90	Pennycress_contig_24048_AC_71.37	83	87	603	302.793
Thhalv10016571m	1	0	Pennycress_contig_7394_AC_457.89	93	95	1467	889.707
Thhalv10017299m	1	1.30225e-50	Pennycress_contig_30584_AC_29.55	75	87	324	184.822
Thhalv10017752m	1	9.71944e-17	Pennycress_contig_28944_AC_11.10	89	95	171	78.6065
Thhalv10017925m	2	0	Pennycress_contig_16757_AC_277.84	86	88	2094	1167.21
Thhalv10017244m	1	2.58623e-99	Pennycress_contig_5829_AC_95.43	78	83	615	325.883
Thhalv10016803m	1	0	Pennycress_contig_4253_AC_849.45	94	96	1125	729.754
Thhalv10016825m	1	0	Pennycress_contig_13969_AC_187.73	80	87	1065	604.646
Thhalv10017739m	1	1.75067e-121	Pennycress_contig_14711_AC_155.35	86	93	645	389.696
Thhalv10016593m	1	0	Pennycress_contig_15445_AC_223.17	87	90	1167	670.979
Thhalv10016402m	1	0	Pennycress_contig_6822_AC_1362.62	75	83	1806	958.978
Thhalv10017124m	1	2.21497e-156	Pennycress_contig_27501_AC_79.57	93	97	774	487.935
Thhalv10017978m	1	3.92153e-96	Pennycress_contig_16892_AC_187.40	91	94	537	314.968
Thhalv10017580m	1	1.68166e-26	Pennycress_contig_15388_AC_39.21	29	45	900	115.971
Thhalv10017369m	1	1.05601e-61	Pennycress_contig_13680_AC_298.66	77	82	477	216.309
Thhalv10017370m	1	8.88187e-73	Pennycress_contig_8077_AC_1046.43	88	89	435	245.697
Thhalv10016441m	1	0	Pennycress_contig_2276_AC_242.00	78	86	1707	864.098
Thhalv10016975m	1	0	Pennycress_contig_12040_AC_202.72	93	95	930	586.174
Thhalv10016216m	1	0	Pennycress_contig_1952_AC_293.21	96	98	2661	1729.36
Thhalv10016412m	1	0	Pennycress_contig_23584_AC_67.29	91	95	1686	1029.93
Thhalv10017008m	1	0	Pennycress_contig_7545_AC_252.57	97	98	894	584.495
Thhalv10016594m	1	0	Pennycress_contig_16678_AC_351.32	94	97	1425	943.025
Thhalv10017755m	2	1.64628e-51	Pennycress_contig_26498_AC_18.16	54	70	369	146.618
Thhalv10016386m	1	0	Pennycress_contig_3630_AC_558.52	91	95	1785	1145.38
Thhalv10017771m	1	1.49372e-50	Pennycress_contig_17620_AC_221.84	44	65	558	188.6
Thhalv10017575m	1	7.13029e-63	Pennycress_contig_26023_AC_39.03	37	49	1182	233.102
Thhalv10016602m	1	0	Pennycress_contig_15828_AC_51.35	83	92	1410	844.786
Thhalv10016601m	1	0	Pennycress_contig_16621_AC_66.54	93	95	1242	800.704
Thhalv10017587m	4	0	Pennycress_contig_23017_AC_19.04	89	95	897	567.282
Thhalv10017985m	1	1.19331e-89	Pennycress_contig_16286_AC_171.11	83	90	522	296.075
Thhalv10017686m	1	3.27596e-48	Pennycress_contig_8598_AC_427.49	34	46	1206	187.341
Thhalv10016964m	1	0	Pennycress_contig_13958_AC_350.02	92	95	948	613.882
Thhalv10017722m	4	0	Pennycress_contig_19191_AC_29.05	76	89	1080	536.215
Thhalv10017472m	1	2.344e-19	Pennycress_contig_10779_AC_69.42	56	68	264	87.8427
Thhalv10017278m	1	3.16794e-108	Pennycress_contig_4260_AC_365.11	90	93	549	349.813
Thhalv10017559m	2	0	Pennycress_contig_3431_AC_557.09	88	91	1788	948.063
Thhalv10017776m	1	0	Pennycress_contig_6257_AC_629.42	88	93	1344	812.04
Thhalv10017419m	1	1.30484e-56	Pennycress_contig_10544_AC_587.08	78	81	372	197.837
Thhalv10017469m	1	1.47318e-14	Pennycress_contig_20887_AC_438.99	65	70	288	72.3092
Thhalv10017605m	1	6.3124e-21	Pennycress_contig_6881_AC_35.38	33	44	606	97.9184
Thhalv10017114m	1	1.72683e-45	Pennycress_contig_6146_AC_175.67	49	66	501	174.746
Thhalv10017311m	1	1.31157e-100	Pennycress_contig_18483_AC_121.02	92	96	495	324.624
Thhalv10016298m	1	0	Pennycress_contig_17516_AC_165.80	87	91	2208	1339.76
Thhalv10017704m	1	5.0254e-123	Pennycress_contig_15305_AC_128.26	58	67	1113	409.848
Thhalv10016370m	1	0	Pennycress_contig_7937_AC_726.24	96	98	1935	1314.99
Thhalv10016369m	1	0	Pennycress_contig_7937_AC_726.24	96	98	1935	1314.99
Thhalv10016977m	1	6.98429e-154	Pennycress_contig_5567_AC_812.41	74	82	915	493.813
Thhalv10016652m	1	0	Pennycress_contig_6484_AC_556.23	91	95	1323	802.384
Thhalv10016605m	1	0	Pennycress_contig_1844_AC_158.46	88	92	1416	880.891
Thhalv10016220m	1	0	Pennycress_contig_11654_AC_137.18	77	87	2649	1429.6
Thhalv10017672m	2	2.45818e-40	Pennycress_contig_29240_AC_8.09	79	84	270	150.396
Thhalv10016383m	2	2.9081e-115	Pennycress_contig_33562_AC_13.67	85	94	639	371.644
Thhalv10017228m	1	2.24273e-134	Pennycress_contig_446_AC_9069.30	95	98	648	428.74
Thhalv10017293m	1	2.95298e-103	Pennycress_contig_446_AC_9069.30	93	98	519	340.157
Thhalv10017919m	2	2.12126e-44	Pennycress_contig_23577_AC_40.26	64	72	384	165.09
Thhalv10017974m	2	6.31967e-33	Pennycress_contig_22168_AC_27.01	53	65	462	135.283
Thhalv10016405m	1	0	Pennycress_contig_14550_AC_90.58	93	96	1779	1160.07
Thhalv10016442m	1	0	Pennycress_contig_3919_AC_1285.58	93	95	1713	1054.28
Thhalv10016472m	1	0	Pennycress_contig_9321_AC_783.82	90	94	1626	972.832
Thhalv10016474m	1	0	Pennycress_contig_9321_AC_783.82	90	94	1626	966.535
Thhalv10017310m	1	8.91454e-90	Pennycress_contig_16775_AC_156.43	90	94	489	296.075
Thhalv10016592m	1	0	Pennycress_contig_11541_AC_225.67	95	97	1374	896.424
Thhalv10016198m	1	0	Pennycress_contig_16488_AC_210.22	90	95	2805	1730.2
Thhalv10016973m	1	8.00039e-155	Pennycress_contig_27355_AC_43.14	81	84	885	492.133
Thhalv10017621m	1	1.07504e-118	Pennycress_contig_15305_AC_128.26	58	68	1035	397.673
Thhalv10017426m	1	1.6387e-74	Pennycress_contig_9574_AC_406.79	96	98	375	249.055
Thhalv10017927m	1	1.03764e-74	Pennycress_contig_20411_AC_86.92	36	51	1683	275.084
Thhalv10017659m	1	8.66508e-51	Pennycress_contig_18931_AC_57.01	33	46	1113	194.478
Thhalv10017756m	1	0	Pennycress_contig_7396_AC_76.75	81	87	1686	956.879
Thhalv10017673m	1	0.0895052	Pennycress_contig_12670_AC_137.20	24	37	318	33.2655
Thhalv10017267m	1	5.22748e-93	Pennycress_contig_12463_AC_54.12	93	97	555	309.09
Thhalv10017669m	1	0.67887	Pennycress_contig_28488_AC_16.33	67	83	36	29.9069
Thhalv10017888m	2	1.09438e-19	Pennycress_contig_31369_AC_6.81	70	78	216	73.1488
Thhalv10017842m	1	1.84566e-91	Pennycress_contig_17412_AC_367.22	66	73	732	308.67
Thhalv10016341m	3	0	Pennycress_contig_24592_AC_17.25	95	97	1431	952.681
Thhalv10016945m	1	7.52489e-103	Pennycress_contig_15305_AC_128.26	55	63	1023	350.653
Thhalv10016483m	1	0	Pennycress_contig_13351_AC_408.77	79	87	1533	859.899
Thhalv10016136m	1	0	Pennycress_contig_1708_AC_200.17	75	81	4845	2257.07
Thhalv10016156m	1	0	Pennycress_contig_9159_AC_214.85	79	85	3609	1848.59
Thhalv10017697m	1	1.61056e-28	Pennycress_contig_30049_AC_14.85	68	78	261	114.292
Thhalv10016531m	1	0	Pennycress_contig_1729_AC_407.50	75	83	1521	793.567
Thhalv10016590m	1	0	Pennycress_contig_9490_AC_321.23	95	97	1440	945.124
Thhalv10017838m	1	4.91346e-18	Pennycress_contig_21176_AC_218.60	93	95	126	78.1867
Thhalv10016895m	1	0	Pennycress_contig_4693_AC_1068.04	97	98	1008	620.18
Thhalv10016420m	1	2.38922e-41	Pennycress_contig_6338_AC_173.52	25	39	1875	166.77
Thhalv10017891m	1	3.91604e-42	Pennycress_contig_30049_AC_14.85	78	87	273	152.076
Thhalv10016147m	1	0	Pennycress_contig_4422_AC_128.30	90	92	3270	1993.42
Thhalv10016287m	1	0	Pennycress_contig_1658_AC_942.79	93	97	2307	1426.66
Thhalv10017803m	1	6.11042e-76	Pennycress_contig_17554_AC_115.23	52	62	831	267.947
Thhalv10017318m	1	7.65228e-61	Pennycress_contig_2016_AC_247.00	76	84	390	215.049
Thhalv10016403m	1	0	Pennycress_contig_11156_AC_213.03	88	93	1365	770.897
Thhalv10017075m	1	2.50944e-99	Pennycress_contig_10232_AC_88.10	56	70	816	333.02
Thhalv10016754m	1	0	Pennycress_contig_16869_AC_253.74	95	98	1176	767.958
Thhalv10016411m	1	0	Pennycress_contig_18003_AC_124.33	80	85	1803	954.36
Thhalv10017348m	2	4.3475e-70	Pennycress_contig_31857_AC_19.30	94	98	336	186.921
Thhalv10017193m	1	1.79766e-135	Pennycress_contig_23681_AC_86.25	88	92	681	424.542
Thhalv10017423m	1	8.07425e-40	Pennycress_contig_13791_AC_562.38	95	96	228	152.496
Thhalv10017420m	1	8.07425e-40	Pennycress_contig_13791_AC_562.38	95	96	228	152.496
Thhalv10017407m	1	2.01225e-86	Pennycress_contig_11427_AC_1254.39	100	100	405	282.641
Thhalv10017897m	2	7.40138e-165	Pennycress_contig_7879_AC_1139.22	60	72	1347	547.13
Thhalv10017453m	1	3.8627e-67	Pennycress_contig_11537_AC_377.40	96	98	339	226.804
Thhalv10017898m	1	7.08217e-127	Pennycress_contig_6868_AC_290.98	46	66	1239	438.816
Thhalv10017871m	1	0	Pennycress_contig_14725_AC_107.12	85	91	2238	1310.79
Thhalv10016518m	1	0	Pennycress_contig_15653_AC_384.10	91	94	1515	907.759
Thhalv10016876m	1	0	Pennycress_contig_13223_AC_672.73	92	94	1047	675.177
Thhalv10017948m	1	0	Pennycress_contig_21957_AC_36.66	86	93	1371	821.276
Thhalv10017498m	1	1.2882e-26	Pennycress_contig_21666_AC_48.86	84	89	228	105.055
Thhalv10016620m	1	0	Pennycress_contig_2225_AC_701.94	92	96	1371	782.232
Thhalv10016814m	1	0	Pennycress_contig_2225_AC_701.94	94	97	1122	656.285
Thhalv10016161m	1	0	Pennycress_contig_9159_AC_214.85	76	83	3411	1686.11
Thhalv10017377m	1	1.70294e-07	Pennycress_contig_22483_AC_43.75	30	46	384	52.1576
Thhalv10016901m	1	0	Pennycress_contig_13515_AC_314.65	91	96	999	649.987
Thhalv10017269m	1	1.11638e-24	Pennycress_contig_8618_AC_512.69	59	64	471	107.994
Thhalv10017378m	1	2.97394e-67	Pennycress_contig_21821_AC_70.21	81	86	429	230.163
Thhalv10017818m	1	0	Pennycress_contig_4873_AC_38.71	83	86	1575	825.474
Thhalv10017715m	1	3.36999e-38	Pennycress_contig_2036_AC_3933.34	71	78	312	143.259
Thhalv10016811m	1	0	Pennycress_contig_28526_AC_30.67	89	92	1128	699.946
Thhalv10017846m	1	0	Pennycress_contig_25460_AC_38.11	87	90	999	594.151
Thhalv10017802m	1	0	Pennycress_contig_20435_AC_33.74	91	94	975	590.372
Thhalv10016568m	1	0	Pennycress_contig_9747_AC_102.98	97	99	1446	926.232
Thhalv10016723m	1	0	Pennycress_contig_13295_AC_145.65	89	95	1248	800.704
Thhalv10016262m	2	0	Pennycress_contig_5997_AC_347.99	94	97	2043	1350.67
Thhalv10016779m	1	0	Pennycress_contig_17965_AC_105.74	85	91	1173	657.964
Thhalv10017028m	1	0	Pennycress_contig_12842_AC_358.27	92	95	873	564.343
Thhalv10017861m	1	3.02399e-12	Pennycress_contig_10266_AC_142.32	28	45	384	70.6299
Thhalv10016961m	1	0	Pennycress_contig_9390_AC_313.78	97	98	945	635.713
Thhalv10016562m	1	0	Pennycress_contig_12804_AC_153.93	95	97	1476	948.482
Thhalv10017110m	1	1.72155e-144	Pennycress_contig_4203_AC_554.91	88	91	759	461.066
Thhalv10016789m	2	0	Pennycress_contig_3143_AC_1020.74	89	93	1002	616.401
Thhalv10016793m	2	0	Pennycress_contig_3143_AC_1020.74	90	93	1002	618.92
Thhalv10017477m	1	2.20507e-42	Pennycress_contig_25344_AC_82.20	88	94	282	153.755
Thhalv10017479m	1	9.16766e-39	Pennycress_contig_25344_AC_82.20	84	91	276	142.84
Thhalv10016770m	1	2.12104e-153	Pennycress_contig_12707_AC_339.51	79	88	900	489.195
Thhalv10017937m	3	1.97078e-17	Pennycress_contig_24738_AC_40.85	46	60	474	84.4841
Thhalv10017902m	1	1.28363e-77	Pennycress_contig_20209_AC_74.88	43	56	954	275.504
Thhalv10016379m	2	1.94557e-114	Pennycress_contig_20045_AC_17.83	39	58	1452	401.032
Thhalv10017892m	2	1.41341e-58	Pennycress_contig_31562_AC_13.84	51	64	564	197.417
Thhalv10017178m	1	3.98741e-146	Pennycress_contig_708_AC_2229.93	94	95	705	458.547
Thhalv10017296m	1	2.59298e-110	Pennycress_contig_708_AC_2229.93	93	95	549	356.53
Thhalv10017522m	1	3.049	Pennycress_contig_6498_AC_763.03	69	77	39	27.8078
Thhalv10017757m	1	1.75771e-128	Pennycress_contig_14623_AC_84.24	89	92	708	423.702
Thhalv10017799m	2	6.18688e-25	Pennycress_contig_2501_AC_117.47	38	48	486	110.513
Thhalv10017282m	1	1.19541e-107	Pennycress_contig_18233_AC_109.40	92	94	564	346.454
Thhalv10017000m	1	2.59474e-134	Pennycress_contig_4018_AC_170.16	79	85	864	448.472
Thhalv10017727m	1	3.92697e-125	Pennycress_contig_9948_AC_528.33	98	99	624	400.612
Thhalv10016841m	1	0	Pennycress_contig_20468_AC_126.14	83	88	1062	600.028
Thhalv10017612m	1	2.53071e-21	Pennycress_contig_11027_AC_12.77	59	71	219	89.9418
Thhalv10016510m	1	0	Pennycress_contig_793_AC_834.02	94	97	1581	1025.73
Thhalv10016517m	1	0	Pennycress_contig_793_AC_834.02	94	97	1581	1018.17
Thhalv10016543m	1	0	Pennycress_contig_7333_AC_214.34	93	96	1509	948.482
Thhalv10017398m	1	1.54178e-88	Pennycress_contig_581_AC_5962.18	100	100	423	287.679
Thhalv10016898m	1	0	Pennycress_contig_4282_AC_666.97	96	98	1014	685.253
Thhalv10017077m	1	2.60682e-170	Pennycress_contig_4282_AC_666.97	97	98	783	532.856
Thhalv10016241m	1	0	Pennycress_contig_5460_AC_368.41	98	99	2541	1720.12
Thhalv10017908m	1	9.19954e-50	Pennycress_contig_29621_AC_14.67	43	54	732	188.6
Thhalv10017032m	1	1.66152e-147	Pennycress_contig_7631_AC_455.33	90	93	861	469.883
Thhalv10017111m	1	1.51029e-131	Pennycress_contig_7631_AC_455.33	89	93	750	424.122
Thhalv10017683m	1	1.55402e-36	Pennycress_contig_16566_AC_29.52	80	87	246	137.802
Thhalv10017097m	1	5.54891e-168	Pennycress_contig_9725_AC_383.43	98	99	792	532.437
Thhalv10017510m	1	8.30998e-27	Pennycress_contig_5010_AC_112.13	39	56	492	114.711
Thhalv10017195m	2	6.19825e-145	Pennycress_contig_8139_AC_857.12	94	97	702	455.609
Thhalv10017449m	1	3.06961e-69	Pennycress_contig_11101_AC_1361.18	97	98	345	232.682
Thhalv10017096m	1	2.63563e-140	Pennycress_contig_177_AC_11109.82	86	94	792	448.892
Thhalv10016528m	3	0	Pennycress_contig_5157_AC_165.10	84	89	1536	913.637
Thhalv10016886m	1	2.48066e-91	Pennycress_contig_14736_AC_97.61	52	63	963	321.685
Thhalv10016250m	1	4.24288e-105	Pennycress_contig_3319_AC_633.77	82	86	741	377.102
Thhalv10016265m	1	1.52346e-80	Pennycress_contig_3319_AC_633.77	78	84	630	296.495
Thhalv10016260m	1	0	Pennycress_contig_10727_AC_75.06	90	93	2454	1477.04
Thhalv10016807m	1	0	Pennycress_contig_16930_AC_158.86	94	96	1131	747.387
Thhalv10016606m	1	0	Pennycress_contig_19128_AC_179.29	93	96	1380	879.211
Thhalv10016821m	1	0	Pennycress_contig_19128_AC_179.29	92	96	1110	699.107
Thhalv10017811m	1	2.77407e-93	Pennycress_contig_11654_AC_137.18	72	83	606	317.906
Thhalv10017044m	1	5.1195e-157	Pennycress_contig_13746_AC_124.17	89	93	870	512.705
Thhalv10016498m	2	0	Pennycress_contig_8446_AC_156.60	97	99	1323	692.39
Thhalv10017526m	1	0	Pennycress_contig_9687_AC_115.07	86	88	1071	626.057
Thhalv10016368m	1	0	Pennycress_contig_3912_AC_435.69	95	96	1935	1272.17
Thhalv10016121m	5	0	Pennycress_contig_1183_AC_308.12	86	90	6570	3880.95
Thhalv10016122m	5	0	Pennycress_contig_1183_AC_308.12	86	90	6570	3880.95
Thhalv10017442m	1	6.23752e-36	Pennycress_contig_4143_AC_3190.81	93	95	345	137.802
Thhalv10016407m	1	0	Pennycress_contig_12795_AC_427.01	95	97	1809	1180.23
Thhalv10016476m	1	0	Pennycress_contig_12795_AC_427.01	97	98	1638	1112.21
Thhalv10016684m	1	0	Pennycress_contig_12551_AC_339.52	80	85	1380	729.334
Thhalv10016536m	1	0	Pennycress_contig_1745_AC_1487.12	92	95	1545	984.587
Thhalv10016708m	2	0	Pennycress_contig_3065_AC_586.49	97	100	1245	752.424
Thhalv10016940m	1	0	Pennycress_contig_3065_AC_586.49	98	99	966	645.789
Thhalv10016175m	1	0	Pennycress_contig_303_AC_360.39	77	85	3090	1651.27
Thhalv10016280m	1	0	Pennycress_contig_303_AC_360.39	76	84	2328	1234.38
Thhalv10016860m	1	0	Pennycress_contig_24964_AC_140.50	96	98	1071	705.404
Thhalv10016279m	1	0	Pennycress_contig_17432_AC_65.10	81	87	2340	1249.92
Thhalv10016672m	1	0	Pennycress_contig_12722_AC_201.87	92	96	1320	817.917
Thhalv10016669m	1	0	Pennycress_contig_12722_AC_201.87	94	97	1320	838.488
Thhalv10016675m	1	0	Pennycress_contig_19884_AC_119.21	89	93	1326	792.728
Thhalv10016850m	1	0	Pennycress_contig_983_AC_1961.28	99	99	1086	745.287
Thhalv10017240m	1	6.40814e-106	Pennycress_contig_9851_AC_201.13	92	94	627	345.195
Thhalv10016290m	1	0	Pennycress_contig_9133_AC_617.61	77	84	2325	1053.02
Thhalv10016189m	1	0	Pennycress_contig_4747_AC_217.56	85	89	2832	1662.6
Thhalv10016188m	1	0	Pennycress_contig_4747_AC_217.56	85	89	2832	1662.6
Thhalv10017904m	2	1.22803e-86	Pennycress_contig_14215_AC_157.90	50	59	993	308.67
Thhalv10016692m	1	0	Pennycress_contig_18655_AC_39.17	89	91	1281	767.538
Thhalv10016275m	1	0	Pennycress_contig_7892_AC_369.32	95	97	2364	1588.71
Thhalv10016698m	1	0	Pennycress_contig_5878_AC_240.31	81	86	1200	650.827
Thhalv10016699m	1	0	Pennycress_contig_5878_AC_240.31	81	86	1200	650.827
Thhalv10016539m	2	0	Pennycress_contig_2473_AC_145.66	91	95	1371	868.296
Thhalv10017571m	1	0	Pennycress_contig_14968_AC_421.04	87	91	1173	732.273
Thhalv10017884m	1	8.3443e-10	Pennycress_contig_30448_AC_15.83	40	50	210	57.6153
Thhalv10016611m	1	0	Pennycress_contig_10327_AC_90.11	77	85	1389	657.124
Thhalv10016647m	1	0	Pennycress_contig_10327_AC_90.11	79	87	1329	647.468
Thhalv10016226m	1	0	Pennycress_contig_2383_AC_301.70	94	97	2616	1713.4
Thhalv10017006m	1	0	Pennycress_contig_17766_AC_288.42	94	96	894	582.396
Thhalv10017323m	1	2.4436e-94	Pennycress_contig_15049_AC_59.14	92	97	501	307.411
Thhalv10016718m	1	2.91004e-108	Pennycress_contig_27165_AC_9.96	88	93	576	356.11
Thhalv10017098m	1	4.31405e-167	Pennycress_contig_4961_AC_2634.71	96	98	789	521.941
Thhalv10017109m	1	1.34655e-168	Pennycress_contig_4961_AC_2634.71	96	98	789	525.719
Thhalv10017102m	1	1.34655e-168	Pennycress_contig_4961_AC_2634.71	96	98	789	525.719
Thhalv10017129m	1	3.3548e-156	Pennycress_contig_4961_AC_2634.71	95	98	738	491.714
Thhalv10017813m	1	7.03173e-73	Pennycress_contig_1344_AC_420.98	41	50	1269	265.848
Thhalv10017568m	2	5.88166e-36	Pennycress_contig_31250_AC_8.52	84	92	225	139.061
Thhalv10016157m	1	0	Pennycress_contig_2002_AC_112.42	84	89	3732	2066.47
Thhalv10016366m	1	0	Pennycress_contig_12595_AC_249.01	86	91	1965	1071.49
Thhalv10016152m	1	0	Pennycress_contig_12496_AC_88.57	91	95	3888	2443.48
Thhalv10017788m	1	1.65318e-159	Pennycress_contig_9648_AC_622.32	71	80	1056	516.903
Thhalv10016208m	1	0	Pennycress_contig_2804_AC_203.65	85	89	2730	1541.69
Thhalv10017963m	1	8.90473e-71	Pennycress_contig_22233_AC_91.27	77	83	528	244.017
Thhalv10016428m	1	5.28936e-147	Pennycress_contig_18288_AC_23.84	48	64	1632	504.728
Thhalv10017753m	1	5.14549e-14	Pennycress_contig_21103_AC_157.63	26	43	531	74.8281
Thhalv10016516m	1	0	Pennycress_contig_6308_AC_384.24	80	84	1635	829.252
Thhalv10016519m	1	0	Pennycress_contig_6308_AC_384.24	80	84	1635	829.252
Thhalv10017421m	1	3.66889e-66	Pennycress_contig_19962_AC_235.74	92	94	357	224.286
Thhalv10016806m	1	0	Pennycress_contig_11868_AC_324.95	96	97	1146	762.08
Thhalv10017854m	1	1.3854	Pennycress_contig_18092_AC_14.20	38	48	126	30.7466
Thhalv10017501m	1	8.59153e-32	Pennycress_contig_22085_AC_82.46	84	96	201	119.749
Thhalv10016202m	1	0	Pennycress_contig_12170_AC_128.22	82	86	2673	1438
Thhalv10016203m	1	0	Pennycress_contig_12170_AC_128.22	82	86	2673	1438
Thhalv10016548m	1	0	Pennycress_contig_7532_AC_503.64	95	98	1518	923.293
Thhalv10016815m	1	0	Pennycress_contig_15237_AC_164.94	84	88	1086	618.081
Thhalv10017499m	1	7.90616e-24	Pennycress_contig_28485_AC_41.17	77	92	180	98.7581
Thhalv10016845m	1	0	Pennycress_contig_9186_AC_831.05	94	96	1083	712.541
Thhalv10017910m	1	2.85034e-47	Pennycress_contig_4472_AC_162.02	35	47	1086	182.723
Thhalv10016760m	1	0	Pennycress_contig_310_AC_1056.71	98	99	1125	769.217
Thhalv10017005m	1	0	Pennycress_contig_19289_AC_149.53	91	96	894	569.381
Thhalv10017864m	1	2.76151e-29	Pennycress_contig_16377_AC_25.31	54	64	339	121.009
Thhalv10016638m	1	0	Pennycress_contig_16094_AC_482.59	93	96	1365	899.363
Thhalv10017983m	1	2.01297e-82	Pennycress_contig_15359_AC_543.27	93	96	414	271.306
Thhalv10017182m	1	1.8257e-103	Pennycress_contig_24890_AC_202.34	79	86	702	339.737
Thhalv10016225m	1	0	Pennycress_contig_16248_AC_96.27	78	84	2553	1314.57
Thhalv10017789m	1	5.1804e-16	Pennycress_contig_26817_AC_23.63	69	76	216	76.0876
Thhalv10017444m	1	2.41036e-62	Pennycress_contig_5135_AC_1636.79	91	93	348	213.37
Thhalv10017924m	1	3.07767e-39	Pennycress_contig_13019_AC_939.73	41	56	636	155.015
Thhalv10016780m	1	0	Pennycress_contig_12462_AC_482.68	96	97	1161	781.392
Thhalv10017086m	1	2.77235e-130	Pennycress_contig_16289_AC_117.20	82	87	861	420.763
Thhalv10017487m	1	2.46128e-49	Pennycress_contig_9505_AC_1421.99	93	98	258	171.808
Thhalv10016729m	1	0	Pennycress_contig_1409_AC_1633.44	93	95	1260	759.981
Thhalv10016732m	1	0	Pennycress_contig_1409_AC_1633.44	92	95	1260	755.783
Thhalv10017089m	1	1.23043e-136	Pennycress_contig_13689_AC_297.06	86	91	744	434.198
Thhalv10016897m	1	0	Pennycress_contig_3320_AC_849.84	91	94	1026	644.11
Thhalv10016899m	1	0	Pennycress_contig_3320_AC_849.84	92	94	1026	644.949
Thhalv10016902m	1	0	Pennycress_contig_3320_AC_849.84	91	94	1026	643.27
Thhalv10017022m	1	5.3539e-176	Pennycress_contig_3320_AC_849.84	91	93	888	548.81
Thhalv10017038m	1	1.11555e-157	Pennycress_contig_3320_AC_849.84	86	89	876	499.27
Thhalv10016332m	1	0	Pennycress_contig_17780_AC_143.27	96	98	2097	1364.11
Thhalv10016744m	1	9.92626e-140	Pennycress_contig_29017_AC_21.73	61	71	1143	460.227
Thhalv10016421m	1	0	Pennycress_contig_831_AC_244.00	93	95	1752	1128.17
Thhalv10017304m	1	3.51041e-116	Pennycress_contig_28_AC_1815.37	97	100	537	368.285
Thhalv10016959m	1	1.95961e-124	Pennycress_contig_14345_AC_276.08	83	88	714	420.343
Thhalv10017471m	1	7.92392e-36	Pennycress_contig_7051_AC_281.44	91	96	297	137.802
Thhalv10017470m	1	7.92392e-36	Pennycress_contig_7051_AC_281.44	91	96	297	137.802
Thhalv10017801m	1	0	Pennycress_contig_11220_AC_36.87	87	92	1662	1026.57
Thhalv10017657m	6	4.47745e-34	Pennycress_contig_4835_AC_517.39	92	97	192	124.367
Thhalv10016856m	1	0	Pennycress_contig_143_AC_2809.45	99	100	1077	736.471
Thhalv10017259m	1	4.81365e-106	Pennycress_contig_5236_AC_703.10	90	94	603	344.775
Thhalv10016907m	1	3.26499e-148	Pennycress_contig_11490_AC_106.11	77	86	996	485.836
Thhalv10017207m	1	7.49801e-93	Pennycress_contig_6297_AC_1346.82	86	92	522	314.128
Thhalv10016174m	1	0	Pennycress_contig_1625_AC_121.69	95	98	3087	2048.84
Thhalv10016201m	1	0	Pennycress_contig_1625_AC_121.69	96	98	2781	1854.04
Thhalv10017200m	1	2.27771e-129	Pennycress_contig_3810_AC_159.07	92	95	672	415.725
Thhalv10016128m	2	0	Pennycress_contig_11065_AC_64.22	81	86	5022	2754.15
Thhalv10017782m	1	1.15151e-36	Pennycress_contig_32488_AC_9.63	86	87	261	133.604
Thhalv10016160m	1	0	Pennycress_contig_3041_AC_192.00	85	89	3639	2116.01
Thhalv10017675m	1	2.37394e-101	Pennycress_contig_17146_AC_150.08	50	67	936	352.752
Thhalv10016400m	1	0	Pennycress_contig_19086_AC_174.86	57	71	1761	723.037
Thhalv10017607m	1	0.477476	Pennycress_contig_13865_AC_439.92	48	67	63	30.7466
Thhalv10017539m	1	9.75469e-133	Pennycress_contig_28077_AC_12.91	76	83	921	435.877
Thhalv10017761m	1	4.82328e-132	Pennycress_contig_9277_AC_294.02	81	88	786	425.801
Thhalv10016123m	1	0	Pennycress_contig_3443_AC_457.08	83	90	6183	3550.55
Thhalv10017054m	1	2.02612e-166	Pennycress_contig_16999_AC_320.83	89	93	837	515.224
Thhalv10016914m	1	0	Pennycress_contig_7677_AC_857.39	93	97	996	620.18
Thhalv10017104m	1	1.24669e-165	Pennycress_contig_7677_AC_857.39	96	98	768	523.62
Thhalv10017543m	1	2.92631e-160	Pennycress_contig_23839_AC_44.36	66	76	1116	513.544
Thhalv10017291m	1	3.12452e-95	Pennycress_contig_7428_AC_948.44	89	93	552	314.128
Thhalv10016868m	1	0	Pennycress_contig_4536_AC_2225.46	88	91	1050	624.798
Thhalv10016385m	1	0	Pennycress_contig_11217_AC_248.65	89	93	1845	1023.63
Thhalv10016524m	5	0	Pennycress_contig_11601_AC_269.68	85	91	630	376.682
Thhalv10017335m	1	7.54257e-101	Pennycress_contig_18185_AC_299.23	98	99	486	327.562
Thhalv10016447m	1	0	Pennycress_contig_10187_AC_207.85	91	94	1737	1089.54
Thhalv10016576m	1	0	Pennycress_contig_14983_AC_127.21	79	84	1320	748.226
Thhalv10016724m	1	0	Pennycress_contig_1832_AC_1962.48	93	97	1215	794.407
Thhalv10017142m	1	3.84611e-150	Pennycress_contig_7495_AC_1864.89	95	98	756	472.822
Thhalv10016134m	1	0	Pennycress_contig_1761_AC_517.05	98	99	4830	3285.22
Thhalv10016830m	1	0	Pennycress_contig_13657_AC_450.64	95	98	1092	686.092
Thhalv10017589m	1	6.39641e-22	Pennycress_contig_30064_AC_24.57	40	53	390	96.2392
Thhalv10017137m	1	2.05163e-151	Pennycress_contig_4115_AC_772.44	90	94	756	475.76
Thhalv10017806m	1	2.55037e-165	Pennycress_contig_3771_AC_346.37	72	83	1002	528.238
Thhalv10017384m	1	2.54183e-52	Pennycress_contig_12137_AC_371.41	81	87	444	187.341
Thhalv10016292m	1	0	Pennycress_contig_5596_AC_805.11	93	96	2283	1445.13
Thhalv10016736m	1	0	Pennycress_contig_18876_AC_204.36	91	95	1224	793.987
Thhalv10017779m	1	3.1656e-54	Pennycress_contig_5563_AC_301.78	54	69	507	199.936
Thhalv10017458m	1	7.70942e-58	Pennycress_contig_22270_AC_45.45	96	98	333	200.356
Thhalv10017273m	1	2.61245e-55	Pennycress_contig_27634_AC_48.50	83	89	336	192.379
Thhalv10017709m	1	5.38423e-27	Pennycress_contig_25168_AC_10.55	69	83	234	113.872
Thhalv10017862m	1	2.63734e-113	Pennycress_contig_24786_AC_329.26	84	90	630	366.186
Thhalv10016313m	1	0	Pennycress_contig_13496_AC_301.47	96	98	2181	1434.64
Thhalv10016733m	1	0	Pennycress_contig_12781_AC_85.80	86	91	1230	630.256
Thhalv10017167m	1	2.52547e-129	Pennycress_contig_16276_AC_41.47	85	91	732	409.848
Thhalv10016867m	1	0	Pennycress_contig_5734_AC_458.34	94	96	1062	692.809
Thhalv10017386m	1	9.95749e-90	Pennycress_contig_8699_AC_1507.00	99	99	432	293.137
Thhalv10016634m	1	0	Pennycress_contig_520_AC_847.10	81	86	1383	611.364
Thhalv10016646m	1	0	Pennycress_contig_520_AC_847.10	80	85	1383	595.41
Thhalv10017003m	1	0	Pennycress_contig_2978_AC_598.45	95	97	894	599.189
Thhalv10017651m	1	6.61819e-168	Pennycress_contig_1832_AC_1962.48	63	74	1203	550.909
Thhalv10016362m	1	0	Pennycress_contig_22500_AC_66.79	89	94	1962	1241.52
Thhalv10016251m	1	0	Pennycress_contig_7250_AC_260.54	91	95	2484	1532.46
Thhalv10016328m	1	0	Pennycress_contig_1863_AC_73.03	97	98	2121	1381.32
Thhalv10017929m	1	4.4576e-97	Pennycress_contig_7833_AC_22.70	78	84	606	317.487
Thhalv10017080m	1	8.40835e-156	Pennycress_contig_18175_AC_164.17	94	97	816	486.676
Thhalv10016186m	1	0	Pennycress_contig_5588_AC_151.65	79	85	2865	1553.03
Thhalv10017954m	1	4.51486e-58	Pennycress_contig_11527_AC_1255.63	85	93	342	204.974
Thhalv10016218m	2	0	Pennycress_contig_3841_AC_694.41	85	91	2106	1154.2
Thhalv10016244m	1	0	Pennycress_contig_3841_AC_694.41	83	89	2418	1225.15
Thhalv10016245m	1	0	Pennycress_contig_3841_AC_694.41	83	89	2418	1223.05
Thhalv10017754m	1	8.75821e-18	Pennycress_contig_19833_AC_86.45	56	71	204	86.1634
Thhalv10017173m	1	2.85842e-103	Pennycress_contig_957_AC_339.95	73	82	720	343.096
Thhalv10016621m	1	0	Pennycress_contig_1527_AC_411.50	99	99	1389	954.78
Thhalv10016337m	1	7.22596e-160	Pennycress_contig_6868_AC_290.98	53	68	1407	550.489
Thhalv10017128m	2	1.85098e-57	Pennycress_contig_13665_AC_111.34	57	67	723	212.53
Thhalv10017641m	3	0	Pennycress_contig_8750_AC_155.00	93	96	2004	1071.91
Thhalv10017117m	1	6.451e-140	Pennycress_contig_6617_AC_2132.38	91	94	753	445.533
Thhalv10017661m	0		not available
Thhalv10016166m	1	0	Pennycress_contig_7642_AC_863.16	95	97	3258	2111.4
Thhalv10016167m	1	0	Pennycress_contig_7642_AC_863.16	95	97	3258	2111.4
Thhalv10017116m	1	1.61597e-167	Pennycress_contig_8945_AC_1059.54	97	98	783	526.979
Thhalv10016743m	1	0	Pennycress_contig_13604_AC_360.21	92	93	1263	761.241
Thhalv10017988m	1	0.229197	Pennycress_contig_33170_AC_13.59	46	54	162	30.7466
Thhalv10016229m	1	0	Pennycress_contig_11654_AC_137.18	79	87	2589	1425.4
Thhalv10016222m	1	0	Pennycress_contig_5222_AC_163.68	96	98	2598	1727.68
Thhalv10017717m	1	4.57923e-127	Pennycress_contig_5011_AC_103.95	99	100	588	410.688
Thhalv10016903m	1	0	Pennycress_contig_17152_AC_93.51	89	92	1008	578.197
Thhalv10016774m	1	0	Pennycress_contig_2046_AC_4232.42	100	100	1173	817.497
Thhalv10016955m	1	6.29897e-165	Pennycress_contig_22990_AC_45.85	88	91	957	518.163
Thhalv10017555m	1	1.5306e-13	Pennycress_contig_20687_AC_154.72	53	65	165	68.5307
Thhalv10017326m	2	1.39476e-46	Pennycress_contig_32794_AC_11.31	87	88	225	121.848
Thhalv10016215m	1	0	Pennycress_contig_6581_AC_532.90	54	66	2511	940.926
Thhalv10017662m	1	2.4829e-48	Pennycress_contig_33659_AC_14.81	84	90	291	166.77
Thhalv10016206m	2	0	Pennycress_contig_11476_AC_52.98	93	95	2499	1483.76
Thhalv10017680m	1	0.289776	Pennycress_contig_17933_AC_49.14	33	60	75	30.7466
Thhalv10017466m	1	1.71056e-48	Pennycress_contig_17764_AC_138.53	80	89	312	176.426
Thhalv10017825m	1	5.18047e-94	Pennycress_contig_19833_AC_86.45	81	88	549	305.731
Thhalv10017618m	1	1.11377e-27	Pennycress_contig_4555_AC_1184.67	72	75	246	113.872
Thhalv10016219m	1	0	Pennycress_contig_15471_AC_227.70	89	93	2607	1606.77
Thhalv10017019m	1	6.14591e-173	Pennycress_contig_24244_AC_66.68	87	92	900	542.093
Thhalv10017252m	1	8.62574e-104	Pennycress_contig_15389_AC_583.66	91	94	597	335.539
Thhalv10016785m	1	0	Pennycress_contig_21003_AC_317.62	88	95	1143	684.833
Thhalv10017372m	1	2.52247e-94	Pennycress_contig_2435_AC_2418.48	99	100	453	305.731
Thhalv10017399m	1	2.07057e-77	Pennycress_contig_2435_AC_2418.48	93	93	417	258.711
Thhalv10017524m	1	3.03446e-69	Pennycress_contig_21801_AC_57.02	85	92	375	227.644
Thhalv10017679m	1	5.41595e-79	Pennycress_contig_10551_AC_597.11	48	58	972	276.344
Thhalv10016604m	1	0	Pennycress_contig_16675_AC_231.54	84	91	1290	689.871
Thhalv10017448m	1	7.27069e-52	Pennycress_contig_32124_AC_25.41	77	84	345	179.364
Thhalv10016619m	1	0	Pennycress_contig_1814_AC_350.15	96	97	1383	932.109
Thhalv10017004m	1	0	Pennycress_contig_19897_AC_329.52	98	99	897	600.868
Thhalv10017199m	1	3.15341e-110	Pennycress_contig_14764_AC_357.08	85	94	669	361.148
Thhalv10017197m	1	3.15341e-110	Pennycress_contig_14764_AC_357.08	85	94	669	361.148
Thhalv10017305m	1	2.73013e-96	Pennycress_contig_19394_AC_144.98	94	96	537	312.449
Thhalv10017613m	1	5.75926e-61	Pennycress_contig_17620_AC_221.84	56	71	540	218.408
Thhalv10017807m	1	0	Pennycress_contig_14376_AC_81.69	96	98	1491	951.001
Thhalv10016480m	1	0	Pennycress_contig_6583_AC_319.70	86	92	1662	984.167
Thhalv10017468m	1	8.63704e-61	Pennycress_contig_576_AC_1076.84	100	100	312	205.393
Thhalv10017493m	1	0.84185	Pennycress_contig_3034_AC_1383.60	57	81	63	29.4871
Thhalv10017638m	2	2.08675e-133	Pennycress_contig_17980_AC_336.05	83	86	675	436.717
Thhalv10016668m	1	0	Pennycress_contig_18306_AC_205.94	85	88	1305	632.355
Thhalv10016671m	1	0	Pennycress_contig_18306_AC_205.94	85	88	1305	632.355
Thhalv10017026m	1	0	Pennycress_contig_2092_AC_4644.56	96	98	870	569.801
Thhalv10017962m	1	5.94232e-84	Pennycress_contig_13560_AC_213.50	54	61	1017	295.656
Thhalv10016598m	1	0	Pennycress_contig_13967_AC_110.72	83	89	1407	768.798
Thhalv10017196m	1	9.68491e-136	Pennycress_contig_12751_AC_76.21	89	93	687	432.518
Thhalv10017689m	1	1.00739e-31	Pennycress_contig_17620_AC_221.84	40	54	543	129.825
Thhalv10017174m	1	8.54671e-20	Pennycress_contig_33225_AC_11.20	53	61	306	89.9418
Thhalv10017698m	1	5.10715e-175	Pennycress_contig_2949_AC_252.56	50	64	1863	593.731
Thhalv10017875m	2	2.8599e-28	Pennycress_contig_11032_AC_74.59	81	85	204	114.292
Thhalv10017772m	1	3.03443e-89	Pennycress_contig_23832_AC_53.16	90	94	558	295.656
Thhalv10017034m	1	8.25348e-175	Pennycress_contig_25492_AC_36.46	90	95	846	540.413
Thhalv10016591m	1	0	Pennycress_contig_13893_AC_368.90	92	94	1335	814.139
Thhalv10016395m	1	0	Pennycress_contig_20992_AC_204.73	71	81	1791	846.045
Thhalv10016603m	1	0	Pennycress_contig_1226_AC_267.98	83	89	1338	777.614
Thhalv10016905m	1	0	Pennycress_contig_4900_AC_1548.45	93	97	1005	649.987
Thhalv10016204m	1	0	Pennycress_contig_17348_AC_91.12	89	94	2766	1745.31
Thhalv10016858m	1	0	Pennycress_contig_16193_AC_42.89	90	94	1062	654.605
Thhalv10017464m	1	3.91358e-43	Pennycress_contig_29018_AC_20.73	72	81	303	154.595
Thhalv10016192m	1	0	Pennycress_contig_1441_AC_1429.45	99	100	2871	1981.67
Thhalv10016309m	1	0	Pennycress_contig_1441_AC_1429.45	98	100	2196	1506.43
Thhalv10016224m	1	0	Pennycress_contig_24494_AC_32.78	54	68	2610	958.138
Thhalv10016921m	1	0	Pennycress_contig_1864_AC_3852.09	96	97	987	624.378
Thhalv10017676m	1	1.0183e-88	Pennycress_contig_16824_AC_139.59	36	54	1485	319.166
Thhalv10016763m	1	6.90723e-174	Pennycress_contig_11560_AC_452.74	95	97	903	546.711
Thhalv10016540m	1	0	Pennycress_contig_26098_AC_58.38	92	95	1518	945.963
Thhalv10017381m	1	4.13522e-72	Pennycress_contig_12434_AC_260.13	87	93	402	244.437
Thhalv10017674m	1	1.58736e-170	Pennycress_contig_13969_AC_187.73	71	80	1065	541.673
Thhalv10017249m	1	4.89842e-116	Pennycress_contig_18993_AC_376.84	97	98	609	375.842
Thhalv10017247m	1	4.89842e-116	Pennycress_contig_18993_AC_376.84	97	98	609	375.842
Thhalv10017246m	1	4.89842e-116	Pennycress_contig_18993_AC_376.84	97	98	609	375.842
Thhalv10017764m	2	2.26149e-37	Pennycress_contig_15305_AC_128.26	63	71	366	149.137
Thhalv10016951m	1	0	Pennycress_contig_11109_AC_347.58	98	99	957	659.223
Thhalv10016374m	1	0	Pennycress_contig_712_AC_672.26	86	91	1929	1101.3
Thhalv10017582m	1	6.4756e-35	Pennycress_contig_7001_AC_1006.61	46	63	441	141.58
Thhalv10017554m	1	4.79083e-42	Pennycress_contig_15666_AC_51.72	34	46	1071	169.289
Thhalv10016927m	1	3.24645e-147	Pennycress_contig_2226_AC_1750.38	83	87	966	476.18
Thhalv10016689m	1	0	Pennycress_contig_8638_AC_444.11	89	92	1290	755.783
Thhalv10016707m	1	0	Pennycress_contig_8638_AC_444.11	90	94	1290	766.279
Thhalv10016705m	1	0	Pennycress_contig_8638_AC_444.11	90	94	1290	766.279
Thhalv10017620m	1	0	Pennycress_contig_15492_AC_28.70	83	90	1581	914.477
Thhalv10016424m	1	0	Pennycress_contig_26781_AC_45.15	93	96	1752	1136.14
Thhalv10017062m	1	9.12879e-166	Pennycress_contig_16615_AC_205.50	90	93	831	522.361
Thhalv10017230m	1	7.0954e-120	Pennycress_contig_16615_AC_205.50	89	92	630	390.956
Thhalv10016261m	1	0	Pennycress_contig_9189_AC_695.40	90	95	2430	1463.61
Thhalv10017132m	1	2.81163e-128	Pennycress_contig_16894_AC_271.99	81	87	774	410.688
Thhalv10017500m	1	1.02944e-41	Pennycress_contig_10038_AC_1575.73	100	100	216	149.137
Thhalv10016413m	2	0	Pennycress_contig_20694_AC_39.19	78	85	1035	474.081
Thhalv10017738m	1	7.87021e-81	Pennycress_contig_13907_AC_346.77	42	57	1068	289.358
Thhalv10016207m	5	2.44372e-101	Pennycress_contig_669_AC_97.77	55	70	1449	364.507
Thhalv10017585m	1	3.93229e-10	Pennycress_contig_10857_AC_59.34	31	45	357	61.3937
Thhalv10017705m	1	0.0591497	Pennycress_contig_8642_AC_369.96	32	53	294	36.2043
Thhalv10017313m	1	1.03503e-60	Pennycress_contig_18559_AC_382.88	80	84	528	215.049
Thhalv10017298m	1	1.57377e-112	Pennycress_contig_8602_AC_158.50	97	99	537	357.79
Thhalv10016456m	1	0	Pennycress_contig_1064_AC_625.14	97	98	1686	1115.15
Thhalv10017917m	1	7.80469e-34	Pennycress_contig_23346_AC_83.69	85	89	300	128.566
Thhalv10016359m	1	0	Pennycress_contig_12936_AC_113.53	91	96	2001	1230.6
Thhalv10017436m	1	1.32329e-57	Pennycress_contig_22841_AC_103.20	91	95	354	199.516
Thhalv10016956m	1	0	Pennycress_contig_9990_AC_84.22	97	98	951	644.53
Thhalv10016573m	1	0	Pennycress_contig_3093_AC_633.88	97	98	1455	958.138
Thhalv10016583m	1	0	Pennycress_contig_3093_AC_633.88	98	99	1455	960.657
Thhalv10016609m	1	0	Pennycress_contig_3093_AC_633.88	98	99	1407	930.43
Thhalv10016820m	2	1.10672e-114	Pennycress_contig_24730_AC_33.78	95	96	618	385.078
Thhalv10016596m	1	0	Pennycress_contig_1040_AC_568.48	96	97	1431	971.153
Thhalv10016859m	1	0	Pennycress_contig_26276_AC_25.46	92	94	1095	607.585
Thhalv10016330m	1	0	Pennycress_contig_1957_AC_413.33	93	96	2100	1342.28
Thhalv10016513m	2	0	Pennycress_contig_20339_AC_27.83	90	94	1179	667.62
Thhalv10017046m	1	2.47201e-163	Pennycress_contig_15191_AC_340.27	95	99	747	501.37
Thhalv10017052m	1	2.9465e-83	Pennycress_contig_5489_AC_156.27	76	80	807	290.198
Thhalv10016446m	1	0	Pennycress_contig_11703_AC_165.79	94	98	1716	1101.3
Thhalv10017251m	1	1.08304e-132	Pennycress_contig_4348_AC_1201.89	100	100	609	422.862
Thhalv10017300m	1	1.18084e-83	Pennycress_contig_7788_AC_580.28	66	71	669	287.679
Thhalv10017079m	2	4.04053e-142	Pennycress_contig_4835_AC_517.39	84	90	804	466.944
Thhalv10017056m	1	1.54961e-15	Pennycress_contig_4075_AC_473.23	30	44	483	80.2858
Thhalv10016145m	1	0	Pennycress_contig_8622_AC_234.24	98	99	4224	2882.19
Thhalv10016947m	1	1.02779e-135	Pennycress_contig_15515_AC_18.86	72	79	960	444.273
Thhalv10016299m	2	6.21657e-37	Pennycress_contig_7209_AC_340.95	63	76	645	152.915
Thhalv10016766m	1	0	Pennycress_contig_6147_AC_521.84	96	97	1182	762.5
Thhalv10016554m	1	0	Pennycress_contig_4079_AC_648.13	82	86	1455	809.94
Thhalv10017829m	1	2.21604e-108	Pennycress_contig_27165_AC_9.96	88	93	576	356.11
Thhalv10016755m	1	6.26047e-96	Pennycress_contig_24959_AC_201.39	64	72	813	329.242
Thhalv10016772m	1	1.35892e-94	Pennycress_contig_24959_AC_201.39	62	70	813	325.043
Thhalv10016775m	1	3.07141e-96	Pennycress_contig_24959_AC_201.39	62	70	813	330.081
Thhalv10016972m	1	0	Pennycress_contig_9424_AC_595.62	98	99	939	640.751
Thhalv10016580m	1	0	Pennycress_contig_12829_AC_93.29	92	95	1470	850.663
Thhalv10016701m	1	0	Pennycress_contig_7004_AC_312.99	93	96	1200	770.897
Thhalv10016819m	1	0	Pennycress_contig_9902_AC_156.11	89	92	1128	624.378
Thhalv10016195m	1	0	Pennycress_contig_4364_AC_603.26	95	97	2817	1878.81
Thhalv10017841m	2	0	Pennycress_contig_14345_AC_276.08	78	82	1353	686.932
Thhalv10017012m	1	1.73211e-135	Pennycress_contig_16988_AC_482.39	76	83	900	441.335
Thhalv10016636m	2	0	Pennycress_contig_3779_AC_1169.72	92	97	1107	722.197
Thhalv10016919m	1	0	Pennycress_contig_11419_AC_344.45	86	90	1053	598.349
Thhalv10017783m	1	0	Pennycress_contig_19802_AC_40.90	90	94	1497	948.902
Thhalv10017099m	1	1.72105e-174	Pennycress_contig_6165_AC_450.90	99	100	792	540.413
Thhalv10017901m	1	3.57407e-128	Pennycress_contig_25413_AC_59.12	88	92	672	404.81
Thhalv10017081m	1	9.22721e-164	Pennycress_contig_1319_AC_607.90	93	96	798	518.163
Thhalv10017873m	1	2.38568e-26	Pennycress_contig_17620_AC_221.84	37	49	519	112.612
Thhalv10017944m	1	3.42173e-18	Pennycress_contig_8185_AC_286.33	38	53	459	87.8427
Thhalv10017432m	1	1.19681e-67	Pennycress_contig_21609_AC_79.21	90	92	369	226.385
Thhalv10017980m	1	0	Pennycress_contig_5664_AC_559.59	91	94	948	603.387
Thhalv10016127m	4	0	Pennycress_contig_6349_AC_328.99	94	97	3522	2251.62
Thhalv10017118m	2	2.63485e-140	Pennycress_contig_4835_AC_517.39	82	92	774	460.647
Thhalv10017791m	1	2.51738e-128	Pennycress_contig_6070_AC_127.10	83	88	891	416.985
Thhalv10017913m	1	3.80458e-19	Pennycress_contig_20938_AC_56.84	46	57	315	87.4228
Thhalv10016542m	1	0	Pennycress_contig_10257_AC_572.24	90	93	1527	844.366
Thhalv10017546m	1	3.43909e-137	Pennycress_contig_15690_AC_219.62	95	97	762	435.457
Thhalv10016740m	1	0	Pennycress_contig_8671_AC_228.18	93	96	1224	741.509
Thhalv10016488m	1	0	Pennycress_contig_12915_AC_454.38	89	93	1620	982.908
Thhalv10017530m	1	8.234e-131	Pennycress_contig_8181_AC_274.61	52	65	1281	449.311
Thhalv10016745m	1	0	Pennycress_contig_18178_AC_226.43	97	98	1215	782.232
Thhalv10017163m	1	1.07439e-113	Pennycress_contig_14305_AC_67.68	76	85	729	375.002
Thhalv10016915m	1	0	Pennycress_contig_5033_AC_393.54	93	97	996	630.256
Thhalv10016266m	1	0	Pennycress_contig_9449_AC_114.51	74	83	2310	1117.25
Thhalv10016872m	1	8.89564e-136	Pennycress_contig_1595_AC_1354.31	62	74	984	457.288
Thhalv10016502m	1	0	Pennycress_contig_951_AC_522.38	88	92	1602	892.646
Thhalv10017204m	1	2.71168e-125	Pennycress_contig_19478_AC_286.72	85	92	675	402.291
Thhalv10017933m	1	3.30675e-44	Pennycress_contig_22989_AC_43.82	79	85	315	157.533
Thhalv10017480m	1	3.87704e-30	Pennycress_contig_26570_AC_61.35	78	85	216	118.91
Thhalv10016254m	1	0	Pennycress_contig_8100_AC_270.75	89	93	2481	1466.13
Thhalv10016836m	1	0	Pennycress_contig_18199_AC_35.03	99	100	1098	757.043
Thhalv10016416m	1	0	Pennycress_contig_11162_AC_310.55	96	98	1776	1173.09
Thhalv10016928m	1	0	Pennycress_contig_6589_AC_2321.58	99	100	909	615.562
Thhalv10017820m	2	2.24733e-34	Pennycress_contig_31250_AC_8.52	71	76	273	133.604
Thhalv10016575m	1	0	Pennycress_contig_5705_AC_260.27	91	94	1470	948.482
Thhalv10016574m	1	0	Pennycress_contig_5705_AC_260.27	91	94	1470	948.482
Thhalv10016196m	1	0	Pennycress_contig_232_AC_140.92	90	93	2817	1736.07
Thhalv10017103m	1	5.12134e-150	Pennycress_contig_3529_AC_49.00	95	98	780	490.034
Thhalv10017646m	2	1.10652e-42	Pennycress_contig_6881_AC_35.38	44	67	534	133.184
Thhalv10017537m	1	1.10221e-30	Pennycress_contig_20162_AC_82.99	68	80	267	126.466
Thhalv10016294m	1	0	Pennycress_contig_14589_AC_55.96	79	86	2238	1234.38
Thhalv10017059m	1	2.16813e-170	Pennycress_contig_4487_AC_391.54	90	95	828	529.498
Thhalv10017843m	2	7.19445e-10	Pennycress_contig_8598_AC_427.49	45	62	462	61.3937
Thhalv10016985m	1	1.03052e-169	Pennycress_contig_15931_AC_493.01	90	93	900	532.017
Thhalv10017640m	1	0	Pennycress_contig_18899_AC_65.31	85	90	1119	631.095
Thhalv10016526m	1	0	Pennycress_contig_19967_AC_163.55	91	95	1482	952.681
Thhalv10017307m	1	7.15606e-78	Pennycress_contig_16395_AC_118.24	69	72	636	264.589
Thhalv10016324m	1	0	Pennycress_contig_14494_AC_276.60	78	84	2091	1142.44
Thhalv10017935m	1	7.97515e-57	Pennycress_contig_14215_AC_157.90	48	58	747	212.53
Thhalv10016695m	2	0	Pennycress_contig_29053_AC_36.52	94	98	951	607.585
Thhalv10017572m	1	0	Pennycress_contig_3529_AC_49.00	87	92	1584	982.068
Thhalv10016170m	1	0	Pennycress_contig_20770_AC_106.33	92	96	3114	1976.21
Thhalv10017900m	1	2.59249e-123	Pennycress_contig_25061_AC_62.69	87	93	645	390.116
Thhalv10016190m	1	0	Pennycress_contig_5862_AC_114.79	91	95	2901	1823.82
Thhalv10017205m	1	8.93934e-133	Pennycress_contig_14586_AC_121.74	89	93	684	422.023
Thhalv10017254m	1	3.82768e-23	Pennycress_contig_9420_AC_239.35	55	70	267	103.796
Thhalv10017208m	1	1.07334e-139	Pennycress_contig_13183_AC_647.55	96	99	681	441.335
Thhalv10016842m	1	3.97459e-153	Pennycress_contig_17684_AC_191.95	84	90	960	491.714
Thhalv10016496m	1	0	Pennycress_contig_11426_AC_374.71	95	97	1599	1029.93
Thhalv10017805m	1	0	Pennycress_contig_10618_AC_1267.05	81	83	1098	615.142
Thhalv10016588m	1	0	Pennycress_contig_26544_AC_27.33	79	85	1431	718.839
Thhalv10016595m	1	0	Pennycress_contig_1226_AC_267.98	96	98	1437	898.523
Thhalv10017670m	1	0	Pennycress_contig_2610_AC_1203.38	86	92	1170	695.748
Thhalv10016233m	1	0	Pennycress_contig_10925_AC_120.22	93	96	2565	1594.59
Thhalv10016891m	1	0	Pennycress_contig_11444_AC_296.96	96	98	972	662.582
Thhalv10016138m	1	0	Pennycress_contig_5986_AC_218.19	96	98	4518	3014.86
Thhalv10016443m	1	0	Pennycress_contig_12029_AC_756.43	91	96	1731	1031.61
Thhalv10017233m	1	6.87508e-111	Pennycress_contig_15130_AC_417.40	95	99	636	360.309
Thhalv10016844m	1	0	Pennycress_contig_5311_AC_220.14	90	92	1005	616.821
Thhalv10016227m	1	0	Pennycress_contig_4454_AC_152.57	82	88	2604	1515.66
Thhalv10016230m	1	0	Pennycress_contig_4454_AC_152.57	80	86	2604	1457.73
Thhalv10017624m	1	3.49352e-77	Pennycress_contig_17111_AC_61.78	43	53	1161	280.542
Thhalv10017134m	1	9.96274e-156	Pennycress_contig_1123_AC_2192.22	98	99	756	488.775
Thhalv10017768m	1	4.73296e-47	Pennycress_contig_8618_AC_512.69	51	57	711	178.525
Thhalv10017402m	1	4.0909e-82	Pennycress_contig_19877_AC_119.10	94	96	417	267.527
Thhalv10017413m	2	3.29197e-76	Pennycress_contig_19877_AC_119.10	94	96	387	251.154
Thhalv10016377m	1	0	Pennycress_contig_12071_AC_200.39	94	95	1887	1208.35
Thhalv10017905m	1	1.38872e-121	Pennycress_contig_25049_AC_61.18	94	96	681	389.276
Thhalv10017581m	1	3.35689e-43	Pennycress_contig_17620_AC_221.84	43	61	555	166.35
Thhalv10017515m	1	2.69492e-116	Pennycress_contig_15305_AC_128.26	60	68	1008	391.376
Thhalv10016786m	1	0	Pennycress_contig_4462_AC_1797.97	97	98	1155	767.958
Thhalv10017832m	1	4.16671e-124	Pennycress_contig_15305_AC_128.26	60	71	1023	412.367
Thhalv10016861m	1	1.52414e-165	Pennycress_contig_3994_AC_569.41	91	94	1059	530.757
Thhalv10017728m	1	0.00306079	Pennycress_contig_14802_AC_24.31	41	57	111	39.9827
Thhalv10017276m	2	2.29945e-86	Pennycress_contig_18815_AC_239.00	90	96	402	255.772
Thhalv10017412m	1	3.95376e-80	Pennycress_contig_12863_AC_1117.84	95	97	396	259.131
Thhalv10016438m	1	0	Pennycress_contig_6938_AC_215.94	75	82	1722	835.969
Thhalv10016440m	1	0	Pennycress_contig_6938_AC_215.94	75	82	1722	835.969
Thhalv10016396m	2	0	Pennycress_contig_23685_AC_35.43	94	98	1347	893.485
Thhalv10016434m	1	0	Pennycress_contig_12588_AC_255.15	94	97	1737	1157.14
Thhalv10016450m	1	0	Pennycress_contig_12588_AC_255.15	94	97	1608	1066.03
Thhalv10016451m	1	0	Pennycress_contig_12588_AC_255.15	94	97	1608	1066.03
Thhalv10017418m	1	1.2509e-64	Pennycress_contig_4555_AC_1184.67	85	89	393	226.385
Thhalv10017180m	1	1.92089e-133	Pennycress_contig_4481_AC_800.27	91	96	714	427.9
Thhalv10017045m	1	0	Pennycress_contig_1779_AC_2044.97	93	96	855	561.824
Thhalv10016336m	2	0	Pennycress_contig_8162_AC_292.12	93	95	1563	826.314
Thhalv10017736m	1	9.92556e-05	Pennycress_contig_22805_AC_69.06	30	42	369	45.4404
Thhalv10016137m	1	0	Pennycress_contig_22624_AC_36.61	96	98	3249	2181.93
Thhalv10016645m	1	0	Pennycress_contig_2341_AC_662.91	91	94	1350	799.025
Thhalv10016711m	1	0	Pennycress_contig_6843_AC_173.39	92	95	1293	785.591
Thhalv10016863m	1	1.87178e-141	Pennycress_contig_17347_AC_294.54	93	97	690	449.731
Thhalv10016847m	1	0	Pennycress_contig_8998_AC_213.86	85	89	1119	623.958
Thhalv10016796m	1	0	Pennycress_contig_17636_AC_92.01	97	99	1149	779.713
Thhalv10017504m	1	7.02264e-07	Pennycress_contig_2559_AC_351.93	34	49	222	47.5395
Thhalv10016331m	1	0	Pennycress_contig_3782_AC_482.15	81	85	2172	1191.98
Thhalv10017058m	1	5.05966e-165	Pennycress_contig_135_AC_892.52	96	97	831	530.757
Thhalv10017063m	1	4.00453e-167	Pennycress_contig_135_AC_892.52	98	99	789	536.635
Thhalv10016687m	1	9.50408e-74	Pennycress_contig_8814_AC_71.57	39	50	1368	269.627
Thhalv10017859m	2	1.05335e-146	Pennycress_contig_22168_AC_27.01	79	93	873	465.265
Thhalv10016410m	1	0	Pennycress_contig_2043_AC_481.87	91	94	1788	1097.52
Thhalv10016140m	1	0	Pennycress_contig_3646_AC_1109.30	95	97	4350	2894.79
Thhalv10016644m	1	0	Pennycress_contig_1132_AC_666.20	88	95	1365	871.655
Thhalv10017691m	1	0	Pennycress_contig_22352_AC_57.99	94	97	1227	826.733
Thhalv10016617m	1	0	Pennycress_contig_11774_AC_106.96	92	94	1398	866.197
Thhalv10016278m	4	0	Pennycress_contig_23275_AC_19.58	97	99	1224	673.917
Thhalv10016757m	1	0	Pennycress_contig_2432_AC_470.88	91	95	1167	743.188
Thhalv10016437m	1	0	Pennycress_contig_15188_AC_609.18	96	98	1728	1137.4
Thhalv10017234m	1	6.35452e-118	Pennycress_contig_14714_AC_80.73	89	96	636	378.361
Thhalv10017139m	1	1.40778e-126	Pennycress_contig_20448_AC_172.86	82	87	753	406.069
Thhalv10016691m	1	0	Pennycress_contig_3101_AC_197.33	96	98	1290	879.211
Thhalv10016756m	2	0	Pennycress_contig_2116_AC_953.21	92	97	1107	717.159
Thhalv10016788m	1	0	Pennycress_contig_2116_AC_953.21	92	97	1107	718.839
Thhalv10017967m	1	0	Pennycress_contig_19953_AC_51.68	89	94	1953	1220.11
Thhalv10017968m	2	8.96081e-158	Pennycress_contig_26248_AC_25.07	64	79	1014	432.938
Thhalv10016305m	1	0	Pennycress_contig_15741_AC_39.50	91	95	2223	1429.18
Thhalv10016342m	1	0	Pennycress_contig_11654_AC_137.18	76	86	2043	1068.13
Thhalv10017899m	0		not available
Thhalv10017614m	1	2.22271e-26	Pennycress_contig_22318_AC_46.19	55	69	303	115.551
Thhalv10016406m	1	0	Pennycress_contig_1589_AC_810.16	95	97	1824	1145.38
Thhalv10017514m	1	1.46233e-75	Pennycress_contig_22750_AC_34.72	52	63	786	269.627
Thhalv10017989m	1	8.86694e-89	Pennycress_contig_605_AC_912.58	92	93	666	309.93
Thhalv10017130m	1	5.6757e-133	Pennycress_contig_7703_AC_313.96	93	95	768	427.061
Thhalv10017015m	1	2.88034e-98	Pennycress_contig_2110_AC_345.68	77	82	903	333.02
Thhalv10016556m	1	0	Pennycress_contig_20375_AC_64.73	90	95	1473	943.025
Thhalv10017051m	1	3.46017e-142	Pennycress_contig_1458_AC_413.82	94	96	843	453.929
Thhalv10016126m	1	0	Pennycress_contig_2995_AC_535.03	96	98	5694	3791.11
Thhalv10016484m	1	0	Pennycress_contig_6531_AC_255.13	90	95	1608	1009.78
Thhalv10016392m	1	0	Pennycress_contig_19019_AC_35.83	87	93	1833	1118.51
Thhalv10016177m	1	0	Pennycress_contig_819_AC_1315.61	97	99	3015	1953.96
Thhalv10017231m	1	1.57386e-138	Pennycress_contig_7376_AC_243.86	99	100	642	435.457
Thhalv10016467m	2	0	Pennycress_contig_1813_AC_320.53	95	97	1296	825.474
Thhalv10016465m	2	0	Pennycress_contig_1813_AC_320.53	95	97	1296	825.474
Thhalv10017725m	1	2.60808e-88	Pennycress_contig_22168_AC_27.01	74	81	561	298.175
Thhalv10017608m	2	1.83176e-21	Pennycress_contig_31250_AC_8.52	84	94	228	95.3995
Thhalv10016833m	1	0	Pennycress_contig_4385_AC_142.41	90	94	1074	638.232
Thhalv10016831m	1	0	Pennycress_contig_4385_AC_142.41	90	94	1074	638.232
Thhalv10016998m	1	6.39261e-153	Pennycress_contig_17523_AC_118.43	86	89	945	491.294
Thhalv10017007m	1	1.68959e-150	Pennycress_contig_17523_AC_118.43	85	88	945	484.157
Thhalv10017872m	2	3.94745e-35	Pennycress_contig_717_AC_469.04	93	100	252	137.802
Thhalv10017482m	2	7.64929e-05	Pennycress_contig_9207_AC_308.18	94	94	81	42.5016
Thhalv10016143m	2	0	Pennycress_contig_14682_AC_38.17	95	97	3882	2588.74
Thhalv10017767m	1	2.95712e-65	Pennycress_contig_2392_AC_4519.42	87	89	384	225.545
Thhalv10016361m	1	0	Pennycress_contig_3041_AC_192.00	97	98	1995	1328.84
Thhalv10017740m	1	0	Pennycress_contig_8851_AC_88.29	73	78	1218	604.227
Thhalv10016678m	1	0	Pennycress_contig_9208_AC_1177.39	98	99	1308	890.966
Thhalv10016984m	1	0	Pennycress_contig_16445_AC_198.56	99	99	924	642.85
Thhalv10016247m	1	0	Pennycress_contig_14412_AC_200.14	94	96	2523	1593.75
Thhalv10016205m	2	0	Pennycress_contig_16133_AC_38.35	81	85	2139	1181.9
Thhalv10017795m	1	8.49896e-111	Pennycress_contig_6349_AC_328.99	80	87	756	375.002
Thhalv10017221m	1	4.90958e-134	Pennycress_contig_11316_AC_198.98	94	98	660	427.9
Thhalv10017065m	1	1.4939e-151	Pennycress_contig_11857_AC_435.05	86	89	816	483.737
Thhalv10017780m	2	1.74332e-133	Pennycress_contig_18628_AC_22.07	91	94	678	428.32
Thhalv10017824m	1	6.50683e-67	Pennycress_contig_22063_AC_36.18	64	72	669	236.88
Thhalv10017226m	1	4.18172e-73	Pennycress_contig_21534_AC_226.95	98	99	360	249.475
Thhalv10017149m	1	1.05815e-113	Pennycress_contig_21255_AC_147.87	89	95	732	370.804
Thhalv10016564m	2	1.0168e-126	Pennycress_contig_18666_AC_219.97	88	94	492	303.213
Thhalv10016565m	2	1.0168e-126	Pennycress_contig_18666_AC_219.97	88	94	492	303.213
Thhalv10017893m	1	0	Pennycress_contig_9000_AC_628.68	74	83	2175	1133.21
Thhalv10016991m	1	1.54449e-179	Pennycress_contig_3065_AC_586.49	94	96	915	581.136
Thhalv10017979m	1	0	Pennycress_contig_5572_AC_48.94	55	66	2451	819.596
Thhalv10017454m	1	1.27992e-62	Pennycress_contig_18771_AC_130.64	88	94	339	213.79
Thhalv10017279m	1	2.41853e-99	Pennycress_contig_27779_AC_22.95	90	91	573	323.784
Thhalv10016357m	1	0	Pennycress_contig_5121_AC_227.65	85	89	1989	1160.91
Thhalv10016800m	1	0	Pennycress_contig_9152_AC_846.71	83	85	1116	589.952
Thhalv10017880m	1	8.83808e-88	Pennycress_contig_22750_AC_34.72	57	67	786	307.411
Thhalv10016283m	1	0	Pennycress_contig_17290_AC_85.08	69	76	2436	1085.76
Thhalv10017658m	1	3.16744e-76	Pennycress_contig_30525_AC_14.85	75	79	546	257.452
Thhalv10016193m	1	0	Pennycress_contig_15681_AC_215.02	93	96	2865	1825.08
Thhalv10017048m	1	2.70482e-159	Pennycress_contig_13774_AC_99.73	91	94	864	501.789
Thhalv10017261m	1	4.17753e-109	Pennycress_contig_11796_AC_630.94	93	96	600	352.752
Thhalv10017263m	1	4.17753e-109	Pennycress_contig_11796_AC_630.94	93	96	600	352.752
Thhalv10016987m	1	2.8515e-157	Pennycress_contig_18691_AC_224.48	91	95	900	499.27
Thhalv10017351m	1	1.93857e-95	Pennycress_contig_8823_AC_1283.77	100	100	459	309.93
Thhalv10017027m	1	5.6213e-141	Pennycress_contig_17284_AC_39.19	92	95	843	452.25
Thhalv10016381m	1	0	Pennycress_contig_20967_AC_198.30	87	91	1869	1136.56
Thhalv10016375m	1	0	Pennycress_contig_10045_AC_221.14	69	79	1881	867.456
Thhalv10017001m	1	0	Pennycress_contig_8378_AC_657.51	97	98	918	619.34
Thhalv10017078m	1	4.17282e-169	Pennycress_contig_8378_AC_657.51	87	88	918	538.734
Thhalv10016509m	1	0	Pennycress_contig_9823_AC_249.15	71	80	1422	738.57
Thhalv10017140m	1	4.78923e-146	Pennycress_contig_6793_AC_484.84	95	96	744	461.906
Thhalv10017146m	1	2.15758e-143	Pennycress_contig_6793_AC_484.84	94	96	744	454.769
Thhalv10016739m	1	0	Pennycress_contig_18299_AC_56.95	81	86	1290	717.999
Thhalv10017320m	1	8.77761e-96	Pennycress_contig_10519_AC_143.02	91	93	483	314.548
Thhalv10017337m	1	1.56622e-99	Pennycress_contig_10519_AC_143.02	95	97	483	324.624
Thhalv10017339m	1	1.56622e-99	Pennycress_contig_10519_AC_143.02	95	97	483	324.624
Thhalv10017411m	2	4.49241e-55	Pennycress_contig_10519_AC_143.02	77	83	375	195.737
Thhalv10017459m	2	6.01804e-41	Pennycress_contig_10519_AC_143.02	75	79	321	153.335
Thhalv10017959m	1	0	Pennycress_contig_4169_AC_112.75	84	87	969	606.326
Thhalv10017055m	1	3.74635e-169	Pennycress_contig_1353_AC_2144.26	96	97	837	526.979
Thhalv10016296m	3	0	Pennycress_contig_19191_AC_29.05	78	85	1080	553.008
Thhalv10017822m	1	2.27608e-57	Pennycress_contig_19816_AC_346.07	95	97	345	199.516
Thhalv10017911m	1	1.62625e-116	Pennycress_contig_15305_AC_128.26	59	68	1023	388.857
Thhalv10017520m	1	5.34456e-63	Pennycress_contig_5469_AC_604.91	75	76	522	223.446
Thhalv10016607m	1	0	Pennycress_contig_14732_AC_385.76	88	94	1416	859.899
Thhalv10017777m	1	4.8165e-141	Pennycress_contig_20881_AC_120.58	59	70	1278	468.203
Thhalv10017766m	2	0	Pennycress_contig_4454_AC_152.57	58	70	2085	866.197
Thhalv10017931m	1	0	Pennycress_contig_23676_AC_98.21	85	89	1068	624.378
Thhalv10016171m	1	0	Pennycress_contig_10071_AC_210.32	94	97	3120	2040.87
Thhalv10016929m	1	0	Pennycress_contig_5081_AC_3547.09	98	99	978	661.323
Thhalv10016958m	1	8.7881e-166	Pennycress_contig_7788_AC_580.28	86	89	963	541.673
Thhalv10017623m	1	2.24688e-07	Pennycress_contig_31051_AC_26.93	76	83	231	49.2188
Thhalv10017912m	1	2.59329e-122	Pennycress_contig_626_AC_161.82	58	68	1080	411.947
Thhalv10016769m	1	0.199412	Pennycress_contig_30988_AC_8.95	41	55	132	34.525
Thhalv10017688m	1	0	Pennycress_contig_144_AC_53.52	68	80	1242	606.326
Thhalv10016560m	1	0	Pennycress_contig_8716_AC_125.46	75	85	1491	810.78
Thhalv10016778m	1	1.26095e-166	Pennycress_contig_9070_AC_215.08	88	91	1164	540.833
Thhalv10016295m	1	0	Pennycress_contig_3951_AC_160.82	94	97	2250	1457.31
Thhalv10016388m	1	0	Pennycress_contig_9248_AC_457.50	93	95	1731	1057.64
Thhalv10016887m	1	0	Pennycress_contig_14247_AC_224.80	97	99	1026	681.474
Thhalv10016547m	1	0	Pennycress_contig_21237_AC_95.86	90	94	1491	913.217
Thhalv10017328m	1	5.57243e-72	Pennycress_contig_1141_AC_604.54	82	85	528	245.697
Thhalv10017579m	3	1.97804e-05	Pennycress_contig_14802_AC_24.31	48	57	153	47.5395
Thhalv10017396m	1	2.77448e-87	Pennycress_contig_13483_AC_368.18	98	98	426	284.32
Thhalv10016874m	1	0	Pennycress_contig_15613_AC_33.43	88	93	1050	649.568
Thhalv10017633m	2	2.82696e-41	Pennycress_contig_17622_AC_15.44	59	63	660	157.533
Thhalv10017361m	1	4.06692e-87	Pennycress_contig_18164_AC_734.17	90	93	471	288.938
Thhalv10016419m	1	0	Pennycress_contig_15807_AC_199.72	91	94	1695	1097.94
Thhalv10016697m	1	0	Pennycress_contig_19488_AC_108.79	82	89	1275	747.806
Thhalv10016461m	2	0	Pennycress_contig_10195_AC_249.55	97	98	1200	731.433
Thhalv10017260m	1	9.96932e-24	Pennycress_contig_9420_AC_239.35	56	71	267	105.475
Thhalv10016912m	1	0	Pennycress_contig_10300_AC_454.21	96	97	966	642.431
Thhalv10017268m	1	7.61126e-83	Pennycress_contig_21305_AC_239.73	87	91	600	282.221
Thhalv10016683m	1	0	Pennycress_contig_11568_AC_231.69	95	97	1299	861.999
Thhalv10017693m	2	5.42927e-32	Pennycress_contig_1954_AC_341.09	44	55	651	133.184
Thhalv10016457m	1	0	Pennycress_contig_2052_AC_300.29	86	91	1644	965.275
Thhalv10017194m	2	3.11783e-67	Pennycress_contig_4571_AC_290.27	71	79	384	169.289
Thhalv10017192m	2	3.11783e-67	Pennycress_contig_4571_AC_290.27	71	79	384	169.289
Thhalv10017198m	2	1.54041e-65	Pennycress_contig_4571_AC_290.27	71	78	384	163.831
Thhalv10017366m	1	1.93616e-68	Pennycress_contig_1323_AC_3649.41	95	97	465	236.041
Thhalv10017365m	1	1.93616e-68	Pennycress_contig_1323_AC_3649.41	95	97	465	236.041
Thhalv10017067m	1	1.86704e-130	Pennycress_contig_2960_AC_335.45	81	87	786	434.618
Thhalv10016608m	1	0	Pennycress_contig_7440_AC_868.47	94	98	1392	897.684
Thhalv10016618m	1	0	Pennycress_contig_7440_AC_868.47	93	97	1392	880.051
Thhalv10016648m	1	0	Pennycress_contig_7440_AC_868.47	94	97	1335	849.824
Thhalv10016197m	1	0	Pennycress_contig_12529_AC_168.60	88	93	2790	1712.56
Thhalv10017551m	3	4.13014e-27	Pennycress_contig_25782_AC_28.67	79	89	150	75.6678
Thhalv10017181m	1	1.05623e-139	Pennycress_contig_4566_AC_100.58	88	93	708	438.816
Thhalv10016272m	1	0	Pennycress_contig_1572_AC_613.04	96	97	2361	1532.88
Thhalv10016274m	1	0	Pennycress_contig_1572_AC_613.04	96	97	2361	1532.88
Thhalv10016273m	1	0	Pennycress_contig_1572_AC_613.04	96	97	2361	1532.88
Thhalv10017387m	1	7.48809e-37	Pennycress_contig_30824_AC_28.82	66	76	417	141.16
Thhalv10017521m	1	4.05821e-78	Pennycress_contig_23577_AC_40.26	55	65	759	272.565
Thhalv10016339m	2	0	Pennycress_contig_3704_AC_25.79	80	87	1353	771.736
Thhalv10017333m	1	7.85688e-100	Pennycress_contig_9677_AC_1010.33	95	97	501	322.524
Thhalv10017707m	2	2.71865e-36	Pennycress_contig_31250_AC_8.52	85	91	225	139.901
Thhalv10016429m	1	0	Pennycress_contig_8198_AC_214.99	72	78	1821	867.456
Thhalv10017611m	2	1.90428e-121	Pennycress_contig_22839_AC_50.04	46	68	1650	414.886
Thhalv10017161m	1	6.55975e-160	Pennycress_contig_11850_AC_455.30	95	98	738	495.072
Thhalv10017502m	1	3.73639e-28	Pennycress_contig_9094_AC_1636.62	88	91	195	112.192
Thhalv10016735m	1	6.71764e-131	Pennycress_contig_20881_AC_120.58	58	66	1311	437.556
Thhalv10017345m	1	1.26635e-97	Pennycress_contig_22630_AC_111.33	95	98	486	315.807
Thhalv10017171m	1	1.6067e-116	Pennycress_contig_26966_AC_41.35	78	86	693	376.682
Thhalv10016877m	1	0	Pennycress_contig_10952_AC_169.72	91	96	1032	663.002
Thhalv10016579m	1	0	Pennycress_contig_11259_AC_191.20	94	97	1473	973.672
Thhalv10017475m	1	2.2499e-28	Pennycress_contig_30325_AC_23.91	88	88	177	111.773
Thhalv10017844m	1	6.75528e-74	Pennycress_contig_7177_AC_167.43	42	54	1137	268.367
Thhalv10017648m	1	1.43417e-92	Pennycress_contig_15305_AC_128.26	53	60	1041	321.265
Thhalv10016993m	1	2.98975e-161	Pennycress_contig_15425_AC_39.02	97	98	912	507.247
Thhalv10016210m	1	0	Pennycress_contig_15485_AC_47.79	84	90	2694	1580.32
Thhalv10016950m	1	2.61014e-83	Pennycress_contig_16902_AC_230.83	81	91	537	283.481
Thhalv10017212m	1	3.23076e-131	Pennycress_contig_19100_AC_83.07	88	93	672	413.626
Thhalv10017484m	1	1.43947	Pennycress_contig_6314_AC_130.72	36	39	201	29.0673
Thhalv10016712m	1	0	Pennycress_contig_6214_AC_739.48	96	98	1269	852.343
Thhalv10017830m	1	2.79947e-80	Pennycress_contig_29621_AC_14.67	41	50	1431	290.198
Thhalv10016209m	1	0	Pennycress_contig_5115_AC_519.98	88	93	2733	1614.74
Thhalv10016477m	1	0	Pennycress_contig_21294_AC_36.08	89	93	1650	994.663
Thhalv10016809m	1	0	Pennycress_contig_7692_AC_767.88	100	100	1134	795.666
Thhalv10016567m	2	1.10614e-155	Pennycress_contig_17485_AC_15.34	90	96	951	406.489
Thhalv10016846m	1	0	Pennycress_contig_19649_AC_57.98	95	97	1092	700.366
Thhalv10016329m	2	0	Pennycress_contig_7254_AC_314.49	94	95	1245	761.661
Thhalv10016515m	2	0	Pennycress_contig_24647_AC_30.23	90	94	1152	704.564
Thhalv10016909m	1	0	Pennycress_contig_7552_AC_590.73	93	97	927	597.509
Thhalv10016340m	1	0	Pennycress_contig_8175_AC_269.45	93	95	2070	1236.06
Thhalv10017329m	1	2.4573e-87	Pennycress_contig_652_AC_1268.50	78	89	513	288.099
Thhalv10017281m	1	1.17619e-110	Pennycress_contig_22054_AC_234.74	90	94	573	356.53
Thhalv10016839m	1	0	Pennycress_contig_3668_AC_962.08	81	87	1143	603.807
Thhalv10017237m	1	1.61584e-123	Pennycress_contig_10624_AC_149.13	95	99	615	403.131
Thhalv10016423m	1	0	Pennycress_contig_5569_AC_227.12	90	95	1755	1110.11
Thhalv10017332m	1	2.35138e-101	Pennycress_contig_2051_AC_1991.03	96	99	501	329.242
Thhalv10017088m	1	9.30431e-174	Pennycress_contig_86_AC_7620.11	98	100	801	535.795
Thhalv10017363m	1	7.48119e-79	Pennycress_contig_12148_AC_67.31	82	88	465	265.428
Thhalv10017696m	1	1.90035e-33	Pennycress_contig_30374_AC_10.71	50	59	429	131.085
Thhalv10017400m	1	2.57855e-84	Pennycress_contig_8924_AC_925.21	94	96	420	276.344
Thhalv10017602m	1	0	Pennycress_contig_13178_AC_45.36	85	92	2553	1516.5
Thhalv10016354m	2	0	Pennycress_contig_1167_AC_417.59	91	95	1605	1007.68
Thhalv10017703m	1	1.28394e-30	Pennycress_contig_22245_AC_41.44	79	85	261	118.07
Thhalv10017867m	2	3.77485e-89	Pennycress_contig_27491_AC_26.07	85	97	420	240.659
Thhalv10017325m	1	3.63941e-78	Pennycress_contig_12377_AC_338.38	74	83	507	263.329
Thhalv10016748m	1	0	Pennycress_contig_6657_AC_119.53	85	90	1179	641.171
Thhalv10017450m	3	1.20052e-20	Pennycress_contig_11952_AC_256.38	74	79	198	92.4607
Thhalv10016916m	1	1.12678e-145	Pennycress_contig_1987_AC_20.99	83	90	996	470.303
Thhalv10017560m	2	8.76443e-132	Pennycress_contig_2074_AC_632.93	86	89	771	431.259
Thhalv10017853m	2	1.39567e-37	Pennycress_contig_31250_AC_8.52	87	93	225	144.099
Thhalv10016716m	1	1.58258e-159	Pennycress_contig_14736_AC_97.61	61	71	1218	526.979
Thhalv10017645m	1	0	Pennycress_contig_7229_AC_309.87	77	83	1482	654.186
Thhalv10017724m	1	6.83912e-62	Pennycress_contig_10242_AC_207.47	71	85	417	217.988
Thhalv10017162m	2	2.25936e-105	Pennycress_contig_18122_AC_92.06	94	96	633	348.134
Thhalv10017220m	1	2.37304e-116	Pennycress_contig_18122_AC_92.06	94	96	675	375.842
Thhalv10017550m	2	2.17368e-27	Pennycress_contig_26627_AC_56.41	52	60	384	116.391
Thhalv10016829m	1	0	Pennycress_contig_10927_AC_153.65	88	92	1020	596.67
Thhalv10017644m	1	8.2679e-74	Pennycress_contig_18088_AC_304.47	87	91	441	248.635
Thhalv10016173m	1	0	Pennycress_contig_239_AC_301.59	86	90	2985	1790.23
Thhalv10017856m	1	3.4925e-94	Pennycress_contig_4454_AC_152.57	72	80	636	322.105
Thhalv10016453m	1	0	Pennycress_contig_13741_AC_151.69	93	97	1695	1112.21
Thhalv10017266m	1	3.73326e-120	Pennycress_contig_7678_AC_343.33	92	96	591	381.3
Thhalv10017708m	1	9.06597e-116	Pennycress_contig_15305_AC_128.26	61	70	993	388.017
Thhalv10017834m	1	0	Pennycress_contig_6874_AC_133.57	88	91	1935	1140.34
Thhalv10016661m	1	3.29263e-137	Pennycress_contig_17838_AC_103.98	80	82	942	463.585
Thhalv10017720m	2	8.25251e-09	Pennycress_contig_8535_AC_97.46	37	54	288	58.455
Thhalv10016223m	1	0	Pennycress_contig_10577_AC_119.88	65	76	2499	1050.92
Thhalv10016626m	3	4.59389e-119	Pennycress_contig_13386_AC_499.05	89	91	798	412.367
Thhalv10016653m	2	2.8294e-119	Pennycress_contig_13386_AC_499.05	89	91	798	412.367
Thhalv10016657m	2	2.8294e-119	Pennycress_contig_13386_AC_499.05	89	91	798	412.367
Thhalv10017797m	1	3.15768e-153	Pennycress_contig_27904_AC_15.65	86	90	864	490.874
Thhalv10016855m	1	2.66853e-156	Pennycress_contig_7780_AC_736.51	79	84	972	504.728
Thhalv10016870m	1	0	Pennycress_contig_10340_AC_149.60	87	90	1047	586.174
Thhalv10016871m	1	0	Pennycress_contig_10340_AC_149.60	87	90	1047	586.174
Thhalv10017561m	1	1.30448e-136	Pennycress_contig_6868_AC_290.98	51	66	1236	470.303
Thhalv10017958m	1	6.56723e-30	Pennycress_contig_22750_AC_34.72	60	69	297	120.169
Thhalv10016832m	1	0	Pennycress_contig_10822_AC_301.10	93	96	1095	697.008
Thhalv10016581m	1	0	Pennycress_contig_18072_AC_90.24	93	95	1413	870.815
Thhalv10017057m	1	7.84065e-161	Pennycress_contig_26212_AC_39.77	89	92	804	501.37
Thhalv10016882m	1	0	Pennycress_contig_5665_AC_1002.79	97	99	1032	644.53
Thhalv10017951m	1	3.94736e-14	Pennycress_contig_30064_AC_24.57	40	51	270	70.6299
Thhalv10016681m	1	0	Pennycress_contig_10484_AC_341.05	93	96	1221	787.27
Thhalv10017280m	1	6.75425e-104	Pennycress_contig_8332_AC_471.91	93	93	525	335.539
Thhalv10016721m	1	1.36702e-71	Pennycress_contig_1611_AC_14.02	96	97	357	244.857
Thhalv10017850m	1	7.23793e-48	Pennycress_contig_8598_AC_427.49	34	46	1092	186.082
Thhalv10016281m	2	7.10051e-34	Pennycress_contig_18496_AC_64.91	60	72	567	142.84
Thhalv10016613m	1	0	Pennycress_contig_9067_AC_164.88	86	90	1308	807.002
Thhalv10017918m	1	3.85369e-94	Pennycress_contig_7440_AC_868.47	88	93	579	319.586
Thhalv10017037m	1	2.29278e-179	Pennycress_contig_1249_AC_923.11	91	95	879	552.588
Thhalv10017108m	1	7.95324e-177	Pennycress_contig_3301_AC_2360.37	99	100	789	545.451
Thhalv10016700m	1	0	Pennycress_contig_13556_AC_123.90	88	92	1143	668.879
Thhalv10016764m	1	0	Pennycress_contig_13968_AC_389.52	87	92	1182	645.369
Thhalv10017017m	2	1.75262e-132	Pennycress_contig_13968_AC_389.52	83	90	882	437.136
Thhalv10017367m	1	8.15597e-89	Pennycress_contig_22206_AC_219.44	93	97	453	293.976
Thhalv10017401m	1	1.12209e-66	Pennycress_contig_22206_AC_219.44	93	97	363	229.743
Thhalv10017119m	1	2.7127e-165	Pennycress_contig_3000_AC_1157.13	97	98	774	516.903
Thhalv10017427m	1	2.46812e-60	Pennycress_contig_5615_AC_166.76	94	98	372	208.752
Thhalv10016433m	1	0	Pennycress_contig_4273_AC_104.97	94	97	1731	1125.23
Thhalv10016965m	1	0	Pennycress_contig_5545_AC_1495.19	92	96	951	578.197
Thhalv10016146m	1	0	Pennycress_contig_4928_AC_283.96	96	98	4212	2786.89
Thhalv10016582m	1	0	Pennycress_contig_741_AC_416.15	96	98	1455	976.611
Thhalv10016799m	1	0	Pennycress_contig_1948_AC_1020.98	93	96	1143	733.952
Thhalv10016983m	1	0	Pennycress_contig_1948_AC_1020.98	92	94	927	586.594
Thhalv10016939m	1	1.73721e-172	Pennycress_contig_17764_AC_138.53	87	91	921	560.145
Thhalv10017135m	1	9.85635e-155	Pennycress_contig_8197_AC_1435.54	93	94	756	483.317
Thhalv10017701m	2	0	Pennycress_contig_7115_AC_507.70	53	63	1623	574.419
Thhalv10017106m	1	7.60647e-154	Pennycress_contig_26212_AC_39.77	86	93	789	481.218
Thhalv10016529m	1	0	Pennycress_contig_16214_AC_160.99	86	91	1527	855.281
Thhalv10017625m	1	0	Pennycress_contig_17087_AC_278.53	99	99	915	618.92
Thhalv10017848m	1	3.70471e-27	Pennycress_contig_14505_AC_122.71	35	47	585	115.971
Thhalv10016802m	1	0	Pennycress_contig_7300_AC_206.13	84	89	1104	632.355
Thhalv10017166m	1	1.78686e-129	Pennycress_contig_10987_AC_348.84	89	93	753	414.886
Thhalv10017586m	1	2.49786e-122	Pennycress_contig_21481_AC_264.83	84	90	660	388.857
Thhalv10016139m	1	0	Pennycress_contig_5196_AC_404.09	70	78	4281	1993.01
Thhalv10017970m	1	2.16101e-179	Pennycress_contig_9801_AC_433.58	72	74	1251	581.136
Thhalv10017025m	1	1.26117e-164	Pennycress_contig_135_AC_892.52	91	93	852	531.177
Thhalv10016688m	1	0	Pennycress_contig_2052_AC_300.29	96	98	1287	826.733
Thhalv10016693m	1	0	Pennycress_contig_2052_AC_300.29	96	98	1287	829.672
Thhalv10016367m	1	0	Pennycress_contig_5462_AC_233.60	91	94	1512	962.756
Thhalv10017668m	1	1.26755e-144	Pennycress_contig_4520_AC_29.86	36	53	2391	503.889
Thhalv10016682m	1	0	Pennycress_contig_8642_AC_369.96	86	93	1212	668.04
Thhalv10016797m	1	0	Pennycress_contig_8642_AC_369.96	87	93	1188	657.544
Thhalv10017050m	2	4.65834e-148	Pennycress_contig_25178_AC_31.56	94	94	834	475.76
Thhalv10016930m	1	1.82529e-163	Pennycress_contig_25260_AC_48.59	89	93	990	520.681
Thhalv10017183m	1	1.91381e-73	Pennycress_contig_7066_AC_467.18	85	88	429	249.055
Thhalv10017185m	1	2.11499e-72	Pennycress_contig_7066_AC_467.18	84	87	429	246.116
Thhalv10016154m	1	0	Pennycress_contig_458_AC_1126.75	87	92	3813	2343.56
Thhalv10017713m	1	6.08987e-43	Pennycress_contig_19761_AC_278.15	85	91	279	155.015
Thhalv10016459m	2	0	Pennycress_contig_19130_AC_142.32	97	99	1104	686.092
Thhalv10016890m	1	6.55041e-161	Pennycress_contig_26916_AC_36.44	84	88	1035	517.323
Thhalv10016908m	1	0	Pennycress_contig_14231_AC_121.08	96	98	984	623.958
Thhalv10017256m	1	4.42563e-77	Pennycress_contig_17089_AC_142.64	85	87	570	261.65
Thhalv10017047m	1	7.84812e-151	Pennycress_contig_26166_AC_59.04	85	86	741	474.081
Thhalv10017157m	1	1.77233e-159	Pennycress_contig_26166_AC_59.04	97	98	741	493.813
Thhalv10016471m	1	0	Pennycress_contig_17083_AC_137.25	95	98	1644	1087.44
Thhalv10017095m	1	1.40327e-167	Pennycress_contig_2338_AC_468.76	97	98	789	522.781
Thhalv10016346m	1	0	Pennycress_contig_545_AC_365.19	84	88	2091	971.573
Thhalv10017863m	1	1.58201e-158	Pennycress_contig_21020_AC_60.71	68	77	1167	520.262
Thhalv10016685m	1	0	Pennycress_contig_12597_AC_523.03	92	95	1308	707.503
Thhalv10017314m	1	1.04181e-98	Pennycress_contig_6596_AC_546.03	89	90	558	322.524
Thhalv10017716m	1	5.15409e-128	Pennycress_contig_14377_AC_476.78	75	82	786	414.466
Thhalv10017936m	1	0	Pennycress_contig_15222_AC_208.93	94	97	1497	964.436
Thhalv10017374m	1	3.60608e-92	Pennycress_contig_17008_AC_188.33	95	98	450	296.915
Thhalv10016923m	1	5.05109e-158	Pennycress_contig_25967_AC_77.31	84	88	930	506.827
Thhalv10016896m	1	0	Pennycress_contig_13902_AC_97.85	81	85	1029	578.617
Thhalv10017156m	1	7.24609e-144	Pennycress_contig_16562_AC_110.12	93	97	744	451.41
Thhalv10017790m	1	3.47847	Pennycress_contig_26043_AC_9.64	38	49	183	29.4871
Thhalv10017630m	2	3.88987e-32	Pennycress_contig_31250_AC_8.52	92	98	228	127.306
Thhalv10017538m	1	3.29691e-48	Pennycress_contig_17620_AC_221.84	45	65	531	180.624
Thhalv10016650m	1	0	Pennycress_contig_17048_AC_449.50	95	97	1302	871.235
Thhalv10017942m	1	4.05834e-24	Pennycress_contig_20687_AC_154.72	78	85	165	100.857
Thhalv10017123m	1	4.80282e-130	Pennycress_contig_12374_AC_93.34	84	90	777	415.306
Thhalv10017553m	2	2.90721e-104	Pennycress_contig_22077_AC_52.85	65	75	852	357.79
Thhalv10016176m	1	0	Pennycress_contig_3609_AC_106.28	95	98	3030	1995.52
Thhalv10017957m	1	1.21493e-85	Pennycress_contig_26212_AC_39.77	72	80	603	288.938
Thhalv10016259m	1	0	Pennycress_contig_19859_AC_143.65	83	88	2382	1360.33
Thhalv10017503m	1	9.0136	Pennycress_contig_11376_AC_654.57	45	55	81	26.1285
Thhalv10016851m	1	1.78894e-161	Pennycress_contig_14539_AC_179.47	86	93	1053	519.002
Thhalv10017009m	1	8.60427e-171	Pennycress_contig_620_AC_600.90	88	91	870	533.276
Thhalv10017770m	2	4.60952e-38	Pennycress_contig_31250_AC_8.52	87	92	225	145.778
Thhalv10016722m	1	0	Pennycress_contig_18005_AC_357.21	91	95	1206	768.378
Thhalv10017847m	2	8.61597e-50	Pennycress_contig_26498_AC_18.16	59	72	333	137.382
Thhalv10017634m	1	0.0147131	Pennycress_contig_832_AC_606.97	41	53	150	37.4638
Thhalv10017953m	1	1.43422e-126	Pennycress_contig_86_AC_7620.11	79	81	801	405.65
Thhalv10017773m	1	5.39424e-100	Pennycress_contig_15305_AC_128.26	54	65	987	342.676
Thhalv10016725m	1	0	Pennycress_contig_7788_AC_580.28	94	96	1236	812.04
Thhalv10016994m	1	8.19285e-161	Pennycress_contig_26220_AC_47.12	84	89	903	508.926
Thhalv10017416m	1	2.11584e-65	Pennycress_contig_2837_AC_447.35	93	96	342	223.026
Thhalv10017422m	1	1.16187e-59	Pennycress_contig_2837_AC_447.35	89	92	342	206.653
Thhalv10017879m	1	0.873364	Pennycress_contig_25277_AC_24.22	39	50	114	31.1664
Thhalv10016628m	1	0	Pennycress_contig_17437_AC_353.71	90	93	1383	744.448
Thhalv10016627m	1	0	Pennycress_contig_17437_AC_353.71	90	93	1383	744.448
Thhalv10017712m	1	3.82829e-113	Pennycress_contig_3127_AC_1782.00	70	82	738	373.323
Thhalv10016654m	1	0	Pennycress_contig_3341_AC_191.90	96	98	1341	876.692
Thhalv10017941m	1	2.59635	Pennycress_contig_3311_AC_695.28	52	71	63	27.8078
Thhalv10017327m	1	1.01226e-75	Pennycress_contig_3847_AC_244.75	95	97	381	255.353
Thhalv10017341m	1	3.44102e-90	Pennycress_contig_4597_AC_2549.63	95	96	495	294.816
Thhalv10016199m	1	0	Pennycress_contig_13337_AC_89.93	86	90	2700	1584.1
Thhalv10017881m	1	0	Pennycress_contig_898_AC_215.73	83	91	3138	1798.63
Thhalv10017570m	1	4.31634e-84	Pennycress_contig_22750_AC_34.72	56	66	792	295.236
Thhalv10017531m	1	4.03097e-109	Pennycress_contig_22168_AC_27.01	81	86	621	358.209
Thhalv10016463m	3	0	Pennycress_contig_23968_AC_33.47	85	91	834	491.714
Thhalv10017800m	1	2.16545e-138	Pennycress_contig_22269_AC_108.07	86	91	852	448.892
Thhalv10017505m	1	7.36061e-28	Pennycress_contig_18615_AC_373.33	83	89	192	109.674
Thhalv10016470m	3	0	Pennycress_contig_23597_AC_20.73	95	96	1272	807.421
Thhalv10017545m	2	7.49963e-58	Pennycress_contig_21646_AC_41.58	40	47	831	168.029
Thhalv10017869m	1	0	Pennycress_contig_4093_AC_126.32	86	88	1872	1019.43
Thhalv10016246m	1	0	Pennycress_contig_10168_AC_510.61	96	97	2520	1636.57
Thhalv10017321m	1	7.64649e-107	Pennycress_contig_2955_AC_1370.95	96	99	513	339.317
Thhalv10017385m	1	3.29019e-83	Pennycress_contig_2955_AC_1370.95	81	84	513	273.405
Thhalv10017877m	1	5.18175e-56	Pennycress_contig_14215_AC_157.90	46	58	747	210.851
Thhalv10017447m	1	2.85902e-63	Pennycress_contig_6014_AC_377.13	91	96	345	217.149
Thhalv10017446m	1	2.85902e-63	Pennycress_contig_6014_AC_377.13	91	96	345	217.149
Thhalv10016999m	2	5.84225e-132	Pennycress_contig_2468_AC_656.88	93	93	810	405.23
Thhalv10017817m	1	4.98018e-21	Pennycress_contig_21566_AC_18.43	39	51	432	97.0788
Thhalv10017061m	1	1.76771e-169	Pennycress_contig_10125_AC_447.57	92	95	834	529.918
Thhalv10017188m	1	7.60702e-144	Pennycress_contig_10125_AC_447.57	93	96	702	456.868
Thhalv10016512m	1	0	Pennycress_contig_15848_AC_162.58	95	98	1578	1056.38
Thhalv10016180m	1	0	Pennycress_contig_6952_AC_515.86	88	92	2457	1522.38
Thhalv10016952m	1	1.08822e-166	Pennycress_contig_13889_AC_169.02	88	93	957	539.574
Thhalv10017388m	1	1.50224e-84	Pennycress_contig_4217_AC_2842.02	97	98	429	278.443
Thhalv10017060m	1	6.4055e-161	Pennycress_contig_402_AC_3575.51	96	98	804	507.667
Thhalv10016151m	1	0	Pennycress_contig_11812_AC_114.32	92	96	3948	2519.46
Thhalv10017492m	1	0.94138	Pennycress_contig_10968_AC_227.00	41	53	96	29.4871
Thhalv10017417m	1	3.699e-82	Pennycress_contig_8045_AC_3864.44	100	100	387	266.688
Thhalv10017809m	1	0	Pennycress_contig_16659_AC_66.30	59	73	2139	863.258
Thhalv10017175m	1	6.56219e-126	Pennycress_contig_20871_AC_180.87	80	88	714	403.97
Thhalv10016900m	1	0	Pennycress_contig_1834_AC_80.88	94	97	1011	665.521
Thhalv10016776m	1	0	Pennycress_contig_12867_AC_1368.19	99	100	1170	811.62
Thhalv10016931m	1	0	Pennycress_contig_12867_AC_1368.19	98	99	915	624.378
Thhalv10016995m	2	8.38442e-159	Pennycress_contig_12867_AC_1368.19	99	100	726	510.606
Thhalv10017476m	1	4.12498e-10	Pennycress_contig_4849_AC_2495.74	94	94	156	58.8748
Thhalv10016665m	1	0	Pennycress_contig_13349_AC_113.69	94	96	1308	830.092
Thhalv10016989m	1	0	Pennycress_contig_10844_AC_197.06	94	96	915	602.127
Thhalv10016990m	1	0	Pennycress_contig_10844_AC_197.06	94	96	915	602.127
Thhalv10016971m	1	0	Pennycress_contig_2246_AC_1133.21	99	100	942	661.742
Thhalv10017812m	1	3.84039e-89	Pennycress_contig_9949_AC_644.13	72	79	597	304.052
Thhalv10017295m	1	5.49121e-86	Pennycress_contig_2419_AC_715.48	91	94	456	294.396
Thhalv10017394m	1	9.37589e-72	Pennycress_contig_13064_AC_318.46	86	94	426	241.918
Thhalv10017544m	1	0	Pennycress_contig_8716_AC_125.46	81	87	1491	847.305
Thhalv10017732m	1	4.39846e-37	Pennycress_contig_18944_AC_41.62	94	96	216	135.283
Thhalv10017265m	1	2.92795e-110	Pennycress_contig_6853_AC_932.87	90	92	582	356.95
Thhalv10017907m	1	5.80419e-84	Pennycress_contig_14215_AC_157.90	47	61	960	299.854
Thhalv10017496m	1	1.08385e-25	Pennycress_contig_28179_AC_98.23	91	96	234	104.636
Thhalv10017816m	1	2.28818e-36	Pennycress_contig_28185_AC_45.46	89	93	216	133.604
Thhalv10016537m	1	0	Pennycress_contig_20128_AC_146.79	94	96	1536	962.756
Thhalv10016234m	1	0	Pennycress_contig_6581_AC_532.90	92	95	2553	1648.33
Thhalv10017896m	3	1.37027e-28	Pennycress_contig_1954_AC_341.09	64	64	534	105.475
Thhalv10017787m	1	2.37919e-22	Pennycress_contig_8870_AC_45.65	59	68	234	97.4986
Thhalv10016888m	1	0	Pennycress_contig_14491_AC_323.56	90	95	1023	639.072
Thhalv10016291m	2	0	Pennycress_contig_15142_AC_26.58	84	89	2154	1183.16
Thhalv10017527m	1	0	Pennycress_contig_18263_AC_39.33	81	89	2949	1671.84
Thhalv10017189m	1	1.79383e-133	Pennycress_contig_450_AC_384.82	92	96	654	425.801
Thhalv10017439m	1	0.00038952	Pennycress_contig_25142_AC_23.44	24	38	336	41.2422
Thhalv10017165m	1	3.3474e-106	Pennycress_contig_15248_AC_75.32	90	93	714	352.332
Thhalv10016759m	1	1.6562e-156	Pennycress_contig_6803_AC_104.91	83	86	1122	516.903
Thhalv10016169m	2	0	Pennycress_contig_12937_AC_43.77	97	99	2487	1685.27
Thhalv10016585m	1	0	Pennycress_contig_7260_AC_151.21	79	84	1386	683.573
Thhalv10017507m	1	1.24558e-07	Pennycress_contig_5465_AC_1190.40	75	78	165	48.799
Thhalv10016242m	1	0	Pennycress_contig_18032_AC_38.13	73	83	2517	1320.45
Thhalv10017890m	1	0.000669873	Pennycress_contig_19916_AC_228.74	50	57	132	39.1431
Thhalv10017409m	1	3.42709e-68	Pennycress_contig_1626_AC_11137.32	95	96	399	232.262
Thhalv10017819m	1	5.49803e-56	Pennycress_contig_23108_AC_261.25	96	97	333	198.676
Thhalv10017206m	1	1.62206e-69	Pennycress_contig_11099_AC_541.47	61	69	735	245.697
Thhalv10016726m	1	0	Pennycress_contig_12184_AC_107.73	92	96	1194	748.646
Thhalv10017763m	1	1.42604e-84	Pennycress_contig_13907_AC_346.77	40	58	1062	301.113
Thhalv10016981m	1	0	Pennycress_contig_11077_AC_203.00	90	95	888	576.518
Thhalv10017225m	1	1.31618e-139	Pennycress_contig_2445_AC_3410.65	99	99	651	440.075
Thhalv10016962m	1	0	Pennycress_contig_5664_AC_559.59	96	98	948	632.775
Thhalv10017637m	2	5.85051e-34	Pennycress_contig_22203_AC_53.23	37	49	681	140.321
Thhalv10016232m	1	0	Pennycress_contig_2596_AC_372.90	97	99	2580	1739.43
Thhalv10016834m	1	5.525e-152	Pennycress_contig_10822_AC_301.10	66	79	984	490.874
Thhalv10017074m	1	1.03809e-138	Pennycress_contig_23563_AC_65.48	84	89	804	442.174
Thhalv10017719m	2	3.95921e-94	Pennycress_contig_14647_AC_133.50	83	96	549	316.227
Thhalv10017085m	1	6.05735e-20	Pennycress_contig_17536_AC_201.01	38	44	537	94.5599
Thhalv10016704m	1	1.58657e-113	Pennycress_contig_6078_AC_175.99	55	70	1023	393.475
Thhalv10016816m	1	0	Pennycress_contig_12985_AC_269.93	93	97	1125	638.232
Thhalv10017836m	1	3.28884e-85	Pennycress_contig_3860_AC_394.29	55	70	792	298.175
Thhalv10016494m	1	0	Pennycress_contig_11751_AC_248.34	92	94	1608	966.955
Thhalv10016643m	1	0	Pennycress_contig_2651_AC_2289.24	95	96	1356	797.765
Thhalv10016706m	1	0	Pennycress_contig_2651_AC_2289.24	95	96	1212	766.698
Thhalv10016857m	1	0	Pennycress_contig_2651_AC_2289.24	94	95	1005	624.378
Thhalv10016404m	1	0	Pennycress_contig_21074_AC_206.99	93	97	1812	1002.64
Thhalv10017529m	1	3.18512e-103	Pennycress_contig_17111_AC_61.78	54	62	1089	351.912
Thhalv10017383m	1	8.07412e-73	Pennycress_contig_18443_AC_72.88	84	90	432	244.437
Thhalv10016546m	1	0	Pennycress_contig_784_AC_160.83	91	95	1515	932.529
Thhalv10017143m	1	5.89963e-129	Pennycress_contig_10075_AC_438.91	93	94	741	419.084
Thhalv10016532m	1	0	Pennycress_contig_795_AC_2977.37	98	99	1506	985.847
Thhalv10016304m	1	0	Pennycress_contig_3217_AC_285.40	91	93	2202	1313.31
Thhalv10017886m	1	8.3322e-25	Pennycress_contig_26290_AC_24.39	38	48	507	106.735
Thhalv10017562m	3	0	Pennycress_contig_13289_AC_40.33	91	92	1374	792.308
Thhalv10016753m	1	0	Pennycress_contig_7267_AC_362.96	90	95	1200	689.451
Thhalv10017649m	4	6.49631e-163	Pennycress_contig_12398_AC_54.26	36	53	2475	564.343
Thhalv10017627m	1	3.2133e-122	Pennycress_contig_5858_AC_306.30	50	65	1167	412.787
Thhalv10017631m	1	2.82777e-172	Pennycress_contig_10618_AC_1267.05	93	96	813	549.23
Thhalv10017547m	1	6.60181e-90	Pennycress_contig_25519_AC_68.27	46	58	1167	317.067
Thhalv10017360m	1	9.34067e-71	Pennycress_contig_18753_AC_138.28	90	93	468	239.819
Thhalv10017283m	1	3.51802e-107	Pennycress_contig_913_AC_823.71	94	96	561	344.775
Thhalv10017286m	1	3.51802e-107	Pennycress_contig_913_AC_823.71	94	96	561	344.775
Thhalv10017358m	2	8.69226e-77	Pennycress_contig_913_AC_823.71	95	97	390	259.551
Thhalv10017428m	1	2.78078e-74	Pennycress_contig_913_AC_823.71	96	98	372	249.055
Thhalv10017083m	1	1.29173e-126	Pennycress_contig_22748_AC_131.37	82	88	804	409.848
Thhalv10016490m	1	3.26982e-77	Pennycress_contig_19915_AC_22.13	48	56	1002	278.443
Thhalv10016612m	2	0	Pennycress_contig_27514_AC_15.92	78	85	1389	657.964
Thhalv10016217m	2	0	Pennycress_contig_14483_AC_47.86	89	92	1419	896.424
Thhalv10016624m	1	0	Pennycress_contig_1780_AC_67.55	80	89	1350	761.241
Thhalv10016992m	1	5.32092e-178	Pennycress_contig_20511_AC_153.74	92	95	909	556.786
Thhalv10016297m	1	0	Pennycress_contig_10181_AC_221.92	91	95	2133	1359.07
Thhalv10017837m	1	5.86455e-23	Pennycress_contig_30881_AC_13.80	32	45	714	106.315
Thhalv10017650m	1	2.63178e-42	Pennycress_contig_21298_AC_254.24	47	62	489	164.671
Thhalv10017389m	2	4.29727e-57	Pennycress_contig_17611_AC_172.70	90	95	330	200.356
Thhalv10017082m	2	1.81704e-138	Pennycress_contig_9220_AC_685.21	100	100	720	442.594
Thhalv10016631m	1	0	Pennycress_contig_4307_AC_4437.37	85	88	1371	793.567
Thhalv10016660m	1	0	Pennycress_contig_4307_AC_4437.37	82	86	1371	757.882
Thhalv10016837m	3	0	Pennycress_contig_4307_AC_4437.37	85	88	1092	631.095
Thhalv10017920m	1	2.61184e-35	Pennycress_contig_10857_AC_59.34	33	47	894	145.778
Thhalv10016938m	1	6.46162e-163	Pennycress_contig_15873_AC_188.58	84	90	978	517.323
Thhalv10017239m	1	4.58572e-132	Pennycress_contig_6770_AC_2993.29	96	99	624	416.565
Thhalv10017242m	1	4.58572e-132	Pennycress_contig_6770_AC_2993.29	96	99	624	416.565
Thhalv10017971m	1	6.58321e-92	Pennycress_contig_9697_AC_248.09	59	63	903	313.708
Thhalv10017092m	1	5.21752e-158	Pennycress_contig_18804_AC_126.01	91	93	792	491.294
Thhalv10016191m	1	0	Pennycress_contig_16948_AC_91.50	66	76	2754	1268.81
Thhalv10016795m	1	2.75835e-155	Pennycress_contig_13035_AC_393.54	65	76	1176	505.988
Thhalv10017940m	1	0	Pennycress_contig_14623_AC_84.24	72	81	1581	797.765
Thhalv10017235m	1	1.86493e-108	Pennycress_contig_13212_AC_185.37	83	89	645	356.53
Thhalv10016997m	1	1.60997e-115	Pennycress_contig_18446_AC_146.52	97	100	549	372.064
Thhalv10017934m	1	6.78284e-15	Pennycress_contig_26935_AC_19.29	35	52	372	75.2479
Thhalv10016552m	1	0	Pennycress_contig_21237_AC_95.86	87	93	1494	882.57
Thhalv10016394m	1	0	Pennycress_contig_8039_AC_299.17	93	96	1866	1127.33
Thhalv10016589m	1	0	Pennycress_contig_11544_AC_505.56	97	98	1434	975.771
Thhalv10017569m	1	1.25181e-09	Pennycress_contig_23593_AC_20.08	33	50	312	58.8748
Thhalv10017460m	1	2.969e-30	Pennycress_contig_17005_AC_550.17	76	83	327	119.749
Thhalv10017943m	1	0	Pennycress_contig_1813_AC_320.53	91	94	1143	717.159
Thhalv10016382m	1	0	Pennycress_contig_15222_AC_208.93	93	95	1845	1184
Thhalv10016479m	1	0	Pennycress_contig_6057_AC_583.83	93	96	1632	1005.16
Thhalv10017203m	1	5.96826e-129	Pennycress_contig_18255_AC_355.25	91	94	684	424.542
Thhalv10016172m	1	0	Pennycress_contig_9877_AC_425.23	95	97	2637	1733.13
Thhalv10017517m	1	1.15778e-33	Pennycress_contig_19105_AC_14.09	57	66	345	132.764
Thhalv10017506m	1	6.28214	Pennycress_contig_9238_AC_489.65	41	59	102	26.5483
Thhalv10017785m	1	8.24089e-82	Pennycress_contig_7551_AC_580.54	38	49	1374	296.075
Thhalv10017243m	1	1.21349e-131	Pennycress_contig_9552_AC_548.29	94	98	621	415.306
Thhalv10017784m	1	0	Pennycress_contig_11654_AC_137.18	75	84	2649	1375.86
Thhalv10016325m	1	0	Pennycress_contig_486_AC_225.34	96	98	2136	1435.48
Thhalv10017362m	1	1.75541e-79	Pennycress_contig_24076_AC_95.29	85	88	450	265.848
Thhalv10016960m	1	0	Pennycress_contig_10572_AC_143.19	88	94	927	581.976
Thhalv10016969m	1	0	Pennycress_contig_10572_AC_143.19	88	94	927	586.174
Thhalv10016500m	2	8.64962e-98	Pennycress_contig_17809_AC_124.82	79	85	1233	349.393
Thhalv10017094m	1	2.5065e-119	Pennycress_contig_111_AC_3391.52	87	89	675	386.758
Thhalv10016942m	1	1.99878e-30	Pennycress_contig_19785_AC_43.47	39	50	888	128.566
Thhalv10017070m	1	1.58744e-126	Pennycress_contig_14523_AC_600.89	84	89	810	410.688
Thhalv10016133m	1	0	Pennycress_contig_1236_AC_620.69	97	99	4875	3247.86
Thhalv10017172m	1	5.29838e-153	Pennycress_contig_6319_AC_1451.59	95	98	723	479.539
Thhalv10017831m	2	5.99165e-26	Pennycress_contig_12265_AC_102.09	30	43	1059	114.711
Thhalv10017557m	1	8.28821e-75	Pennycress_contig_28104_AC_42.69	89	95	402	247.376
Thhalv10016452m	1	0	Pennycress_contig_22052_AC_79.85	89	94	1680	1016.07
Thhalv10016355m	1	0	Pennycress_contig_5819_AC_1310.21	90	94	1983	1208.35
Thhalv10016587m	1	0	Pennycress_contig_11229_AC_261.98	94	96	1449	944.704
Thhalv10016791m	1	0	Pennycress_contig_6959_AC_437.51	95	96	1140	750.745
Thhalv10017438m	1	1.41983e-57	Pennycress_contig_3304_AC_4460.87	82	91	357	201.195
Thhalv10016124m	1	0	Pennycress_contig_2729_AC_376.99	96	98	5940	3875.08
Thhalv10016762m	1	0	Pennycress_contig_3228_AC_414.10	98	99	1185	812.459
Thhalv10016818m	1	4.76422e-107	Pennycress_contig_17146_AC_150.08	60	72	837	367.865
Thhalv10017552m	2	4.38528e-84	Pennycress_contig_2610_AC_1203.38	83	89	531	291.457
Thhalv10016622m	1	0	Pennycress_contig_3166_AC_3918.79	98	99	1389	907.759
Thhalv10017512m	1	1.76988e-95	Pennycress_contig_15305_AC_128.26	59	67	852	326.723
Thhalv10017609m	1	2.45614e-27	Pennycress_contig_14956_AC_264.97	44	56	501	117.23
Thhalv10016401m	1	0	Pennycress_contig_6476_AC_180.35	95	97	1767	1177.29
Thhalv10016913m	1	1.6061e-138	Pennycress_contig_10297_AC_111.57	69	76	1038	454.349
Thhalv10017792m	1	4.74414e-100	Pennycress_contig_12018_AC_282.63	75	87	597	332.18
Thhalv10017746m	1	4.71318e-115	Pennycress_contig_19623_AC_94.46	85	89	801	377.941
Thhalv10016649m	1	0	Pennycress_contig_7456_AC_360.76	89	95	1368	854.442
Thhalv10016505m	1	0	Pennycress_contig_4599_AC_613.97	90	94	1161	671.818
Thhalv10016162m	1	0	Pennycress_contig_5092_AC_350.70	91	94	3366	2005.18
Thhalv10016178m	1	0	Pennycress_contig_5092_AC_350.70	90	93	2937	1695.77
Thhalv10016535m	1	0	Pennycress_contig_10886_AC_315.79	97	99	1530	1045.88
Thhalv10016767m	1	0	Pennycress_contig_10886_AC_315.79	96	98	1179	805.322
Thhalv10016751m	1	0	Pennycress_contig_5702_AC_662.33	92	95	1191	680.215
Thhalv10017229m	1	2.54753e-120	Pennycress_contig_20857_AC_118.69	88	91	645	384.658
Thhalv10017343m	1	2.57054e-90	Pennycress_contig_20857_AC_118.69	89	91	492	298.175
Thhalv10017340m	1	2.57054e-90	Pennycress_contig_20857_AC_118.69	89	91	492	298.175
Thhalv10017275m	1	5.86754e-63	Pennycress_contig_24656_AC_76.75	83	90	510	223.026
Thhalv10016183m	1	0	Pennycress_contig_506_AC_794.45	95	98	2940	1890.15
Thhalv10017860m	1	1.59724e-25	Pennycress_contig_9901_AC_172.17	37	47	567	112.192
Thhalv10016640m	1	0	Pennycress_contig_17766_AC_288.42	92	94	1383	881.311
Thhalv10016849m	1	0	Pennycress_contig_7757_AC_59.34	83	89	1134	654.186
Thhalv10016953m	1	0	Pennycress_contig_7757_AC_59.34	87	93	951	587.853
Thhalv10016866m	1	0	Pennycress_contig_9385_AC_109.35	97	98	1053	672.238
Thhalv10016865m	1	0	Pennycress_contig_9385_AC_109.35	97	98	1053	672.238
Thhalv10016686m	1	0	Pennycress_contig_13746_AC_124.17	86	91	1260	719.678
Thhalv10017013m	2	3.11524e-137	Pennycress_contig_7431_AC_448.13	88	92	531	333.02
Thhalv10017737m	1	1.80748e-48	Pennycress_contig_17620_AC_221.84	46	65	528	182.723
Thhalv10017403m	1	2.98406e-70	Pennycress_contig_13771_AC_138.77	89	93	402	233.102
Thhalv10016777m	1	0	Pennycress_contig_19164_AC_95.18	86	90	1128	684.413
Thhalv10016808m	1	0	Pennycress_contig_11772_AC_369.70	92	96	1134	698.267
Thhalv10017145m	1	5.76252e-127	Pennycress_contig_5550_AC_1463.93	83	88	789	418.664
Thhalv10017158m	1	3.41091e-158	Pennycress_contig_21836_AC_33.70	95	96	738	490.874
Thhalv10016925m	1	3.77654e-83	Pennycress_contig_30186_AC_25.49	76	80	648	287.259
Thhalv10017977m	1	0	Pennycress_contig_10914_AC_331.64	93	97	1344	826.733
Thhalv10017508m	1	0.000147376	Pennycress_contig_26234_AC_51.46	90	90	63	39.5629
Thhalv10016308m	1	0	Pennycress_contig_4522_AC_367.97	93	97	2211	1448.49
Thhalv10016713m	1	1.67859e-173	Pennycress_contig_13125_AC_170.01	75	81	1149	553.848
Thhalv10017113m	1	8.48398e-154	Pennycress_contig_2587_AC_534.70	88	93	780	489.614
Thhalv10017115m	1	8.48398e-154	Pennycress_contig_2587_AC_534.70	88	93	780	489.614
Thhalv10016179m	1	0	Pennycress_contig_15856_AC_277.30	96	98	3009	1917.02
Thhalv10017315m	1	3.54011e-65	Pennycress_contig_20115_AC_465.98	92	95	495	226.804
Thhalv10017346m	1	4.67571e-64	Pennycress_contig_23501_AC_225.00	75	79	474	221.767
Thhalv10017456m	2	9.63349e-13	Pennycress_contig_25144_AC_85.23	77	79	117	58.0351
Thhalv10017671m	2	2.92296e-26	Pennycress_contig_1954_AC_341.09	60	74	231	107.574
Thhalv10016680m	1	0	Pennycress_contig_27299_AC_21.73	87	91	1257	748.226
Thhalv10016436m	1	0	Pennycress_contig_8743_AC_274.22	94	98	1731	1161.75
Thhalv10017040m	1	0	Pennycress_contig_193_AC_294.14	98	100	861	584.495
Thhalv10017122m	1	4.49439e-153	Pennycress_contig_193_AC_294.14	98	100	708	486.676
Thhalv10017445m	1	5.40464e-56	Pennycress_contig_15833_AC_76.82	77	87	345	194.898
Thhalv10017285m	0		not available
Thhalv10016455m	1	0	Pennycress_contig_1691_AC_885.28	72	79	1701	799.865
Thhalv10017949m	1	1.7356e-28	Pennycress_contig_25192_AC_68.64	84	90	345	115.971
Thhalv10017751m	1	4.54473e-11	Pennycress_contig_24064_AC_18.78	46	62	195	65.592
Thhalv10017364m	1	4.32255e-86	Pennycress_contig_5706_AC_4666.15	88	91	465	286
Thhalv10016444m	1	0	Pennycress_contig_1134_AC_1663.91	60	72	1641	689.871
Thhalv10016150m	3	0	Pennycress_contig_7931_AC_436.54	98	100	3711	2417.87
Thhalv10016356m	1	0	Pennycress_contig_712_AC_672.26	91	94	2031	1148.74
Thhalv10017425m	1	5.49907e-51	Pennycress_contig_3304_AC_4460.87	75	89	342	182.723
Thhalv10017437m	1	3.86369e-52	Pennycress_contig_216_AC_11040.92	77	87	357	184.822
Thhalv10017921m	1	0	Pennycress_contig_7397_AC_698.33	81	86	1425	776.774
Thhalv10017726m	1	9.27411e-62	Pennycress_contig_11688_AC_1936.55	49	59	696	221.767
Thhalv10016221m	1	0	Pennycress_contig_8842_AC_271.88	84	89	2589	1459.41
Thhalv10016236m	1	0	Pennycress_contig_13485_AC_318.66	87	92	2553	1523.64
Thhalv10016253m	1	0	Pennycress_contig_13485_AC_318.66	85	89	2553	1463.19
Thhalv10017629m	1	2.23285e-69	Pennycress_contig_2556_AC_1777.87	65	75	534	243.178
Thhalv10016343m	1	0	Pennycress_contig_621_AC_506.75	93	96	2079	1291.06
Thhalv10017513m	1	1.68922e-132	Pennycress_contig_4563_AC_297.66	70	79	1020	439.236
Thhalv10016728m	1	0	Pennycress_contig_7658_AC_1624.67	96	98	1203	810.78
Thhalv10016957m	1	0	Pennycress_contig_10009_AC_412.57	93	96	945	573.999
Thhalv10017380m	1	9.94353e-93	Pennycress_contig_3266_AC_1146.42	97	100	441	304.472
Thhalv10016288m	1	0	Pennycress_contig_2756_AC_116.39	90	94	2289	1394.76
Thhalv10017976m	1	2.46962e-70	Pennycress_contig_15964_AC_289.38	40	54	1086	256.192
Thhalv10017796m	1	4.10292e-25	Pennycress_contig_7879_AC_1139.22	50	63	276	106.735
Thhalv10017653m	1	0	Pennycress_contig_19447_AC_36.92	63	74	2973	1202.48
Thhalv10016557m	1	0	Pennycress_contig_16609_AC_265.60	82	90	1488	828.413
Thhalv10017068m	1	5.73338e-158	Pennycress_contig_605_AC_912.58	94	97	816	509.766
Thhalv10016826m	1	7.45698e-12	Pennycress_contig_464_AC_363.84	35	55	231	68.5307
Thhalv10017932m	1	5.20074e-109	Pennycress_contig_5774_AC_1764.12	84	85	627	359.049
Thhalv10017596m	1	4.24782e-57	Pennycress_contig_15964_AC_289.38	38	48	1077	215.049
Thhalv10016933m	1	0	Pennycress_contig_2057_AC_1437.82	94	97	930	573.579
Thhalv10017786m	11	0	Pennycress_contig_22445_AC_25.68	92	97	930	559.305
Thhalv10017682m	1	0	Pennycress_contig_11006_AC_112.73	87	92	1473	879.631
Thhalv10016551m	1	0	Pennycress_contig_10374_AC_295.78	97	98	1482	933.369
Thhalv10016918m	1	0	Pennycress_contig_1196_AC_757.35	91	95	996	642.011
Thhalv10017011m	1	3.84658e-172	Pennycress_contig_20453_AC_164.54	93	96	855	542.512
Thhalv10017835m	1	2.0904e-94	Pennycress_contig_12462_AC_482.68	61	66	843	318.326
Thhalv10016507m	1	3.73608e-160	Pennycress_contig_5154_AC_285.55	56	64	1509	535.795
Thhalv10017331m	1	6.07372e-96	Pennycress_contig_12569_AC_472.09	89	93	501	310.35
Thhalv10017744m	1	1.89676e-09	Pennycress_contig_17622_AC_15.44	57	64	159	58.8748
Thhalv10016719m	2	0	Pennycress_contig_7053_AC_118.04	99	100	780	532.437
Thhalv10016572m	1	0	Pennycress_contig_14047_AC_93.11	75	81	1512	738.57
Thhalv10017330m	1	1.20498e-88	Pennycress_contig_11859_AC_261.57	92	97	504	295.656
Thhalv10017488m	1	3.23716e-42	Pennycress_contig_8957_AC_239.83	87	93	258	155.854
Thhalv10017810m	1	5.66e-23	Pennycress_contig_8275_AC_510.75	81	88	240	97.4986
Thhalv10016569m	1	0	Pennycress_contig_5417_AC_644.35	97	98	1437	944.704
Thhalv10016690m	1	0	Pennycress_contig_10618_AC_1267.05	97	99	1287	895.165
Thhalv10016798m	1	0	Pennycress_contig_10618_AC_1267.05	97	99	1122	778.873
Thhalv10016917m	1	1.16001e-178	Pennycress_contig_1511_AC_860.81	92	95	990	582.396
Thhalv10016430m	1	0	Pennycress_contig_15253_AC_24.77	96	98	1293	861.579
Thhalv10016158m	1	0	Pennycress_contig_18022_AC_67.62	65	73	3843	1574.44
Thhalv10016658m	2	3.2346e-100	Pennycress_contig_12122_AC_185.66	98	99	498	339.737
Thhalv10016943m	1	0	Pennycress_contig_15346_AC_208.74	94	96	963	631.515
Thhalv10016584m	2	0	Pennycress_contig_19191_AC_29.05	78	82	1080	551.329
Thhalv10017665m	1	7.71484e-41	Pennycress_contig_10759_AC_75.52	32	45	930	164.251
Thhalv10017760m	1	1.36919e-44	Pennycress_contig_3463_AC_719.48	100	100	240	163.411
Thhalv10017714m	1	1.16736e-26	Pennycress_contig_7267_AC_362.96	81	93	240	109.254
Thhalv10016702m	2	0	Pennycress_contig_20002_AC_22.52	82	83	1089	593.731
Thhalv10016968m	1	0	Pennycress_contig_11400_AC_173.25	93	95	948	578.197
Thhalv10017778m	1	5.46078e-105	Pennycress_contig_15305_AC_128.26	53	61	1113	357.37
Thhalv10017616m	1	2.81064e-114	Pennycress_contig_15305_AC_128.26	57	66	1101	385.078
Thhalv10017141m	1	1.89697e-150	Pennycress_contig_8375_AC_600.50	92	96	744	474.921
Thhalv10017147m	1	3.51901e-152	Pennycress_contig_8375_AC_600.50	93	96	744	479.539
Thhalv10017533m	1	3.6993e-47	Pennycress_contig_15305_AC_128.26	52	59	582	177.265
Thhalv10016391m	2	0	Pennycress_contig_2977_AC_133.93	80	88	1335	765.019
Thhalv10016448m	2	0	Pennycress_contig_2977_AC_133.93	80	88	1335	763.34
Thhalv10016673m	2	1.54202e-140	Pennycress_contig_18221_AC_254.53	90	94	828	474.081
Thhalv10016670m	2	1.54202e-140	Pennycress_contig_18221_AC_254.53	90	94	828	474.081
Thhalv10016132m	2	0	Pennycress_contig_9834_AC_119.37	88	95	4659	2906.96
Thhalv10017309m	1	1.20671e-97	Pennycress_contig_16087_AC_533.25	96	98	540	322.944
Thhalv10016924m	1	0	Pennycress_contig_15615_AC_482.99	96	98	981	655.025
Thhalv10016696m	2	0	Pennycress_contig_5157_AC_165.10	91	94	1245	786.01
Thhalv10016397m	1	0	Pennycress_contig_14704_AC_141.08	73	80	1776	832.191
Thhalv10016159m	1	0	Pennycress_contig_2776_AC_305.18	95	98	3555	2212.99
Thhalv10017486m	1	2.91591e-11	Pennycress_contig_20055_AC_57.27	77	85	117	61.3937
Thhalv10017187m	1	3.2515e-145	Pennycress_contig_4814_AC_623.30	92	97	690	453.929
Thhalv10017257m	1	4.20945e-110	Pennycress_contig_17512_AC_600.40	79	83	669	354.011
Thhalv10016258m	1	0	Pennycress_contig_761_AC_599.73	94	96	2457	1609.29
Thhalv10017215m	1	1.13804e-106	Pennycress_contig_3387_AC_1193.35	78	84	708	353.591
Thhalv10016824m	1	1.70662e-75	Pennycress_contig_14215_AC_157.90	46	60	984	274.245
Thhalv10017284m	1	3.74696e-83	Pennycress_contig_12153_AC_196.44	91	92	579	278.863
Thhalv10016630m	1	0	Pennycress_contig_10752_AC_347.41	91	95	1371	851.923
Thhalv10019935m	1	0	Pennycress_contig_11429_AC_403.45	97	99	3444	2366.23
Thhalv10019936m	1	0	Pennycress_contig_11429_AC_403.45	97	99	3444	2366.23
Thhalv10021243m	1	3.73949e-145	Pennycress_contig_26301_AC_112.90	84	90	834	464.005
Thhalv10020365m	1	0	Pennycress_contig_10807_AC_408.98	92	96	1776	1150
Thhalv10022227m	2	3.00589e-38	Pennycress_contig_26771_AC_12.04	50	63	285	93.3004
Thhalv10022196m	1	1.52555e-15	Pennycress_contig_14817_AC_102.45	74	79	186	78.6065
Thhalv10022303m	1	1.33654e-44	Pennycress_contig_18931_AC_57.01	32	45	1116	176.426
Thhalv10022044m	1	5.71574e-166	Pennycress_contig_21648_AC_39.44	84	89	1017	529.918
Thhalv10021171m	1	5.32094e-176	Pennycress_contig_4679_AC_279.73	89	93	942	555.107
Thhalv10020826m	1	0	Pennycress_contig_19143_AC_497.81	74	85	1074	588.693
Thhalv10021670m	1	1.58289e-77	Pennycress_contig_4974_AC_346.22	95	97	492	263.329
Thhalv10022414m	1	1.13726e-43	Pennycress_contig_27563_AC_58.04	96	98	243	156.274
Thhalv10021148m	2	2.50707e-168	Pennycress_contig_102_AC_666.81	90	95	723	462.326
Thhalv10021781m	1	4.37117e-38	Pennycress_contig_4447_AC_288.13	76	80	303	143.259
Thhalv10020042m	1	0	Pennycress_contig_2222_AC_742.90	95	98	1917	1200.8
Thhalv10020045m	1	0	Pennycress_contig_2222_AC_742.90	95	98	1917	1205.41
Thhalv10020043m	1	0	Pennycress_contig_2222_AC_742.90	95	98	1917	1205.41
Thhalv10020740m	1	0	Pennycress_contig_20531_AC_82.93	89	94	1332	819.596
Thhalv10022092m	1	0	Pennycress_contig_25118_AC_83.70	89	93	1191	694.489
Thhalv10020478m	1	0	Pennycress_contig_6816_AC_214.74	82	89	1611	907.34
Thhalv10021826m	1	1.19535e-55	Pennycress_contig_30292_AC_23.33	91	95	297	187.761
Thhalv10020421m	1	0	Pennycress_contig_12052_AC_260.05	92	96	1653	1007.26
Thhalv10020705m	1	0	Pennycress_contig_18675_AC_112.82	95	97	1362	889.287
Thhalv10020473m	1	0	Pennycress_contig_2480_AC_1340.93	93	97	1344	870.815
Thhalv10021320m	1	1.0354e-159	Pennycress_contig_6049_AC_913.23	89	93	813	499.69
Thhalv10022071m	2	2.21858e-39	Pennycress_contig_7409_AC_74.97	73	82	357	109.674
Thhalv10021350m	1	2.16552e-131	Pennycress_contig_230_AC_2157.19	82	87	765	428.32
Thhalv10021227m	1	7.81581e-87	Pennycress_contig_14182_AC_254.62	81	86	591	295.236
Thhalv10019888m	2	0	Pennycress_contig_908_AC_1059.41	89	91	3525	1850.26
Thhalv10019889m	2	0	Pennycress_contig_908_AC_1059.41	89	92	3525	1938.43
Thhalv10019890m	2	0	Pennycress_contig_908_AC_1059.41	89	92	3525	1941.37
Thhalv10019891m	2	0	Pennycress_contig_908_AC_1059.41	89	92	3525	1935.07
Thhalv10019911m	2	0	Pennycress_contig_908_AC_1059.41	90	94	2718	1584.1
Thhalv10019910m	2	0	Pennycress_contig_908_AC_1059.41	90	94	2718	1584.1
Thhalv10020208m	1	0	Pennycress_contig_14959_AC_62.21	89	93	2010	1214.65
Thhalv10019875m	3	0	Pennycress_contig_5650_AC_151.73	91	95	5175	3121.91
Thhalv10021062m	2	6.57805e-162	Pennycress_contig_8941_AC_955.84	71	74	1170	529.918
Thhalv10021812m	1	6.17131e-28	Pennycress_contig_24020_AC_45.26	73	81	318	113.872
Thhalv10020661m	1	0	Pennycress_contig_7094_AC_366.37	89	93	1401	856.541
Thhalv10021924m	1	3.01478e-26	Pennycress_contig_3087_AC_1151.22	85	89	198	105.895
Thhalv10021958m	1	7.38702e-107	Pennycress_contig_4430_AC_74.07	35	50	1761	378.781
Thhalv10021199m	1	0	Pennycress_contig_12181_AC_376.89	96	98	921	615.562
Thhalv10020839m	1	0	Pennycress_contig_4688_AC_602.38	96	98	1233	807.841
Thhalv10020843m	1	0	Pennycress_contig_4688_AC_602.38	96	98	1233	807.002
Thhalv10021606m	1	5.02515e-116	Pennycress_contig_15002_AC_23.02	91	96	558	363.667
Thhalv10020239m	1	0	Pennycress_contig_10591_AC_103.32	84	90	1983	1180.23
Thhalv10022408m	2	0	Pennycress_contig_756_AC_159.68	96	97	1308	864.518
Thhalv10020635m	1	0	Pennycress_contig_4584_AC_556.61	91	93	1422	888.448
Thhalv10020975m	1	0	Pennycress_contig_10492_AC_444.51	93	98	1104	695.748
Thhalv10020582m	1	0	Pennycress_contig_19195_AC_91.92	69	77	1434	617.661
Thhalv10021322m	1	5.21892e-149	Pennycress_contig_11341_AC_311.69	86	89	801	476.18
Thhalv10021680m	1	2.00221e-91	Pennycress_contig_15723_AC_856.68	97	99	480	297.755
Thhalv10021310m	1	4.27862e-154	Pennycress_contig_8484_AC_315.50	89	93	825	487.096
Thhalv10022220m	1	0	Pennycress_contig_7295_AC_2334.20	83	89	1032	635.293
Thhalv10021706m	1	2.40491e-33	Pennycress_contig_3565_AC_669.43	83	85	450	132.764
Thhalv10022130m	1	1.05966e-15	Pennycress_contig_24370_AC_20.10	65	69	162	73.5686
Thhalv10022291m	2	6.32809e-08	Pennycress_contig_3872_AC_628.86	41	58	219	53.4171
Thhalv10019917m	1	0	Pennycress_contig_8325_AC_156.69	87	92	3759	2239.86
Thhalv10019916m	1	0	Pennycress_contig_8325_AC_156.69	87	92	3759	2239.86
Thhalv10021379m	1	7.17393e-110	Pennycress_contig_27002_AC_48.34	93	97	756	363.247
Thhalv10020016m	1	0	Pennycress_contig_22737_AC_53.07	71	81	2655	1345.64
Thhalv10020624m	1	0	Pennycress_contig_6343_AC_501.56	86	90	1458	719.678
Thhalv10020927m	1	0	Pennycress_contig_18778_AC_103.17	87	92	1143	694.489
Thhalv10021933m	1	1.70986e-70	Pennycress_contig_15223_AC_264.16	69	78	543	246.956
Thhalv10020149m	1	0	Pennycress_contig_19263_AC_24.30	62	70	2256	879.631
Thhalv10021724m	1	1.54178e-88	Pennycress_contig_581_AC_5962.18	100	100	423	287.679
Thhalv10022138m	2	2.01921e-115	Pennycress_contig_7519_AC_14.48	76	94	765	336.798
Thhalv10021985m	2	1.64509e-58	Pennycress_contig_3680_AC_68.24	49	64	936	199.936
Thhalv10021865m	1	3.7607e-34	Pennycress_contig_14701_AC_251.66	89	90	213	126.047
Thhalv10020062m	1	0	Pennycress_contig_11340_AC_147.94	96	98	2529	1637.83
Thhalv10022376m	1	2.9309e-135	Pennycress_contig_3923_AC_1975.34	61	72	1083	444.693
Thhalv10021712m	1	7.60524e-83	Pennycress_contig_7751_AC_2311.86	90	99	426	274.664
Thhalv10022384m	1	8.02227e-118	Pennycress_contig_12920_AC_175.71	79	91	672	382.559
[truncated: 27,285 more rows]

## Sheet: Arabidopsis thaliana
Query	Number of hits	Lowest E-value	Accession (E-value)	Greatest identity %	Greatest positive %	Greatest hit length	Greatest bit score
AT1G51370.2 | Symbols: | F-box/RNI-like/FBD-like domains-containing protein |	1	1.3611e-77	DNAP649595_contig_22868_AC_70.74	43	56	1050	279.283
AT1G50920.1 | Symbols: | Nucleolar GTP-binding protein |	1	0	Pennycress_contig_94_AC_1300.78	91	95	2013	1234.8
AT1G36960.1 | Symbols: | unknown protein; BEST Arabidopsis thaliana protein match is: unknown protein (TAIR:AT1G48095.1); Has 54 Blast hits to 54 proteins in 2 species: Archae - 0; Bacteria - 0; Metazoa - 0; Fungi - 0; Plants - 54; Viruses - 0; Other Eukaryotes - 0 (source: NCBI BLink). |	1	2.11319e-05	DNAP649595_contig_23718_AC_14.44	35	61	171	46.2801
AT1G44020.1 | Symbols: | Cysteine/Histidine-rich C1 domain family protein |	2	1.50657e-129	DNAP649595_contig_11183_AC_62.85	51	64	1326	448.892
AT1G15970.1 | Symbols: | DNA glycosylase superfamily protein |	1	9.07833e-163	Pennycress_contig_4719_AC_172.92	82	88	1071	527.818
AT1G73440.1 | Symbols: | calmodulin-related |	1	2.34669e-83	Pennycress_contig_22289_AC_168.12	65	72	702	287.679
AT1G75120.1 | Symbols: RRA1 | Nucleotide-diphospho-sugar transferase family protein |	1	0	Pennycress_contig_13023_AC_86.31	73	81	1281	643.27
AT1G17600.1 | Symbols: | Disease resistance protein (TIR-NBS-LRR class) family |	1	0	DNAP649595_contig_3585_AC_125.50	49	61	2913	832.191
AT1G51380.1 | Symbols: | DEA(D/H)-box RNA helicase family protein |	1	0	Pennycress_contig_16097_AC_92.18	93	97	1173	777.614
AT1G77370.1 | Symbols: | Glutaredoxin family protein |	1	2.52788e-66	Pennycress_contig_13833_AC_755.00	84	89	390	223.866
AT1G44090.1 | Symbols: ATGA20OX5, GA20OX5 | gibberellin 20-oxidase 5 |	1	3.26999e-99	DNAP649595_contig_9002_AC_43.03	46	62	1068	343.516
AT1G10950.1 | Symbols: TMN1, AtTMN1 | transmembrane nine 1 |	1	0	Pennycress_contig_856_AC_1037.74	95	97	1767	1058.06
AT1G31870.1 | Symbols: | unknown protein; FUNCTIONS IN: molecular_function unknown; INVOLVED IN: biological_process unknown; LOCATED IN: cytosol, nucleus; EXPRESSED IN: 25 plant structures; EXPRESSED DURING: 15 growth stages; CONTAINS InterPro DOMAIN/s: Protein of unknown function DUF2050, pre-mRNA-splicing factor (InterPro:IPR018609); Has 13303 Blast hits to 9618 proteins in 489 species: Archae …	1	0	Pennycress_contig_10360_AC_411.20	83	89	1671	881.311
AT1G51360.1 | Symbols: ATDABB1, DABB1 | dimeric A/B barrel domainS-protein 1 |	1	5.92903e-79	Pennycress_contig_6603_AC_532.40	62	76	633	272.565
AT1G14940.1 | Symbols: | Polyketide cyclase/dehydrase and lipid transport superfamily protein |	1	3.72753e-76	Pennycress_contig_14088_AC_87.28	72	84	465	254.513
AT1G50950.1 | Symbols: | Thioredoxin protein with domain of unknown function (DUF1692) |	1	0	Pennycress_contig_9332_AC_644.32	70	82	1440	734.792
AT1G75110.1 | Symbols: RRA2 | Nucleotide-diphospho-sugar transferase family protein |	1	0	Pennycress_contig_13023_AC_86.31	87	93	1284	784.751
AT1G17400.1 | Symbols: | unknown protein; BEST Arabidopsis thaliana protein match is: unknown protein (TAIR:AT1G72490.1); Has 30201 Blast hits to 17322 proteins in 780 species: Archae - 12; Bacteria - 1396; Metazoa - 17338; Fungi - 3422; Plants - 5037; Viruses - 0; Other Eukaryotes - 2996 (source: NCBI BLink). |	2	2.29485e-94	Pennycress_contig_25072_AC_14.06	79	85	630	314.128
AT1G09420.1 | Symbols: G6PD4 | glucose-6-phosphate dehydrogenase 4 |	1	4.60273e-168	DNAP649595_contig_9897_AC_140.71	54	69	1470	567.282
AT1G50930.1 | Symbols: | unknown protein; BEST Arabidopsis thaliana protein match is: unknown protein (TAIR:AT3G20557.1); Has 215 Blast hits to 213 proteins in 63 species: Archae - 0; Bacteria - 2; Metazoa - 83; Fungi - 10; Plants - 45; Viruses - 5; Other Eukaryotes - 70 (source: NCBI BLink). |	1	3.0005e-43	Pennycress_contig_32377_AC_13.36	86	92	279	158.373
AT1G65960.1 | Symbols: GAD2 | glutamate decarboxylase 2 |	1	0	Pennycress_contig_280_AC_3695.90	94	96	1092	721.777
AT1G09400.1 | Symbols: | FMN-linked oxidoreductases superfamily protein |	1	0	Pennycress_contig_3368_AC_488.70	83	92	963	599.608
AT1G09415.1 | Symbols: NIMIN-3 | NIM1-interacting 3 |	1	0.531497	DNAP649595_contig_8191_AC_140.94	35	49	195	31.1664
AT1G74730.1 | Symbols: | Protein of unknown function (DUF1118) |	1	1.33481e-91	Pennycress_contig_3746_AC_1236.62	90	94	585	304.472
AT1G75100.1 | Symbols: JAC1 | J-domain protein required for chloroplast accumulation response 1 |	1	0	Pennycress_contig_19185_AC_160.08	73	77	1911	873.334
AT1G75240.1 | Symbols: AtHB33, HB33, ZHD5 | homeobox protein 33 |	1	2.42419e-114	Pennycress_contig_6842_AC_367.35	81	86	885	384.658
AT1G14920.1 | Symbols: GAI, RGA2 | GRAS family transcription factor family protein |	1	0	Pennycress_contig_5981_AC_236.18	86	90	1635	978.29
AT1G65510.1 | Symbols: | unknown protein; FUNCTIONS IN: molecular_function unknown; INVOLVED IN: N-terminal protein myristoylation; LOCATED IN: endomembrane system; EXPRESSED IN: 9 plant structures; EXPRESSED DURING: LP.06 six leaves visible, LP.04 four leaves visible, 4 anthesis, petal differentiation and expansion stage, LP.08 eight leaves visible; BEST Arabidopsis thaliana protein match is: un…	1	0.516813	DNAP649595_contig_12382_AC_107.41	60	70	60	30.3267
AT1G75250.1 | Symbols: ATRL6, RSM3, RL6 | RAD-like 6 |	1	7.13389e-42	Pennycress_contig_32583_AC_15.96	87	89	270	153.755
AT1G54410.1 | Symbols: | dehydrin family protein |	1	3.99784e-21	Pennycress_contig_1601_AC_7989.21	88	93	177	92.8806
AT1G09410.1 | Symbols: | pentatricopeptide (PPR) repeat-containing protein |	5	5.21529e-152	Pennycress_contig_27037_AC_13.52	92	100	993	500.53
AT1G54420.1 | Symbols: | unknown protein; Has 9 Blast hits to 7 proteins in 2 species: Archae - 0; Bacteria - 0; Metazoa - 0; Fungi - 0; Plants - 3; Viruses - 0; Other Eukaryotes - 6 (source: NCBI BLink). |	0		not available
AT1G75090.1 | Symbols: | DNA glycosylase superfamily protein |	1	1.07472e-162	Pennycress_contig_686_AC_244.40	83	89	999	533.696
AT1G36950.1 | Symbols: | RING/U-box superfamily protein |	1	6.68468e-29	DNAP649595_contig_15140_AC_100.20	47	67	303	122.268
AT1G50940.1 | Symbols: ETFALPHA | electron transfer flavoprotein alpha |	1	0	Pennycress_contig_5788_AC_948.68	91	95	1050	661.323
AT1G21080.1 | Symbols: | DNAJ heat shock N-terminal domain-containing protein |	1	0	Pennycress_contig_6731_AC_604.98	93	96	1173	762.92
AT1G14930.1 | Symbols: | Polyketide cyclase/dehydrase and lipid transport superfamily protein |	1	4.44395e-80	Pennycress_contig_14088_AC_87.28	77	86	465	265.009
AT1G65970.1 | Symbols: TPX2 | thioredoxin-dependent peroxidase 2 |	1	3.82881e-99	Pennycress_contig_6281_AC_4239.88	94	99	486	320.845
AT1G17410.1 | Symbols: | Nucleoside diphosphate kinase family protein |	1	3.8252e-56	Pennycress_contig_24484_AC_374.81	84	91	318	193.638
AT1G31880.1 | Symbols: NLM9, BRX | DZC (Disease resistance/zinc finger/chromosome condensation-like region) domain containing protein |	1	0	Pennycress_contig_16279_AC_40.15	92	96	1026	673.078
AT1G77320.1 | Symbols: MEI1 | transcription coactivators |	2	0	Pennycress_contig_20626_AC_37.78	91	93	2763	1498.03
AT1G77500.1 | Symbols: | Protein of unknown function (DUF630 and DUF632) |	1	0	Pennycress_contig_17141_AC_83.27	75	82	2721	1239
AT1G51320.1 | Symbols: | F-box and associated interaction domains-containing protein |	1	1.25041e-60	DNAP649595_contig_15964_AC_289.38	39	49	1080	225.965
AT1G10940.1 | Symbols: ASK1, SNRK2-4, SNRK2.4, SRK2A | Protein kinase superfamily protein |	1	0	Pennycress_contig_5616_AC_1382.23	95	97	1086	675.597
AT1G14990.1 | Symbols: | unknown protein; FUNCTIONS IN: molecular_function unknown; INVOLVED IN: biological_process unknown; LOCATED IN: endomembrane system; EXPRESSED IN: 22 plant structures; EXPRESSED DURING: 13 growth stages; Has 34 Blast hits to 34 proteins in 12 species: Archae - 0; Bacteria - 0; Metazoa - 0; Fungi - 0; Plants - 34; Viruses - 0; Other Eukaryotes - 0 (source: NCBI BLink). |	1	9.71671e-74	Pennycress_contig_8839_AC_232.65	93	98	366	247.376
AT1G74770.1 | Symbols: | zinc ion binding |	2	0	Pennycress_contig_6634_AC_256.18	86	91	3075	1731.87
AT1G75080.1 | Symbols: BZR1 | Brassinosteroid signalling positive regulator (BZR1) family protein |	1	3.96815e-166	Pennycress_contig_686_AC_244.40	94	96	996	544.611
AT1G14890.1 | Symbols: | Plant invertase/pectin methylesterase inhibitor superfamily protein |	1	4.17995e-107	Pennycress_contig_9121_AC_542.06	83	88	645	350.233
AT1G51330.1 | Symbols: | Serine protease inhibitor (SERPIN) family protein |	1	2.76521e-34	DNAP649595_contig_19794_AC_85.67	55	66	375	137.802
AT1G80350.1 | Symbols: ERH3, AAA1, FRA2, LUE1, ATKTN1, KTN1, FRC2, BOT1, FTR | P-loop containing nucleoside triphosphate hydrolases superfamily protein |	1	0	Pennycress_contig_14487_AC_411.68	96	99	1569	1026.99
AT1G14900.1 | Symbols: HMGA | high mobility group A |	1	1.41071e-73	Pennycress_contig_412_AC_1758.74	67	75	618	256.192
AT1G15960.1 | Symbols: NRAMP6, ATNRAMP6 | NRAMP metal ion transporter 6 |	1	0	Pennycress_contig_8424_AC_832.95	90	95	1545	968.634
AT1G14980.1 | Symbols: CPN10 | chaperonin 10 |	1	1.20007e-57	Pennycress_contig_2777_AC_1672.21	97	100	294	198.256
AT1G14910.1 | Symbols: | ENTH/ANTH/VHS superfamily protein |	1	0	Pennycress_contig_11291_AC_392.34	79	85	1752	982.908
AT1G44100.1 | Symbols: AAP5 | amino acid permease 5 |	1	0	Pennycress_contig_2572_AC_377.42	84	91	1446	859.899
AT1G15000.1 | Symbols: scpl50 | serine carboxypeptidase-like 50 |	1	0	Pennycress_contig_11337_AC_377.13	88	93	1242	770.897
AT1G31850.1 | Symbols: | S-adenosyl-L-methionine-dependent methyltransferases superfamily protein |	1	0	Pennycress_contig_3457_AC_1090.91	95	98	1809	1222.21
AT1G79210.1 | Symbols: | N-terminal nucleophile aminohydrolases (Ntn hydrolases) superfamily protein |	1	1.50898e-155	Pennycress_contig_10505_AC_1170.68	99	100	705	481.638
AT1G67160.1 | Symbols: | F-box family protein with a domain of unknown function (DUF295) |	1	4.59285e-44	DNAP649595_contig_18931_AC_57.01	32	46	1107	173.907
AT1G20960.1 | Symbols: emb1507 | U5 small nuclear ribonucleoprotein helicase, putative |	1	0	Pennycress_contig_3443_AC_457.08	91	95	6522	4086.67
AT1G74780.1 | Symbols: | Nodulin-like / Major Facilitator Superfamily protein |	1	0	Pennycress_contig_15477_AC_152.32	92	96	1599	950.582
AT1G65620.1 | Symbols: AS2 | Lateral organ boundaries (LOB) domain family protein |	1	4.55118e-102	Pennycress_contig_25830_AC_38.38	94	96	606	335.959
AT1G12680.1 | Symbols: PEPKR2 | phosphoenolpyruvate carboxylase-related kinase 2 |	1	0	Pennycress_contig_12450_AC_373.43	92	95	1416	894.745
AT1G74790.1 | Symbols: | catalytics |	1	0	Pennycress_contig_10353_AC_189.58	90	94	2034	1244.88
AT1G77510.1 | Symbols: ATPDIL1-2, PDI6, ATPDI6, PDIL1-2 | PDI-like 1-2 |	1	0	Pennycress_contig_3394_AC_1835.92	86	92	1524	880.891
AT1G43980.1 | Symbols: | Tetratricopeptide repeat (TPR)-like superfamily protein |	4	2.27849e-74	DNAP649595_contig_12398_AC_54.26	29	47	1608	275.084
AT1G77300.1 | Symbols: EFS, SDG8, CCR1, ASHH2, LAZ2 | histone methyltransferases(H3-K4 specific);histone methyltransferases(H3-K36 specific) |	1	0	Pennycress_contig_10245_AC_213.23	76	82	5292	2734.41
AT1G80340.1 | Symbols: GA4H, ATGA3OX2, GA3OX2 | gibberellin 3-oxidase 2 |	1	1.22507e-172	Pennycress_contig_7976_AC_155.07	72	82	1062	546.291
AT1G65985.1 | Symbols: | Plant protein of unknown function (DUF247) |	2	1.83885e-107	DNAP649595_contig_20443_AC_96.81	53	69	1209	350.233
AT1G51340.2 | Symbols: | MATE efflux family protein |	1	0	Pennycress_contig_6175_AC_408.42	94	97	1545	953.52
AT1G31860.1 | Symbols: AT-IE, HISN2 | histidine biosynthesis bifunctional protein (HISIE) |	1	1.33051e-168	Pennycress_contig_14654_AC_306.76	90	93	843	522.361
AT1G73450.1 | Symbols: | Protein kinase superfamily protein |	1	0	Pennycress_contig_3091_AC_264.94	87	91	3519	2017.35
AT1G21070.1 | Symbols: | Nucleotide-sugar transporter family protein |	1	0	Pennycress_contig_4730_AC_634.11	91	96	1041	646.629
AT1G51350.1 | Symbols: | ARM repeat superfamily protein |	2	0	Pennycress_contig_3088_AC_193.23	94	96	1188	714.64
AT1G14950.1 | Symbols: | Polyketide cyclase/dehydrase and lipid transport superfamily protein |	1	1.60252e-90	Pennycress_contig_14088_AC_87.28	86	93	465	293.557
AT1G09440.1 | Symbols: | Protein kinase superfamily protein |	1	0	Pennycress_contig_6216_AC_493.86	87	92	1383	833.87
AT1G09390.1 | Symbols: | GDSL-like Lipase/Acylhydrolase superfamily protein |	1	0	Pennycress_contig_3368_AC_488.70	89	93	1113	699.946
AT1G22840.1 | Symbols: CYTC-1, ATCYTC-A | CYTOCHROME C-1 |	1	3.35409e-65	Pennycress_contig_3057_AC_1660.91	96	99	336	226.385
AT1G09430.1 | Symbols: ACLA-3 | ATP-citrate lyase A-3 |	1	0	Pennycress_contig_6216_AC_493.86	97	99	1272	861.579
AT1G44010.1 | Symbols: | unknown protein; BEST Arabidopsis thaliana protein match is: unknown protein (TAIR:AT1G15640.1); Has 211 Blast hits to 210 proteins in 16 species: Archae - 0; Bacteria - 0; Metazoa - 0; Fungi - 0; Plants - 211; Viruses - 0; Other Eukaryotes - 0 (source: NCBI BLink). |	1	8.61762e-15	DNAP649595_contig_12546_AC_479.52	31	42	543	77.3471
AT1G80360.1 | Symbols: | Pyridoxal phosphate (PLP)-dependent transferases superfamily protein |	1	0	Pennycress_contig_2460_AC_1030.68	90	94	1182	762.08
AT1G74720.1 | Symbols: QKY | C2 calcium/lipid-binding plant phosphoribosyltransferase family protein |	1	0	Pennycress_contig_12560_AC_174.83	92	94	3174	1964.46
AT1G65980.1 | Symbols: TPX1 | thioredoxin-dependent peroxidase 1 |	1	1.9178e-101	Pennycress_contig_6281_AC_4239.88	98	99	486	327.142
AT1G44000.1 | Symbols: | unknown protein; BEST Arabidopsis thaliana protein match is: unknown protein (TAIR:AT4G11911.1); Has 216 Blast hits to 212 proteins in 76 species: Archae - 0; Bacteria - 96; Metazoa - 0; Fungi - 0; Plants - 118; Viruses - 0; Other Eukaryotes - 2 (source: NCBI BLink). |	1	2.69853e-137	Pennycress_contig_6163_AC_585.95	84	88	738	434.198
AT1G75260.1 | Symbols: | oxidoreductases, acting on NADH or NADPH |	3	1.06807e-124	Pennycress_contig_21932_AC_28.61	86	88	930	278.443
AT1G54440.1 | Symbols: | Polynucleotidyl transferase, ribonuclease H fold protein with HRDC domain |	1	0	Pennycress_contig_14093_AC_297.81	66	74	1725	805.742
AT1G67150.1 | Symbols: | Plant protein of unknown function (DUF247) |	2	3.05093e-89	Pennycress_contig_20443_AC_96.81	64	75	1191	296.495
AT1G14970.1 | Symbols: | O-fucosyltransferase family protein |	1	0	Pennycress_contig_11569_AC_51.44	92	95	1671	1096.68
AT1G73470.1 | Symbols: | unknown protein; FUNCTIONS IN: molecular_function unknown; INVOLVED IN: biological_process unknown; LOCATED IN: chloroplast; EXPRESSED IN: 22 plant structures; EXPRESSED DURING: 13 growth stages; Has 72 Blast hits to 72 proteins in 35 species: Archae - 0; Bacteria - 50; Metazoa - 0; Fungi - 0; Plants - 22; Viruses - 0; Other Eukaryotes - 0 (source: NCBI BLink). |	1	0	Pennycress_contig_17807_AC_219.93	89	94	1068	637.393
AT1G14960.1 | Symbols: | Polyketide cyclase/dehydrase and lipid transport superfamily protein |	1	1.72957e-80	Pennycress_contig_6173_AC_1051.26	79	88	465	267.947
AT1G73460.1 | Symbols: | Protein kinase superfamily protein |	1	0	Pennycress_contig_3091_AC_264.94	89	93	3519	2096.28
AT1G09450.1 | Symbols: | Protein kinase superfamily protein |	1	0	Pennycress_contig_20625_AC_61.06	84	89	1821	1042.52
AT1G36940.1 | Symbols: | unknown protein; Has 21 Blast hits to 21 proteins in 8 species: Archae - 0; Bacteria - 0; Metazoa - 0; Fungi - 0; Plants - 21; Viruses - 0; Other Eukaryotes - 0 (source: NCBI BLink). |	1	1.59107e-80	Pennycress_contig_20731_AC_57.01	81	89	543	271.726
AT1G51355.1 | Symbols: | unknown protein; FUNCTIONS IN: molecular_function unknown; INVOLVED IN: biological_process unknown; LOCATED IN: chloroplast; BEST Arabidopsis thaliana protein match is: unknown protein (TAIR:AT3G20898.1); Has 52 Blast hits to 52 proteins in 9 species: Archae - 0; Bacteria - 0; Metazoa - 2; Fungi - 0; Plants - 50; Viruses - 0; Other Eukaryotes - 0 (source: NCBI BLink). |	1	1.75397e-36	Pennycress_contig_25443_AC_88.31	76	86	345	138.641
AT1G12660.1 | Symbols: | Predicted to encode a PR (pathogenesis-related) protein. Belongs to the plant thionin (PR-13) family with the following members: At1g66100, At5g36910, At1g72260, At2g15010, At1g12663, At1g12660. |	1	0.986201	DNAP649595_contig_12760_AC_383.09	26	38	306	30.3267
AT1G75130.1 | Symbols: CYP721A1 | cytochrome P450, family 721, subfamily A, polypeptide 1 |	1	0	Pennycress_contig_12157_AC_92.49	87	92	1458	906.08
AT1G21120.1 | Symbols: | O-methyltransferase family protein |	1	0	Pennycress_contig_7571_AC_2222.99	94	97	1119	712.541
AT1G09740.1 | Symbols: | Adenine nucleotide alpha hydrolases-like superfamily protein |	1	4.01271e-100	Pennycress_contig_9686_AC_1255.13	94	99	510	327.982
AT1G21110.1 | Symbols: | O-methyltransferase family protein |	1	0	Pennycress_contig_7571_AC_2222.99	93	97	1119	708.343
AT1G50900.1 | Symbols: GDC1 | Ankyrin repeat family protein |	1	1.81006e-83	Pennycress_contig_5147_AC_687.89	86	93	504	286
AT1G37000.1 | Symbols: | Beta-galactosidase related protein |	1	5.88746	DNAP649595_contig_19165_AC_54.60	29	41	351	28.6474
AT1G77330.1 | Symbols: | 2-oxoglutarate (2OG) and Fe(II)-dependent oxygenase superfamily protein |	1	0	Pennycress_contig_6350_AC_434.01	96	97	924	604.227
AT1G80400.1 | Symbols: | RING/U-box superfamily protein |	1	0	Pennycress_contig_15996_AC_199.85	81	86	1200	666.78
AT1G74740.1 | Symbols: CPK30, CDPK1A, ATCPK30 | calcium-dependent protein kinase 30 |	1	0	Pennycress_contig_3323_AC_240.48	93	97	1635	1066.03
AT1G17370.1 | Symbols: UBP1B | oligouridylate binding protein 1B |	1	0	Pennycress_contig_6636_AC_652.17	95	98	1089	716.739
AT1G09750.1 | Symbols: | Eukaryotic aspartyl protease family protein |	1	0	Pennycress_contig_13759_AC_552.94	83	89	1347	746.547
AT1G49670.1 | Symbols: NQR | ARP protein (REF) |	1	5.9208e-105	Pennycress_contig_10982_AC_507.64	88	92	576	354.431
AT1G75220.1 | Symbols: | Major facilitator superfamily protein |	1	0	Pennycress_contig_3858_AC_591.09	96	98	1464	940.926
AT1G65560.1 | Symbols: | Zinc-binding dehydrogenase family protein |	1	0	Pennycress_contig_6851_AC_214.66	86	93	1023	599.608
AT1G65570.1 | Symbols: | Pectin lyase-like superfamily protein |	1	1.44815e-118	DNAP649595_contig_21247_AC_33.50	51	66	1101	400.612
AT1G49660.1 | Symbols: AtCXE5, CXE5 | carboxyesterase 5 |	1	3.40922e-167	Pennycress_contig_7982_AC_487.67	81	89	951	524.88
AT1G21100.1 | Symbols: | O-methyltransferase family protein |	1	0	Pennycress_contig_7571_AC_2222.99	93	97	1119	710.862
AT1G29020.1 | Symbols: | Calcium-binding EF-hand family protein |	2	0	Pennycress_contig_23685_AC_35.43	64	78	1326	544.192
AT1G77310.1 | Symbols: | BEST Arabidopsis thaliana protein match is: wound-responsive family protein (TAIR:AT1G21610.1); Has 493 Blast hits to 482 proteins in 163 species: Archae - 0; Bacteria - 100; Metazoa - 172; Fungi - 66; Plants - 65; Viruses - 7; Other Eukaryotes - 83 (source: NCBI BLink). |	1	0	Pennycress_contig_16063_AC_91.11	73	80	2046	1004.74
AT1G77480.2 | Symbols: | Eukaryotic aspartyl protease family protein |	1	0	Pennycress_contig_17497_AC_310.86	85	89	1272	700.786
AT1G12610.1 | Symbols: DDF1 | Integrase-type DNA-binding superfamily protein |	1	4.08891e-91	Pennycress_contig_17209_AC_35.59	82	87	600	306.571
AT1G80410.1 | Symbols: EMB2753 | tetratricopeptide repeat (TPR)-containing protein |	1	0	Pennycress_contig_546_AC_904.52	94	96	2691	1693.67
AT1G70820.1 | Symbols: | phosphoglucomutase, putative / glucose phosphomutase, putative |	1	0	Pennycress_contig_3747_AC_312.93	93	97	1845	1222.63
AT1G70790.2 | Symbols: | Calcium-dependent lipid-binding (CaLB domain) family protein |	1	8.2592e-118	Pennycress_contig_10082_AC_281.78	95	97	555	371.644
AT1G12640.1 | Symbols: | MBOAT (membrane bound O-acyl transferase) family protein |	1	0	Pennycress_contig_2674_AC_434.88	93	97	1386	878.792
AT1G12620.1 | Symbols: | Pentatricopeptide repeat (PPR) superfamily protein |	1	0	Pennycress_contig_947_AC_678.49	67	77	1860	860.739
AT1G12630.1 | Symbols: | Integrase-type DNA-binding superfamily protein |	1	3.98932e-68	Pennycress_contig_27389_AC_15.01	67	72	594	238.14
AT1G65610.1 | Symbols: ATGH9A2, KOR2 | Six-hairpin glycosidases superfamily protein |	1	0	Pennycress_contig_2792_AC_312.44	89	94	1890	1123.97
AT1G75170.1 | Symbols: | Sec14p-like phosphatidylinositol transfer family protein |	1	0	Pennycress_contig_15011_AC_299.74	91	95	888	573.999
AT1G49680.1 | Symbols: | unknown protein; BEST Arabidopsis thaliana protein match is: unknown protein (TAIR:AT4G28870.1); Has 22889 Blast hits to 1261 proteins in 188 species: Archae - 2; Bacteria - 20934; Metazoa - 922; Fungi - 109; Plants - 147; Viruses - 121; Other Eukaryotes - 654 (source: NCBI BLink). |	1	6.67158	DNAP649595_contig_8778_AC_254.92	50	75	57	27.388
AT1G50880.1 | Symbols: | F-box and associated interaction domains-containing protein |	2	1.14008e-09	DNAP649595_contig_25519_AC_68.27	48	61	465	60.9739
AT1G36675.1 | Symbols: | glycine-rich protein |	0		not available
AT1G23180.1 | Symbols: | ARM repeat superfamily protein |	1	0	Pennycress_contig_17232_AC_273.42	86	91	1728	983.748
AT1G09770.1 | Symbols: ATCDC5, CDC5, ATMYBCDC5 | cell division cycle 5 |	1	0	Pennycress_contig_4758_AC_634.56	92	96	2526	1529.1
AT1G75200.1 | Symbols: | flavodoxin family protein / radical SAM domain-containing protein |	1	0	Pennycress_contig_14735_AC_141.91	91	95	1941	1249.08
AT1G80390.1 | Symbols: IAA15 | indole-3-acetic acid inducible 15 |	1	5.59227e-39	DNAP649595_contig_11273_AC_181.73	44	52	645	151.656
AT1G74750.1 | Symbols: | Pentatricopeptide repeat (PPR) superfamily protein |	1	0	Pennycress_contig_9053_AC_127.52	84	87	2427	1488.38
AT1G75210.1 | Symbols: | HAD-superfamily hydrolase, subfamily IG, 5'-nucleotidase |	2	0	Pennycress_contig_3858_AC_591.09	94	98	1137	674.757
AT1G44080.1 | Symbols: | F-box family protein with a domain of unknown function (DUF295) |	1	1.02328e-20	DNAP649595_contig_7355_AC_308.59	27	41	1065	97.4986
AT1G21140.1 | Symbols: | Vacuolar iron transporter (VIT) family protein |	1	1.23316e-113	Pennycress_contig_9114_AC_180.93	92	96	600	363.247
AT1G09780.1 | Symbols: | Phosphoglycerate mutase, 2,3-bisphosphoglycerate-independent |	1	0	Pennycress_contig_1322_AC_1293.16	95	98	1671	1116.83
AT1G09790.1 | Symbols: COBL6 | COBRA-like protein 6 precursor |	1	0	Pennycress_contig_28931_AC_35.98	81	87	1260	726.815
AT1G09760.1 | Symbols: U2A' | U2 small nuclear ribonucleoprotein A |	1	3.40696e-143	Pennycress_contig_13322_AC_516.05	93	95	765	454.769
AT1G75190.1 | Symbols: | unknown protein; Has 7306 Blast hits to 3858 proteins in 279 species: Archae - 15; Bacteria - 134; Metazoa - 3314; Fungi - 546; Plants - 228; Viruses - 207; Other Eukaryotes - 2862 (source: NCBI BLink). |	1	2.28419e-18	Pennycress_contig_21068_AC_148.93	79	84	393	85.7435
AT1G49730.1 | Symbols: | Protein kinase superfamily protein |	1	0	Pennycress_contig_1330_AC_264.50	71	81	1908	903.561
AT1G79220.1 | Symbols: | Mitochondrial transcription termination factor family protein |	1	0	Pennycress_contig_4263_AC_64.41	76	83	1194	619.76
AT1G50870.1 | Symbols: | F-box and associated interaction domains-containing protein |	1	8.80951e-44	DNAP649595_contig_25519_AC_68.27	30	44	1155	172.647
AT1G65590.1 | Symbols: HEXO3, ATHEX1 | beta-hexosaminidase 3 |	1	0	Pennycress_contig_186_AC_193.04	89	94	1605	986.686
AT1G75180.1 | Symbols: | Erythronate-4-phosphate dehydrogenase family protein |	1	0	Pennycress_contig_2876_AC_362.51	88	93	966	581.976
AT1G09800.1 | Symbols: | Pseudouridine synthase family protein |	1	0	Pennycress_contig_21360_AC_99.64	85	89	1110	653.766
AT1G50890.1 | Symbols: | ARM repeat superfamily protein |	1	0	Pennycress_contig_19170_AC_77.22	87	93	2472	1449.75
AT1G70810.1 | Symbols: | Calcium-dependent lipid-binding (CaLB domain) family protein |	1	1.6939e-91	Pennycress_contig_10184_AC_851.22	84	92	495	301.113
AT1G21130.1 | Symbols: | O-methyltransferase family protein |	1	0	Pennycress_contig_7571_AC_2222.99	93	97	1119	709.183
AT1G65580.1 | Symbols: FRA3 | Endonuclease/exonuclease/phosphatase family protein |	1	0	Pennycress_contig_7563_AC_303.01	88	93	3327	2048.84
AT1G70800.1 | Symbols: | Calcium-dependent lipid-binding (CaLB domain) family protein |	1	8.83144e-80	Pennycress_contig_10184_AC_851.22	77	85	495	269.627
AT1G09795.1 | Symbols: ATATP-PRT2, HISN1B, ATP-PRT2 | ATP phosphoribosyl transferase 2 |	1	0	Pennycress_contig_8499_AC_484.66	89	92	1218	773.836
AT1G80380.2 | Symbols: | P-loop containing nucleoside triphosphate hydrolases superfamily protein |	1	0	Pennycress_contig_2160_AC_1273.31	82	89	1338	774.255
AT1G55890.1 | Symbols: | Tetratricopeptide repeat (TPR)-like superfamily protein |	1	0	Pennycress_contig_13562_AC_71.11	85	90	1173	691.55
AT1G65520.1 | Symbols: ATECI1, ECI1, ECHIC, PEC11 | delta(3), delta(2)-enoyl CoA isomerase 1 |	1	5.59205e-124	Pennycress_contig_9879_AC_102.38	81	88	717	396.833
AT1G49650.1 | Symbols: | alpha/beta-Hydrolases superfamily protein |	1	0	Pennycress_contig_24133_AC_25.49	78	86	1122	592.052
AT1G75230.2 | Symbols: | DNA glycosylase superfamily protein |	1	0	Pennycress_contig_1803_AC_203.15	83	90	1179	605.066
AT1G44050.1 | Symbols: | Cysteine/Histidine-rich C1 domain family protein |	1	3.86026e-151	DNAP649595_contig_22839_AC_50.04	46	57	1731	519.422
AT1G09370.1 | Symbols: | Plant invertase/pectin methylesterase inhibitor superfamily protein |	1	1.81386e-08	DNAP649595_contig_24943_AC_69.10	27	45	504	55.5162
AT1G50910.1 | Symbols: | unknown protein; Has 1105 Blast hits to 802 proteins in 217 species: Archae - 2; Bacteria - 177; Metazoa - 445; Fungi - 210; Plants - 58; Viruses - 6; Other Eukaryotes - 207 (source: NCBI BLink). |	1	0	Pennycress_contig_5147_AC_687.89	69	76	1314	628.996
AT1G75140.1 | Symbols: | unknown protein; LOCATED IN: endoplasmic reticulum; EXPRESSED IN: 24 plant structures; EXPRESSED DURING: 13 growth stages; BEST Arabidopsis thaliana protein match is: unknown protein (TAIR:AT1G19370.1); Has 51 Blast hits to 49 proteins in 18 species: Archae - 0; Bacteria - 0; Metazoa - 0; Fungi - 0; Plants - 46; Viruses - 0; Other Eukaryotes - 5 (source: NCBI BLink). |	1	0	Pennycress_contig_9180_AC_128.46	86	91	1866	1077.79
AT1G80370.1 | Symbols: CYCA2;4 | Cyclin A2;4 |	1	0	Pennycress_contig_20064_AC_96.50	83	88	1404	795.247
AT1G36730.1 | Symbols: | Translation initiation factor IF2/IF5 |	1	4.40302e-160	Pennycress_contig_16_AC_1247.63	64	76	1305	530.757
AT1G75150.1 | Symbols: | unknown protein; Has 38228 Blast hits to 24529 proteins in 1168 species: Archae - 169; Bacteria - 4103; Metazoa - 14594; Fungi - 5866; Plants - 1861; Viruses - 317; Other Eukaryotes - 11318 (source: NCBI BLink). |	1	0	Pennycress_contig_4967_AC_48.45	73	78	2448	1036.23
AT1G12580.1 | Symbols: PEPKR1 | phosphoenolpyruvate carboxylase-related kinase 1 |	1	0	Pennycress_contig_5611_AC_563.91	91	94	1566	1009.36
AT1G70860.1 | Symbols: | Polyketide cyclase/dehydrase and lipid transport superfamily protein |	2	1.94223e-22	Pennycress_contig_20011_AC_39.40	90	94	150	94.5599
AT1G49720.1 | Symbols: ABF1 | abscisic acid responsive element-binding factor 1 |	1	1.05349e-174	Pennycress_contig_5391_AC_238.71	76	83	1221	573.999
AT1G73850.1 | Symbols: | Protein of unknown function (DUF1666) |	1	0	Pennycress_contig_18402_AC_111.46	82	88	1905	929.17
AT1G17380.1 | Symbols: JAZ5, TIFY11A | jasmonate-zim-domain protein 5 |	1	4.59692e-106	Pennycress_contig_6636_AC_652.17	72	79	822	362.408
AT1G31885.1 | Symbols: NIP3;1 | NOD26-like intrinsic protein 3;1 |	1	0	Pennycress_contig_17372_AC_260.93	89	93	969	606.326
AT1G77360.1 | Symbols: | Tetratricopeptide repeat (TPR)-like superfamily protein |	2	0	Pennycress_contig_18156_AC_53.65	92	96	1389	902.302
AT1G44030.1 | Symbols: | Cysteine/Histidine-rich C1 domain family protein |	3	7.96833e-132	DNAP649595_contig_11183_AC_62.85	58	67	1293	456.448
AT1G65540.1 | Symbols: | LETM1-like protein |	1	0	Pennycress_contig_8473_AC_403.80	90	92	2253	1278.04
AT1G09380.1 | Symbols: | nodulin MtN21 /EamA-like transporter family protein |	1	0	Pennycress_contig_17580_AC_123.73	87	91	1125	676.016
AT1G77470.1 | Symbols: RFC3, RFC5 | replication factor C subunit 3 |	1	0	Pennycress_contig_11891_AC_240.64	89	93	1083	689.031
AT1G36745.1 | Symbols: | unknown protein; Has 0 Blast hits to 0 proteins in 0 species (source: NCBI BLink). |	1	1.80389	DNAP649595_contig_28931_AC_35.98	71	79	42	29.0673
AT1G23190.1 | Symbols: PGM3 | Phosphoglucomutase/phosphomannomutase family protein |	1	0	Pennycress_contig_920_AC_1429.42	97	98	1749	1153.78
AT1G12570.1 | Symbols: | Glucose-methanol-choline (GMC) oxidoreductase family protein |	1	0	Pennycress_contig_15714_AC_147.48	92	95	1707	1097.52
AT1G36970.1 | Symbols: | Domain of unknown function (DUF1985) |	1	6.74747e-14	DNAP649595_contig_15666_AC_51.72	41	54	327	75.6678
AT1G15980.1 | Symbols: NDF1, NDH48 | NDH-dependent cyclic electron flow 1 |	2	0	Pennycress_contig_5452_AC_672.49	90	94	1215	738.99
AT1G77490.1 | Symbols: TAPX | thylakoidal ascorbate peroxidase |	1	0	Pennycress_contig_4834_AC_877.23	85	91	1305	717.999
AT1G10960.1 | Symbols: ATFD1, FD1 | ferredoxin 1 |	1	2.33659e-87	Pennycress_contig_2319_AC_991.38	95	99	444	294.816
AT1G67130.1 | Symbols: | F-box family protein |	2	1.11357e-57	DNAP649595_contig_12265_AC_102.09	39	49	1164	218.408
AT1G55900.1 | Symbols: TIM50, emb1860 | Haloacid dehalogenase-like hydrolase (HAD) superfamily protein |	1	0	Pennycress_contig_8872_AC_418.41	78	87	1122	580.716
AT1G15990.1 | Symbols: ATCNGC7, CNGC7 | cyclic nucleotide gated channel 7 |	1	0	Pennycress_contig_5230_AC_385.66	69	80	2019	988.366
AT1G75160.1 | Symbols: | Protein of unknown function (DUF620) |	1	6.19634e-114	DNAP649595_contig_9833_AC_39.82	49	63	1158	390.536
AT1G49640.1 | Symbols: | alpha/beta-Hydrolases superfamily protein |	1	9.97338e-145	Pennycress_contig_24133_AC_25.49	68	81	924	466.104
AT1G36990.1 | Symbols: | unknown protein; LOCATED IN: chloroplast; EXPRESSED IN: 24 plant structures; EXPRESSED DURING: 14 growth stages; BEST Arabidopsis thaliana protein match is: unknown protein (TAIR:AT4G08510.1); Has 5029 Blast hits to 1779 proteins in 339 species: Archae - 2; Bacteria - 1372; Metazoa - 990; Fungi - 933; Plants - 111; Viruses - 28; Other Eukaryotes - 1593 (source: NCBI BLink…	1	2.90162e-170	DNAP649595_contig_4108_AC_237.23	57	69	1638	573.999
AT1G12600.1 | Symbols: | UDP-N-acetylglucosamine (UAA) transporter family |	2	0	Pennycress_contig_28136_AC_40.81	93	95	885	541.253
AT1G09730.1 | Symbols: | Cysteine proteinases superfamily protein |	1	0	Pennycress_contig_15263_AC_304.85	73	79	2892	1416.59
AT1G77340.1 | Symbols: | Pentatricopeptide repeat (PPR) superfamily protein |	4	4.48664e-143	DNAP649595_contig_21877_AC_73.60	57	69	1236	482.897
AT1G70830.2 | Symbols: MLP28 | MLP-like protein 28 |	2	3.97255e-93	Pennycress_contig_885_AC_5918.43	87	94	510	314.128
AT1G12650.1 | Symbols: | unknown protein; CONTAINS InterPro DOMAIN/s: Protein of unknown function DUF947 (InterPro:IPR009292); Has 700 Blast hits to 631 proteins in 192 species: Archae - 0; Bacteria - 32; Metazoa - 138; Fungi - 168; Plants - 60; Viruses - 0; Other Eukaryotes - 302 (source: NCBI BLink). |	1	2.50723e-101	Pennycress_contig_10224_AC_261.79	76	85	750	339.317
AT1G70840.1 | Symbols: MLP31 | MLP-like protein 31 |	1	4.33791e-87	Pennycress_contig_885_AC_5918.43	84	92	465	290.618
AT1G49700.1 | Symbols: | Plant protein 1589 of unknown function |	1	1.77626e-11	DNAP649595_contig_5237_AC_279.47	39	53	237	66.8515
AT1G36980.1 | Symbols: | unknown protein; CONTAINS InterPro DOMAIN/s: Uncharacterised protein family UPF0220 (InterPro:IPR007919); Has 424 Blast hits to 424 proteins in 159 species: Archae - 0; Bacteria - 0; Metazoa - 228; Fungi - 120; Plants - 62; Viruses - 0; Other Eukaryotes - 14 (source: NCBI BLink). |	1	8.62569e-82	Pennycress_contig_9918_AC_1354.81	99	99	405	271.726
AT1G67140.1 | Symbols: SWEETIE | HEAT repeat-containing protein |	1	0	Pennycress_contig_3752_AC_197.16	87	92	6636	3978.35
AT1G65550.1 | Symbols: | Xanthine/uracil permease family protein |	1	0	DNAP649595_contig_4022_AC_1343.53	55	69	1590	626.057
AT1G21090.1 | Symbols: | Cupredoxin superfamily protein |	1	9.8327e-130	Pennycress_contig_8028_AC_271.40	88	91	714	421.183
AT1G28520.1 | Symbols: VOZ1, ATVOZ1 | vascular plant one zinc finger protein |	1	0	Pennycress_contig_10562_AC_515.22	91	94	1434	918.255
AT1G79600.1 | Symbols: | Protein kinase superfamily protein |	1	0	Pennycress_contig_5256_AC_579.26	94	96	2133	1370.83
AT1G65950.1 | Symbols: | Protein kinase superfamily protein |	3	1.74954e-143	Pennycress_contig_10476_AC_108.77	86	95	840	489.195
AT1G70850.1 | Symbols: MLP34 | MLP-like protein 34 |	2	2.52348e-89	Pennycress_contig_885_AC_5918.43	90	96	492	307.831
AT1G09720.1 | Symbols: | Kinase interacting (KIP1-like) family protein |	2	2.51699e-110	DNAP649595_contig_2403_AC_65.62	47	63	1416	394.734
AT1G44085.1 | Symbols: | glycine-rich protein |	1	5.68007	DNAP649595_contig_25965_AC_46.54	42	63	66	26.9681
AT1G77350.1 | Symbols: | unknown protein; FUNCTIONS IN: molecular_function unknown; INVOLVED IN: biological_process unknown; LOCATED IN: endomembrane system; EXPRESSED IN: 23 plant structures; EXPRESSED DURING: 13 growth stages; CONTAINS InterPro DOMAIN/s: Protein of unknown function KRTCAP2 (InterPro:IPR018614); Has 141 Blast hits to 141 proteins in 57 species: Archae - 0; Bacteria - 0; Metazoa …	1	8.10391e-52	Pennycress_contig_9656_AC_366.61	88	93	363	186.921
AT1G80420.1 | Symbols: ATXRCC1 | BRCT domain-containing DNA repair protein |	1	7.06351e-179	Pennycress_contig_10491_AC_203.14	79	84	1038	567.702
AT1G65930.1 | Symbols: cICDH | cytosolic NADP+-dependent isocitrate dehydrogenase |	1	0	Pennycress_contig_395_AC_4193.78	98	99	1224	833.87
AT1G74930.1 | Symbols: ORA47 | Integrase-type DNA-binding superfamily protein |	1	1.12627e-77	Pennycress_contig_25303_AC_136.26	75	82	564	266.688
AT1G77410.1 | Symbols: BGAL16 | beta-galactosidase 16 |	1	0	Pennycress_contig_4560_AC_525.63	59	71	2106	859.48
AT1G74840.1 | Symbols: | Homeodomain-like superfamily protein |	2	5.75169e-92	Pennycress_contig_8480_AC_715.99	83	90	489	243.178
AT1G51140.1 | Symbols: | basic helix-loop-helix (bHLH) DNA-binding superfamily protein |	1	0	Pennycress_contig_8653_AC_574.39	86	89	1149	660.483
AT1G43850.1 | Symbols: SEU | SEUSS transcriptional co-regulator |	1	0	Pennycress_contig_10390_AC_337.96	83	87	2571	1165.11
AT1G09550.1 | Symbols: | Pectinacetylesterase family protein |	1	2.68812e-161	Pennycress_contig_10323_AC_283.33	63	76	1191	521.521
AT1G51150.1 | Symbols: DegP6 | DegP protease 6 |	1	5.89369e-47	DNAP649595_contig_20463_AC_55.78	48	61	591	178.945
AT1G09640.1 | Symbols: | Translation elongation factor EF1B, gamma chain |	1	0	Pennycress_contig_295_AC_3045.52	89	93	1239	762.08
AT1G10920.1 | Symbols: LOV1 | NB-ARC domain-containing disease resistance protein |	1	0	Pennycress_contig_15894_AC_158.89	68	77	2121	949.742
AT1G09540.1 | Symbols: MYB61, ATMYB61 | myb domain protein 61 |	2	1.06266e-136	Pennycress_contig_23581_AC_28.90	100	100	777	440.495
AT1G71015.1 | Symbols: | unknown protein; BEST Arabidopsis thaliana protein match is: unknown protein (TAIR:AT2G01340.1); Has 85 Blast hits to 85 proteins in 12 species: Archae - 0; Bacteria - 0; Metazoa - 0; Fungi - 0; Plants - 85; Viruses - 0; Other Eukaryotes - 0 (source: NCBI BLink). |	1	6.5226e-96	Pennycress_contig_18376_AC_110.94	86	92	567	316.227
AT1G09630.1 | Symbols: ATRAB11C, ATRABA2A, ATRAB-A2A, RAB-A2A, RAB11c | RAB GTPase 11C |	1	2.38183e-139	Pennycress_contig_12645_AC_472.18	97	100	654	435.037
AT1G77400.1 | Symbols: | CONTAINS InterPro DOMAIN/s: Protein of unknown function DUF688 (InterPro:IPR007789); BEST Arabidopsis thaliana protein match is: hydroxyproline-rich glycoprotein family protein (TAIR:AT1G21695.1); Has 328 Blast hits to 314 proteins in 61 species: Archae - 0; Bacteria - 12; Metazoa - 130; Fungi - 28; Plants - 92; Viruses - 10; Other Eukaryotes - 56 (source: NCBI BLink). |	1	9.82214e-92	Pennycress_contig_17918_AC_72.73	79	85	675	315.807
AT1G74860.1 | Symbols: | unknown protein; BEST Arabidopsis thaliana protein match is: unknown protein (TAIR:AT1G19010.1); Has 210 Blast hits to 193 proteins in 61 species: Archae - 0; Bacteria - 9; Metazoa - 75; Fungi - 18; Plants - 58; Viruses - 1; Other Eukaryotes - 49 (source: NCBI BLink). |	1	2.71842e-147	Pennycress_contig_18686_AC_98.97	75	82	993	482.058
AT1G73840.1 | Symbols: ESP1 | hydroxyproline-rich glycoprotein family protein |	1	2.24617e-175	Pennycress_contig_5368_AC_444.12	85	89	1110	558.046
AT1G36925.1 | Symbols: | unknown protein; Has 69 Blast hits to 69 proteins in 22 species: Archae - 0; Bacteria - 2; Metazoa - 45; Fungi - 4; Plants - 8; Viruses - 0; Other Eukaryotes - 10 (source: NCBI BLink). |	1	9.12022	DNAP649595_contig_18038_AC_50.61	39	50	153	27.8078
AT1G74920.1 | Symbols: ALDH10A8 | aldehyde dehydrogenase 10A8 |	1	0	Pennycress_contig_1306_AC_2266.16	95	98	1500	1004.74
AT1G09580.1 | Symbols: | emp24/gp25L/p24 family/GOLD family protein |	1	7.07724e-120	Pennycress_contig_26374_AC_73.95	85	91	636	382.139
AT1G79190.1 | Symbols: | ARM repeat superfamily protein |	1	0	Pennycress_contig_12267_AC_108.41	87	93	4002	2327.61
AT1G09575.1 | Symbols: | Protein of unknown function (DUF607) |	1	1.20278e-163	Pennycress_contig_14734_AC_147.18	88	93	876	511.865
AT1G77405.1 | Symbols: | Pentatricopeptide repeat (PPR) superfamily protein |	1	0	Pennycress_contig_21646_AC_41.58	90	95	1320	854.862
AT1G09570.1 | Symbols: PHYA, FHY2, FRE1, HY8 | phytochrome A |	1	0	Pennycress_contig_2927_AC_616.80	97	99	3366	2276.81
AT1G09560.1 | Symbols: GLP5 | germin-like protein 5 |	1	5.52227e-78	Pennycress_contig_5934_AC_705.20	64	76	624	274.664
AT1G74850.1 | Symbols: PTAC2 | plastid transcriptionally active 2 |	1	0	Pennycress_contig_10370_AC_162.19	95	97	2598	1720.96
AT1G73580.1 | Symbols: | Calcium-dependent lipid-binding (CaLB domain) family protein |	1	1.30592e-99	Pennycress_contig_26328_AC_48.36	90	95	504	318.746
AT1G09590.1 | Symbols: | Translation protein SH3-like family protein |	1	2.75103e-106	Pennycress_contig_13888_AC_1493.24	99	99	489	336.798
AT1G74940.1 | Symbols: | Protein of unknown function (DUF581) |	1	3.12358e-112	Pennycress_contig_8523_AC_459.62	78	86	654	366.606
AT1G51010.1 | Symbols: | unknown protein; BEST Arabidopsis thaliana protein match is: unknown protein (TAIR:AT1G51020.1); Has 334 Blast hits to 303 proteins in 107 species: Archae - 20; Bacteria - 126; Metazoa - 41; Fungi - 13; Plants - 30; Viruses - 2; Other Eukaryotes - 102 (source: NCBI BLink). |	1	2.3348	DNAP649595_contig_17389_AC_113.47	45	62	81	28.2276
AT1G65730.1 | Symbols: YSL7 | YELLOW STRIPE like 7 |	1	0	Pennycress_contig_13358_AC_241.91	91	96	2070	1304.49
AT1G09645.1 | Symbols: | unknown protein; BEST Arabidopsis thaliana protein match is: unknown protein (TAIR:AT1G57765.1); Has 35333 Blast hits to 34131 proteins in 2444 species: Archae - 798; Bacteria - 22429; Metazoa - 974; Fungi - 991; Plants - 531; Viruses - 0; Other Eukaryotes - 9610 (source: NCBI BLink). |	1	1.62541e-46	Pennycress_contig_16006_AC_287.53	89	96	315	168.029
AT1G51172.1 | Symbols: | unknown protein; FUNCTIONS IN: molecular_function unknown; INVOLVED IN: biological_process unknown; LOCATED IN: cellular_component unknown; CONTAINS InterPro DOMAIN/s: Protein of unknown function DUF601 (InterPro:IPR006736); BEST Arabidopsis thaliana protein match is: Protein of unknown function, DUF601 (TAIR:AT1G46696.1); Has 1849 Blast hits to 1554 proteins in 272 speci…	1	4.94989e-16	DNAP649595_contig_1008_AC_340.25	26	49	447	83.6444
AT1G70985.1 | Symbols: | hydroxyproline-rich glycoprotein family protein |	1	1.81388e-27	Pennycress_contig_22014_AC_149.91	75	79	405	113.452
AT1G42440.1 | Symbols: | FUNCTIONS IN: molecular_function unknown; INVOLVED IN: ribosome biogenesis; LOCATED IN: nucleus; EXPRESSED IN: 22 plant structures; EXPRESSED DURING: 13 growth stages; CONTAINS InterPro DOMAIN/s: AARP2CN (InterPro:IPR012948), Protein of unknown function DUF663 (InterPro:IPR007034); BEST Arabidopsis thaliana protein match is: P-loop containing nucleoside triphosphate hydro…	1	0	Pennycress_contig_4664_AC_346.07	85	91	2385	1414.91
AT1G51190.1 | Symbols: PLT2 | Integrase-type DNA-binding superfamily protein |	6	0	Pennycress_contig_21839_AC_11.94	96	97	585	397.253
AT1G70970.1 | Symbols: | F-box and associated interaction domains-containing protein |	1	7.83159e-34	DNAP649595_contig_11641_AC_216.72	31	43	1071	140.321
AT1G80470.1 | Symbols: | F-box/RNI-like/FBD-like domains-containing protein |	1	1.83511e-124	DNAP649595_contig_8596_AC_221.59	49	63	1392	427.9
AT1G51030.1 | Symbols: | unknown protein; BEST Arabidopsis thaliana protein match is: unknown protein (TAIR:AT1G51020.1); Has 39 Blast hits to 36 proteins in 13 species: Archae - 5; Bacteria - 2; Metazoa - 1; Fungi - 2; Plants - 21; Viruses - 0; Other Eukaryotes - 8 (source: NCBI BLink). |	0		not available
AT1G65710.1 | Symbols: | unknown protein; INVOLVED IN: N-terminal protein myristoylation; EXPRESSED IN: cultured cell; BEST Arabidopsis thaliana protein match is: unknown protein (TAIR:AT5G37010.1); Has 2241 Blast hits to 1776 proteins in 164 species: Archae - 0; Bacteria - 29; Metazoa - 1759; Fungi - 94; Plants - 93; Viruses - 17; Other Eukaryotes - 249 (source: NCBI BLink). |	1	1.29295e-115	DNAP649595_contig_4477_AC_61.91	61	68	1515	399.352
AT1G09650.1 | Symbols: | F-box and associated interaction domains-containing protein |	1	5.06336e-155	Pennycress_contig_7177_AC_167.43	66	75	1173	504.308
AT1G65720.1 | Symbols: | unknown protein; FUNCTIONS IN: molecular_function unknown; INVOLVED IN: biological_process unknown; LOCATED IN: endomembrane system; EXPRESSED IN: 24 plant structures; EXPRESSED DURING: 15 growth stages; Has 44 Blast hits to 44 proteins in 14 species: Archae - 0; Bacteria - 0; Metazoa - 0; Fungi - 0; Plants - 44; Viruses - 0; Other Eukaryotes - 0 (source: NCBI BLink). |	1	1.54399e-80	Pennycress_contig_7854_AC_1845.17	82	86	504	274.664
AT1G70980.1 | Symbols: SYNC3 | Class II aminoacyl-tRNA and biotin synthetases superfamily protein |	1	0	Pennycress_contig_5904_AC_971.03	81	87	1725	966.535
AT1G43860.1 | Symbols: | sequence-specific DNA binding transcription factors |	1	0	Pennycress_contig_1438_AC_406.19	90	95	1095	700.786
AT1G71010.1 | Symbols: FAB1C | FORMS APLOID AND BINUCLEATE CELLS 1C |	1	0	Pennycress_contig_5909_AC_536.23	85	90	4875	2869.18
AT1G51040.1 | Symbols: | Protein kinase superfamily protein |	3	0	Pennycress_contig_12489_AC_198.05	89	93	1254	786.01
AT1G51160.1 | Symbols: | SNARE-like superfamily protein |	1	3.10954e-111	Pennycress_contig_7802_AC_852.85	99	99	507	354.851
AT1G20990.1 | Symbols: | Cysteine/Histidine-rich C1 domain family protein |	1	1.80313e-150	Pennycress_contig_24268_AC_44.57	91	96	801	477.02
AT1G71000.1 | Symbols: | Chaperone DnaJ-domain superfamily protein |	1	1.26961e-85	Pennycress_contig_21115_AC_42.69	81	87	507	282.641
AT1G73830.1 | Symbols: BEE3 | BR enhanced expression 3 |	1	6.33361e-149	Pennycress_contig_18995_AC_145.42	85	93	795	467.784
AT1G51170.1 | Symbols: | Protein kinase superfamily protein |	1	0	Pennycress_contig_15639_AC_148.78	85	90	1185	699.527
AT1G70990.1 | Symbols: | proline-rich family protein |	1	2.61881e-52	Pennycress_contig_5662_AC_58.52	67	74	492	189.86
AT1G65740.1 | Symbols: | Protein of unknown function (DUF295) |	1	1.23542e-41	DNAP649595_contig_22088_AC_19.29	46	62	537	161.312
AT1G10870.1 | Symbols: AGD4 | ARF-GAP domain 4 |	1	0	Pennycress_contig_13278_AC_259.38	91	95	2322	1488.8
AT1G21000.1 | Symbols: | PLATZ transcription factor family protein |	1	8.7896e-159	Pennycress_contig_8118_AC_936.49	96	98	738	503.049
AT1G79580.1 | Symbols: SMB, ANAC033 | NAC (No Apical Meristem) domain transcriptional regulator superfamily protein |	1	0	Pennycress_contig_22047_AC_18.18	88	91	1086	605.066
AT1G65820.1 | Symbols: | microsomal glutathione s-transferase, putative |	1	7.77455e-86	Pennycress_contig_12281_AC_893.19	92	98	426	282.641
AT1G51130.1 | Symbols: | Nse4, component of Smc5/6 DNA repair complex |	1	0	Pennycress_contig_20430_AC_106.19	81	89	1200	670.979
AT1G31800.1 | Symbols: CYP97A3, LUT5 | cytochrome P450, family 97, subfamily A, polypeptide 3 |	1	0	Pennycress_contig_1505_AC_395.97	92	96	1773	1121.45
AT1G51070.1 | Symbols: bHLH115 | basic helix-loop-helix (bHLH) DNA-binding superfamily protein |	2	1.63239e-115	Pennycress_contig_5323_AC_973.02	95	96	420	274.664
AT1G10900.1 | Symbols: | Phosphatidylinositol-4-phosphate 5-kinase family protein |	1	0	Pennycress_contig_9630_AC_250.22	90	94	2307	1439.26
AT1G74900.1 | Symbols: OTP43 | Pentatricopeptide repeat (PPR) superfamily protein |	3	0	Pennycress_contig_2553_AC_485.91	91	96	1284	629.416
AT1G21050.1 | Symbols: | Protein of unknown function, DUF617 |	1	2.03881e-119	Pennycress_contig_21298_AC_254.24	83	91	750	386.758
AT1G74890.1 | Symbols: ARR15 | response regulator 15 |	1	1.37417e-86	Pennycress_contig_25566_AC_40.31	84	88	585	287.679
AT1G65850.1 | Symbols: | Disease resistance protein (TIR-NBS-LRR class) family |	1	0	Pennycress_contig_7514_AC_91.97	61	73	3096	1309.95
AT1G74910.1 | Symbols: | ADP-glucose pyrophosphorylase family protein |	1	0	Pennycress_contig_2553_AC_485.91	96	98	1245	840.588
AT1G10910.1 | Symbols: | Pentatricopeptide repeat (PPR) superfamily protein |	1	0	Pennycress_contig_8070_AC_229.38	89	94	1971	1203.74
AT1G31770.1 | Symbols: ABCG14 | ATP-binding cassette 14 |	1	0	Pennycress_contig_5678_AC_356.34	96	98	1944	1291.06
AT1G77380.1 | Symbols: AAP3, ATAAP3 | amino acid permease 3 |	1	0	Pennycress_contig_10485_AC_587.57	93	96	1428	905.24
AT1G51120.1 | Symbols: | AP2/B3 transcription factor family protein |	1	8.71501e-47	DNAP649595_contig_5324_AC_580.76	40	53	699	181.883
AT1G51080.1 | Symbols: | unknown protein; FUNCTIONS IN: molecular_function unknown; INVOLVED IN: biological_process unknown; LOCATED IN: chloroplast; EXPRESSED IN: 15 plant structures; EXPRESSED DURING: 11 growth stages; Has 101 Blast hits to 98 proteins in 44 species: Archae - 0; Bacteria - 0; Metazoa - 38; Fungi - 10; Plants - 27; Viruses - 0; Other Eukaryotes - 26 (source: NCBI BLink). |	1	3.91049e-113	Pennycress_contig_8741_AC_248.87	79	83	855	374.163
AT1G65845.1 | Symbols: | unknown protein; FUNCTIONS IN: molecular_function unknown; INVOLVED IN: biological_process unknown; LOCATED IN: endomembrane system; Has 9 Blast hits to 9 proteins in 2 species: Archae - 0; Bacteria - 0; Metazoa - 0; Fungi - 0; Plants - 9; Viruses - 0; Other Eukaryotes - 0 (source: NCBI BLink). |	1	0.400786	DNAP649595_contig_17327_AC_158.54	46	57	240	30.7466
AT1G21010.1 | Symbols: | unknown protein; FUNCTIONS IN: molecular_function unknown; INVOLVED IN: N-terminal protein myristoylation; LOCATED IN: cellular_component unknown; EXPRESSED IN: 24 plant structures; EXPRESSED DURING: 14 growth stages; BEST Arabidopsis thaliana protein match is: unknown protein (TAIR:AT1G76600.1); Has 206 Blast hits to 206 proteins in 13 species: Archae - 0; Bacteria - 0; …	1	4.36776e-103	Pennycress_contig_9786_AC_56.59	87	92	636	337.218
AT1G43800.1 | Symbols: | Plant stearoyl-acyl-carrier-protein desaturase family protein |	1	3.29024e-159	Pennycress_contig_9549_AC_1365.83	71	82	1011	520.262
AT1G73610.1 | Symbols: | GDSL-like Lipase/Acylhydrolase superfamily protein |	1	1.70087e-95	DNAP649595_contig_11116_AC_243.93	49	61	1029	330.081
AT1G51090.1 | Symbols: | Heavy metal transport/detoxification superfamily protein |	1	3.87272e-72	Pennycress_contig_21458_AC_466.07	74	80	453	244.017
AT1G43790.1 | Symbols: TED6 | tracheary element differentiation-related 6 |	1	2.64213e-36	Pennycress_contig_15034_AC_347.31	72	82	348	138.222
AT1G54500.1 | Symbols: | Rubredoxin-like superfamily protein |	1	4.28953e-74	Pennycress_contig_7919_AC_1125.65	79	83	522	255.772
AT1G31780.1 | Symbols: | CONTAINS InterPro DOMAIN/s: Conserved oligomeric complex COG6 (InterPro:IPR010490); Has 384 Blast hits to 379 proteins in 190 species: Archae - 0; Bacteria - 4; Metazoa - 151; Fungi - 156; Plants - 42; Viruses - 0; Other Eukaryotes - 31 (source: NCBI BLink). |	2	0	Pennycress_contig_5146_AC_295.15	94	97	2052	1306.17
AT1G65840.1 | Symbols: ATPAO4, PAO4 | polyamine oxidase 4 |	1	0	Pennycress_contig_1095_AC_484.67	93	96	1488	977.87
AT1G51110.1 | Symbols: | Plastid-lipid associated protein PAP / fibrillin family protein |	1	0	Pennycress_contig_12256_AC_599.04	88	93	1227	741.929
AT1G51100.1 | Symbols: | unknown protein; FUNCTIONS IN: molecular_function unknown; INVOLVED IN: biological_process unknown; LOCATED IN: chloroplast, chloroplast stroma; EXPRESSED IN: 22 plant structures; EXPRESSED DURING: 13 growth stages; Has 26 Blast hits to 26 proteins in 9 species: Archae - 0; Bacteria - 0; Metazoa - 0; Fungi - 0; Plants - 26; Viruses - 0; Other Eukaryotes - 0 (source: NCBI …	1	3.26126e-112	Pennycress_contig_14079_AC_480.74	87	91	624	363.247
AT1G43810.1 | Symbols: | unknown protein; Has 6 Blast hits to 6 proteins in 2 species: Archae - 0; Bacteria - 0; Metazoa - 0; Fungi - 0; Plants - 6; Viruses - 0; Other Eukaryotes - 0 (source: NCBI BLink). |	0		not available
AT1G31790.1 | Symbols: | Tetratricopeptide repeat (TPR)-like superfamily protein |	1	0	Pennycress_contig_5146_AC_295.15	78	85	1206	681.054
AT1G79170.1 | Symbols: | unknown protein; BEST Arabidopsis thaliana protein match is: unknown protein (TAIR:AT3G28590.1); Has 12 Blast hits to 12 proteins in 8 species: Archae - 0; Bacteria - 0; Metazoa - 1; Fungi - 0; Plants - 3; Viruses - 0; Other Eukaryotes - 8 (source: NCBI BLink). |	1	0.306727	DNAP649595_contig_424_AC_490.43	46	73	78	31.1664
AT1G65810.1 | Symbols: | P-loop containing nucleoside triphosphate hydrolases superfamily protein |	2	0	Pennycress_contig_7686_AC_53.35	78	85	2091	1138.24
AT1G74880.1 | Symbols: NDH-O | NAD(P)H:plastoquinone dehydrogenase complex subunit O |	1	8.2385e-67	Pennycress_contig_8920_AC_632.94	89	94	396	231.423
AT1G73590.1 | Symbols: PIN1, ATPIN1 | Auxin efflux carrier family protein |	1	0	Pennycress_contig_6425_AC_250.96	95	97	1845	1151.68
AT1G65760.1 | Symbols: | Protein of unknown function (DUF295) |	1	4.93347e-35	DNAP649595_contig_22088_AC_19.29	44	58	537	140.741
AT1G31814.1 | Symbols: FRL2 | FRIGIDA like 2 |	1	0	Pennycress_contig_6183_AC_93.21	72	80	1380	665.101
AT1G09620.1 | Symbols: | ATP binding;leucine-tRNA ligases;aminoacyl-tRNA ligases;nucleotide binding;ATP binding;aminoacyl-tRNA ligases |	1	0	Pennycress_contig_13935_AC_613.80	91	94	981	627.317
AT1G36920.1 | Symbols: | FUNCTIONS IN: molecular_function unknown; INVOLVED IN: biological_process unknown; LOCATED IN: endomembrane system; EXPRESSED IN: stem, male gametophyte, flower; EXPRESSED DURING: M germinated pollen stage, 4 anthesis; BEST Arabidopsis thaliana protein match is: Nucleic acid-binding, OB-fold-like protein (TAIR:AT2G05642.1); Has 26 Blast hits to 23 proteins in 5 species: A…	0		not available
AT1G74870.1 | Symbols: | RING/U-box superfamily protein |	3	3.30621e-26	Pennycress_contig_26056_AC_9.84	73	81	213	113.032
AT1G31812.1 | Symbols: ACBP6, ACBP | acyl-CoA-binding protein 6 |	1	1.20562e-40	Pennycress_contig_297_AC_3730.67	82	92	252	149.977
AT1G10880.1 | Symbols: | Core-2/I-branching beta-1,6-N-acetylglucosaminyltransferase family protein |	1	3.40689e-97	Pennycress_contig_15892_AC_126.03	60	76	744	344.775
AT1G09600.1 | Symbols: | Protein kinase superfamily protein |	1	0	Pennycress_contig_24537_AC_32.57	81	87	2133	1134.88
AT1G09610.1 | Symbols: | Protein of unknown function (DUF579) |	1	2.10018e-160	Pennycress_contig_19228_AC_159.55	87	90	840	508.926
AT1G43770.1 | Symbols: | RING/FYVE/PHD zinc finger superfamily protein |	2	3.30011e-38	DNAP649595_contig_23840_AC_63.75	54	66	462	154.595
AT1G65770.1 | Symbols: AMR1 | ascorbic acid mannose pathway regulator 1 |	1	1.42735e-39	DNAP649595_contig_22088_AC_19.29	47	62	495	155.015
AT1G79180.1 | Symbols: ATMYB63, MYB63 | myb domain protein 63 |	1	7.30517e-138	Pennycress_contig_22335_AC_91.51	77	83	882	443.014
AT1G51060.1 | Symbols: HTA10 | histone H2A 10 |	1	2.12803e-77	Pennycress_contig_13775_AC_645.09	95	98	399	255.353
AT1G77390.1 | Symbols: TAM, CYCA1;2, DYP, CYCA1 | CYCLIN A1;2 |	1	0	Pennycress_contig_21014_AC_62.53	78	84	1338	715.9
AT1G43780.1 | Symbols: scpl44 | serine carboxypeptidase-like 44 |	1	0	Pennycress_contig_4827_AC_988.48	71	81	1152	589.113
AT1G31810.1 | Symbols: AFH14 | Formin Homology 14 |	1	0	Pennycress_contig_1505_AC_395.97	91	95	1425	970.733
AT1G65800.1 | Symbols: ARK2, RK2 | receptor kinase 2 |	1	0	Pennycress_contig_15299_AC_142.25	78	86	2538	1388.04
AT1G31760.1 | Symbols: | SWIB/MDM2 domain superfamily protein |	1	4.77474e-48	Pennycress_contig_20144_AC_276.47	73	81	345	171.808
AT1G77420.1 | Symbols: | alpha/beta-Hydrolases superfamily protein |	1	0	Pennycress_contig_2748_AC_604.59	87	92	1143	679.375
AT1G42430.1 | Symbols: | unknown protein; BEST Arabidopsis thaliana protein match is: unknown protein (TAIR:AT3G55760.3); Has 186 Blast hits to 143 proteins in 47 species: Archae - 0; Bacteria - 23; Metazoa - 14; Fungi - 6; Plants - 87; Viruses - 0; Other Eukaryotes - 56 (source: NCBI BLink). |	1	0	Pennycress_contig_5422_AC_444.52	91	95	1236	752.424
AT1G65790.1 | Symbols: ARK1, RK1 | receptor kinase 1 |	1	0	Pennycress_contig_15299_AC_142.25	80	87	2538	1422.88
AT1G54490.1 | Symbols: AIN1, EIN5, XRN4, ATXRN4 | exoribonuclease 4 |	1	0	Pennycress_contig_8174_AC_478.81	90	94	2844	1762.1
AT1G22540.1 | Symbols: | Major facilitator superfamily protein |	1	0	Pennycress_contig_9507_AC_365.45	91	94	1680	1030.77
AT1G73600.2 | Symbols: | S-adenosyl-L-methionine-dependent methyltransferases superfamily protein |	1	0	Pennycress_contig_5232_AC_1351.52	94	96	1521	994.243
AT1G51055.1 | Symbols: | FBD-like domain family protein |	1	7.10573e-27	DNAP649595_contig_12054_AC_158.21	41	57	447	113.452
AT1G10890.1 | Symbols: | unknown protein; FUNCTIONS IN: molecular_function unknown; INVOLVED IN: biological_process unknown; LOCATED IN: chloroplast; EXPRESSED IN: petal, flower, leaf; EXPRESSED DURING: LP.04 four leaves visible, 4 anthesis, petal differentiation and expansion stage; BEST Arabidopsis thaliana protein match is: unknown protein (TAIR:AT5G13340.1); Has 11769 Blast hits to 8435 prote…	1	3.5199e-59	Pennycress_contig_8520_AC_620.32	92	95	510	213.37
AT1G65780.1 | Symbols: | P-loop containing nucleoside triphosphate hydrolases superfamily protein |	1	0	Pennycress_contig_17803_AC_121.36	76	84	3207	1676.04
AT1G74950.1 | Symbols: JAZ2, TIFY10B | TIFY domain/Divergent CCT motif family protein |	1	2.40351e-106	Pennycress_contig_3064_AC_1365.43	75	83	732	356.11
AT1G65700.1 | Symbols: | Small nuclear ribonucleoprotein family protein |	1	6.73241e-55	Pennycress_contig_19073_AC_416.52	95	98	294	190.28
AT1G70960.1 | Symbols: | F-box and associated interaction domains-containing protein |	1	8.09078e-43	DNAP649595_contig_11641_AC_216.72	31	46	1080	169.289
AT1G73530.1 | Symbols: | RNA-binding (RRM/RBD/RNP motifs) family protein |	1	1.09308e-75	Pennycress_contig_10592_AC_520.09	76	83	561	258.711
AT1G10930.1 | Symbols: ATSGS1, RECQ4A, ATRECQ4A | DNA helicase (RECQl4A) |	2	0	Pennycress_contig_8775_AC_87.51	88	89	3474	2092.08
AT1G70900.1 | Symbols: | unknown protein; BEST Arabidopsis thaliana protein match is: unknown protein (TAIR:AT1G23110.4); Has 57 Blast hits to 57 proteins in 14 species: Archae - 0; Bacteria - 0; Metazoa - 0; Fungi - 0; Plants - 57; Viruses - 0; Other Eukaryotes - 0 (source: NCBI BLink). |	1	6.336e-148	Pennycress_contig_16866_AC_378.24	89	94	732	469.043
AT1G75020.1 | Symbols: LPAT4 | lysophosphatidyl acyltransferase 4 |	1	0	Pennycress_contig_7244_AC_162.14	89	92	1131	691.55
AT1G65670.1 | Symbols: CYP702A1 | cytochrome P450, family 702, subfamily A, polypeptide 1 |	2	7.4774e-127	Pennycress_contig_27901_AC_16.84	70	79	621	306.151
AT1G70895.1 | Symbols: CLE17 | CLAVATA3/ESR-RELATED 17 |	1	6.02281e-23	Pennycress_contig_18024_AC_76.29	63	73	276	98.7581
AT1G31820.1 | Symbols: | Amino acid permease family protein |	1	0	Pennycress_contig_15484_AC_88.67	84	90	1398	793.567
AT1G73510.1 | Symbols: | unknown protein; Has 7 Blast hits to 7 proteins in 2 species: Archae - 0; Bacteria - 0; Metazoa - 0; Fungi - 0; Plants - 7; Viruses - 0; Other Eukaryotes - 0 (source: NCBI BLink). |	0		not available
AT1G36756.1 | Symbols: | unknown protein; BEST Arabidopsis thaliana protein match is: unknown protein (TAIR:AT2G10602.1); Has 3 Blast hits to 3 proteins in 1 species: Archae - 0; Bacteria - 0; Metazoa - 0; Fungi - 0; Plants - 3; Viruses - 0; Other Eukaryotes - 0 (source: NCBI BLink). |	1	0.0473846	DNAP649595_contig_2320_AC_952.34	55	64	66	34.525
AT1G20970.1 | Symbols: | FUNCTIONS IN: molecular_function unknown; INVOLVED IN: biological_process unknown; LOCATED IN: plasma membrane, vacuole; EXPRESSED IN: guard cell, cultured cell; BEST Arabidopsis thaliana protein match is: proton pump interactor 1 (TAIR:AT4G27500.1); Has 30201 Blast hits to 17322 proteins in 780 species: Archae - 12; Bacteria - 1396; Metazoa - 17338; Fungi - 3422; Plants …	1	0	Pennycress_contig_8115_AC_365.49	73	80	4140	1792.75
AT1G80440.1 | Symbols: | Galactose oxidase/kelch repeat superfamily protein |	1	0	Pennycress_contig_4019_AC_1253.00	83	89	1071	622.279
AT1G10800.1 | Symbols: | unknown protein; FUNCTIONS IN: molecular_function unknown; INVOLVED IN: biological_process unknown; LOCATED IN: endomembrane system; EXPRESSED IN: inflorescence meristem, hypocotyl, root, flower; EXPRESSED DURING: petal differentiation and expansion stage; Has 23 Blast hits to 23 proteins in 9 species: Archae - 0; Bacteria - 0; Metazoa - 0; Fungi - 0; Plants - 22; Viruses…	1	5.26078e-39	Pennycress_contig_18059_AC_15.65	87	97	231	145.778
AT1G65900.1 | Symbols: | unknown protein; FUNCTIONS IN: molecular_function unknown; INVOLVED IN: biological_process unknown; LOCATED IN: endomembrane system; EXPRESSED IN: 21 plant structures; EXPRESSED DURING: 13 growth stages; Has 306 Blast hits to 306 proteins in 119 species: Archae - 19; Bacteria - 238; Metazoa - 0; Fungi - 0; Plants - 34; Viruses - 0; Other Eukaryotes - 15 (source: NCBI BLin…	1	0	Pennycress_contig_15201_AC_187.38	89	91	1128	675.597
AT1G79200.1 | Symbols: | unknown protein; Has 30201 Blast hits to 17322 proteins in 780 species: Archae - 12; Bacteria - 1396; Metazoa - 17338; Fungi - 3422; Plants - 5037; Viruses - 0; Other Eukaryotes - 2996 (source: NCBI BLink). |	1	7.82464e-47	Pennycress_contig_9358_AC_231.77	76	81	480	172.647
AT1G74820.1 | Symbols: | RmlC-like cupins superfamily protein |	1	3.6613e-100	Pennycress_contig_13417_AC_150.12	75	85	672	327.982
AT1G10820.1 | Symbols: | Protein of unknown function (DUF3755) |	1	4.07268e-97	Pennycress_contig_8491_AC_573.61	63	73	735	332.18
AT1G70940.1 | Symbols: PIN3, ATPIN3 | Auxin efflux carrier family protein |	1	0	Pennycress_contig_9975_AC_815.96	93	96	1929	1212.55
AT1G23200.1 | Symbols: | Plant invertase/pectin methylesterase inhibitor superfamily |	1	2.136e-175	Pennycress_contig_13047_AC_238.98	84	88	1041	563.504
AT1G15940.1 | Symbols: | Tudor/PWWP/MBT superfamily protein |	1	0	Pennycress_contig_6802_AC_211.59	64	73	2604	1088.7
AT1G50960.1 | Symbols: ATGA2OX7, GA2OX7 | gibberellin 2-oxidase 7 |	1	1.36113e-74	DNAP649595_contig_18976_AC_161.32	46	62	885	266.688
AT1G79590.1 | Symbols: SYP52, ATSYP52 | syntaxin of plants 52 |	1	7.46927e-140	Pennycress_contig_11924_AC_540.63	93	95	702	444.693
AT1G70910.1 | Symbols: DEP | RING/U-box superfamily protein |	1	1.87485e-30	DNAP649595_contig_14995_AC_47.56	51	58	438	123.948
AT1G10810.1 | Symbols: | NAD(P)-linked oxidoreductase superfamily protein |	1	0	Pennycress_contig_6435_AC_713.66	80	88	1035	583.655
AT1G70920.1 | Symbols: ATHB18, HB18 | homeobox-leucine zipper protein 18 |	1	7.43374e-101	Pennycress_contig_12008_AC_56.20	85	88	627	329.661
AT1G51290.1 | Symbols: | F-box and associated interaction domains-containing protein |	1	3.9049e-64	DNAP649595_contig_15964_AC_289.38	41	53	1032	237.3
AT1G75010.1 | Symbols: ARC3 | GTP binding |	2	0	Pennycress_contig_18612_AC_230.05	88	93	1206	716.739
AT1G21060.1 | Symbols: | Protein of unknown function, DUF547 |	1	0	Pennycress_contig_10379_AC_134.03	83	88	1431	799.445
AT1G31830.1 | Symbols: | Amino acid permease family protein |	1	0	Pennycress_contig_5811_AC_302.60	92	96	1470	931.689
AT1G15950.1 | Symbols: CCR1, IRX4, ATCCR1 | cinnamoyl coa reductase 1 |	1	0	Pennycress_contig_3796_AC_1113.87	94	96	1029	627.317
AT1G70870.1 | Symbols: | Polyketide cyclase/dehydrase and lipid transport superfamily protein |	1	4.04213e-65	Pennycress_contig_6806_AC_205.11	78	82	432	228.484
AT1G10790.1 | Symbols: | BEST Arabidopsis thaliana protein match is: hydroxyproline-rich glycoprotein family protein (TAIR:AT3G56590.2); Has 78 Blast hits to 78 proteins in 11 species: Archae - 0; Bacteria - 0; Metazoa - 0; Fungi - 0; Plants - 78; Viruses - 0; Other Eukaryotes - 0 (source: NCBI BLink). |	1	8.58965e-27	DNAP649595_contig_5902_AC_382.46	34	49	702	117.65
AT1G43970.1 | Symbols: | unknown protein; Has 10 Blast hits to 8 proteins in 1 species: Archae - 0; Bacteria - 0; Metazoa - 0; Fungi - 0; Plants - 10; Viruses - 0; Other Eukaryotes - 0 (source: NCBI BLink). |	0		not available
AT1G65920.1 | Symbols: | Regulator of chromosome condensation (RCC1) family with FYVE zinc finger domain |	1	0	Pennycress_contig_17831_AC_100.93	87	92	3015	1833.05
AT1G75060.1 | Symbols: | unknown protein; BEST Arabidopsis thaliana protein match is: unknown protein (TAIR:AT1G19330.2); Has 104 Blast hits to 104 proteins in 22 species: Archae - 0; Bacteria - 0; Metazoa - 0; Fungi - 0; Plants - 104; Viruses - 0; Other Eukaryotes - 0 (source: NCBI BLink). |	1	2.72961e-123	Pennycress_contig_10502_AC_73.99	83	91	684	399.352
AT1G22850.1 | Symbols: | SNARE associated Golgi protein family |	1	6.9633e-152	Pennycress_contig_3057_AC_1660.91	84	88	996	499.69
AT1G65640.1 | Symbols: DegP4 | DegP protease 4 |	1	2.91696e-157	Pennycress_contig_20463_AC_55.78	62	74	1179	520.681
AT1G51310.1 | Symbols: | transferases;tRNA (5-methylaminomethyl-2-thiouridylate)-methyltransferases |	1	0	Pennycress_contig_19784_AC_185.36	86	89	1419	868.296
AT1G55620.1 | Symbols: CLC-F, ATCLC-F, CLCF | chloride channel F |	1	0	Pennycress_contig_1037_AC_279.67	95	98	1761	1144.96
AT1G70880.1 | Symbols: | Polyketide cyclase/dehydrase and lipid transport superfamily protein |	1	1.41183e-84	Pennycress_contig_20011_AC_39.40	82	89	477	278.863
AT1G31840.1 | Symbols: | Tetratricopeptide repeat (TPR)-like superfamily protein |	1	1.2111e-71	DNAP649595_contig_13243_AC_94.32	25	43	2289	267.527
AT1G65630.1 | Symbols: DegP3 | DegP protease 3 |	1	0	Pennycress_contig_20463_AC_55.78	57	70	1557	629.416
AT1G54450.1 | Symbols: | Calcium-binding EF-hand family protein |	1	0	Pennycress_contig_13780_AC_128.83	92	96	1605	1049.24
AT1G21065.1 | Symbols: | unknown protein; INVOLVED IN: biological_process unknown; LOCATED IN: chloroplast; EXPRESSED IN: 22 plant structures; EXPRESSED DURING: 13 growth stages; CONTAINS InterPro DOMAIN/s: Uncharacterised protein family UPF0047 (InterPro:IPR001602); Has 3800 Blast hits to 3784 proteins in 1137 species: Archae - 215; Bacteria - 2154; Metazoa - 42; Fungi - 99; Plants - 99; Viruses…	1	4.60286e-128	Pennycress_contig_12238_AC_1208.10	89	91	663	406.909
AT1G74800.1 | Symbols: | Galactosyltransferase family protein |	1	0	Pennycress_contig_5488_AC_154.87	93	96	1986	1273.85
AT1G65650.1 | Symbols: UCH2 | Peptidase C12, ubiquitin carboxyl-terminal hydrolase 1 |	1	0	Pennycress_contig_7647_AC_447.91	92	95	987	629.416
AT1G31835.1 | Symbols: | unknown protein; FUNCTIONS IN: molecular_function unknown; INVOLVED IN: biological_process unknown; LOCATED IN: endomembrane system; Has 35333 Blast hits to 34131 proteins in 2444 species: Archae - 798; Bacteria - 22429; Metazoa - 974; Fungi - 991; Plants - 531; Viruses - 0; Other Eukaryotes - 9610 (source: NCBI BLink). |	2	1.11377e-06	DNAP649595_contig_21874_AC_80.02	60	66	150	47.5395
AT1G28530.2 | Symbols: | unknown protein; INVOLVED IN: biological_process unknown; LOCATED IN: chloroplast; EXPRESSED IN: 19 plant structures; EXPRESSED DURING: 10 growth stages; Has 20 Blast hits to 20 proteins in 6 species: Archae - 0; Bacteria - 0; Metazoa - 0; Fungi - 0; Plants - 20; Viruses - 0; Other Eukaryotes - 0 (source: NCBI BLink). |	1	0	Pennycress_contig_20928_AC_90.93	90	94	1821	1099.62
AT1G74810.1 | Symbols: BOR5 | HCO3- transporter family |	1	0	Pennycress_contig_19742_AC_29.06	83	89	2082	1203.32
AT1G43950.1 | Symbols: ARF23 | auxin response factor 23 |	1	9.95676e-73	Pennycress_contig_3506_AC_151.87	57	72	636	258.291
AT1G75030.1 | Symbols: ATLP-3, TLP-3 | thaumatin-like protein 3 |	1	7.30399e-140	Pennycress_contig_24971_AC_47.78	85	91	738	440.075
AT1G73500.1 | Symbols: ATMKK9, MKK9 | MAP kinase kinase 9 |	1	0	Pennycress_contig_284_AC_666.08	90	95	930	600.448
AT1G55610.1 | Symbols: BRL1 | BRI1 like |	1	0	Pennycress_contig_13276_AC_106.24	90	95	3510	2176.05
AT1G65890.1 | Symbols: AAE12 | acyl activating enzyme 12 |	2	0	Pennycress_contig_14347_AC_19.40	81	89	741	429.58
AT1G65660.1 | Symbols: SMP1 | Pre-mRNA splicing Prp18-interacting factor |	1	0	Pennycress_contig_910_AC_1224.32	93	97	1605	1007.26
AT1G70890.1 | Symbols: MLP43 | MLP-like protein 43 |	1	4.50395e-85	Pennycress_contig_219_AC_8760.34	84	89	474	283.901
AT1G73490.1 | Symbols: | RNA-binding (RRM/RBD/RNP motifs) family protein |	1	7.71556e-24	DNAP649595_contig_19650_AC_162.04	41	54	414	105.895
AT1G51300.1 | Symbols: | alpha/beta-Hydrolases superfamily protein |	1	2.37071e-31	DNAP649595_contig_22903_AC_124.42	41	56	450	129.405
AT1G75040.1 | Symbols: PR5, PR-5 | pathogenesis-related gene 5 |	1	1.85523e-110	Pennycress_contig_24971_AC_47.78	71	80	729	360.309
AT1G65910.1 | Symbols: anac028, NAC028 | NAC domain containing protein 28 |	1	4.21076e-131	Pennycress_contig_21279_AC_23.28	69	75	924	436.717
AT1G75050.1 | Symbols: | Pathogenesis-related thaumatin superfamily protein |	1	6.60083e-143	Pennycress_contig_24971_AC_47.78	88	93	738	448.472
AT1G73480.1 | Symbols: | alpha/beta-Hydrolases superfamily protein |	2	0	Pennycress_contig_875_AC_582.63	90	95	744	422.023
AT1G80450.1 | Symbols: | VQ motif-containing protein |	1	5.33908e-89	Pennycress_contig_18814_AC_84.64	88	93	477	294.816
AT1G70950.1 | Symbols: | TPX2 (targeting protein for Xklp2) protein family |	1	0	Pennycress_contig_19451_AC_143.86	68	75	1407	629.836
AT1G15900.1 | Symbols: | unknown protein; Has 19 Blast hits to 19 proteins in 10 species: Archae - 0; Bacteria - 2; Metazoa - 0; Fungi - 0; Plants - 15; Viruses - 0; Other Eukaryotes - 2 (source: NCBI BLink). |	1	1.0619e-44	Pennycress_contig_15980_AC_21.04	81	86	351	162.152
AT1G43890.1 | Symbols: ATRAB18, ATRABC1, RAB18-1, RABC1, ATRAB-C1, RAB18 | RAB GTPASE HOMOLOG B18 |	1	7.01295e-136	Pennycress_contig_7569_AC_1017.02	98	100	636	429.999
AT1G09510.1 | Symbols: | NAD(P)-binding Rossmann-fold superfamily protein |	1	8.468e-162	Pennycress_contig_17412_AC_367.22	73	85	966	509.346
AT1G09665.1 | Symbols: | Toll-Interleukin-Resistance (TIR) domain family protein |	1	7.87895e-45	DNAP649595_contig_8890_AC_147.81	51	65	456	169.289
AT1G77460.1 | Symbols: | Armadillo/beta-catenin-like repeat ; C2 calcium/lipid-binding domain (CaLB) protein |	1	0	Pennycress_contig_4850_AC_133.36	93	96	6402	4078.69
AT1G15910.1 | Symbols: | XH/XS domain-containing protein |	1	0	Pennycress_contig_16689_AC_561.75	78	87	1854	1013.14
AT1G09500.1 | Symbols: | NAD(P)-binding Rossmann-fold superfamily protein |	1	1.57935e-168	Pennycress_contig_17412_AC_367.22	79	86	966	527.818
AT1G74970.1 | Symbols: RPS9, TWN3 | ribosomal protein S9 |	1	3.45602e-102	Pennycress_contig_3407_AC_2546.43	93	95	564	335.119
AT1G10840.2 | Symbols: TIF3H1 | translation initiation factor 3 subunit H1 |	1	1.2865e-167	Pennycress_contig_7623_AC_1115.24	99	99	750	525.719
AT1G73810.1 | Symbols: | Core-2/I-branching beta-1,6-N-acetylglucosaminyltransferase family protein |	1	0	Pennycress_contig_21323_AC_57.71	80	85	1239	686.512
AT1G09520.1 | Symbols: | LOCATED IN: chloroplast; EXPRESSED IN: 21 plant structures; EXPRESSED DURING: 12 growth stages; CONTAINS InterPro DOMAIN/s: Zinc finger, PHD-type, conserved site (InterPro:IPR019786); BEST Arabidopsis thaliana protein match is: PHD finger family protein (TAIR:AT3G17460.1); Has 56 Blast hits to 56 proteins in 17 species: Archae - 0; Bacteria - 2; Metazoa - 0; Fungi - 4; Pl…	1	7.91033e-101	Pennycress_contig_21512_AC_114.05	65	76	774	338.898
AT1G51200.1 | Symbols: | A20/AN1-like zinc finger family protein |	1	1.34003e-95	Pennycress_contig_7323_AC_3137.94	92	95	522	314.548
AT1G74990.1 | Symbols: | RING/U-box superfamily protein |	1	6.57029e-42	Pennycress_contig_5699_AC_380.82	65	72	321	158.373
AT1G80460.1 | Symbols: NHO1, GLI1 | Actin-like ATPase superfamily protein |	1	0	Pennycress_contig_10432_AC_866.76	95	97	1566	1016.49
AT1G09490.1 | Symbols: | NAD(P)-binding Rossmann-fold superfamily protein |	1	3.45013e-172	Pennycress_contig_16889_AC_248.45	79	85	966	538.314
AT1G09530.1 | Symbols: PIF3, POC1, PAP3 | phytochrome interacting factor 3 |	1	0	Pennycress_contig_8529_AC_217.89	86	90	1596	888.867
AT1G20980.1 | Symbols: SPL14, FBR6, SPL1R2, ATSPL14 | squamosa promoter binding protein-like 14 |	1	0	Pennycress_contig_1150_AC_531.08	85	90	3129	1794.85
AT1G65680.1 | Symbols: ATEXPB2, EXPB2, ATHEXP BETA 1.4 | expansin B2 |	1	2.20477e-143	Pennycress_contig_16982_AC_51.06	83	90	816	453.09
AT1G65690.1 | Symbols: | Late embryogenesis abundant (LEA) hydroxyproline-rich glycoprotein family |	1	1.69233e-107	Pennycress_contig_16229_AC_155.16	73	81	756	355.691
AT1G09660.1 | Symbols: | RNA-binding KH domain-containing protein |	1	0	Pennycress_contig_14059_AC_236.85	93	97	888	589.113
AT1G73820.1 | Symbols: | Ssu72-like family protein |	1	2.03468e-125	Pennycress_contig_2864_AC_450.37	97	99	579	395.574
AT1G74960.2 | Symbols: FAB1, KAS2 | fatty acid biosynthesis 1 |	1	0	Pennycress_contig_7473_AC_564.40	93	97	1641	1037.49
AT1G51000.1 | Symbols: | unknown protein; BEST Arabidopsis thaliana protein match is: unknown protein (TAIR:AT1G51020.1); Has 19 Blast hits to 16 proteins in 2 species: Archae - 0; Bacteria - 0; Metazoa - 0; Fungi - 0; Plants - 19; Viruses - 0; Other Eukaryotes - 0 (source: NCBI BLink). |	1	3.19145	DNAP649595_contig_10135_AC_187.70	39	48	93	27.388
AT1G73570.1 | Symbols: | HCP-like superfamily protein |	1	0	Pennycress_contig_13104_AC_452.52	74	80	2007	1004.32
AT1G50990.1 | Symbols: | Protein kinase protein with tetratricopeptide repeat domain |	1	0	Pennycress_contig_2050_AC_945.18	63	77	1350	625.638
AT1G73540.1 | Symbols: atnudt21, NUDT21 | nudix hydrolase homolog 21 |	1	4.83319e-106	Pennycress_contig_8969_AC_465.98	85	90	573	346.035
AT1G73550.1 | Symbols: | Bifunctional inhibitor/lipid-transfer protein/seed storage 2S albumin superfamily protein |	1	6.68428e-21	DNAP649595_contig_23330_AC_76.83	37	54	531	94.14
AT1G10850.1 | Symbols: | Leucine-rich repeat protein kinase family protein |	1	0	Pennycress_contig_14527_AC_36.00	72	82	1983	917.835
AT1G77450.1 | Symbols: anac032, NAC032 | NAC domain containing protein 32 |	1	9.97426e-142	Pennycress_contig_3397_AC_379.34	83	86	816	453.51
AT1G77440.1 | Symbols: PBC2 | 20S proteasome beta subunit C2 |	1	2.83725e-132	Pennycress_contig_4237_AC_1208.31	97	99	612	417.405
AT1G73560.1 | Symbols: | Bifunctional inhibitor/lipid-transfer protein/seed storage 2S albumin superfamily protein |	1	2.79318e-35	DNAP649595_contig_23330_AC_76.83	49	59	537	137.802
AT1G09680.1 | Symbols: | Pentatricopeptide repeat (PPR) superfamily protein |	11	7.92379e-130	Pennycress_contig_17583_AC_14.69	91	93	942	329.661
AT1G22860.1 | Symbols: | Vacuolar sorting protein 39 |	1	0	Pennycress_contig_9023_AC_164.38	88	92	2952	1758.74
AT1G51210.1 | Symbols: | UDP-Glycosyltransferase superfamily protein |	1	0	Pennycress_contig_5513_AC_89.57	66	77	1266	591.212
AT1G43910.1 | Symbols: | P-loop containing nucleoside triphosphate hydrolases superfamily protein |	1	0	Pennycress_contig_20647_AC_211.86	93	96	1422	930.85
AT1G65870.1 | Symbols: | Disease resistance-responsive (dirigent-like protein) family protein |	1	1.88628e-85	Pennycress_contig_8090_AC_198.47	77	85	504	284.32
AT1G09470.1 | Symbols: | unknown protein; FUNCTIONS IN: molecular_function unknown; EXPRESSED IN: cotyledon; BEST Arabidopsis thaliana protein match is: unknown protein (TAIR:AT5G26770.1); Has 55019 Blast hits to 30094 proteins in 2088 species: Archae - 730; Bacteria - 6553; Metazoa - 28961; Fungi - 4800; Plants - 2559; Viruses - 111; Other Eukaryotes - 11305 (source: NCBI BLink). |	1	0	Pennycress_contig_19054_AC_173.57	88	93	1008	597.089
AT1G15930.2 | Symbols: | Ribosomal protein L7Ae/L30e/S12e/Gadd45 family protein |	1	2.13522e-77	Pennycress_contig_4217_AC_2842.02	89	93	426	258.711
AT1G65880.1 | Symbols: BZO1 | benzoyloxyglucosinolate 1 |	2	0	Pennycress_contig_14347_AC_19.40	82	89	741	436.717
AT1G51250.1 | Symbols: | Plant self-incompatibility protein S1 family |	1	4.34521e-32	DNAP649595_contig_33330_AC_17.92	48	61	381	125.207
AT1G50970.1 | Symbols: | Membrane trafficking VPS53 family protein |	2	1.641e-172	Pennycress_contig_7136_AC_431.75	68	74	1290	580.716
AT1G74830.1 | Symbols: | Protein of unknown function, DUF593 |	1	0	Pennycress_contig_17741_AC_47.06	64	75	1590	610.944
AT1G73805.1 | Symbols: | Calmodulin binding protein-like |	1	0	Pennycress_contig_5955_AC_97.38	75	83	1368	689.031
AT1G51260.1 | Symbols: LPAT3 | lysophosphatidyl acyltransferase 3 |	1	2.11835e-147	Pennycress_contig_2608_AC_613.81	60	76	1086	487.096
AT1G09460.1 | Symbols: | Carbohydrate-binding X8 domain superfamily protein |	2	7.56215e-94	Pennycress_contig_5420_AC_251.97	84	89	612	283.481
AT1G31817.1 | Symbols: NFD3 | Ribosomal L18p/L5e family protein |	1	2.94284e-145	Pennycress_contig_12894_AC_370.42	72	82	996	468.203
AT1G51240.1 | Symbols: | Plant self-incompatibility protein S1 family |	1	2.4029e-31	DNAP649595_contig_33330_AC_17.92	50	59	372	122.688
AT1G65860.1 | Symbols: FMO GS-OX1 | flavin-monooxygenase glucosinolate S-oxygenase 1 |	1	0	Pennycress_contig_2611_AC_946.32	77	87	1368	769.217
AT1G54460.1 | Symbols: | TPX2 (targeting protein for Xklp2) protein family |	1	2.56548e-47	Pennycress_contig_21530_AC_174.66	61	75	459	183.143
AT1G51220.1 | Symbols: WIP5 | WIP domain protein 5 |	1	6.24705e-104	DNAP649595_contig_15775_AC_50.75	61	69	912	355.691
AT1G09483.1 | Symbols: | unknown protein; BEST Arabidopsis thaliana protein match is: unknown protein (TAIR:AT1G09470.1); Has 48 Blast hits to 48 proteins in 9 species: Archae - 0; Bacteria - 0; Metazoa - 0; Fungi - 0; Plants - 48; Viruses - 0; Other Eukaryotes - 0 (source: NCBI BLink). |	1	8.51303e-41	Pennycress_contig_19054_AC_173.57	81	86	285	153.755
AT1G15920.2 | Symbols: | Polynucleotidyl transferase, ribonuclease H-like superfamily protein |	1	1.29605e-114	Pennycress_contig_14315_AC_115.46	66	78	828	381.3
AT1G75000.1 | Symbols: | GNS1/SUR4 membrane protein family |	1	1.44551e-101	Pennycress_contig_24299_AC_71.22	59	72	837	340.577
AT1G09690.1 | Symbols: | Translation protein SH3-like family protein |	1	2.75103e-106	Pennycress_contig_13888_AC_1493.24	99	99	489	336.798
AT1G51230.1 | Symbols: | Plant self-incompatibility protein S1 family |	1	9.30228e-28	DNAP649595_contig_33330_AC_17.92	45	57	372	111.773
AT1G09700.1 | Symbols: HYL1, DRB1 | dsRNA-binding domain-like superfamily protein |	4	1.13633e-141	Pennycress_contig_7896_AC_164.90	83	91	900	464.005
AT1G10830.1 | Symbols: Z-ISO, Z-ISO1.1 | 15-cis-zeta-carotene isomerase |	1	0	Pennycress_contig_20096_AC_281.54	92	96	1092	680.215
AT1G43900.1 | Symbols: | Protein phosphatase 2C family protein |	1	0	Pennycress_contig_1800_AC_589.61	81	86	1074	575.259
AT1G09710.1 | Symbols: | Homeodomain-like superfamily protein |	1	0	Pennycress_contig_19011_AC_86.26	71	78	1815	871.235
AT1G49710.1 | Symbols: FUT12, ATFUT12, FUCTB, FUCT2 | fucosyltransferase 12 |	1	0	Pennycress_contig_9991_AC_525.57	91	95	1539	965.695
AT1G50980.1 | Symbols: | F-box/RNI-like/FBD-like domains-containing protein |	1	4.26428e-37	DNAP649595_contig_15774_AC_90.37	30	42	1263	150.816
AT1G09480.1 | Symbols: | NAD(P)-binding Rossmann-fold superfamily protein |	2	1.18719e-168	Pennycress_contig_16889_AC_248.45	78	86	966	532.856
AT1G49630.1 | Symbols: ATPREP2, PREP2 | presequence protease 2 |	1	0	Pennycress_contig_15646_AC_40.07	92	95	3231	2020.71
AT1G16070.1 | Symbols: AtTLP8, TLP8 | tubby like protein 8 |	2	0	Pennycress_contig_22798_AC_39.79	92	96	789	520.262
AT1G14550.1 | Symbols: | Peroxidase superfamily protein |	2	1.57084e-137	Pennycress_contig_2334_AC_494.38	79	88	516	277.183
AT1G21340.1 | Symbols: | Dof-type zinc finger DNA-binding family protein |	3	1.54985e-52	Pennycress_contig_24235_AC_6.70	90	90	312	191.959
AT1G07440.1 | Symbols: | NAD(P)-binding Rossmann-fold superfamily protein |	1	1.48119e-122	Pennycress_contig_27891_AC_74.47	72	81	786	396.833
AT1G14560.1 | Symbols: | Mitochondrial substrate carrier family protein |	1	0	Pennycress_contig_7207_AC_128.03	94	97	993	618.081
AT1G07450.1 | Symbols: | NAD(P)-binding Rossmann-fold superfamily protein |	1	1.38209e-152	Pennycress_contig_14859_AC_235.41	86	93	780	479.959
AT1G69190.1 | Symbols: | Dihydropterin pyrophosphokinase / Dihydropteroate synthase |	1	0	Pennycress_contig_11575_AC_72.43	80	87	1401	794.827
AT1G07430.1 | Symbols: HAI2 | highly ABA-induced PP2C gene 2 |	1	0	Pennycress_contig_5131_AC_125.65	83	89	1323	693.229
AT1G16280.1 | Symbols: RH36, AtRH36, SWA3 | RNA helicase 36 |	1	0	Pennycress_contig_11529_AC_209.44	91	94	1467	936.727
AT1G49430.1 | Symbols: LACS2, LRD2 | long-chain acyl-CoA synthetase 2 |	1	0	Pennycress_contig_7908_AC_413.61	94	97	1965	1310.79
AT1G07460.1 | Symbols: | Concanavalin A-like lectin family protein |	1	1.68861e-75	DNAP649595_contig_24547_AC_24.80	58	69	768	268.367
AT1G47920.1 | Symbols: | RNI-like superfamily protein |	1	2.15768e-108	Pennycress_contig_19915_AC_22.13	62	70	999	366.186
AT1G21350.1 | Symbols: | Thioredoxin superfamily protein |	1	8.26341e-93	Pennycress_contig_3003_AC_226.50	94	96	453	305.312
AT1G14570.2 | Symbols: | UBX domain-containing protein |	1	0	Pennycress_contig_9719_AC_534.91	89	94	1395	830.512
AT1G14540.1 | Symbols: | Peroxidase superfamily protein |	2	1.00484e-166	Pennycress_contig_2334_AC_494.38	92	95	516	320.845
AT1G07470.1 | Symbols: | Transcription factor IIA, alpha/beta subunit |	1	0	Pennycress_contig_4474_AC_825.43	91	95	1125	636.973
AT1G47940.1 | Symbols: | Pentatricopeptide repeat (PPR) superfamily protein |	1	6.45346e-26	DNAP649595_contig_3078_AC_258.15	37	48	594	113.872
AT1G23120.1 | Symbols: | Polyketide cyclase/dehydrase and lipid transport superfamily protein |	1	6.03969e-80	Pennycress_contig_7975_AC_459.67	83	89	444	265.428
AT1G13200.1 | Symbols: | F-box and associated interaction domains-containing protein |	1	1.07041e-49	DNAP649595_contig_7177_AC_167.43	37	48	939	192.379
AT1G23130.1 | Symbols: | Polyketide cyclase/dehydrase and lipid transport superfamily protein |	1	6.21717e-74	Pennycress_contig_4891_AC_2347.92	74	85	483	250.734
AT1G69180.1 | Symbols: CRC | Plant-specific transcription factor YABBY family protein |	1	9.82859e-101	Pennycress_contig_9444_AC_123.29	93	97	531	327.982
AT1G16270.1 | Symbols: | Protein kinase superfamily protein with octicosapeptide/Phox/Bem1p domain |	2	0	Pennycress_contig_3812_AC_300.80	82	88	3408	1952.28
AT1G13195.1 | Symbols: | RING/U-box superfamily protein |	1	3.46225e-155	Pennycress_contig_11716_AC_270.95	93	97	792	490.874
AT1G69120.1 | Symbols: AP1, AGL7 | K-box region and MADS-box transcription factor family protein |	1	2.25044e-133	Pennycress_contig_18608_AC_165.49	97	99	666	420.343
AT1G55680.1 | Symbols: | Transducin/WD40 repeat-like superfamily protein |	1	0	Pennycress_contig_12433_AC_403.13	94	97	1341	851.923
AT1G13190.1 | Symbols: | RNA-binding (RRM/RBD/RNP motifs) family protein |	1	0	Pennycress_contig_6766_AC_434.84	85	89	1731	829.252
AT1G70530.1 | Symbols: CRK3 | cysteine-rich RLK (RECEPTOR-like protein kinase) 3 |	1	0	Pennycress_contig_4484_AC_235.56	88	92	1911	1136.98
AT1G21323.1 | Symbols: | unknown protein; Has 1 Blast hits to 1 proteins in 1 species: Archae - 0; Bacteria - 0; Metazoa - 0; Fungi - 0; Plants - 1; Viruses - 0; Other Eukaryotes - 0 (source: NCBI BLink). |	1	0.0826963	DNAP649595_contig_8634_AC_73.54	69	69	48	33.6853
AT1G73240.1 | Symbols: | CONTAINS InterPro DOMAIN/s: Nucleoporin protein Ndc1-Nup (InterPro:IPR019049); Has 36 Blast hits to 36 proteins in 17 species: Archae - 0; Bacteria - 0; Metazoa - 1; Fungi - 0; Plants - 35; Viruses - 0; Other Eukaryotes - 0 (source: NCBI BLink). |	1	0	Pennycress_contig_14903_AC_234.20	91	96	1557	948.902
AT1G73230.1 | Symbols: | Nascent polypeptide-associated complex NAC |	1	1.04598e-90	Pennycress_contig_1171_AC_2534.60	96	98	474	299.014
AT1G17580.1 | Symbols: MYA1, ATMYA1, XI-1 | myosin 1 |	1	0	Pennycress_contig_4166_AC_204.91	90	95	4533	2864.56
AT1G16250.1 | Symbols: | Galactose oxidase/kelch repeat superfamily protein |	1	0	Pennycress_contig_14853_AC_145.66	95	98	1140	767.538
AT1G69160.1 | Symbols: | unknown protein; BEST Arabidopsis thaliana protein match is: unknown protein (TAIR:AT3G13980.1); Has 173 Blast hits to 172 proteins in 54 species: Archae - 0; Bacteria - 0; Metazoa - 25; Fungi - 33; Plants - 84; Viruses - 2; Other Eukaryotes - 29 (source: NCBI BLink). |	1	1.18729e-127	Pennycress_contig_8764_AC_213.31	77	84	963	421.603
AT1G69170.1 | Symbols: | Squamosa promoter-binding protein-like (SBP domain) transcription factor family protein |	2	7.25543e-153	Pennycress_contig_19414_AC_92.74	73	81	678	315.807
AT1G70520.1 | Symbols: CRK2 | cysteine-rich RLK (RECEPTOR-like protein kinase) 2 |	1	0	Pennycress_contig_13081_AC_170.52	88	92	1935	1180.23
AT1G16260.1 | Symbols: | Wall-associated kinase family protein |	1	0	DNAP649595_contig_16283_AC_200.26	50	64	2178	691.55
AT1G21326.1 | Symbols: | VQ motif-containing protein |	1	2.00268e-11	DNAP649595_contig_5271_AC_649.51	30	40	597	66.4316
AT1G69150.1 | Symbols: | Cysteine/Histidine-rich C1 domain family protein |	1	5.50885e-123	DNAP649595_contig_20429_AC_52.95	49	58	1500	427.061
AT1G14580.1 | Symbols: | C2H2-like zinc finger protein |	1	0	Pennycress_contig_15028_AC_237.24	82	88	1452	787.69
AT1G70540.1 | Symbols: EDA24 | Plant invertase/pectin methylesterase inhibitor superfamily protein |	1	5.70697e-53	Pennycress_contig_24263_AC_35.76	59	73	501	191.119
AT1G13210.1 | Symbols: ACA.l | autoinhibited Ca2+/ATPase II |	1	0	Pennycress_contig_3618_AC_214.90	93	96	3573	2325.09
AT1G73220.1 | Symbols: AtOCT1, 1-Oct | organic cation/carnitine transporter1 |	1	0	Pennycress_contig_10104_AC_229.80	91	94	1605	979.549
AT1G07500.1 | Symbols: | unknown protein; Has 4 Blast hits to 4 proteins in 3 species: Archae - 0; Bacteria - 0; Metazoa - 0; Fungi - 0; Plants - 4; Viruses - 0; Other Eukaryotes - 0 (source: NCBI BLink). |	2	1.64914e-10	Pennycress_contig_22167_AC_66.77	78	93	81	51.318
AT1G76070.1 | Symbols: | unknown protein; FUNCTIONS IN: molecular_function unknown; INVOLVED IN: biological_process unknown; LOCATED IN: plasma membrane; EXPRESSED IN: 8 plant structures; EXPRESSED DURING: LP.04 four leaves visible, 4 anthesis, petal differentiation and expansion stage; BEST Arabidopsis thaliana protein match is: unknown protein (TAIR:AT1G20310.1); Has 66 Blast hits to 66 protein…	1	1.32972e-126	Pennycress_contig_17761_AC_153.60	80	88	819	411.107
AT1G07490.1 | Symbols: RTFL3, DVL9 | ROTUNDIFOLIA like 3 |	1	1.31012e-22	Pennycress_contig_25192_AC_68.64	61	71	342	97.4986
AT1G70505.1 | Symbols: | unknown protein; BEST Arabidopsis thaliana protein match is: unknown protein (TAIR:AT1G10660.1); Has 141 Blast hits to 140 proteins in 16 species: Archae - 0; Bacteria - 0; Metazoa - 4; Fungi - 0; Plants - 135; Viruses - 0; Other Eukaryotes - 2 (source: NCBI BLink). |	2	7.38268e-154	Pennycress_contig_229_AC_146.85	84	88	747	418.664
AT1G13245.1 | Symbols: RTFL17, DVL4 | ROTUNDIFOLIA like 17 |	1	9.87336e-19	Pennycress_contig_4276_AC_691.07	95	100	117	81.5453
AT1G21380.1 | Symbols: | Target of Myb protein 1 |	2	0	Pennycress_contig_4953_AC_586.61	95	98	873	559.305
AT1G76080.1 | Symbols: ATCDSP32, CDSP32 | chloroplastic drought-induced stress protein of 32 kD |	1	0	Pennycress_contig_583_AC_3068.21	90	93	921	569.801
AT1G21370.1 | Symbols: | unknown protein; CONTAINS InterPro DOMAIN/s: Protein of unknown function DUF218 (InterPro:IPR003848); Has 160 Blast hits to 160 proteins in 86 species: Archae - 0; Bacteria - 0; Metazoa - 0; Fungi - 102; Plants - 44; Viruses - 0; Other Eukaryotes - 14 (source: NCBI BLink). |	2	1.05281e-160	Pennycress_contig_4953_AC_586.61	90	93	702	375.002
AT1G13250.1 | Symbols: GATL3 | galacturonosyltransferase-like 3 |	1	0	Pennycress_contig_16356_AC_225.99	92	93	981	606.326
AT1G13260.1 | Symbols: RAV1, EDF4 | related to ABI3/VP1 1 |	1	0	Pennycress_contig_5132_AC_465.98	90	94	1032	642.85
AT1G13270.2 | Symbols: MAP1C, MAP1B | methionine aminopeptidase 1B |	1	2.41771e-145	Pennycress_contig_5448_AC_428.18	87	92	771	466.104
AT1G21395.1 | Symbols: | unknown protein; BEST Arabidopsis thaliana protein match is: unknown protein (TAIR:AT2G26865.1); Has 35333 Blast hits to 34131 proteins in 2444 species: Archae - 798; Bacteria - 22429; Metazoa - 974; Fungi - 991; Plants - 531; Viruses - 0; Other Eukaryotes - 9610 (source: NCBI BLink). |	1	0.519334	DNAP649595_contig_2158_AC_6164.56	60	80	45	29.9069
AT1G73177.1 | Symbols: BNS | bonsai |	1	3.43641e-30	Pennycress_contig_16946_AC_444.59	92	94	189	114.711
AT1G70510.1 | Symbols: KNAT2, ATK1 | KNOTTED-like from Arabidopsis thaliana 2 |	1	2.9517e-170	Pennycress_contig_11938_AC_207.67	84	91	948	537.894
AT1G55860.1 | Symbols: UPL1 | ubiquitin-protein ligase 1 |	2	0	Pennycress_contig_1865_AC_612.11	88	92	6630	3980.45
AT1G73180.1 | Symbols: | Eukaryotic translation initiation factor eIF2A family protein |	1	0	Pennycress_contig_12443_AC_437.12	91	95	1467	949.742
AT1G21390.1 | Symbols: emb2170 | embryo defective 2170 |	1	5.61708e-85	Pennycress_contig_22694_AC_193.35	76	83	693	293.557
AT1G70500.1 | Symbols: | Pectin lyase-like superfamily protein |	1	0	Pennycress_contig_19097_AC_87.98	84	92	1404	830.932
AT1G76060.1 | Symbols: EMB1793 | LYR family of Fe/S cluster biogenesis protein |	1	7.89432e-81	Pennycress_contig_16092_AC_134.78	87	92	468	270.466
AT1G73190.1 | Symbols: ALPHA-TIP, TIP3;1 | Aquaporin-like superfamily protein |	1	6.17644e-147	Pennycress_contig_14564_AC_332.59	93	97	795	482.897
AT1G76090.1 | Symbols: SMT3 | sterol methyltransferase 3 |	1	0	Pennycress_contig_10843_AC_628.48	90	96	1077	699.946
AT1G73210.1 | Symbols: | Protein of unknown function (DUF789) |	1	4.74155e-169	Pennycress_contig_21888_AC_38.11	85	91	942	543.352
AT1G49800.1 | Symbols: | unknown protein; FUNCTIONS IN: molecular_function unknown; INVOLVED IN: biological_process unknown; LOCATED IN: endomembrane system; EXPRESSED IN: sepal, male gametophyte, stamen; EXPRESSED DURING: 4 anthesis; Has 12 Blast hits to 12 proteins in 5 species: Archae - 0; Bacteria - 0; Metazoa - 0; Fungi - 0; Plants - 12; Viruses - 0; Other Eukaryotes - 0 (source: NCBI BLink)…	1	4.51831	DNAP649595_contig_1838_AC_404.01	67	75	36	27.8078
[truncated: 34,872 more rows]

## Sheet: Brassica rapa
Query	Number of hits	Lowest E-value	Accession (E-value)	Greatest identity %	Greatest positive %	Greatest hit length	Greatest bit score
[truncated: 41,019 more rows]

[truncated: 2 more sheets: Arabidopsis lyrata, Summary]
