# Supplementary material for: De novo assembly of the pennycress (Thlaspi arvense) transcriptome provides tools for the development of a winter cover crop and biodiesel feedstock
Source: Plant J. 2013 Jun 20;75(6):1028–38. doi: 10.1111/tpj.12267 (PMC3824206; doi:10.1111/tpj.12267)
Supplement: Supplementary file 9 [file tpj0075-1028-SD9.txt]

SupportingFigure S2 - Globalcomparisonof the Arabidopsisand pennycress transcriptomes  
Globalrepresentation of theArabidopsis transcriptomereconstructed using pennycress transcripts. Each of thefive
Arabidopsis chromosomes (Chr 1-5) is shown with each genemodelrelativeto chromosomalposition with bluebars. The
percentof sequencesimilarity is shown in thepositivey-axis, and percentof theArabidopsis peptidecovered with this 
similarity in thenegativey-axis (yellow bars). Whiteregions representnon-genicregions. Thesimilarity and coverageof the
mostsimilar pennycress transcriptis shown in yellow for each Arabidopsis gene.  
 
15 20 25 30
100% Peptide Coverage
5 10
 100% AA Similarity
0
100%
 100%
Chromosome location (MB)
Chr 1
Chr 2
Chr 3
Chr 4
Chr 5
 A.thaliana gene model
TAIR 10
 T. arvense contigs
15 20 25 305 100
