# Supplementary material for: De novo assembly of the pennycress (Thlaspi arvense) transcriptome provides tools for the development of a winter cover crop and biodiesel feedstock
Source: Plant J. 2013 Jun 20;75(6):1028–38. doi: 10.1111/tpj.12267 (PMC3824206; doi:10.1111/tpj.12267)
Supplement: Supplementary file 10 [file tpj0075-1028-SD10.txt]

VIN3  
AT5G57380 
(#4345) 
VRN2  
VRN1  
 
FLC 
AT5G10140 
(#1898) 
FRI *** 
AT4G00650 
 (#7997) 
MSI1 
AT5G58230 
(#14956) 
***seetextregarding FRIGIDAand LEAFYhomologs  
SOC1 
AT2G45660 
(#10719) 
AGL19 
AT4G22950 
(#21511) 
LFY*** 
AT5G61850 
FT
AT1G65480 
(#15415) 
FD 
AT4G35900 
(#20830) 
CO 
AT5G15840 
(#13486) 
SVP
AT2G22540 
(#11514) 
CDF1 
AT5G62430 
(#1411) 
TFL1 
AT5G03840 
(#19717) 
AP1 
AT1G69120 
(#21511) 
CAL
AT1G26310 
(#16653) 
FUL
AT5G60910 
(#10662) 
Vegetative Flowering 
LHY
AT1G01060 
(#2545) 
GI 
AT1G22770 
(#459) 
PRR7 
AT5G02810 
(#2006) 
PRR9 
AT2G46790 
(#11791) 
CCA1 
AT2G46830 
(#6772) 
FKF1 
AT1G68050 
(#15333) 
TOC1 
AT5G61380 
(#15144) 
FRIGIDAComplex -- Choiet al. (2011) 
FRIGIDA*** 
AT4G00650 
(#7997) 
FRL1 
AT5G16320 
(#11738) 
 
FES1 
AT2G33835 
(#8198) 
 
FLX 
AT2G30120 
(#257) 
 
SUF4 
AT1G30970 
(#4894) 
 
Corresponding pennycress transcripts  
SupportingFigure S3 – Reconstructionof the floweringtime pathway inpennycress 
Amodelfor thepathway controlling flowering timein pennycress adapted fromJung and Müller (2009).  
 
 
 
