# Supplementary material for: De novo assembly of the pennycress (Thlaspi arvense) transcriptome provides tools for the development of a winter cover crop and biodiesel feedstock
Source: Plant J. 2013 Jun 20;75(6):1028–38. doi: 10.1111/tpj.12267 (PMC3824206; doi:10.1111/tpj.12267)
Supplement: Supplementary file 11 [file tpj0075-1028-SD11.txt]

Supporting Data S1 - Predicted peptide sequences for candidate orthologs involved in flowering and glucosinolate metabolism
Predicted peptide sequences from pennycress transcripts similar to Arabidopsis thaliana peptides responsible for flowering and glucosinolate metabolism. Amino acid alignments between the pennycress and Arabidopsis peptides were produced using CLUSTALW2.


######
Pennycress contigs identified as Arabidopsis homologs in BLASTX of pennycress transcriptome against the Arabidopsis TAIR10 peptide database. The top hit for each query was reported. The  longest corresponding open reading frame was translated into the predicted pennycress peptide sequences below. 

All contigs and predicted peptides (except for LEAFY) were derived from the final transcriptome assembly (word size 64, 95% match length and percent).  


ClustalW2-Multiple Sequence Alignment 
www.ebi.ac.uk/Tools/msa/clustalw2/

Peptide sequences from Arabidopsis thaliana were aligned with the predicted peptides from predicted pennycress homologs using the default parameters. 


######


#################################
Flowering time genes 
#################################


########################################

LEAFY 


##The following pennycress predicted peptide was derived from a contig from the assembly using word size 24, 95%  match length and percent. All of the following predicted peptides in this document came from the final assembly (word size 64, 95%  match length and percent). 

>Pennycress_Contig_27389_fromassembly249595_LEAFY_fragment
CTAATCATTAATTAAGATTAACGAACAAGTAAACCACAACAACCCAACTAATTTTACCCCCCTATCTCAAGCTAGTACCGCGACTCCTCGCCACCGCATCCGCCGCGTCCAGAGGCCGACGATCCCGTACAACTGATACCGCCAACCAACGCCGCAGCCGCAGCAACGGCATTGTTACGCTCCAAATGGCAGAGCTGACGCAGCTTAGTGGGAACATACCAAATGGTGAGGCGAGGATGAGCGTTAAAAACGGCGTCTATGTCCCAACCATGACGACAGGCGATGTTCACAAGTGGCTTGTAACAAGCCTGACGCCACGAACCAACGTTCTCGCCACGTTCTTTAAACGCTCTTCGGAGAGCGTTTGAAGCGTCTTCGTCGAGGCAGTGAAGAGCGTAGCAGTGGACGTAATGTCGCATTTTTGGCTTGTTTATGTAACTCGCTCCCGATTTCTTCGCATACCTGAACACTTGGTTCGTCACCTTGGTGGGGCACTTCTCGCCACGGTCTTTAGCAATTGTCTGGACCTGAAGAAGGAACTCGCGGCATTGTTCGTACAAGTGGAAAAGATAATCCAAACCGTTCTTTTTGCCACGTGCCACTTCCCCGGGCTCCGTTACGATAAACGGATGCTCC

>Pennycress_Contig_27389_AA_fromassembly249595_LEAFY_fragment
EHPFIVTEPGEVARGKKNGLDYLFHLYEQCREFLLQVQTIAKDRGEKCPTKVTNQVFRYAKKSGASYINKPKMRHYVHCYALHCLDEDASNALRRAFKERGENVGSWRQACYKPLVNIACRHGWDIDAVFNAHPRLTIWYVPTKLRQLCHLERNNAVAAAAALVGGISCTGSSASGRGGCGGEESRY

>LEAFY_Arabidopsis_thaliana_AT5G614850
MDPEGFTSGLFRWNPTRALVQAPPPVPPPLQQQPVTPQTAAFGMRLGGLEGLFGPYGIRFYTAAKIAELGFTASTLVGMKDEELEEMMNSLSHIFRWELLVGERYGIKAAVRAERRRLQEEEEEESSRRRHLLLSAAGDSGTHHALDALSQEGLSEEPVQQQDQTDAAGNNGGGGSGYWDAGQGKMKKQQQQRRRKKPMLTSVETDEDVNEGEDDDGMDNGNGGSGLGTERQREHPFIVTEPGEVARGKKNGLDYLFHLYEQCREFLLQVQTIAKDRGEKCPTKVTNQVFRYAKKSGASYINKPKMRHYVHCYALHCLDEEASNALRRAFKERGENVGSWRQACYKPLVNIACRHGWDIDAVFNAHPRLSIWYVPTKLRQLCHLERNNAVAAAAALVGGISCTGSSTSGRGGCGGDDLRF


Pennycress_Contig_27389_fromas      --------------------------------------------------
LEAFY_Arabidopsis_thaliana_AT5      MDPEGFTSGLFRWNPTRALVQAPPPVPPPLQQQPVTPQTAAFGMRLGGLE 50
                                                                                      

Pennycress_Contig_27389_fromas      --------------------------------------------------
LEAFY_Arabidopsis_thaliana_AT5      GLFGPYGIRFYTAAKIAELGFTASTLVGMKDEELEEMMNSLSHIFRWELL 100
                                                                                      

Pennycress_Contig_27389_fromas      --------------------------------------------------
LEAFY_Arabidopsis_thaliana_AT5      VGERYGIKAAVRAERRRLQEEEEEESSRRRHLLLSAAGDSGTHHALDALS 150
                                                                                      

Pennycress_Contig_27389_fromas      --------------------------------------------------
LEAFY_Arabidopsis_thaliana_AT5      QEGLSEEPVQQQDQTDAAGNNGGGGSGYWDAGQGKMKKQQQQRRRKKPML 200
                                                                                      

Pennycress_Contig_27389_fromas      ---------------------------------EHPFIVTEPGEVARGKK 17
LEAFY_Arabidopsis_thaliana_AT5      TSVETDEDVNEGEDDDGMDNGNGGSGLGTERQREHPFIVTEPGEVARGKK 250
                                                                     *****************

Pennycress_Contig_27389_fromas      NGLDYLFHLYEQCREFLLQVQTIAKDRGEKCPTKVTNQVFRYAKKSGASY 67
LEAFY_Arabidopsis_thaliana_AT5      NGLDYLFHLYEQCREFLLQVQTIAKDRGEKCPTKVTNQVFRYAKKSGASY 300
                                    **************************************************

Pennycress_Contig_27389_fromas      INKPKMRHYVHCYALHCLDEDASNALRRAFKERGENVGSWRQACYKPLVN 117
LEAFY_Arabidopsis_thaliana_AT5      INKPKMRHYVHCYALHCLDEEASNALRRAFKERGENVGSWRQACYKPLVN 350
                                    ********************:*****************************

Pennycress_Contig_27389_fromas      IACRHGWDIDAVFNAHPRLTIWYVPTKLRQLCHLERNNAVAAAAALVGGI 167
LEAFY_Arabidopsis_thaliana_AT5      IACRHGWDIDAVFNAHPRLSIWYVPTKLRQLCHLERNNAVAAAAALVGGI 400
                                    *******************:******************************

Pennycress_Contig_27389_fromas      SCTGSSASGRGGCGGEESRY 187
LEAFY_Arabidopsis_thaliana_AT5      SCTGSSTSGRGGCGGDDLRF 420
                                    ******:********:: *:


########################################


>AT1G30970.1|Symbols:SUF4 | zinc finger (C2H2 type) family protein | chr1:11040613-11043593 REVERSE LENGTH=367	MGKKKKRATEKVWCYYCDREFDDEKILVQHQKAKHFKCHVCHKKLSTASGMVIHVLQVHKENVTKVPNAKDGRDSTDIEIYGMQGIPPHVLTAHYGEEEDEPPAKVAKVEIPSAPLGGVVPRPYGMVYPPQQVPGAVPARPMYYPGPPMRHPAPVWQMPPPRPQQWYPQNPALSVPPAAHLGYRPQPLFPVQNMGMTPTPTSAPAIQPSPVTGVTPPGIPTSSPAMPVPQPLFPVVNNSIPSQAPPFSAPLPVGGAQQPSHADALGSADAYPPNNSIPGGTNAHSYASGPNTSGPSIGPPPVIANKAPSNQPNEVYLVWDDEAMSMEERRMSLPKYKVHDETSQMNSINAAIDRRISESRLAGRMAF

>Pennycress_contig_4894_AC_711.06_translation_of_ORF_ORF
MGKKKKRATEKVWCYYCDREFDDEKILVQHQKAKHFKCHVCHKKLSTASGMVIHVLQVHKENVTKVPNAKTGRDSTDIEIYGMQGIPPDVLASHYGEEEEESPAKVAKIEIPSAPLGGAVPRPYAMVYPPQQVPGAVRPPMYYPGAPMRPAGPGWAMPPPRPQQQWYPQNPAAPPPPHVGYRPQQPLFPVHGMTMPTPSPVVSGVNPPGIPSSSPAMSVPQPLFPVVNSSTPSQASPFSAPLPVGYAQQPSPADATVGSVNAYPSNNSFPVGGTNSHSYASGPNTSGPSIGPPPVIANKAPSSQPNEVYLVWDDEAMSMEERRMSLPKYKVHDETSQ

>Pennycress_contig_4894_AC_711.06
GGGTCGGAGACATGAGTAACGGAAGATAAAAAAATAATGACAGAGGAGAATCTGGAGATC
GCAGAAGAAATAGAGAAAACGCTTTGTGCGAATAAGAAACCCTAGCGAGCGGAAGGAGAC
AAAGACGAGAGGGAAGATTCCAATTGGATTTGAGAGTGTTTTAACGGATCAATCGTGAAA
TAAACACAGAGGCGAAGGTCTCTTTTAAGTGATGGGGAAGAAGAAGAAGAGAGCGACGGA
GAAGGTGTGGTGCTACTACTGCGACAGAGAGTTCGACGACGAGAAGATTCTTGTGCAGCA
CCAGAAAGCCAAACACTTCAAGTGCCATGTCTGCCACAAGAAGCTCTCTACAGCTAGCGG
CATGGTGATTCATGTCCTTCAGGTTCATAAAGAGAATGTTACAAAGGTTCCTAATGCTAA
AACCGGTCGAGATTCAACTGACATTGAAATATATGGAATGCAAGGGATTCCACCTGATGT
TTTGGCATCTCACTACGGAGAAGAAGAGGAAGAGTCTCCAGCCAAAGTTGCAAAAATTGA
AATTCCTTCCGCTCCTCTTGGTGGTGCAGTTCCTAGACCATATGCAATGGTATATCCGCC
TCAACAAGTGCCTGGTGCTGTGCGACCACCAATGTATTATCCTGGTGCTCCTATGCGTCC
CGCTGGTCCTGGATGGGCTATGCCTCCTCCACGTCCACAACAACAATGGTATCCACAAAA
TCCAGCGGCTCCTCCACCTCCCCATGTAGGGTATCGACCACAACAACCACTTTTTCCTGT
TCATGGTATGACTATGCCGACACCATCTCCTGTAGTCAGCGGAGTCAATCCTCCTGGGAT
TCCTTCGTCATCACCTGCAATGTCGGTTCCTCAACCTCTGTTCCCCGTTGTGAATAGCAG
CACTCCTTCTCAAGCTTCACCATTCTCTGCTCCTCTTCCCGTTGGTTATGCTCAGCAACC
GTCTCCTGCGGATGCCACCGTAGGATCAGTGAATGCATATCCGTCTAACAACTCTTTCCC
AGTGGGTGGGACTAACTCTCATTCGTATGCCTCTGGTCCAAACACCAGCGGTCCATCCAT
TGGTCCACCTCCTGTAATTGCAAATAAAGCTCCTAGCTCTCAGCCTAATGAGGTCTATCT
TGTATGGGACGATGAAGCCATGTCTATGGAAGAAAGAAGAATGTCCTTACCGAAATACAA
GGTGCACGATGAAACCAGCCAG


Sequence type explicitly set to Protein
Sequence format is Pearson
Sequence 1: AT1G30970.1|Symbols_SUF4                                     367 aa
Sequence 2: DNAP649595_contig_4894_AC_711.06_translation_of_ORF_ORF      337 aa


Sequences (1:2) Aligned. Score:  85
Guide tree file created:   [clustalw2-I20130227-214244-0588-1571811-pg.dnd]

There are 1 groups

Group 1: Sequences:   2      Score:6738
Alignment Score 1834


AT1G30970.1|Symbols_SUF4            MGKKKKRATEKVWCYYCDREFDDEKILVQHQKAKHFKCHVCHKKLSTASG 50
DNAP649595_contig_4894_AC_711.      MGKKKKRATEKVWCYYCDREFDDEKILVQHQKAKHFKCHVCHKKLSTASG 50
                                    **************************************************

AT1G30970.1|Symbols_SUF4            MVIHVLQVHKENVTKVPNAKDGRDSTDIEIYGMQGIPPHVLTAHYGEEED 100
DNAP649595_contig_4894_AC_711.      MVIHVLQVHKENVTKVPNAKTGRDSTDIEIYGMQGIPPDVLASHYGEEEE 100
                                    ******************** *****************.**::******:

AT1G30970.1|Symbols_SUF4            EPPAKVAKVEIPSAPLGGVVPRPYGMVYPPQQVPGAVPARPMYYPGPPMR 150
DNAP649595_contig_4894_AC_711.      ESPAKVAKIEIPSAPLGGAVPRPYAMVYPPQQVPGAVRP-PMYYPGAPMR 149
                                    *.******:*********.*****.************ . ******.***

AT1G30970.1|Symbols_SUF4            HPAPVWQMPPPRPQQ-WYPQNPALSVPPAAHLGYRPQ-PLFPVQNMGMTP 198
DNAP649595_contig_4894_AC_711.      PAGPGWAMPPPRPQQQWYPQNPAA--PPPPHVGYRPQQPLFPVHGMTM-P 196
                                     ..* * ******** *******   **..*:***** *****:.* * *

AT1G30970.1|Symbols_SUF4            TPTSAPAIQPSPVTGVTPPGIPTSSPAMPVPQPLFPVVNNSIPSQAPPFS 248
DNAP649595_contig_4894_AC_711.      TPS-------PVVSGVNPPGIPSSSPAMSVPQPLFPVVNSSTPSQASPFS 239
                                    **:       . *:**.*****:*****.**********.* ****.***

AT1G30970.1|Symbols_SUF4            APLPVGGAQQPSHADA-LGSADAYPPNNSIP-GGTNAHSYASGPNTSGPS 296
DNAP649595_contig_4894_AC_711.      APLPVGYAQQPSPADATVGSVNAYPSNNSFPVGGTNSHSYASGPNTSGPS 289
                                    ****** ***** *** :**.:***.***:* ****:*************

AT1G30970.1|Symbols_SUF4            IGPPPVIANKAPSNQPNEVYLVWDDEAMSMEERRMSLPKYKVHDETSQMN 346
DNAP649595_contig_4894_AC_711.      IGPPPVIANKAPSSQPNEVYLVWDDEAMSMEERRMSLPKYKVHDETSQ-- 337
                                    *************.**********************************  

AT1G30970.1|Symbols_SUF4            SINAAIDRRISESRLAGRMAF 367
DNAP649595_contig_4894_AC_711.      ---------------------


ORF ran to end of transcript--possibly a truncated contig


########################################


>AT1G77300.1|Symbols:EFS, SDG8, CCR1, ASHH2, LAZ2 | histone methyltransferases(H3-K4 specific);histone methyltransferases(H3-K36 specific) | chr1:29040160-29048810 REVERSE LENGTH=1805	MDCKENGVGDASGCNIDANSLASNLAMNTNEDFYEKLSSRGQNLDSVSSLEIPQTASSVNHTIEGQRKCFTEIEQMGYGNSNSQEDAGNTDDDLYVCYNADDTQEQGVVSGELEQSQELICDTDLLVNCNKLDDGKESQDTNVSLVSIFSGSMQEKEAPQAKEDEGYGGTTLPIGGSGIDTESTFVNDAPEQFESLETTKHIKPDEVESDGISYRFDDGGKEGRNGPSSDLDTGSSDDISLSQSFSFPDSLLDSSVFGCSATESYLEDAIDIEGNGTIVVSPSLAITEMLNNDDGGLCSHDLNKITVTETINPDLKLVREDRLDTDLSVMNEKMLKNHVGDSSSESAVAALSMNNGMAADLRAENFSQSSPIDEKTLDMEANSPITDSSLIWNFPLNFGSGGIEVCNPENAVEPLRIVDDNGRIGGEVASASGSDFCEAGMSSSRRKARDGKQCKVVQTKTSARHLRKSSRKKQSERDIESIFKCSKQKRSSLLKTSRSSEWGLPSKTTEIFLQSNNIPYDGPPHHEPQRSQGNLNNGEHNRSSHNGNVEGSNRNIQASSGSCLRLKVKFGKSGGQNPLNITVSKVSGNSLPGNGIVKAGTCLELPGSAHFGEDKMQTVETKEDLVEKSNPVEKVSYLQSSDSMRDKKYNQDAGGLCRKVGGDVLDDDPHLSSIRMVEECERATGTQSLDAETSPDSEVINSVPDSIVNIEHKEGLHHGFFSTPEDVVKKNRVLEKEDELRASKSPSENGSHLIPNAKKAKHPKSKSNGTKKGKSKFSESAKDGRKNESHEGVEQRKSLNTSMGRDDSDYPEVGRIESHKTTGALLDADIGKTSATYGTISSDVTHGEMVVDVTIEDSYSTESAWVRCDDCFKWRRIPASVVGSIDESSRWICMNNSDKRFADCSKSQEMSNEEINEELGIGQDEADAYDCDAAKRGKEKEQKSKRLTGKQKACFKAIKTNQFLHRNRKSQTIDEIMVCHCKPSPDGRLGCGEECLNRMLNIECLQGTCPAGDLCSNQQFQKRKYVKFERFQSGKKGYGLRLLEDVREGQFLIEYVGEVLDMQSYETRQKEYAFKGQKHFYFMTLNGNEVIDAGAKGNLGRFINHSCEPNCRTEKWMVNGEICVGIFSMQDLKKGQELTFDYNYVRVFGAAAKKCYCGSSHCRGYIGGDPLNGDVIIQSDSDEEYPELVILDDDESGEGILGATSRTFTDDADEQMPQSFEKVNGYKDLAPDNTQTQSSVSVKLPEREIPPPLLQPTEVLKELSSGISITAVQQEVPAEKKTKSTSPTSSSLSRMSPGGTNSDKTTKHGSGEDKKILPRPRPRMKTSRSSESSKRDKGGIYPGVNKAQVIPVNKLQQQPIKSKGSEKVSPSIETFEGKLNELLDAVGGISKRRDSAKGYLKLLLLTAASRGTDEEGIYSNRDLSMILDALLKTKSKSVLVDIINKNGLQMLHNIMKQYRGDFKRIPIIRKLLKVLEYLATRKILALEHIIRRPPFAGMESFKDSVLSFTEHDDYTVHNIARSFRDRWIPKHFRKPWRINREERSESMRSPINRRFRASQEPRYDHQSPRPAEPAASVTSSKAATPETASVSEGYSEPNSGLPETNGRKRKSRWDQPSKTKEQRIMTILSQQTDETNGNQDVQDDLPPGFSSPCTDVPDAITAQPQQKFLSRLPVSYGIPLSIVHQFGSPGKEDPTTWSVAPGMPFYPFPPLPPVSHGEFFAKRNVRACSSSMGNLTYSNEILPATPVTDSTAPTRKRELFSSDIGTTYFRQQKQSVPPWLRNNGGEKTANSPIPGNLTLEKKLNS


>Pennycress_contig_10245_AC_213.23
AAAGAATGCGACTGCTCTTACATTGAAATGTGACTTGAAATTATAGAAGAAGTATTTTTT
TTTGCTTTTGGTCATAAACAAAAGAATTAGAATATACTAGAAAGGAGAGAGAAGCACAAG
ATTCCCCTTAAAGGGGACTTTTTCCTATGAGCCGAATTAACCAATCAATCACTGTAATTT
TCTCCTCAAGAGCTGCATTGTCTCCATTTTCAACTTTCATGGACTGTACTTCTCTAAAGT
TAAAGAATACTTAATTGTTGAGCTTCTTCTCTAAAGTTAGACTCCCAGGTATAGGGCTGT
TTGCTGTTTTTTCCCACCCGTTGTTCCGCATCCATGGAGGAACGTTCTGTTTCTGTTGCC
GAAAGTAACTTGTTCCTATATCAGACGAAAACTCCCTCTTCCGGTTTGGAGCGGTTGAGT
CAGTCCCAGCAACACTTGGGATGCTCCAAGAGGACTTGTTGGGCACAGTTGCACCCGGTA
AGGTCTCCCTGGAGCAAGTCGGGTTTCCCATGGAGGAGGAACAGACTGCACCGTTTCTCT
TAGCGAAAAACTCACCATGAGAAACAGGCGGTAGAGGTGGAAATGGATAGAACGGCATCC
CAGGAGCAACAGACCAGCTCGCCGGGTCCTCTTTGCCAGGTGAACCGAATTGATGAACGA
TGCTAAGCGGGATCCCATAGGAGACTGGTAACCGAGAAAGGAACTTTTGCTGCGGCTGTG
CGGTGGTAACTGCATCAGGCGCATCCGTGCATGGCGATGAAAACCCAGGTGGAAGATCGT
CTTGCACATCCTGATTGCCATTAGTTACGTCTGTTCTTTGTTCTTTTGTATTAGACGGCT
GGTCCCATCTGCTTTTGCGCTTACGTCCATTTGTCTCGGGAAGACTGGAACTAGGTTCTG
AACAACCCTCAGATACAGAGGCTGTTTCAGGAGTTGCAGCCGTTGGTGATATGACAGACG
CTTTTGGTTCTGCAGGTCTTGGCGAATGATGATCATATCTAGGTTCTTGTGATGCTCTGA
ATCTGCTGTTAATAGGTGATCTTCTAGACTCCGATCTCTCATCCCTGTCGATGCGCCAAG
GTTTTCTAAAAGGCTTAGGGATCCATCTGTCTCGGAAGTTCCGTGCAATTTGATGAACCT
GTTTGTCATCATGCTCAGTGAGTGTTAGAATAGAGTCCTTAAAGCTTTCCATCCCTGCAC
AAGGGGGTCTTCTGATTATATGCTCCAGTGCAAGAATTTCCCTTGTAGCAAGATACTCTA
ATACCTTCAAAAGTTTTCGAAGTATTGGGGTCTTTTTAAAATCCCTCCGATATTGTTTCA
TGATATTATGTAACATTTGCAGACCATTCTTGTTGATCACGTCCACTAAAACAGTTCGTG
ACTTTGTCTTTAAAAGGGCATCAAGAATCATTGAAAGATCTCGATTGCTTTGGATTCCTT
CATTATTGGCATTGCCTCGGGAAGCGGCAGTGAGCAGCAGAAGTTTCAAGTAGCCTTTTG
CTGAATCCCTCCGCTTGCTTATCCCTCCAACAGCATCTAGTAACTCGTTCAGTTTCCCTT
CAAATGTTTCAATACGCCCGCTGGGAGAAACTTCCTCTGATCCTTTAGATTTGATTGGCT
GCTGTTGCAACTTATTGACTGGTATAATCTGTGCTTTGCTAACACCAGGAAGATTACCTC
CTTTGTCTCGCTTACTAGACCCAGATGAACGAGAAGTTTTCATACGAGGACGGGGTCGTG
GAAGTATCTTCTTATCTTCACCCGATCCATGCTTTATCGTCTTATCAGCATTTGCACCAT
CCGAAGAAAGTCTGCTGAGAGAACTGGACGTGGGAGATGCGCTTTTAGTCTTCTTTTCAA
CAGGAACCTCTTGCTGGACAGCACTAACAGGCATTACCGTTGAAAGTTCCTTCGACACTT
CAGTTGGTTGAAGAGATGGAAGAATTTCTTTCTCTGGAAGATTTACAGAAACTGAGCTCT
GTGATTGGGAATCAGAAGCAGGGTCCTTGGAATCATTAACCTTTGTTGAGTTCTGTTGCA
TTTGCATGTCAGTACCATCAATGAAAATCCTGGGCGTTGCATCTACGATTACTTCCCCAC
TTTCATCCTCTTCAAGGATCACAAGTTCAGGATACTCTTCATCTGAATCACTTTGAACAA
TTACATCACCGTTCAGAGGATCTCCCCCAATATAACCTCGGCAATGTGATGATCCACAAT
AGCACTTTTTGGCAGCAGCACCAAAAACCCTCACATAGTTGTAGTCAAATGTCAACTCCT
GGCCCTTTTTAAGGTCTTGCATGGAGAAAATTCCCACGCAGATTTCACCATTCACCATCC
ACTTTTCAGTACGACAGTTTGGTTCACAGCTGTGATTAATGAAACGCCCTAAATTTCCCT
TTGCACCAGCATCTATTACCTCATTCCCATTGAGTGTCATGAAATAGAAATGTTTCTGAC
CCATGGAAGCATAATCCTTCTGACGAGCCTCATAGGATTGCATATCAAGCACCTCTCCAA
CATATTCAATAAGGAATTGCCCCTCCCGTACATCTTCGAGCAATCTCAGGCCATAACCCT
TCTTGCCAGATTGGAATCTCTCAAACTTAACATACTTCCGTTTTTGAAACTGCTGATTTG
AGCACAGATCGCCAGCCGGGCAGGTACCATGAAGACATTCAATGTTAAGCATTCTATTGA
GACATTCTTCTCCACAACCCAGCCTACCATCAGGTGATGGTTTGCAGTGGCAAACCATTA
TCTCGTCAATTGTTTGAGATTTGCGGTTACGATGAAGAAACTGGTTTGTTTTTATAGCCT
TAAAGCACGCCTTTTGGTTACCTGGCAAACGTTTGCTCTTCTGTTCCTTGGCTTTCCCCT
TTTTAGCCGCCTCACAGTCATATGCATCTGCTTCATCCTGTCCTATGCCCAATTCTTCAT
TAATATCTTCATTTGACATCTCTTGGGCTATGGAGCAATGAGCAAACTCTTTATCCGAGT
TGTTCATGCAGATCCATCTCGAGCTCTCGTCGATTGATCCTACAACAGAAGCAGGTATTC
GTCGCCATTTGAAGCAATCATCACATCGAACCCAGGCACTCTCTGTATCCTCAATAGTGA
CATCCATGACCGCTTCCCCATGGATCCCATCTGATGATATGGCACCGTTAATAGCACTGG
TTTTTCCAATATCAACGTCTAGAAGAGCACCTGTTGTTTCGTGAGACTCTATTCTCCCTC
CTTCATGATAATCACTACCATCCCTTCCAATACTCCTATTAATGGATTTGCGTTGCTCTA
AACCCTCGTGAGATTCATTTTTTCTCCTGTCTTTGGCAGATTCGGAAAACTTGGATTTCC
CTTTCTTTGTTCCATTACCTTTTGACTTGGGATGTTTACCTTTTTTTGCGCTGGGAATTA
GTTGTGAACCATTTTCCAAAGGAGATCTTGAAGCAAGCAACTCATCTTCTTTTTCTAATT
CTCTGTTCTTGTTGTTGGCCACATCTTCTAGAGTGCTGAAAAAACCATGATGCAAACCCT
CTTTAAGTCCAATACTGACAATGGAATCAGGCACAGAGTTAATAACTTCTGAATCTGGTG
AAGTTTCAGCGTCCAGGGATTGGATTCCAGTGGCCCTCTCGCACTCTTCAACAATAATTC
TAGAGGAAAGGTGTGGGTCCTCATCTAAAACATCACCACCCAGCTTCCTACACAACCCCC
CAGCGTCTTGGTTATCTTTGTCATCCCTAATAGAATCAGATGATAGCCGATATGAAAGTT
TCTCCACAGGATGGCTTTCCTCTTCTAAATGCTCTCTAGTTTCCACAGTTCGGAGTTTAT
CCTCGACAACATCTGCTGGCTCTGGAAACTCTAAACCTGTTCCCGCTTTAACAATACCAT
TAGCAGGCAAAGAGTTACCACTGACCTTGGAGACTGTAATGTTCAGAGGATTTTGGCCAC
CTGATTTACCAAATTTAACTTTCAAACGAAGGCAAGAGCCACTTGATGCTTGGATGTTTC
TGTTAGATCCTTCTACATATCCGTTCTGAGATATACTATGCTCTCCATTTTTAGGATTGC
TTTGACATTGCTGTGGGTCGTGATGTGGCTGTCCATCATAAGGAATATTATTGCTCTGTA
AGAAGATTTCAGCGGTCCTACTTGGTAATCCCCACTGAGATGAACGGCCTGGTTTGGAAA
CAGAGGTCCTCTTCTGCTTTGAGCACTTGAAAATTGATTCTAGTTTTCTTTCTGATTGTT
TATTTTTAGAGGTTTTTCTCTGATTAGGAGCACTCCTTTTGGCCTGTGCCATATTACTCT
GTTTACCATTTCGGGCCCTCCTTCGCGATGAAGACTGGGCAGTCCCAGAAATATTAGTCC
CGGATGCAGAAGCAACTTCACCGCCTATTCTGCCATTTCCATCGACTATACTGAGTGGCT
CAACTGCATTGTCAGGATTACGAGCTTCGATCCCTCCATTACCAAACTTCAATGGTAAAC
CCCATATCAAAGAAGAGTCAGTAATAGGGGATTTGGCTTCCATACCTAAGGTGTTTTCAT
CAATGGGTGATATATGACTGAAATCTTCATCTCTCAGTTCAGCAGCCATATCATTATTCA
TACTCAGCGCGACCACAGTGCTTTCACTTGATGTATCCCCAACATGGTTCTTTAGCAGTT
TTCCACTCCTCTCAGAAAGATCAGTATGAAGCTCATCCTGATGAACCAACTTCAAAACTG
GATTCATCGTCTCTGTGTCTGCGATGTCGTCAAGATCATATGAACATAGCCCCCCGTCAT
CATTACTTAACATTTCGGTGATAGCTAATGAAGGGGATTCCACGAGAGGCATAACGCCTT
CAATTTCACTTGAAGACTTCATATAATTCTCTGTGGCACTGCAGCTAAAAACTCCAGAAT
CCAATATTGGATCTGGATACGGACAACTCCGAATGAAAGATAAACCATCTTCTTGATCGC
TTGATGGTTCATTTCCTCCTTCCTTGCCTCCACCATCAAAGTTGGAGATAATACCAGCAC
TTCCAACTCCAACATTGTTAATGTCCTTAGCAGTTTCCAAAAACTCAAATTGTTCAGGTG
CATCATTAATAAAAGTCGACTCAATATCTGTTTCACTGACTCCTAGAGGCAATATTGTGT
CACCAGACACAGCGGGTATGCGGGAAAAGTTCGTGTCCTGACTTTCCTTTCCATCATCCT
GCTTGTTGCAATCTACCACTAAAACATCATCAGATATCGATCCTTGAGTTTGCTCAACTC
CATCTGAAACCACTCCCTGATTCTGACTGTCATTAGCATTGCAGCAAACAGCTAAACCGC
CATCAGAGTTTTCACCACGTTCTTCAATGATACTGTTTCCGTCTCCTATTTGCTCAATCT
CTATAAAGCAATTCCCCTGGGACTCCATCGTAGGGTTTATAACTGATGCAACCTGGGGAG
TCGCCAAACTACTGACTAAATCTATATTGTGGCAAGGCGAACTCGCTTTCTCAGGATCAC
TAACACCGTTTTCCTTGCAATCCATGGAAATGCCGCCTCATGAATCAGAAGCGATTAGAG
CGAATGCCGACGAACATAAGATGGGGAACACGAACGAACGGAGAAAACCCTAGAGATAGG
CGGAGACAATTGCGATGTCAGAGAGAGAGAGAGAGAGGAATCGGAAGTAGGGAAGAGACA
ACGCGAGGCGGTCAGTTTTTGAGATACCGATTTATTTTTTT

>Pennycress_contig_10245_AC_213.23_translation_of_ORF_ORF
MDCKENGVSDPEKASSPCHNIDLVSSLATPQVASVINPTMESQGNCFIEIEQIGDGNSIIEERGENSDGGLAVCCNANDSQNQGVVSDGVEQTQGSISDDVLVVDCNKQDDGKESQDTNFSRIPAVSGDTILPLGVSETDIESTFINDAPEQFEFLETAKDINNVGVGSAGIISNFDGGGKEGGNEPSSDQEDGLSFIRSCPYPDPILDSGVFSCSATENYMKSSSEIEGVMPLVESPSLAITEMLSNDDGGLCSYDLDDIADTETMNPVLKLVHQDELHTDLSERSGKLLKNHVGDTSSESTVVALSMNNDMAAELRDEDFSHISPIDENTLGMEAKSPITDSSLIWGLPLKFGNGGIEARNPDNAVEPLSIVDGNGRIGGEVASASGTNISGTAQSSSRRRARNGKQSNMAQAKRSAPNQRKTSKNKQSERKLESIFKCSKQKRTSVSKPGRSSQWGLPSRTAEIFLQSNNIPYDGQPHHDPQQCQSNPKNGEHSISQNGYVEGSNRNIQASSGSCLRLKVKFGKSGGQNPLNITVSKVSGNSLPANGIVKAGTGLEFPEPADVVEDKLRTVETREHLEEESHPVEKLSYRLSSDSIRDDKDNQDAGGLCRKLGGDVLDEDPHLSSRIIVEECERATGIQSLDAETSPDSEVINSVPDSIVSIGLKEGLHHGFFSTLEDVANNKNRELEKEDELLASRSPLENGSQLIPSAKKGKHPKSKGNGTKKGKSKFSESAKDRRKNESHEGLEQRKSINRSIGRDGSDYHEGGRIESHETTGALLDVDIGKTSAINGAISSDGIHGEAVMDVTIEDTESAWVRCDDCFKWRRIPASVVGSIDESSRWICMNNSDKEFAHCSIAQEMSNEDINEELGIGQDEADAYDCEAAKKGKAKEQKSKRLPGNQKACFKAIKTNQFLHRNRKSQTIDEIMVCHCKPSPDGRLGCGEECLNRMLNIECLHGTCPAGDLCSNQQFQKRKYVKFERFQSGKKGYGLRLLEDVREGQFLIEYVGEVLDMQSYEARQKDYASMGQKHFYFMTLNGNEVIDAGAKGNLGRFINHSCEPNCRTEKWMVNGEICVGIFSMQDLKKGQELTFDYNYVRVFGAAAKKCYCGSSHCRGYIGGDPLNGDVIVQSDSDEEYPELVILEEDESGEVIVDATPRIFIDGTDMQMQQNSTKVNDSKDPASDSQSQSSVSVNLPEKEILPSLQPTEVSKELSTVMPVSAVQQEVPVEKKTKSASPTSSSLSRLSSDGANADKTIKHGSGEDKKILPRPRPRMKTSRSSGSSKRDKGGNLPGVSKAQIIPVNKLQQQPIKSKGSEEVSPSGRIETFEGKLNELLDAVGGISKRRDSAKGYLKLLLLTAASRGNANNEGIQSNRDLSMILDALLKTKSRTVLVDVINKNGLQMLHNIMKQYRRDFKKTPILRKLLKVLEYLATREILALEHIIRRPPCAGMESFKDSILTLTEHDDKQVHQIARNFRDRWIPKPFRKPWRIDRDERSESRRSPINSRFRASQEPRYDHHSPRPAEPKASVISPTAATPETASVSEGCSEPSSSLPETNGRKRKSRWDQPSNTKEQRTDVTNGNQDVQDDLPPGFSSPCTDAPDAVTTAQPQQKFLSRLPVSYGIPLSIVHQFGSPGKEDPASWSVAPGMPFYPFPPLPPVSHGEFFAKRNGAVCSSSMGNPTCSRETLPGATVPNKSSWSIPSVAGTDSTAPNRKREFSSDIGTSYFRQQKQNVPPWMRNNGWEKTANSPIPGSLTLEKKLNN*


Sequence type explicitly set to Protein
Sequence format is Pearson
Sequence 1: AT1G77300.1|Symbols_EFS_                                     1805 aa
Sequence 2: DNAP649595_contig_10245_AC_213.23_translation_of_ORF_ORF     1764 aa


Sequences (1:2) Aligned. Score:  78
Guide tree file created:   [clustalw2-I20130227-212854-0142-38900333-oy.dnd]

There are 1 groups

Group 1: Sequences:   2      Score:33669
Alignment Score 8348


AT1G77300.1|Symbols_EFS_            MDCKENGVGDASGCNIDANSLASNLAMNTNEDFYEKLSSRGQNLDSVSSL 50
DNAP649595_contig_10245_AC_213      MDCKENGVSDP-----------------------EKASSPCHNIDLVSSL 27
                                    ********.*.                       ** **  :*:* ****

AT1G77300.1|Symbols_EFS_            EIPQTASSVNHTIEGQRKCFTEIEQMGYGNSNSQEDAGNTDDDLYVCYNA 100
DNAP649595_contig_10245_AC_213      ATPQVASVINPTMESQGNCFIEIEQIGDGNSIIEERGENSDGGLAVCCNA 77
                                      **.** :* *:*.* :** ****:* ***  :* . *:*..* ** **

AT1G77300.1|Symbols_EFS_            DDTQEQGVVSGELEQSQELICDTDLLVNCNKLDDGKESQDTNVSLVSIFS 150
DNAP649595_contig_10245_AC_213      NDSQNQGVVSDGVEQTQGSISDDVLVVDCNKQDDGKESQDTNFSRIPAVS 127
                                    :*:*:*****. :**:*  *.*  *:*:*** **********.* :. .*

AT1G77300.1|Symbols_EFS_            GSMQEKEAPQAKEDEGYGGTTLPIGGSGIDTESTFVNDAPEQFESLETTK 200
DNAP649595_contig_10245_AC_213      G-----------------DTILPLGVSETDIESTFINDAPEQFEFLETAK 160
                                    *                 .* **:* *  * ****:******** ***:*

AT1G77300.1|Symbols_EFS_            HIKPDEVESDGISYRFDDGGKEGRNGPSSDLDTGSSDDISLSQSFSFPDS 250
DNAP649595_contig_10245_AC_213      DINNVGVGSAGIISNFDGGGKEGGNEPSSDQEDG----LSFIRSCPYPDP 206
                                    .*:   * * **  .**.***** * **** : *    :*: :* .:**.

AT1G77300.1|Symbols_EFS_            LLDSSVFGCSATESYLEDAIDIEGNGTIVVSPSLAITEMLNNDDGGLCSH 300
DNAP649595_contig_10245_AC_213      ILDSGVFSCSATENYMKSSSEIEGVMPLVESPSLAITEMLSNDDGGLCSY 256
                                    :***.**.*****.*::.: :***  .:* **********.********:

AT1G77300.1|Symbols_EFS_            DLNKITVTETINPDLKLVREDRLDTDLSVMNEKMLKNHVGDSSSESAVAA 350
DNAP649595_contig_10245_AC_213      DLDDIADTETMNPVLKLVHQDELHTDLSERSGKLLKNHVGDTSSESTVVA 306
                                    **:.*: ***:** ****::*.*.****  . *:*******:****:*.*

AT1G77300.1|Symbols_EFS_            LSMNNGMAADLRAENFSQSSPIDEKTLDMEANSPITDSSLIWNFPLNFGS 400
DNAP649595_contig_10245_AC_213      LSMNNDMAAELRDEDFSHISPIDENTLGMEAKSPITDSSLIWGLPLKFGN 356
                                    *****.***:** *:**: *****:**.***:**********.:**:**.

AT1G77300.1|Symbols_EFS_            GGIEVCNPENAVEPLRIVDDNGRIGGEVASASGSDFCEAGMSSSRRKARD 450
DNAP649595_contig_10245_AC_213      GGIEARNPDNAVEPLSIVDGNGRIGGEVASASGTNISGTAQSSSRRRARN 406
                                    ****. **:****** ***.*************:::. :. *****:**:

AT1G77300.1|Symbols_EFS_            GKQCKVVQTKTSARHLRKSSRKKQSERDIESIFKCSKQKRSSLLKTSRSS 500
DNAP649595_contig_10245_AC_213      GKQSNMAQAKRSAPNQRKTSKNKQSERKLESIFKCSKQKRTSVSKPGRSS 456
                                    ***.::.*:* ** : **:*::*****.:***********:*: *..***

AT1G77300.1|Symbols_EFS_            EWGLPSKTTEIFLQSNNIPYDGPPHHEPQRSQGNLNNGEHNRSSHNGNVE 550
DNAP649595_contig_10245_AC_213      QWGLPSRTAEIFLQSNNIPYDGQPHHDPQQCQSNPKNGEHSIS-QNGYVE 505
                                    :*****:*:************* ***:**:.*.* :****. * :** **

AT1G77300.1|Symbols_EFS_            GSNRNIQASSGSCLRLKVKFGKSGGQNPLNITVSKVSGNSLPGNGIVKAG 600
DNAP649595_contig_10245_AC_213      GSNRNIQASSGSCLRLKVKFGKSGGQNPLNITVSKVSGNSLPANGIVKAG 555
                                    ******************************************.*******

AT1G77300.1|Symbols_EFS_            TCLELPGSAHFGEDKMQTVETKEDLVEKSNPVEKVSYLQSSDSMRDKKYN 650
DNAP649595_contig_10245_AC_213      TGLEFPEPADVVEDKLRTVETREHLEEESHPVEKLSYRLSSDSIRDDKDN 605
                                    * **:* .*.. ***::****:*.* *:*:****:**  ****:**.* *

AT1G77300.1|Symbols_EFS_            QDAGGLCRKVGGDVLDDDPHLSSIRMVEECERATGTQSLDAETSPDSEVI 700
DNAP649595_contig_10245_AC_213      QDAGGLCRKLGGDVLDEDPHLSSRIIVEECERATGIQSLDAETSPDSEVI 655
                                    *********:******:******  :********* **************

AT1G77300.1|Symbols_EFS_            NSVPDSIVNIEHKEGLHHGFFSTPEDVVK-KNRVLEKEDELRASKSPSEN 749
DNAP649595_contig_10245_AC_213      NSVPDSIVSIGLKEGLHHGFFSTLEDVANNKNRELEKEDELLASRSPLEN 705
                                    ********.*  *********** ***.: *** ******* **:** **

AT1G77300.1|Symbols_EFS_            GSHLIPNAKKAKHPKSKSNGTKKGKSKFSESAKDGRKNESHEGVEQRKSL 799
DNAP649595_contig_10245_AC_213      GSQLIPSAKKGKHPKSKGNGTKKGKSKFSESAKDRRKNESHEGLEQRKSI 755
                                    **:***.***.******.**************** ********:*****:

AT1G77300.1|Symbols_EFS_            NTSMGRDDSDYPEVGRIESHKTTGALLDADIGKTSATYGTISSDVTHGEM 849
DNAP649595_contig_10245_AC_213      NRSIGRDGSDYHEGGRIESHETTGALLDVDIGKTSAINGAISSDGIHGEA 805
                                    * *:***.*** * ******:*******.*******  *:****  *** 

AT1G77300.1|Symbols_EFS_            VVDVTIEDSYSTESAWVRCDDCFKWRRIPASVVGSIDESSRWICMNNSDK 899
DNAP649595_contig_10245_AC_213      VMDVTIED---TESAWVRCDDCFKWRRIPASVVGSIDESSRWICMNNSDK 852
                                    *:******   ***************************************

AT1G77300.1|Symbols_EFS_            RFADCSKSQEMSNEEINEELGIGQDEADAYDCDAAKRGKEKEQKSKRLTG 949
DNAP649595_contig_10245_AC_213      EFAHCSIAQEMSNEDINEELGIGQDEADAYDCEAAKKGKAKEQKSKRLPG 902
                                    .**.** :******:*****************:***:** ********.*

AT1G77300.1|Symbols_EFS_            KQKACFKAIKTNQFLHRNRKSQTIDEIMVCHCKPSPDGRLGCGEECLNRM 999
DNAP649595_contig_10245_AC_213      NQKACFKAIKTNQFLHRNRKSQTIDEIMVCHCKPSPDGRLGCGEECLNRM 952
                                    :*************************************************

AT1G77300.1|Symbols_EFS_            LNIECLQGTCPAGDLCSNQQFQKRKYVKFERFQSGKKGYGLRLLEDVREG 1049
DNAP649595_contig_10245_AC_213      LNIECLHGTCPAGDLCSNQQFQKRKYVKFERFQSGKKGYGLRLLEDVREG 1002
                                    ******:*******************************************

AT1G77300.1|Symbols_EFS_            QFLIEYVGEVLDMQSYETRQKEYAFKGQKHFYFMTLNGNEVIDAGAKGNL 1099
DNAP649595_contig_10245_AC_213      QFLIEYVGEVLDMQSYEARQKDYASMGQKHFYFMTLNGNEVIDAGAKGNL 1052
                                    *****************:***:**  ************************

AT1G77300.1|Symbols_EFS_            GRFINHSCEPNCRTEKWMVNGEICVGIFSMQDLKKGQELTFDYNYVRVFG 1149
DNAP649595_contig_10245_AC_213      GRFINHSCEPNCRTEKWMVNGEICVGIFSMQDLKKGQELTFDYNYVRVFG 1102
                                    **************************************************

AT1G77300.1|Symbols_EFS_            AAAKKCYCGSSHCRGYIGGDPLNGDVIIQSDSDEEYPELVILDDDESGEG 1199
DNAP649595_contig_10245_AC_213      AAAKKCYCGSSHCRGYIGGDPLNGDVIVQSDSDEEYPELVILEEDESGEV 1152
                                    ***************************:**************::***** 

AT1G77300.1|Symbols_EFS_            ILGATSRTFTDDADEQMPQSFEKVNGYKDLAPDNTQTQSSVSVKLPEREI 1249
DNAP649595_contig_10245_AC_213      IVDATPRIFIDGTDMQMQQNSTKVNDSKDPASD-SQSQSSVSVNLPEKEI 1201
                                    *:.**.* * *.:* ** *.  ***. ** *.* :*:******:***:**

AT1G77300.1|Symbols_EFS_            PPPLLQPTEVLKELSSGISITAVQQEVPAEKKTKSTSPTSSSLSRMSPGG 1299
DNAP649595_contig_10245_AC_213      LP-SLQPTEVSKELSTVMPVSAVQQEVPVEKKTKSASPTSSSLSRLSSDG 1250
                                     *  ****** ****: :.::*******.******:*********:*..*

AT1G77300.1|Symbols_EFS_            TNSDKTTKHGSGEDKKILPRPRPRMKTSRSSESSKRDKGGIYPGVNKAQV 1349
DNAP649595_contig_10245_AC_213      ANADKTIKHGSGEDKKILPRPRPRMKTSRSSGSSKRDKGGNLPGVSKAQI 1300
                                    :*:*** ************************ ********  ***.***:

AT1G77300.1|Symbols_EFS_            IPVNKLQQQPIKSKGSEKVSPS--IETFEGKLNELLDAVGGISKRRDSAK 1397
DNAP649595_contig_10245_AC_213      IPVNKLQQQPIKSKGSEEVSPSGRIETFEGKLNELLDAVGGISKRRDSAK 1350
                                    *****************:****  **************************

AT1G77300.1|Symbols_EFS_            GYLKLLLLTAASRG-TDEEGIYSNRDLSMILDALLKTKSKSVLVDIINKN 1446
DNAP649595_contig_10245_AC_213      GYLKLLLLTAASRGNANNEGIQSNRDLSMILDALLKTKSRTVLVDVINKN 1400
                                    ************** :::*** *****************::****:****

AT1G77300.1|Symbols_EFS_            GLQMLHNIMKQYRGDFKRIPIIRKLLKVLEYLATRKILALEHIIRRPPFA 1496
DNAP649595_contig_10245_AC_213      GLQMLHNIMKQYRRDFKKTPILRKLLKVLEYLATREILALEHIIRRPPCA 1450
                                    ************* ***: **:*************:************ *

AT1G77300.1|Symbols_EFS_            GMESFKDSVLSFTEHDDYTVHNIARSFRDRWIPKHFRKPWRINREERSES 1546
DNAP649595_contig_10245_AC_213      GMESFKDSILTLTEHDDKQVHQIARNFRDRWIPKPFRKPWRIDRDERSES 1500
                                    ********:*::*****  **:***.******** *******:*:*****

AT1G77300.1|Symbols_EFS_            MRSPINRRFRASQEPRYDHQSPRPAEPAASVTSSKAATPETASVSEGYSE 1596
DNAP649595_contig_10245_AC_213      RRSPINSRFRASQEPRYDHHSPRPAEPKASVISPTAATPETASVSEGCSE 1550
                                     ***** ************:******* *** *..************ **

AT1G77300.1|Symbols_EFS_            PNSGLPETNGRKRKSRWDQPSKTKEQRIMTILSQQTDETNGNQDVQDDLP 1646
DNAP649595_contig_10245_AC_213      PSSSLPETNGRKRKSRWDQPSNTKEQ--------RTDVTNGNQDVQDDLP 1592
                                    *.*.*****************:****        :** ************

AT1G77300.1|Symbols_EFS_            PGFSSPCTDVPDAIT-AQPQQKFLSRLPVSYGIPLSIVHQFGSPGKEDPT 1695
DNAP649595_contig_10245_AC_213      PGFSSPCTDAPDAVTTAQPQQKFLSRLPVSYGIPLSIVHQFGSPGKEDPA 1642
                                    *********.***:* *********************************:

AT1G77300.1|Symbols_EFS_            TWSVAPGMPFYPFPPLPPVSHGEFFAKRNVRACSSSMGNLTYSNEILPAT 1745
DNAP649595_contig_10245_AC_213      SWSVAPGMPFYPFPPLPPVSHGEFFAKRNGAVCSSSMGNPTCSRETLPGA 1692
                                    :****************************  .******* * *.* **.:

AT1G77300.1|Symbols_EFS_            PV-------------TDSTAPTRKRELFSSDIGTTYFRQQKQSVPPWLRN 1782
DNAP649595_contig_10245_AC_213      TVPNKSSWSIPSVAGTDSTAPNRKRE-FSSDIGTSYFRQQKQNVPPWMRN 1741
                                    .*             ******.**** *******:*******.****:**

AT1G77300.1|Symbols_EFS_            NGGEKTANSPIPGNLTLEKKLNS 1805
DNAP649595_contig_10245_AC_213      NGWEKTANSPIPGSLTLEKKLNN 1764
                                    ** **********.********.


########################################


>AT2G30120.2|Symbols:FLX| unknown protein; EXPRESSED IN: 22 plant structures; EXPRESSED DURING: 12 growth stages; BEST Arabidopsis thaliana protein match is: unknown protein (TAIR:AT3G14750.1); Has 2527 Blast hits to 2101 proteins in 358 species: Archae - 77; Bacteria - 245; Metazoa - 1087; Fungi - 215; Plants - 350; Viruses - 4; Other Eukaryotes - 549 (source: NCBI BLink). | chr2:12860607-12861862 REVERSE LENGTH=288MAGRDRYIPSSAVSTSSSSRLLESQLIESDRNRARSVILEDRIAIQHREIQSLLNDNQRLAVAHIGLKDQLNVAKRELERLLETAVKVKAEGEAKVREVYQNALRMEAEARVIDGLGAELGQVRSDVQRLGSDRQELATELAMFDDEMAKAKPNSDRAIEVKLEIEILRGEIRKGRAALELEKKTRASNLHHERGMEKTIDHLNREIVKLEEELVDLETKAREANAAAEAAPTPSPGLAASYGNNTDDIYGGQGRQYPEANGTHELVLREKSYVHRLVSVQLVQVSVG

>Pennycress_contig_257_AC_146.01
CAATCAGCGAGGAGGTTACTTTCGCAACTGGAGAAGAAAATCGGAGATTGTAGACCGGAG
ACTAGACTTTGAGAATGGCCGGCCGGGACCGTTATCTTCCGTCGTCGGCAGTGTCATCTT
CCTCCTTGAGATTATCGGAATCTCAACTGATGGAATCCGATAGGAACCGTACTCGATCTG
CGATCCTCGAGGATCAAATCGCTATCCAGCACCGCGAGATCGAATCCCTTCTGGCGGACA
ACCAGAAGCTAGCTGTGGCACACATCGGAGTCAAGGATCAGCTCAATTTGGCCAAGCGTG
AGCTTGCTCAGCTGCTTGAGACCGCCGCGAAAGTTAAGGCGGATAGAGAAGCCAAGGTCC
GGGAGGTTTACCAGAACTCGCTGAGGATGGAGGCGGAGGCTCGCGTGGTCAATGGGATCG
GAGCTGAGTTTGATCAGGTTAGGTCGGATGTGCAGAGGCTAGCTGAAGATAGGCAGAAGC
TAACGACGGAGCTGGCGATGCTTGACGGCGAGATAGCTAAGGCTAAACCGAATGCGGAAC
GAGCCACGGAGATCAAGGCGGAGATTGAGACTCTGCGAGAAGAAGTTAGCAAAGGAAGGG
CTGCTCTTGAGCTTGAGAAGAAGACACGAGCGAGCAACCTTCGCCATGAACGCGGTATGG
AGAAGACAATCGATCACTTGAATCGTGAAATTGTGAAACTTCGGGAAGAATTAGTTAACC
TGGAGACGAAAGCTAGAGAAGCCATTGCAGCTGCTGAGGCAGCTCAACAAAACCCAAGCC
CTGGATTGGTTGCAAGTAATGGAAACTCAGATGATATTTATGGGAGCCAAGGCCAGCAAT
ACCCTGAAGCTAATGGTTCTCACCAGGTGTATGGAGCCTTGGACTGTCCTCCTCAACAGC
CGCTTACTTCATTGCAGCATCCGCATAACAATAGTCAACATTCTAGTGTGCCTCGATAGA
GCTTAGCTAGAGGGTTTGAATTGTACAATGAGGAACCAGGTCTTAGATTTTTCTTTCTAT
CACCATCTGATGTTTTTCTATGTGTATTAGAAAAGGTATGTAGAATCAAGATTGAAACAT
TCTTTGCAAAAGCTAATATAAATCATTAGATCTTCATCTACAGAGCAATTGTTAAACGTC
AGGAGTTATATCGGCATTGTCAGGAGTTATATCGGCATTGTTCAGAAGAACCGGTACTGA
AACTTCAAGGCCATATCGATATTCCCAAACAAGTGTTCGGGAAATTATTGTTTTTTTTTA
TATGAAACTGATATGAATTAAATCTGTCACATTTAAATTTTATCCTTTGTTTATTTTGTA
TATCCCATCTTCTTTTCTAATCGGAATCCTAATTCTTTTCCGGTGTTTT


>Pennycress_contig_257_AC_146.01_translation_of_ORF_ORF
MAGRDRYLPSSAVSSSSLRLSESQLMESDRNRTRSAILEDQIAIQHREIESLLADNQKLAVAHIGVKDQLNLAKRELAQLLETAAKVKADREAKVREVYQNSLRMEAEARVVNGIGAEFDQVRSDVQRLAEDRQKLTTELAMLDGEIAKAKPNAERATEIKAEIETLREEVSKGRAALELEKKTRASNLRHERGMEKTIDHLNREIVKLREELVNLETKAREAIAAAEAAQQNPSPGLVASNGNSDDIYGSQGQQYPEANGSHQVYGALDCPPQQPLTSLQHPHNNSQHSSVPR*


Sequence type explicitly set to Protein
Sequence format is Pearson
Sequence 1: AT2G30120.2|Symbols_FLX|                                    288 aa
Sequence 2: DNAP649595_contig_257_AC_146.01_translation_of_ORF_ORF      294 aa


Sequences (1:2) Aligned. Score:  70
Guide tree file created:   [clustalw2-I20130227-213307-0046-18903724-oy.dnd]

There are 1 groups

Group 1: Sequences:   2      Score:5296
Alignment Score 1203


AT2G30120.2|Symbols_FLX|            MAGRDRYIPSSAVSTSSSSRLLESQLIESDRNRARSVILEDRIAIQHREI 50
DNAP649595_contig_257_AC_146.0      MAGRDRYLPSSAVS-SSSLRLSESQLMESDRNRTRSAILEDQIAIQHREI 49
                                    *******:****** *** ** ****:******:**.****:********

AT2G30120.2|Symbols_FLX|            QSLLNDNQRLAVAHIGLKDQLNVAKRELERLLETAVKVKAEGEAKVREVY 100
DNAP649595_contig_257_AC_146.0      ESLLADNQKLAVAHIGVKDQLNLAKRELAQLLETAAKVKADREAKVREVY 99
                                    :*** ***:*******:*****:***** :*****.****: ********

AT2G30120.2|Symbols_FLX|            QNALRMEAEARVIDGLGAELGQVRSDVQRLGSDRQELATELAMFDDEMAK 150
DNAP649595_contig_257_AC_146.0      QNSLRMEAEARVVNGIGAEFDQVRSDVQRLAEDRQKLTTELAMLDGEIAK 149
                                    **:*********::*:***:.*********..***:*:*****:*.*:**

AT2G30120.2|Symbols_FLX|            AKPNSDRAIEVKLEIEILRGEIRKGRAALELEKKTRASNLHHERGMEKTI 200
DNAP649595_contig_257_AC_146.0      AKPNAERATEIKAEIETLREEVSKGRAALELEKKTRASNLRHERGMEKTI 199
                                    ****::** *:* *** ** *: *****************:*********

AT2G30120.2|Symbols_FLX|            DHLNREIVKLEEELVDLETKAREANAAAEAAP-TPSPGLAASYGNNTDDI 249
DNAP649595_contig_257_AC_146.0      DHLNREIVKLREELVNLETKAREAIAAAEAAQQNPSPGLVASNGN-SDDI 248
                                    **********.****:******** ******  .*****.** ** :***

AT2G30120.2|Symbols_FLX|            YGGQGRQYPEANGTHELVLREKSYVHR-LVSVQLVQVSVG------ 288
DNAP649595_contig_257_AC_146.0      YGSQGQQYPEANGSHQVYGALDCPPQQPLTSLQHPHNNSQHSSVPR 294
                                    **.**:*******:*::    ..  :: *.*:*  : .        


##########################

>AT2G33835.1|Symbols:FES1 | Zinc finger C-x8-C-x5-C-x3-H type family protein | chr2:14312145-14314566 REVERSE LENGTH=587	MSDSDMDIDDDEVEQKVQVHTIVRESELFDKPPIQASNSHNDVKRHSVTTPLDEQSKIIKEQAFAQDNGTLPRFPAPGIPPRSFFTGGGGNEPEQKRAALPCKFFAKGWCFNGVSCKFLHVKENSNCTSQQLAENSMAGNGGIRSDLERRILDSREGVRVSQLSENGVTSLPTREDISFMNPQRVFSSMSFVNPPGSQRVFPFNNEMRFMPSFENIRRESLKQTYGADFTDNRSLVINNANSFALRSSFVHEHRPSISSYLKTDMGSAGPAWTGSLSSSVPMNDRASTVGDFENGNSLSGSGSLPTLQGVAVSSDKGAEANTTSTKKKVSSDDWEPSEPFKASFTIPPYILPSSDALYDPFTDIENLGDRPLNDSLSSKGEHARKSSCQQKDGDSASGPQARDCKNDDKSSSCSQNQHQETVARSLEAHGVVEGVATSVVDQNDTATPSKEISSATAAENRVVLKRIKPAGHDSWHRSDGSSYKKTKKSDEIDGEVRSDAGMKVMRLFRTAVVETIKEMLKPLWREGRLTKDVHNMIVKKAAEKVVGAAVQFHQVPTDTESVDQYLGLSGTRIVKLVEGYVEKYGKP

>Pennycress_contig_8198_AC_214.99
CTCGGGGATCAGAACTCGATAGACTCGCCTGAGCTTGGTTTCCCCGATCAACGCCGCAGT
ATCACCACTGTCGCTCGCCGGAAGACGTACTATTAGAAGCTTCGAGATGTCTGATTCCGA
TATGGACATTGACGATGACGATGTCCAAGTACAGGTCAATCATACAATCCCAAGAGAATC
TGAATTGCTCGACAGACCAATTGAAGCTTCCGATTCCCGGAACGGAATTCCTTTTGTTAA
AAAGCATTCAGATGAGCAATCAAAGGTCATAGATACATGCGGTAGCTTCACGAATTCTGG
AAACAGTGGGAAGAATATTATGCTGGAAGATCAAAAAGGCACAATTTTATCAAGATTTCC
TGCTCCGGTTATAAGGGCGGCGCAAAGCTTTCCGTCAGGGATCGAACCAGAACAGAAACG
TGCAGCTCATCTCTGCAAGTTTTTCGCTAAAGGGTGGTGTACCAAAGGGAACTTCTGCAA
GTTTCTTCATGTGAACGAGACTTCGAATAGCACAGGTCAACAACTGGCCGGAAATATTAT
GGTTGGAACCAGTGGTCTCCCGTCTGTTGAAGAAAGAAGAACATTGGATACCAAAGAAGG
TGTAAGAGTTTCCATGTTAAGCCAAAACGGCGTGACGGCTTTGCATACCAGAGGGGATAT
GTCTTTGGTGAACCCCCCAGGTGGTCAGATAATTTTCCCGTTCAAGAACGAGATGATCTT
TATGCCTTCATCGGTAAACATGGGTCTACAAAAGTGCGGTGCTGATGTCACTGAGAACAG
GTCTCTATTTATTAATGACAGCAACAGCAATTCCTTCGCGTTGAGAAGCAGCTTTCTTCA
CGAGCATAGATCTTCCCTCGCTTCCTTTAGAAAGCCAGACATTGAATCTTCTGGACCAGC
CTGGACAGGATCATTGTTCAGTTCTGTTCCCATGAATCAGTATGCTTCTACCTTGGGGCA
TTTTGAAAATAGGAGTAATATATTTGGATCTGGATCACTTCCAATGCTGCAAGGGACATC
TGGTTCACTTCCAACGCTGCAAGGGCCATCTGGATCACTTCCAATGCCGCAAGGGACAGC
TATATCACTTCCAATTCCGCAAGGGACATCTGGATCACTTACAACGCTGCAAGGAACATC
TGTTTCATCCGATCGTGATGCAGAAGGCAACACAACTAGCAATAAGAAGAAAGTTTCTTC
AAATGATTGGGAACCTTCTGAACCTTTTAAAGCGTCTTTCACAATTCCACCTTATATACT
TCCCTCCTCTGATGCCCTCTACGATCCTTTCACGGATAAAGAGAATCCAGAAGACAGATC
TCTTGATGCTCCATCGTCGAGTAAAGGAAAACATGCACGGAGGATTTCCCGCCACCAGAA
AGATGGTGATTCTGGTAGTGGCCCTCAAGCACGGGATTTCAATAATGATGATAAAAACAG
TTCATGCAGTCAAAATCAATACCAAGAAACTATGGCGAGGAAGAATCTGGAAGTAGTTGA
AGGTGTGGCTACTTCGGTGGTTGATCAAAACGATGCAACAACACCTAGCAAAGAGATTTC
ATCTTCGGCGCCTGCAGAGAACAGAGTTGTTTTGAAAAGAAGCAAACCTGCAGGGCATGA
GTCTTGGCATAGAAGTGATGGGTCTTCACATCAGAAGTTACTGAAAACAGATGAGGTAGA
TGGTGAAGTGAGGTCAGACGCAGGAATGAAGGTAATGAGACAGTTCCGGACTGCAGTTGT
GGAAACCATCAAAGAAATGCTGAAACCGTTGTGGCGTGAGGGTCGTCTTACGAAAGATGT
GCATAACATGATAGTTAAAAGAGCTGCTGAAAAGATAGTCGGCGCTGCTGTCCAGTTCCA
TCAGGTTCCGACTGAGACCGGAACAGTGGAGCAGTATCTTAGTATGTCTGCACCAAAAAT
CGTGAAGCTTGTCGAGGGGTACGTCGAGAAGTACGCTAAACCCGAGAAGTACGGTAAACC
TTAAGGTATCATCAAATCAAACGTCACTTACATCGGTGGCATGAGCGCAAGTTGATGATA
TTCTTGTAAATTATGTCATCCTTCTTATTATCCTCAAGTTAGGACTTTAGCACCTAATTT
TTGATAGATCTCCATTCTTATCTTTTACCGATAATGGAAGAAGGTTGGAAACGGAGCTTC
GTGGAGGAACTGTGTATACATTGTACAACTCTTGAAAGCTTGGTTTATGCTTAGAAAGAT
AATTTGATTATGTTTCATTGATTGTGTAATCTTATAGAAATAATGTGATTGATAGAGATG
GGATATATTTTAGTTAGTAGTCTGCTTTGGTGGTTGCTTCGAAAGCAGACGAAGGGGAAA
AGGAGAAAGAAACGGAATAATGTTGAGAGGTGAAAATGAAGA


>Pennycress_contig_8198_AC_214.99_selection_translation_of_ORF_ORF
MSDSDMDIDDDDVQVQVNHTIPRESELLDRPIEASDSRNGIPFVKKHSDEQSKVIDTCGSFTNSGNSGKNIMLEDQKGTILSRFPAPVIRAAQSFPSGIEPEQKRAAHLCKFFAKGWCTKGNFCKFLHVNETSNSTGQQLAGNIMVGTSGLPSVEERRTLDTKEGVRVSMLSQNGVTALHTRGDMSLVNPPGGQIIFPFKNEMIFMPSSVNMGLQKCGADVTENRSLFINDSNSNSFALRSSFLHEHRSSLASFRKPDIESSGPAWTGSLFSSVPMNQYASTLGHFENRSNIFGSGSLPMLQGTSGSLPTLQGPSGSLPMPQGTAISLPIPQGTSGSLTTLQGTSVSSDRDAEGNTTSNKKKVSSNDWEPSEPFKASFTIPPYILPSSDALYDPFTDKENPEDRSLDAPSSSKGKHARRISRHQKDGDSGSGPQARDFNNDDKNSSCSQNQYQETMARKNLEVVEGVATSVVDQNDATTPSKEISSSAPAENRVVLKRSKPAGHESWHRSDGSSHQKLLKTDEVDGEVRSDAGMKVMRQFRTAVVETIKEMLKPLWREGRLTKDVHNMIVKRAAEKIVGAAVQFHQVPTETGTVEQYLSMSAPKIVKLVEGYVEKYAKPEKYGKP*


Sequence type explicitly set to Protein
Sequence format is Pearson
Sequence 1: AT2G33835.1|Symbols_FES1                                               587 aa
Sequence 2: DNAP649595_contig_8198_AC_214.99_selection_translation_of_ORF_ORF      625 aa


Sequences (1:2) Aligned. Score:  67
Guide tree file created:   [clustalw2-I20130227-210902-0331-30191355-pg.dnd]

There are 1 groups

Group 1: Sequences:   2      Score:10227
Alignment Score 2316


AT2G33835.1|Symbols_FES1            MSDSDMDIDDDEVEQKVQVHTIVRESELFDKPPIQASNSHNDVKRHSVTT 50
DNAP649595_contig_8198_AC_214.      MSDSDMDIDDDDVQVQVN-HTIPRESELLDR-PIEASDSRNGIP--FVKK 46
                                    ***********:*: :*: *** *****:*: **:**:*:*.:    *..

AT2G33835.1|Symbols_FES1            PLDEQSKIIKEQAFAQDNG--------------TLPRFPAPGIPPRSFFT 86
DNAP649595_contig_8198_AC_214.      HSDEQSKVIDTCGSFTNSGNSGKNIMLEDQKGTILSRFPAPVIRAAQSFP 96
                                      *****:*.  .   :.*               *.***** * . . *.

AT2G33835.1|Symbols_FES1            GGGGNEPEQKRAALPCKFFAKGWCFNGVSCKFLHVKENSNCTSQQLAENS 136
DNAP649595_contig_8198_AC_214.      SG--IEPEQKRAAHLCKFFAKGWCTKGNFCKFLHVNETSNSTGQQLAGNI 144
                                    .*   ********  ********* :*  ******:*.**.*.**** * 

AT2G33835.1|Symbols_FES1            MAGNGGIRSDLERRILDSREGVRVSQLSENGVTSLPTREDISFMNPQRVF 186
DNAP649595_contig_8198_AC_214.      MVGTSGLPSVEERRTLDTKEGVRVSMLSQNGVTALHTRG----------- 183
                                    *.*..*: *  *** **::****** **:****:* **            

AT2G33835.1|Symbols_FES1            SSMSFVNPPGSQRVFPFNNEMRFMPSFENIRRESLKQTYGADFTDNRSLV 236
DNAP649595_contig_8198_AC_214.      -DMSLVNPPGGQIIFPFKNEMIFMPSSVNMG----LQKCGADVTENRSLF 228
                                     .**:*****.* :***:*** ****  *:      *. ***.*:****.

AT2G33835.1|Symbols_FES1            IN--NANSFALRSSFVHEHRPSISSYLKTDMGSAGPAWTGSLSSSVPMND 284
DNAP649595_contig_8198_AC_214.      INDSNSNSFALRSSFLHEHRSSLASFRKPDIESSGPAWTGSLFSSVPMNQ 278
                                    **  *:*********:****.*::*: *.*: *:******** ******:

AT2G33835.1|Symbols_FES1            RASTVGDFENGNSLSGSGSLP----------------------------- 305
DNAP649595_contig_8198_AC_214.      YASTLGHFENRSNIFGSGSLPMLQGTSGSLPTLQGPSGSLPMPQGTAISL 328
                                     ***:*.*** ..: ******                             

AT2G33835.1|Symbols_FES1            -----------TLQGVAVSSDKGAEANTTSTKKKVSSDDWEPSEPFKASF 344
DNAP649595_contig_8198_AC_214.      PIPQGTSGSLTTLQGTSVSSDRDAEGNTTSNKKKVSSNDWEPSEPFKASF 378
                                               ****.:****:.**.****.******:************

AT2G33835.1|Symbols_FES1            TIPPYILPSSDALYDPFTDIENLGDRPLNDSLSSKGEHARKSSCQQKDGD 394
DNAP649595_contig_8198_AC_214.      TIPPYILPSSDALYDPFTDKENPEDRSLDAPSSSKGKHARRISRHQKDGD 428
                                    ******************* **  **.*: . ****:***: * :*****

AT2G33835.1|Symbols_FES1            SASGPQARDCKNDDKSSSCSQNQHQETVARSLEAHGVVEGVATSVVDQND 444
DNAP649595_contig_8198_AC_214.      SGSGPQARDFNNDDKNSSCSQNQYQETMAR--KNLEVVEGVATSVVDQND 476
                                    *.******* :****.*******:***:**  :   **************

AT2G33835.1|Symbols_FES1            TATPSKEISSATAAENRVVLKRIKPAGHDSWHRSDGSSYKKTKKSDEIDG 494
DNAP649595_contig_8198_AC_214.      ATTPSKEISSSAPAENRVVLKRSKPAGHESWHRSDGSSHQKLLKTDEVDG 526
                                    ::********::.********* *****:*********::*  *:**:**

AT2G33835.1|Symbols_FES1            EVRSDAGMKVMRLFRTAVVETIKEMLKPLWREGRLTKDVHNMIVKKAAEK 544
DNAP649595_contig_8198_AC_214.      EVRSDAGMKVMRQFRTAVVETIKEMLKPLWREGRLTKDVHNMIVKRAAEK 576
                                    ************ ********************************:****

AT2G33835.1|Symbols_FES1            VVGAAVQFHQVPTDTESVDQYLGLSGTRIVKLVEGYVEKYGKP------ 587
DNAP649595_contig_8198_AC_214.      IVGAAVQFHQVPTETGTVEQYLSMSAPKIVKLVEGYVEKYAKPEKYGKP 625
                                    :************:* :*:***.:*..:************.**   


########################## 

Hit to predicted protein from arabidopsis lyrata XP_003985393.1 (partial hit identity 92/146(63%) positives	103/146(70%)	gaps 13/146(8%)
second hit in nr is FRIGIDA like protein from arabidopsis thaliana NP_198074 AT5G27220 (partial hit 83/146(57%)	95/146(65%)	24/146(16%)

>Pennycress_contig_7243_AC_1136.18
AAGAAAGAAAAGCAAAGCCAACGAAGAAAGTGTCTGTTATAAATCATTTTGCTTTTGCCT
CCCTTCAACTTTCCTCTTTCCTTCCTCGCTGCCTTTAGGGATTTCACTTTCCTCTTCTCT
CCGCCTACCCGAATACTCTCGATCGCTCAAGATGGATCTACCATCTTCCGGTGCTCCCTG
AAGATTTTTGATCTCTTCTTTTACGGATTTCCTTCGTCGTCTGATTTTCTGGTTTTTTTT
TTCGTTTGGGATTTGGGATATCTTGGAGCTCTACTCGCAGCTTGGAGATTGTACTTGTTT
GAATTGCTCTTTCATGATGGAGGATACCCAGTCAGTTGCTTCGCTCATGGACTCTACCTC
ATCCAAGATTCAGCAGCTTCAGAAGGCGTTTGCTGAACTTGAAAGCCAGCGCGCCGTTAC
ACTTAATCTGAAGTGGAAGGAACTCGAGGAGCATTTTCATGGGCTTGAGAGGTCCTTGAA
GAGAAGGTTTCACGAGCTTGAAGACCAAGAAAAAGAGTATGAGACCAAAACAAGGAAAGC
CCAAGAACTGTTGGAGAAAAAGAAGACAGCTGTCGAGGCCAAGGAGAAGGCATCACTAGA
AAGACTTCAGAAGAAGAGAGACTCGGCTATGTTTGCTATAAACACTGCTTTGGATAAGTA
CAACAACGTCCCCATCGGTACCACCTCTGTTGGTGAACGTTGGACACACAATTCTTCTCT
AGGGGATTCACCCAATGCCTTTGCTGCTGATGGTATTACCGATGATAATCCGGATGGTAC
TGTGCAAGATGTTCAGATCTCACCTGTGATGGGGAATTTTGAGGTGAAGGCTTATCCACA
GCTTCTGAAACTGTGCGGTGATATGGACTCAGCAGGGCTGCATAAGTTCGTATCAGATAA
CCGCAAGAACCTTGCATCACTGAAGGAGGAGATTCCTATGGCGCTCAAGGCTGCAGCAAA
CCCAGCCAGCTTAGTGTTGGACTCTTTGGAAGGGTTTTACCCCATGGAGGGACCAACCGC
TGATGGAAAGAAAGACGCTAACCTCTTGGGCATGCGCAGGACCTGCATCATGTTGATGGA
ATGCCTTAGCATACTGTTATCTACTCTGGACCCAAACTCCCTTGCTTCTGTTCTCTCAGA
AAATGTTAAGCATAGAGCAAAAACTATTGCTCAAGGATGGAATCCACTGCTGGAAACTCT
AGACATGGATGCTTGCAATGGTAACTCTTTGGAGGCACATGCATTCCTGCAACTGCTGGC
CACCTTTGCTATTGTTTCGGACTTTAAAGAGGATGAACTCTTGAAGCTGATCCCCATGGT
TTCACGTCGCCGTCAGGCAGCTGAGCTGTGCCGTTCTCTTGGACTATCTGAAAAAATGCC
TGGTGTGATTGAAGTTCTCATGAACAGTGGAAAACAGATTGATGCGGTTAACTTGGCATT
TGCATTTGAACTCACCGAACAGTTCCCACCTGTCTCGATACTGAAATCTTACTTGACAGA
GGCAAGAAGATCTTCCTCCCAAGGCAGTCCGGGCAATGCATCTCCTGCTGTTCAGGATGA
GTTCAATGAGCGGGAGCTTACAGGGCTTAAATCTGTGATAAAGTGCATCGAAGAGCATAA
CCTGGAAGAGCAGTATCCAGCTGAGCCACTTCACAAGCGGATTCTCCAGCTGGAGAAGGC
CAAAGCAGAGAAAAAGAGAGCAACAGAACCCACAAAGCCTCAGCCAAAGCGACCACGTGG
TGCTCAACAACCCCGAGTGACCGACAACAACAAACAACAACAACAACAAGATAGGATATG
GTAGAGTCGTCCCTGAGAGGTATCCACAGTATGTGTATGACAACAGACCATTCCTTAGCG
GTCCCATCATGGCAGCACAAGCTCCTCCGCCTCCTCCTCAGACTTACACTTTCAGTCCCG
CCGCTGCTCACGGCAACTTCTACGGGAACTGCTATCAGTACCAGGCTCCTCCTCCTCCTT
ACTTTCACTAGTGATAAACAAAAAGGTGATGATGATGATGAATGTGACTGTGACTCTCTC
TCTCCTATGGTGTTAACTTGTGGCAGCTCTTTAACCCCTCCTCTCCTACTAGTCGTTTTC
CTTTGCTGTTGTTGTGTACGGATGATTTTAGTATTTTTAAGGATCAACCCTACTCAAAAC
AAAAACAAAAATACTCAGAATTTTCTATTAATTATATATCTTCAGTGTTGTATTATTTTC
TCATTCTTGTCCCACAAAATACTCCACCAAGAAGACGCAATTACTAAACCCGTCCG


>Pennycress_contig_7243_AC_1136.18_translation_of_ORF_ORF
MMEDTQSVASLMDSTSSKIQQLQKAFAELESQRAVTLNLKWKELEEHFHGLERSLKRRFH
ELEDQEKEYETKTRKAQELLEKKKTAVEAKEKASLERLQKKRDSAMFAINTALDKYNNVP
IGTTSVGERWTHNSSLGDSPNAFAADGITDDNPDGTVQDVQISPVMGNFEVKAYPQLLKL
CGDMDSAGLHKFVSDNRKNLASLKEEIPMALKAAANPASLVLDSLEGFYPMEGPTADGKK
DANLLGMRRTCIMLMECLSILLSTLDPNSLASVLSENVKHRAKTIAQGWNPLLETLDMDA
CNGNSLEAHAFLQLLATFAIVSDFKEDELLKLIPMVSRRRQAAELCRSLGLSEKMPGVIE
VLMNSGKQIDAVNLAFAFELTEQFPPVSILKSYLTEARRSSSQGSPGNASPAVQDEFNER
ELTGLKSVIKCIEEHNLEEQYPAEPLHKRILQLEKAKAEKKRATEPTKPQPKRPRGAQQP
RVTDNNKQQQQQDRIW


full length hit-- top blastp hit is hydroxyproline-rich glycoprotein family protein ARabidopsis lyrata [XP_002883367]
second hit is FRIGIDA-like protein from Arabidopsis thaliana NP_566709.1   AT3G22440


>Pennycress_contig_2079_AC_2177.30
GTCGGATTTTAAAGCAACGATCTTTCCGAAACAGAACTGGTGAGGTTCCTTCGTGAGCTT
TGTTTTAGATTTATGTGAAGAAAATAAGAGTGAGAGACAAGAAGGTGAAGAAAATAAGAG
TGAGAGACAAGAAGGAAGAATGATGATTTTGTGACAAAGAGAAGTTGTCATTTTGATTAA
CAGAAAGACTGAATATTAGAGACATTACAAACGAAGCAGAGACGGAGAAAAAAAAGAGAG
TTTTTTTTTTTTTTTTATATGTAAACTAATAAACACACACAAACAAAGGGAATAGCGCGA
GTTAGGCTGCGAAAATATTACAGACAAAACGACGACGTAGAGATACAAGATGCAGAGAGA
GAGAGATCAGTGGGTTTTGTTGGTTACCATCTTCCTTCTTTGATTGTCACACTGTCTTCT
AATTCAGTAGTAAGCTTGCTGGTGGTGAGTGTGTTGGTGGTGCTGCTGATGGTAATGCGG
GTGGTAAACCGGAGGAGCCGGAGCAGGAACCGGAACAGGACCGTTGCAATAACCGTTGTA
CGCTGGGTAACCGATAGGAGAGCCTTGGTACGAACCGGGGATGAGCTCGGGGGAGTAAGG
ATAAGGCGGGCTCCTGTTGCTGTAGACAGTTGTAGGTGGGGAAGGGTAAGCCGCTGGCGA
AGCGTACTGAGGAGAGTGAGACGGAGATCTGATGAACGGGAAGGAAGAGACGTATGCGTT
TGTGATACGACCGGCTTTCGCTGGCGGCATTGGACCGTTGTAGCTCGCTCTGGTTCTCTT
GTTTGCCGGTACAGCCGCCGGTTTTCTCTTCTCGGTTTTGGTCTTCTCGAGCTGATCCAA
CCGCTTCTTGAGATTCTCTGGAGGGAAGTCTTCCTCGAGTTTGTACTCTTCTATGCATTT
CAACACCGCTCTAAGAGCTGATTGCTCCTTGCGCGCCACGAGATGCGTAGCTCGGCCAGC
GTTGCTGGAGTCTTCCATGATAGAAGCTGCTGTCTTCTTTGCGTCTCTTAGATAGGCTTT
GAGCAGAGGAACAGGAGGGAACTTATCCACAAGGCCAACTTCGTATGTGAAATGAACAGC
GTCTAGCTGTTGTCCCCTTCTGATTAACTCTTCAATCATGTCAGGCATTTGATCACCCAA
ACCAACTGAAACAGCGAGCTTTGGCATCTGTTTGCGCCACGCGGATCCAACGACAAGCTT
CCGGTACAGAGCAAGATCGTCTCTTCTGACGATTCCAAATGTCACAAGATGCTGCAGAAA
CGTGTGAACATCAGGAGTCTTCACGTTCTCTATCCTTCCTCTCTCCTCCAAGCTCGCCTT
CCAAGTCTCTGCGATCTCTTTAGCCTTCTCCTTGACGCTCGGAGTAACAAGCAGCCGCGT
TTTCCCGATCACTGGATCGACCATTACAGGCGCTAAACTCTCCAGAATCACCACACAAGC
CCATCCGAAATCGTTGGTCACTTTCTCTCCGGAGGTTCTTTTGTCGACCGGAAAAACCTC
GGATATCGCATCGAGCACTAACATCGCCGGATCCACACAATCCACAAGCGCAGCCGGAAT
CTGTGACCGGAGGTTCTCCAGTTCCTTTTTCCTCGCCGTCACGAAGTTCCAGAACCCTCT
AGCGTCCATCTTCAAACAGAGAGATTTCAGTGCAGAGAGAAGCCCTTCGTCATCGTCGAC
CTCGCCGGAGTCATCTCCATTAGAACCGCCGTCTCTGGCTTTCTCAAGCGATTCCAGAGC
AGCTCTGGCGCGTTCCCCAACTTTTCCGGCGACGATCTCGACGCTGTGGTCGATTGTGAC
CTCTCTACGCTTGAGTGACTCGAGCGAGGTCTGAGTCTGGTTATCTAGGGTTTCAATCAT
CTGCTTCAGTGCCTCCGATTTCTTCATCAGGTTCTGCTCCAGCGAAGTGAAGTGATCGGA
GAGCTCTTTCCACAGAAGAGTGCAGCTCGTCATCAACGACGTCTGCCTCTGAAACTCCTC
GAAACTCGGCTGAGCTAACTCGGTCAACTCGCCTGGATCGGGGACCGACCCCATCGTCGG
CGTAAAATGGAAGCTAACGAACTCAAACTCGATCGATTTCGATACAGCGATAGAGAAAAG
AACAATCTCAAAACAATAGAGAGAAGGTAACGAAAAGTGTTTGGGGTGAAATTGCAGAAA
ACCTAGAAATGGCAAAAAGTTGGGGAGGAAGATAAGAGACAAGAACAGTGACGTGGACAA
GTCACAAGTGCGACACGTCTCGGTGGAGTCTGATTAAAGGCGCGATAATGAGAGCCCCAT
CTAGATTGCGCCAGTGATGC


>Pennycress_contig_2079_AC_2177.30_ORF_translation_of_ORF_ORF
MGSVPDPGELTELAQPSFEEFQRQTSLMTSCTLLWKELSDHFTSLEQNLMKKSEALKQMI
ETLDNQTQTSLESLKRREVTIDHSVEIVAGKVGERARAALESLEKARDGGSNGDDSGEVD
DDEGLLSALKSLCLKMDARGFWNFVTARKKELENLRSQIPAALVDCVDPAMLVLDAISEV
FPVDKRTSGEKVTNDFGWACVVILESLAPVMVDPVIGKTRLLVTPSVKEKAKEIAETWKA
SLEERGRIENVKTPDVHTFLQHLVTFGIVRRDDLALYRKLVVGSAWRKQMPKLAVSVGLG
DQMPDMIEELIRRGQQLDAVHFTYEVGLVDKFPPVPLLKAYLRDAKKTAASIMEDSSNAG
RATHLVARKEQSALRAVLKCIEEYKLEEDFPPENLKKRLDQLEKTKTEKRKPAAVPANKR
TRASYNGPMPPAKAGRITNAYVSSFPFIRSPSHSPQYASPAAYPSPPTTVYSNRSPPYPY
SPELIPGSYQGSPIGYPAYNGYCNGPVPVPAPAPPVYHPHYHQQHHQHTHHQQAYY


>AT5G16320.1|Symbols:FRL1 | FRIGIDA like 1 | chr5:5344507-5345919 FORWARD LENGTH=470	MTASETIATAINQIDEKKEKLKKAFDDLQAHRSLLSPSFSLSWSEIDSHFSSLQSSLASRFRLLHSTSPLEHDSYRIDASDAGKSSSSEEVSEQPVVEPELRALCEKIDGIGLIKYLIRIWDDETPLNQEVSAAIRYSPDTASMVLDAIEGSNYTPSSSGRSFDVRRVFVLLMEVLIEINANITVDTRNRAKKLAYHWKSKVGVKPFEALVFLHLVAAFELGSEFDTEELSDYVFMIAKYKQATLVCNKIGVDRKRVGKLIKTLLDSGKPILAVKFMYECGMTDEFEPIPVLKSYIKDCREAALRVCVEDNYSLKSQNEASDKEVSALKPLIKIIKDQNLESEFTQEKVEERVEELEKNKALRKRNTTNPPKQEPQQKGKKRTRDCKNGSQVPVPSQQLLSRPEALLMPEHSHHGLQLNPYGLMTSAFSGVVVNPLTGLFGSGATPQSLYYAQQTGYVLPPQYHPPYYSQ

>Pennycress_contig_11738_AC_311.55
AAAAGACAGAAAACCTACAACTCATTAAGCAAAATCGGATATCTTTCCTTTGGCTCGTCT
CTGGCTAGAACAAGAAGATGGGATTATTCTCCAACCAGATCTCGAGAGATGAACTCAAGG
CAGGAGATCACATCTATTCATGGCGTTCTTATGTCTACTCCCATGGAATCTATGTAGGCG
ATGCGAAAGTCATTCATTTCACTCGTGGAGGTGGTCTAGAAATTGGAACCGGAACTTATC
TGGACAAGATCATCGTCAGTTCAGTTCCGAATCATGGAGGAGACAAACCGTGTCTTGATT
GTGGAGATCAGTCGAAACTCGATGGTGTCATCTCTTCTTGTCTCGACTGCTTTCTCTCCG
GAGGAAAACTCTATATCTTCGAGTACAATGTCTCTAAGGCTCTCTTTCTCGCCAAACAAC
GAGGAGGCACCTGCACAACAGCACCTTCGGATCCTTGTCATGAAGTCATTTCCCGAGCAG
AATTCCTCTTATCGAGAAACGGGTTTGGTGTGTACGATCTCGTGGACAACAACTGTGAAG
ATTTTGCCATCTACTGCAAAACTGGTTTGATTGCGTTATCGATCACCAAGTCGGGAAGTA
GTACTCAAGTGAACTCGGTGTGTGCAGCAGGTAGTTTTGTTTCTTTGACGCTCAAGGTTT
TAGGTGTGGGAAAGAGTGGTCAAGCCGCTTCGATGGCGTCTCCAGCTTTGATGGTCTCTG
CTGCAACCAATGCTCTAACTACGACTCTTGGGCTTGTGTATAGTGGGTTTGGTGCTATGG
CTGTTGTTGGATATGGTAACTACTGTATGGGTCGTCTGAAATCTGACATTGGTGTGAGAA
CCGATGTTATCAAAGTTCCTGTGGAAAGGCTCGTTGCAGTTATGTCAATTATTGATGGCC
GCTTGGACAACAACAACAACAACAAGTGTGAACTTAGTTAGCACTTGGCTTCGTATTATG
GATTTTTGCTTTTGCTTTGTTTGTAATTGTATTGTGGAAACTGTATTGTCATTACTTGGA
TTCGGATGCTGAAAAAATTTAACAGAACAGTGTATCTACTATCTACTATGTCACACGCAT
AATGTAACACGCTTTGCTTCCCTACTCAACGAAACGTCACAAAGAGCTGTTCCATTTTAT
GTTTCCGTTAAACAAAAACAAAAAACAATCTGCTTTTTACATTTACATGAGACAAGTCGA
GAGTCAAAGACCACATTTTCCTACAACGATAGAGATGCTCCTACTGAGAATAATAAGCAG
GATGATATTGAGGCGGCAACACAAATCCAATTTGCTGACCATACAAAACAGATTGAGGAG
TTGCAGCAGCTGAGCCATAGATCCCAGCTAATGGGTTCACGTAAGGCACAACACCACCAC
CGCCAAGTGTTGGGTTCAAAAGACCAAAAGGGTTTAACTGTAAGCCACGATGATGACTAT
GTTCAGGCATAACACCGGCTTCTGGTCTATAAAATAGCTGCTGACTCGTCGCTGGAACTT
GTGTACCACTGCGATCTCGAGGCCGCTTTCTCCCCTTTGGCTGTGGCTCTTGCTGGGTAT
TAGCGGCGGCGTTGCGTTTCCTCAGCGCCTTTTGTTTCTCCAGCTCTTCCACACGCTCCT
CGAGTTTCTCCTGAGCAAACTCGGATTCAAGGTTTTGATCTCTGATGATTTTGATCGCTG
CTTTCAAGGCACTGACTTCTTTGTCAGTGGCTTCGTTCAGTGACTTGAGGGAGTGCTTAT
CTCCAACGCAAAGTCTGTGAGCAGCTTCTCTCGAGTCCTTGATGTACGTTTTCAGAATGG
GGATTGGTTCGAATCCATCACTCATCCCACACTCATACATGAACTTGACCGCCAAGATCG
GTTTGCCAGAATCCAAGAGTTTCTTGATGAGCTCGCAAACTCTTTCGCTACCTAAACCGA
TCTTGTTGCACACCGAAGTTGCTTGTTTGTACTTGGCGATCATGAAAACGTAGTCACAAA
GCTCCTCCGAGCTGAACTCGGATCCCAATTCGAAAGCTGCGACCAAATGAAGAAACAGCA
ACGCCTCGAAAGGCTTGACATCTATCTTCGTTTTCCAATCGCAGGCTAGTTTCTCGGCCC
TCTCTCTCGTATCAACCGTGATCTTCGCATCGTTCTCGATCAAAGCTTCCATTAACAAAA
CGAAAACCCTCCTTACATCAACTGATTTCCCCGATGACGGAGTGTGGTTCGAATTCGAAC
CCTGGATTGCGTCCAGCACCATGGACGCCGGATCCGGAGAGTACCGAAACGCTGCAGAGA
GCTCCAGGTTAGGGGTTGCGTCATCATCCCAACGATCAACCAGAAACTTGCTCAAACCAA
TTCCGTCCATCGTCTCACACAACGCTCTCAGCTCCGGCCGAATAAACGTCGCCTCCGACG
AGGTCTCTGCATCAGCGATGTCGAGCCTACACGAATCATCCGGCAACGGAGCTGCAGATT
GGAGGAGGCGGAAACGGTTAGAGAGGGAGGATTGGAGAGAGGAAAAGTGGGAGTCGATCT
CAGACCAGGAAAGCGAGAAAGACGGTGAAAGGAGAGAACGGTGTGCTTGAAGATCGTCGA
AAGCTTTCTTCAGCTTTTCCTTCTTCTCATCAATCTGATTTATCGCGGCGGCGATCGTTT
CACTCGCCGTCATCGTTACAGCCCTAGAAAATCTATTGCTTTTCACCGGCGATCTGATCG
CGAAGCTGCCGATTACTT


>Pennycress_contig_11738_AC_311.55_rev_translation_of_ORF_ORF
MTASETIAAAINQIDEKKEKLKKAFDDLQAHRSLLSPSFSLSWSEIDSHFSSLQSSLSNRFRLLQSAAPLPDDSCRLDIADAETSSEATFIRPELRALCETMDGIGLSKFLVDRWDDDATPNLELSAAFRYSPDPASMVLDAIQGSNSNHTPSSGKSVDVRRVFVLLMEALIENDAKITVDTRERAEKLACDWKTKIDVKPFEALLFLHLVAAFELGSEFSSEELCDYVFMIAKYKQATSVCNKIGLGSERVCELIKKLLDSGKPILAVKFMYECGMSDGFEPIPILKTYIKDSREAAHRLCVGDKHSLKSLNEATDKEVSALKAAIKIIRDQNLESEFAQEKLEERVEELEKQKALRKRNAAANTQQEPQPKGRKRPRDRSGTQVPATSQQLFYRPEAGVMPEHSHHRGLQLNPFGLLNPTLGGGGVVPYVNPLAGIYGSAAATPQSVLYGQQIGFVLPPQYHPAYYSQ*


Sequence type explicitly set to Protein
Sequence format is Pearson
Sequence 1: AT5G16320.1|Symbols_FRL1                                          470 aa
Sequence 2: DNAP649595_contig_11738_AC_311.55_rev_translation_of_ORF_ORF      470 aa


Sequences (1:2) Aligned. Score:  73
Guide tree file created:   [clustalw2-I20130227-212217-0060-12576206-oy.dnd]

There are 1 groups

Group 1: Sequences:   2      Score:8679
Alignment Score 2041


AT5G16320.1|Symbols_FRL1            MTASETIATAINQIDEKKEKLKKAFDDLQAHRSLLSPSFSLSWSEIDSHF 50
DNAP649595_contig_11738_AC_311      MTASETIAAAINQIDEKKEKLKKAFDDLQAHRSLLSPSFSLSWSEIDSHF 50
                                    ********:*****************************************

AT5G16320.1|Symbols_FRL1            SSLQSSLASRFRLLHSTSPLEHDSYRIDASDAGKSSSSEEVSEQPVVEPE 100
DNAP649595_contig_11738_AC_311      SSLQSSLSNRFRLLQSAAPLPDDSCRLDIADAETSS------EATFIRPE 94
                                    *******:.*****:*::** .** *:* :** .**      * ..:.**

AT5G16320.1|Symbols_FRL1            LRALCEKIDGIGLIKYLIRIWDDETPLNQEVSAAIRYSPDTASMVLDAIE 150
DNAP649595_contig_11738_AC_311      LRALCETMDGIGLSKFLVDRWDDDATPNLELSAAFRYSPDPASMVLDAIQ 144
                                    ******.:***** *:*:  ***::. * *:***:*****.********:

AT5G16320.1|Symbols_FRL1            GSNYTPS-SSGRSFDVRRVFVLLMEVLIEINANITVDTRNRAKKLAYHWK 199
DNAP649595_contig_11738_AC_311      GSNSNHTPSSGKSVDVRRVFVLLMEALIENDAKITVDTRERAEKLACDWK 194
                                    *** . : ***:*.***********.*** :*:******:**:*** .**

AT5G16320.1|Symbols_FRL1            SKVGVKPFEALVFLHLVAAFELGSEFDTEELSDYVFMIAKYKQATLVCNK 249
DNAP649595_contig_11738_AC_311      TKIDVKPFEALLFLHLVAAFELGSEFSSEELCDYVFMIAKYKQATSVCNK 244
                                    :*:.*******:**************.:***.************* ****

AT5G16320.1|Symbols_FRL1            IGVDRKRVGKLIKTLLDSGKPILAVKFMYECGMTDEFEPIPVLKSYIKDC 299
DNAP649595_contig_11738_AC_311      IGLGSERVCELIKKLLDSGKPILAVKFMYECGMSDGFEPIPILKTYIKDS 294
                                    **:. :** :***.*******************:* *****:**:****.

AT5G16320.1|Symbols_FRL1            REAALRVCVEDNYSLKSQNEASDKEVSALKPLIKIIKDQNLESEFTQEKV 349
DNAP649595_contig_11738_AC_311      REAAHRLCVGDKHSLKSLNEATDKEVSALKAAIKIIRDQNLESEFAQEKL 344
                                    **** *:** *::**** ***:********. ****:********:***:

AT5G16320.1|Symbols_FRL1            EERVEELEKNKALRKRNTTNPPKQEPQQKGKKRTRDCKNGSQVPVPSQQL 399
DNAP649595_contig_11738_AC_311      EERVEELEKQKALRKRNAAANTQQEPQPKGRKRPRD-RSGTQVPATSQQL 393
                                    *********:*******::  .:**** **:**.** :.*:***..****

AT5G16320.1|Symbols_FRL1            LSRPEALLMPEHSHH-GLQLNPYGLMTSAFSG----VVVNPLTGLFGSG- 443
DNAP649595_contig_11738_AC_311      FYRPEAGVMPEHSHHRGLQLNPFGLLNPTLGGGGVVPYVNPLAGIYGSAA 443
                                    : **** :******* ******:**:..::.*      ****:*::**. 

AT5G16320.1|Symbols_FRL1            ATPQSLYYAQQTGYVLPPQYHPPYYSQ 470
DNAP649595_contig_11738_AC_311      ATPQSVLYGQQIGFVLPPQYHPAYYSQ 470
                                    *****: *.** *:********.****


########################## 


>AT5G45600.1|Symbols:GAS41,TAF14B,YAF9 | YEATS family protein | chr5:18488059-18489666 FORWARD LENGTH=268	MTNSSSSKKQAQDQPETSEPTLKSLKTKMTKSDEKQKKLKDIEISVPIVYGNVAFWLGKKASEYQSHKWAVYVRGATNEDISVVVKKVVFQLHSSFNSPTRVIEEPPFEVSESGWGEFEIAMTLHFHSDVCDKPLSLYHHLKLYPEDESGPLTMKKPVVVESYDEIVFPDPSESFLARVQNHPALTFPRLPSGYNLPAPMQVEDTGKKKRGDTKDHSLGQWFMSFSEADELLQLAAARQQVQAHIAKLRRQISLLEGQNQTVKTGSDLMQVEDTGKKKRGDTKDHSLGQWFMSFSEADELLQLAAARQQVQAHIAKLRRQISLLEGQNQTVKTGSDL

>Pennycress_contig_12973_AC_395.22
CCTAAACGAAATTGGCGAAAGAAACAGTCCTGTCGAGATCGCCGTTTGGATCGGTTTTTT
TTTGTATGAAACCATCGGCAAATTAGTCGATAAAGAGATTTCTGAGGTGATAACCGAACC
GAAGTTTCCAACTTTCGTCCGAATGAAATCCTTAATTTCACAGAAGGAATGACGAATAGC
TCGTCATCGAAGAAACAAGACCAAGACCAGCCTGAAACTAGCGGATCCACTTCCAAATCG
CAAAGAAACAAAATGAGTAAATCCGAGGAAAAGAAGAAGCTTAAAGACATCGAAATAAGT
GTTCCACTTGTGTATGGTAATGTTGCATTCTGGCTTGGCAAGAAGGCTAGCGAATACCAA
TCTCACAAATGGGCAGTATATGTGCGTGGGGCAACAAATGAAGATATCAGTGTTGTAGTG
AAGAAAGTTGTCTTCCAGCTTCACTCCAGTTTCAATAGCCCTACACGAGTTATCGAGGAG
CCTCCATTCGAAGTATCCGAATCAGGTTGGGGAGAATTCGAGATTGCAATCACTTTGCAT
TTCCACAGCGATGTCTGTGACAAGCCATTGAGTTTATATCATCACTTAAAGTTATACCCT
GAAGATGAGTCAGGTCCTTTGACAATGAAGAAGCCTGTGGTTGTTGAATCTTACGACGAG
ATTGTGTTTCCTGATCCTTCTGAAAGCTTTTTAGCTAGAGTTCAGAATCACCCGGCTCTG
ACGTTTCCGAGATTACCTTCTGGCTACAACTTGCCTGCTCCTATGCAAGTCGAAGATAGT
GGGAAAAAGAAGAGAGGTGATACGAAAGATCATAGTTTGGGACAATGGTTCACGAGCTTC
TCTGAAGCAGATGAGTTATTACAGCTCGCTGCTGCTCGTCAACAGGTTCAAGCTCATATT
GCGAAACTGAGGCGACAAATAAGTTTGCTAGAGGGACAGAATCAGACCATCAACAAAACT
GGGTCTGATCCGTGAATCTTGACTTTGTGTAGCCATTGTCCAATCGAGTGTGGGATTGGC
TTGTTGTAACATTAATGATTAATGTGTATCAGTATTAGCATAGAGTTGTTTTATCATTCC
TTTTTATTTTGTATTGACAAAACATAAAATGATTAGTTAAAAAAAACTCTTTAGGATCTC
CTCAGTTCCAG


>DNAP649595_contig_12973_AC_395.22_translation_of_ORF_ORF
MTNSSSSKKQDQDQPETSGSTSKSQRNKMSKSEEKKKLKDIEISVPLVYGNVAFWLGKKASEYQSHKWAVYVRGATNEDISVVVKKVVFQLHSSFNSPTRVIEEPPFEVSESGWGEFEIAITLHFHSDVCDKPLSLYHHLKLYPEDESGPLTMKKPVVVESYDEIVFPDPSESFLARVQNHPALTFPRLPSGYNLPAPMQVEDSGKKKRGDTKDHSLGQWFTSFSEADELLQLAAARQQVQAHIAKLRRQISLLEGQNQTINKTGSDP*


Sequence type explicitly set to Protein
Sequence format is Pearson
Sequence 1: AT5G45600.1|Symbols_GAS41_TAF14B_YAF9                         337 aa
Sequence 2: DNAP649595_contig_12973_AC_395.22_translation_of_ORF_ORF      268 aa


Sequences (1:2) Aligned. Score:  92
Guide tree file created:   [clustalw2-I20130227-211344-0795-5789089-oy.dnd]

There are 1 groups
Start of Multiple Alignment


Group 1: Sequences:   2      Score:5610
Alignment Score 1539


AT5G45600.1|Symbols_GAS41_TAF1      MTNSSSSKKQAQDQPETSEPTLKSLKTKMTKSDEKQKKLKDIEISVPIVY 50
DNAP649595_contig_12973_AC_395      MTNSSSSKKQDQDQPETSGSTSKSQRNKMSKSEEK-KKLKDIEISVPLVY 49
                                    ********** ******* .* ** :.**:**:** ***********:**

AT5G45600.1|Symbols_GAS41_TAF1      GNVAFWLGKKASEYQSHKWAVYVRGATNEDISVVVKKVVFQLHSSFNSPT 100
DNAP649595_contig_12973_AC_395      GNVAFWLGKKASEYQSHKWAVYVRGATNEDISVVVKKVVFQLHSSFNSPT 99
                                    **************************************************

AT5G45600.1|Symbols_GAS41_TAF1      RVIEEPPFEVSESGWGEFEIAMTLHFHSDVCDKPLSLYHHLKLYPEDESG 150
DNAP649595_contig_12973_AC_395      RVIEEPPFEVSESGWGEFEIAITLHFHSDVCDKPLSLYHHLKLYPEDESG 149
                                    *********************:****************************

AT5G45600.1|Symbols_GAS41_TAF1      PLTMKKPVVVESYDEIVFPDPSESFLARVQNHPALTFPRLPSGYNLPAPM 200
DNAP649595_contig_12973_AC_395      PLTMKKPVVVESYDEIVFPDPSESFLARVQNHPALTFPRLPSGYNLPAPM 199
                                    **************************************************

AT5G45600.1|Symbols_GAS41_TAF1      QVEDTGKKKRGDTKDHSLGQWFMSFSEADELLQLAAARQQVQAHIAKLRR 250
DNAP649595_contig_12973_AC_395      QVEDSGKKKRGDTKDHSLGQWFTSFSEADELLQLAAARQQVQAHIAKLRR 249
                                    ****:***************** ***************************

AT5G45600.1|Symbols_GAS41_TAF1      QISLLEGQNQTVKTGSDLMQVEDTGKKKRGDTKDHSLGQWFMSFSEADEL 300
DNAP649595_contig_12973_AC_395      QISLLEGQNQTIN------------------------------------- 262
                                    ***********::                                     

AT5G45600.1|Symbols_GAS41_TAF1      LQLAAARQQVQAHIAKLRRQISLLEGQNQTVKTGSDL 337
DNAP649595_contig_12973_AC_395      -------------------------------KTGSDP 268
                                                                   ***** 


########################## 


>Pennycress_MSI1-like_similar_to_AT5G58230_DNAP649595_contig_7095_AC_525.95
ATTACAGGAACAGAAGCGAGAGCAGCAGCTACCAACAATTTTACACACAAAAGAGATCTC
TGTTTAGGGTTTTGCCTTCTTCTGCTTGTGGCGGGAACAACAAAGCATATCGCCGGAATG
GGGAAAGACGAAGAGGAAATGCGAGGGGAGATCGAGGAGCGTCTAATCAACGAAGAGTAC
AAGATCTGGAAGAAGAACACTCCTTTCCTCTACGATCTCGTCATTACTCACGCCCTCGAG
TGGCCTTCCCTTACCGTCGAATGGCTTCCCGACCGTGAGGAGCCTTCCGGTCACGACTAC
TCGGTCCAGAAGATGATTCTCGGTACCCACACCTCCGAGAACGAGCCCAATTATCTGATG
CTAGCCCAGGTTCAGCTTCCCCTTGACGACACAGAGAGCGAAGCACGTCAGTACGACGAC
GACCGCTCCGAATTCGGCGGCTTCGGCTCCGCCACCGGAAAGGTGCAAATCATCCAGCAA
ATAAATCACGAAGGGGAGGTGAATCGTGCTCGCTACATGCCCCAAAACCCTTTCATGATT
GCCACCAAGACCGTTAATGCGGAGGTGTACGTATTCGATTACAGCAAGCACCCATCTAAG
CCTCCTCTCGATGGCGTTTGCAATCCTGATTTGAGGCTGAGGGGTCACAGCTCTGAGGGA
TATGGCCTCTCCTGGAGCAAGTTCAAGGAAGGTCATTTGCTCAGCGGCTCTGATGACGCT
CAGATCTGCTTGTGGGATATTAACGCCGCACCCAAAAACAAGACTCTTGACGCTCAGCAG
ATCTTCAAGGCTCATGAAGGAGTCGTGGAAGATGTTGCATGGCATCTGAGACATGAACAC
CTGTTTGGATCCGTTGGGGATGACCAATACCTTCTTATATGGGACCTGCGTGCTACATCT
GCCAGTAAACCAGCTCAGACCGTGGTTGCTCACACGATGGAGGTTAATTGCTTAGCCTTC
AATCCATTTAATGAGTGGGTTGTGGCGACAGGGTCAACTGATAAGACTGTTAAATTATTC
GATATTCGGAAGCTGCACCACGCTCTTCACACATTTGATAGCCATAAAGAGGAGGTTTTC
CAAGTTGGCTGGAACCCGAAGAACGAGACTATTTTAGCCTCATGTTGCCTTGGTAGAAGA
CTTATGGTTTGGGACCTTAGCAGGATCGACGAGGAACAGACAGCGGAGGATGCAGAGGAC
GGCCCACCTGAGCTGCTGTTTATTCATGGTGGTCACACCAGCAAGATTTCAGATTTCTCG
TGGAACCCTTGTGAAGATTGGGTTATATCCAGTGTAGCTGAGGACAACATACTCCAAATA
TGGCAGATGGCTGAGAACATTTACCATGACGAGGACGAAGCTCCAGTGGAAGAAACAGTA
AAAGGTTCTTAGCTTCTGTATCCATACCGCACTGATTTTATTGAACAATGTTTTATACAT
CTTTGCTTTTGATCTGTTCAAGTATTTAGTGTAAAAGTTATGTAAAACGCTAGACATGAG
AGGAGTTTATTTTTTTTTCACTCAGCACTTCTCTTGCTTCTGTTGAAACCATTTTGTTTT
TTTTGGCAACTCATGAAACATGTGGGGTTTTTCTTTGGAATAAAACATAAGAGTGGTC

>Pennycress_MSI1-like_AA_similar_to_AT5G58230_DNAP649595_contig_7095_AC_525.95
ITGTEARAAATNNFTHKRDLCLGFCLLLLVAGTTKHIAGMGKDEEEMRGEIEERLINEEY
KIWKKNTPFLYDLVITHALEWPSLTVEWLPDREEPSGHDYSVQKMILGTHTSENEPNYLM
LAQVQLPLDDTESEARQYDDDRSEFGGFGSATGKVQIIQQINHEGEVNRARYMPQNPFMI
ATKTVNAEVYVFDYSKHPSKPPLDGVCNPDLRLRGHSSEGYGLSWSKFKEGHLLSGSDDA
QICLWDINAAPKNKTLDAQQIFKAHEGVVEDVAWHLRHEHLFGSVGDDQYLLIWDLRATS
ASKPAQTVVAHTMEVNCLAFNPFNEWVVATGSTDKTVKLFDIRKLHHALHTFDSHKEEVF
QVGWNPKNETILASCCLGRRLMVWDLSRIDEEQTAEDAEDGPPELLFIHGGHTSKISDFS
WNPCEDWVISSVAEDNILQIWQMAENIYHDEDEAPVEETVKGS*


MSI1==Score=94


PC_MSI1-like_similar_to_AT5G58      ITGTEARAAATNNFTHKRDLCLGFCLLLLVAGTTKHIAGMGKDEEEMRGE 50
Arabidopsis                         ---------------------------------------MGKDEEEMRGE 11
                                                                           ***********

PC_MSI1-like_similar_to_AT5G58      IEERLINEEYKIWKKNTPFLYDLVITHALEWPSLTVEWLPDREEPSGHDY 100
Arabidopsis                         IEERLINEEYKIWKKNTPFLYDLVITHALEWPSLTVEWLPDREEPSGKDY 61
                                    ***********************************************:**

PC_MSI1-like_similar_to_AT5G58      SVQKMILGTHTSENEPNYLMLAQVQLPLDDTESEARQYDDDRSEFGGFGS 150
Arabidopsis                         SVQKMILGTHTSESEPNYLMLAQVQLPLDDTESEARQYDDDRSEFGGFGC 111
                                    *************.***********************************.

PC_MSI1-like_similar_to_AT5G58      ATGKVQIIQQINHEGEVNRARYMPQNPFMIATKTVNAEVYVFDYSKHPSK 200
Arabidopsis                         ATGKVQIIQQINHDGEVNRARYMPQNPFIIATKTVNAEVYVFDYSKHPSK 161
                                    *************:**************:*********************

PC_MSI1-like_similar_to_AT5G58      PPLDGVCNPDLRLRGHSSEGYGLSWSKFKEGHLLSGSDDAQICLWDINAA 250
Arabidopsis                         PPLDGACNPDLKLRGHSSEGYGLSWSKFKQGHLLSGSDDAQICLWDINAT 211
                                    *****.*****:*****************:*******************:

PC_MSI1-like_similar_to_AT5G58      PKNKTLDAQQIFKAHEGVVEDVAWHLRHEHLFGSVGDDQYLLIWDLRATS 300
Arabidopsis                         PKNKSLDAQQIFKAHEGVVEDVAWHLRHEYLFGSVGDDQYLLIWDLRSPS 261
                                    ****:************************:*****************:.*

PC_MSI1-like_similar_to_AT5G58      ASKPAQTVVAHTMEVNCLAFNPFNEWVVATGSTDKTVKLFDIRKLHHALH 350
Arabidopsis                         ASKPVQSVVAHSMEVNCLAFNPFNEWVVATGSTDKTVKLFDLRKLSTALH 311
                                    ****.*:****:*****************************:***  ***

PC_MSI1-like_similar_to_AT5G58      TFDSHKEEVFQVGWNPKNETILASCCLGRRLMVWDLSRIDEEQTAEDAED 400
Arabidopsis                         TFDSHKEEVFQVGWNPKNETILASCCLGRRLMVWDLSRIDEEQTVEDAED 361
                                    ********************************************.*****

PC_MSI1-like_similar_to_AT5G58      GPPELLFIHGGHTSKISDFSWNPCEDWVISSVAEDNILQIWQMAENIYHD 450
Arabidopsis                         GPPELLFIHGGHTSKISDFSWNPCEDWVISSVAEDNILQIWQMAENIYHD 411
                                    **************************************************

PC_MSI1-like_similar_to_AT5G58      EDEAPVEETVKGS 463
Arabidopsis                         EDDAPGEEPSKAS 424
                                    **:** **. *.*


#################################

>Pennycress_VRN1-like_similar_to_AT3G18990_DNAP649595_contig_7142_AC_331.14
ACTGATTCGACTCACCGAGTCAAAGAAGAAACACAGATTCAACTCGCTCGAGCTACAAGT
CAGGTGTAAAAGAAAAGAGAGAGTGTTGTGTTGTAACACCCTTTGACCATAATCAAAGCT
TTTTACAAACTCCTTCAGATCTGAAAGGGGTTCTTCTCAGTCTCTGTCCCGTATTCTCCG
GCGTCGTTTCATGATCTGACTTTGGTCTCTTCTCCTCTTTTTTTTGCCTTCACTTCATCA
CTGTTTCTCTGAACATGCCACGCCCTTTCTTCCACAAGTTGATTTTCTCATCCACTATCC
AAGAAAAACGTCTGAGGGTCCCAGATAAGTTTGTGAGTAAATTCAAGGATGAGCTTTCGG
TTGCGGTTGCACTCACAGTACCTGATGGTCATGTTTGGCGTGTAGGACTAAGGAAAGCAG
AGAACAAAATCTGGTTCCAAGATGGTTGGCAAGAGTTTGTTGACCGTTACTCCATTCGCA
TTGGTTACCTTTTGATTTTTAGATACGAAGGAAACTCTGCCTTCAGCGTCTACATCTTCA
ACCTAACCCACTCCGAGATCAACTACCACTCGACCGGTCTCATGGACTCCGCACACAACC
ACTTCAAACGCGCCCGTTTGTTCGAAGACCTTGAAGATGAAGATGCTGAGGTCATGTATC
CTTTATCCGTCTACCCATCACCGCTTCCTGATTCTTCTGTACCGGCCAATAAAGGGTATA
CCGGTTCAGCCATCCAAACCTTGTTCACTGGACCTGTCGTCAAAGCTGAAGAGACAACGC
CAACCCCAAAAGTTCCGAAAAAGAGAGGGAGGAAAAAGAAAAACGCTGATCCTGAGGAAA
TAAACTCATCTGCTCCGCGAGATGATGACCCAGAGAACCGTTCAAAGTTCTACGAGAGTG
CTTCTGCGAGAAAGAGAACCGTGACTGCAGAAGAGAGAGAGAGGGCCATCAATGCCGCCA
AAACTTTCGAGCCAACAAACCCTTTCTTTAGAGTTGTTCTGCGACCATCCTATCTATACA
GAGGTTGCATCATGTATCTGCCTTCTGGTTTTGCTGAGAAGTACCTAAGTGGGATCTCCG
GATTCATCAAGGTCCAGCTCGCGGAGAAACAATGGCCCGTGCGGTGCCTATACAAAGCCG
GGAGAGCCAAATTCAGCCAAGGATGGTACGAGTTCACTCTCGAGAACAACCTAGGAGAAG
GTGACGTCTGCGTGTTCGAGCTGCTCAGAACCAGAGATTTCGTTCTGAAAGTGACGGCCT
TTCGAGTCAACGAGTACGTCTGAAACAAAGAATCACCCACACTGTAGGTATTATGGGTGT
GATTGATCTGCAGTGGGGGACAATTTCGTGTAGGGGTGTCTTAATTTCAAAAACAACTAA
AACTCTCTCTGTCTGTCTCTCTCTTGTGTCATTGCGTCAGTGTCTCGCTTTTTTTTCTCT
CTGGTGTTTTTTCCCCATGTGGATATGTTGTTTTTACCATTATATATAACCTCTGAGTGG
AACTCAAATTGTTTGAGTAGAAGTTAGGGATTAAGAACTTTTAGAAGTTTGTAAATACCT
AATCTCCATCAATTTGGTTATCGACATTTGTGACCAAGGAAGATAATATGATGAAGATGG
GTTTGTTGTGTTGTTGAATCTTCGAGTCTTCTTTAAATTTTCTTCGCTTTTGCTTAATTC
GAGGGTTACAGAATCAGATTTGGCGCGTATGAGCTCTGTTTTTCCTGGACCAAGATTTTT
GTCCTTGTTGCACCAGAATTCGAAATCAGTGATTCAAGCTAAGCAAATCCATGCTCAGTT
GGTGATTAATGGCTGCCGAGACAACTCTCTGATCGGCAAACTCATAGGCCATTACTGTTC
GAAGCAGCCATCTCCAGAAAGCTCAAAGCTTGCTCATTTACTGGTGTTCCCTCGATTCGG
TCACGGCGACAAGTTTCTCTTCAACACATTGCTTAAATGCAGCAAACCAGATGACTCGAT
TCGGATTTTCGCCAGCTGGGCATCGAAAAGCTCGTTGCTTCATCTCAACGAGCGCACGTT
CGTCTTCCTGCTCGGCGCTTGCGCCAGGTCAGCTTCCTCGGAATCGGCGTTGCGGGTTGG
GAGGATTGTTCATGGGATGGTGGTAAAGCTCGGGTTTCTCTCCGAATCTGAATTGATTGG
AACTACGTTACTCCATTTCTACGCTCAGAATGGGGATTTGCGCTACGCGAGGAAGGTGTT
CGATGAAATGCCTGAGAGAACCTCTGCTACATGGAACGCGATGATCGGAGGATATAGTTC
ACATAAGGACAAAGGGAACCACAACGCGATGAAAGCTATGATTCTGTTTCGGAGATTTTC
CTGCTGCGGTAATGGAGTTAGACCTACCGAGAGAACCATGGTATCTGTTCTTTCAGCCAT
TTCACAGACGGGTTTGCTCGAAATCGGTTCTCTTGTTCATGGTTACATAGAAAAACTCGG
TTTCACACCTGAAGTCGATGTCTTTGTTGGTACTGGACTTGTCGACATGTACACAAAATG
CGGCTGCTTGAACAGCGCTTCCTCTGTGTTCGAGCTAATGGAAATGAAGAATGTCTTTAC
ATGGACTTCAATGGCAATGGGGCTAGCTCTCAACGGAAGAGGGAACGAAACACCGAATCT
TCTAAACCGGATGGTGGCATCTGGGATTAAACCGAACGGTGGCATCTGGGATTAAACCGA
ACGAGAAAACTTTCACTAGCTTGCTTTCGGCATATTGTCATGTAGGTCATGTTCAAGAAG
GACTCGAGTTGTTTCAGAGCATGAGGACAAGATTTGGTGTCACTCCTGTTATTCAACACT
ACGGGTGCATAGTAGATCTTCTCGGTAAAGCCGGGCGGTTACAAGAAGCCTATGAGTTTG
TATCAGCTATGCCTATCAAACCCGACGCTATCTTGTTAAGAAGTCTCCGCGACGCCTGCA
ACATCTATGGTGAGACTGTGATGGGTGAAGAGATGGGAAAGGCTCTTCTCGAGATAGAAC
GAGAGGAGAAGAAGCTGTCTGGTTCTGAATGCGAAGACTATGTCGCTTTGTCGAATGTGT
TAGCTTCTAAAGGGAAATGGGTAGAGGTAGAGAAGCTGAGGAATGAGATGAAAGAAAGAA
GAATCAGAACAAGACCTGGTTACAGTTTTGTTTAAGGTCAGAATGAA


>Pennycress_VRN1-like_AA_similar_to_AT3G18990_DNAP649595_contig_7142_AC_331.14
MPRPFFHKLIFSSTIQEKRLRVPDKFVSKFKDELSVAVALTVPDGHVWRVGLRKAENKIW
FQDGWQEFVDRYSIRIGYLLIFRYEGNSAFSVYIFNLTHSEINYHSTGLMDSAHNHFKRA
RLFEDLEDEDAEVMYPLSVYPSPLPDSSVPANKGYTGSAIQTLFTGPVVKAEETTPTPKV
PKKRGRKKKNADPEEINSSAPRDDDPENRSKFYESASARKRTVTAEERERAINAAKTFEP
TNPFFRVVLRPSYLYRGCIMYLPSGFAEKYLSGISGFIKVQLAEKQWPVRCLYKAGRAKF
SQGWYEFTLENNLGEGDVCVFELLRTRDFVLKVTAFRVNEYV*

VRN1==Score=96

PC_VRN1-like_similar_to_AT3G18      MPRPFFHKLIFSSTIQEKRLRVPDKFVSKFKDELSVAVALTVPDGHVWRV 50
Arabidopsis_VRN1                    MPRPFFHKLIFSSTIQEKRLRVPDKFVSKFKDELSVAVALTVPDGHVWRV 50
                                    **************************************************

PC_VRN1-like_similar_to_AT3G18      GLRKAENKIWFQDGWQEFVDRYSIRIGYLLIFRYEGNSAFSVYIFNLTHS 100
Arabidopsis_VRN1                    GLRKADNKIWFQDGWQEFVDRYSIRIGYLLIFRYEGNSAFSVYIFNLSHS 100
                                    *****:*****************************************:**

PC_VRN1-like_similar_to_AT3G18      EINYHSTGLMDSAHNHFKRARLFEDLEDEDAEVMYPLSVYPSPLPDSSVP 150
Arabidopsis_VRN1                    EINYHSTGLMDSAHNHFKRARLFEDLEDEDAEVIFPSSVYPSPLPESTVP 150
                                    *********************************::* ********:*:**

PC_VRN1-like_similar_to_AT3G18      ANKGYTGSAIQTLFTGPVVKAEETTPTPKVPKKRGRKKKNADPEEINSSA 200
Arabidopsis_VRN1                    ANKGYASSAIQTLFTGP-VKAEEPTPTPKIPKKRGRKKKNADPEEINSSA 199
                                    *****:.********** *****.*****:********************

PC_VRN1-like_similar_to_AT3G18      PRDDDPENRSKFYESASARKRTVTAEERERAINAAKTFEPTNPFFRVVLR 250
Arabidopsis_VRN1                    PRDDDPENRSKFYESASARKRTVTAEERERAINAAKTFEPTNPFFRVVLR 249
                                    **************************************************

PC_VRN1-like_similar_to_AT3G18      PSYLYRGCIMYLPSGFAEKYLSGISGFIKVQLAEKQWPVRCLYKAGRAKF 300
Arabidopsis_VRN1                    PSYLYRGCIMYLPSGFAEKYLSGISGFIKVQLAEKQWPVRCLYKAGRAKF 299
                                    **************************************************

PC_VRN1-like_similar_to_AT3G18      SQGWYEFTLENNLGEGDVCVFELLRTRDFVLKVTAFRVNEYV 342
Arabidopsis_VRN1                    SQGWYEFTLENNLGEGDVCVFELLRTRDFVLKVTAFRVNEYV 341
                                    ******************************************


#################################


>Pennycress_VRN2_like_similar_to_AT4G16845_DNAP649595_contig_14956_AC_264.97
CATGCCTGTGCCGATGACACACTGATTTTAATCCTCCTTGGTTTTCGCCTAGTCTCTCTC
TCTCTCGCTCTCTGTATCTTCTTCTCCGGCACATCTCTACTCTTCCCGATCAGGAGCTTT
ACCCAGAAGATTAGGTTCGCTGCGACGTAGAAACCCTAACTTCGGATTTGCATCAATCGG
CTGATTGTAATTGGACGAGAATGTGTAAGCAAAATTCTCGCGCGAAATCATCAACGGAGG
TGGTGGAGGATGCTCCAGCTGATAACAGTCTCTTGGTGTTTTGTAAGCCTGTTCAGCTGT
ACATCATTATTCAAGCTCGCTTTTGTAAAAACCCATCGTTTCTTCCAAGATGCTTGAGCT
ACATGAACCGAGCACAGGGTGAAAGCGAGTCAAGATCTACTGGGTTGGTACATTTCAAGT
ACAAGGATGTTAATAACAAATCGCTGAAGACTGAAGTGAGGGAGGATGGTTCTTGCCCAT
TTTGCTATATGCAATGTGGTAGCTTCAAGGGGCTGCAACTTCATTTGGATGCATCTCATG
GCTTCTTTCAATTTGAGTTCACCGTTGTCAAAGAGATCCAGACAGTTAATGTTTCTGTAA
AAGTTGCTGAAGTTGAATCTCTGCAGGAAGAAGAATGGGAAGAAGAGAAATTTAAGCCGT
TCTCTTTTTGCTCCAAGCGTAGACTAAGAGGTGGTAGAAGGAACGCCAGGCGACTCAATG
TAAGCTTTTTACCGTTGGATTCACCCAGTTCGGCTAATGGCTTGCAAAATGGAGTCTCCC
TGCTGAATGCTGAGCTTGCTGGACAATTTGGGATGCGTAGCAACACTGCACCAGCCATAG
GTCAGTCTTCAATGGGATCTGGTGGTAGACCTATGCTAGCCACCGAAGCTGCTGCTCCTG
CTGCTAGGGCTAAAAAGCTATCTGCTGAGCGATCAGAGGCTAGGAGCCACCTACTTCTTC
AGAGACGCCAGTTCTACCATTCTCACAGAGTTCAGCCAATGTCGGTTGAGCAAGTGATGT
CGGATCGAGACAGCGAGGACGAAGTGGATGATGACGTTGCAGATTTCGAAGATCGCCAGA
TGCTTGATGATTTTGTGGATGTGGACAAAGAGGAGAAGAAGTTCATGCATCTCTGGAACA
CATTCGTGAGAAAGCAAAGAGTTCTGGCAGATGGTCATATTCCTTGGGCATGTGAAGCTT
TTTTGAAATCTCACAAGAAGAAATTGCTCCGAAGCTTACCCCTCTTCTGGGCCTGGAGAT
TATTTTTGATTAAGCTATGGAACCATGGACTTGTTGACCCGGCCGCCATGGACAAGTGCA
ATTCCATACTCGAGAAGTGCTATGATGAGTGTGTGGCTCCGGGCCGTAACATGAGGGGCA
ACGATATGGATGTTGGCGACGATGAGGAGTAATAGCAAGATCTCCGATCTGAAACAATGC
GGATTTTCAACTTCTTGTTTTCTAAATTGTTTCGGAGCGAACAGAGAGATATTTTATTTT
TTTTAAGTCTGCAACTCATTTTGCATTTTTTTAGTTTAAAACTTGATAAACCTCAGTTTT
TTTTTTCAGTTAAACCTCAGTTTTTTATCAGTTAAACCTCAATTTTTATCAGTTAAACCT
CAG


>Pennycress_VRN2_like_AA_similar_to_AT4G16845_DNAP649595_contig_14956_AC_264.97
MCKQNSRAKSSTEVVEDAPADNSLLVFCKPVQLYIIIQARFCKNPSFLPRCLSYMNRAQG
ESESRSTGLVHFKYKDVNNKSLKTEVREDGSCPFCYMQCGSFKGLQLHLDASHGFFQFEF
TVVKEIQTVNVSVKVAEVESLQEEEWEEEKFKPFSFCSKRRLRGGRRNARRLNVSFLPLD
SPSSANGLQNGVSLLNAELAGQFGMRSNTAPAIGQSSMGSGGRPMLATEAAAPAARAKKL
SAERSEARSHLLLQRRQFYHSHRVQPMSVEQVMSDRDSEDEVDDDVADFEDRQMLDDFVD
VDKEEKKFMHLWNTFVRKQRVLADGHIPWACEAFLKSHKKKLLRSLPLFWAWRLFLIKLW
NHGLVDPAAMDKCNSILEKCYDECVAPGRNMRGNDMDVGDDEE*


VRN2==Score=63

PC_VRN2_like_similar_to_AT4G16      MCKQNSRAKSSTEVVEDAPADNSLLVFCKPVQLYIIIQARFCKNPSFLPR 50
Arabidopsis_VRN2                    MCRQNCRAKSSPEEVIST--DENLLIYCKPVRLYNIFHLRSLGNPSFLPR 48
                                    **:**.*****.* * .:  *:.**::****:** *:: *   *******

PC_VRN2_like_similar_to_AT4G16      CLSYMNRAQGESESRSTGLVHFKYKDVNNKSLKTEVREDGSCPFCYMQCG 100
Arabidopsis_VRN2                    CLNYKIGAKRKRKSRSTGMVVFNYKDCNNTLQRTEVREDCSCPFCSMLCG 98
                                    **.*   *: : :*****:* *:*** **.  :****** ***** * **

PC_VRN2_like_similar_to_AT4G16      SFKGLQLHLDASHGFFQFEFTVVKEIQTVNVSVKVAEVESLQEEEWEEEK 150
Arabidopsis_VRN2                    SFKGLQFHLNSSHDLFEFEFKLLEEYQTVNVSVKLNSFI-FEEEGSDDDK 147
                                    ******:**::**.:*:***.:::* ********: ..  ::**  :::*

PC_VRN2_like_similar_to_AT4G16      FKPFSFCSK---RRLRGGRRNARRLNVSFLPLDSPSSANGLQNGVSLLN- 196
Arabidopsis_VRN2                    FEPFSLCSKPRKRRQRGGRNNTRRLKVCFLPLDSPSLANGTENGIALLND 197
                                    *:***:***   ** ****.*:***:*.******** *** :**::*** 

PC_VRN2_like_similar_to_AT4G16      ----------AELAGQFGMRSNTAPAIGQSSMGSGGRPMLATEAAAPAAR 236
Arabidopsis_VRN2                    GNRGLGYPEATELAGQFEMTSNIPPAIAHSSLDAGAKVILTTEAVVPATK 247
                                              :****** * ** .***.:**:.:*.: :*:***..**::

PC_VRN2_like_similar_to_AT4G16      AKKLSAERSEARSHLLLQRRQFYHSHRVQPMSVEQVMSDRDSEDEVDDDV 286
Arabidopsis_VRN2                    TRKLSAERSEARSHLLLQKRQFYHSHRVQPMALEQVMSDRDSEDEVDDDV 297
                                    ::****************:************::*****************

PC_VRN2_like_similar_to_AT4G16      ADFEDRQMLDDFVDVDKEEKKFMHLWNTFVRKQRVLADGHIPWACEAFLK 336
Arabidopsis_VRN2                    ADFEDRQMLDDFVDVNKDEKQFMHLWNSFVRKQRVIADGHISWACEVFSR 347
                                    ***************:*:**:******:*******:*****.****.* :

PC_VRN2_like_similar_to_AT4G16      SHKKKLLRSLPLFWAWRLFLIKLWNHGLVDPAAMDKCNSILEKCYDECVA 386
Arabidopsis_VRN2                    FYEKELHCYSSLFWCWRLFLIKLWNHGLVDSATINNCNTILENCRNTSVT 397
                                     ::*:*    .***.***************.*::::**:***:* : .*:

PC_VRN2_like_similar_to_AT4G16      PGRN-----------------------MRGNDMDVGDDEE--- 403
Arabidopsis_VRN2                    NNNNNSVDHPSDSNTNNNNIVDHPNDIKNKNNVDNKDNNSRDK 440
                                     ..*                        . *::*  *::.   


#################################

>Pennycress_LHP1_like_similar_to_AT5G17690_DNAP649595_contig_4862_AC_173.67
CAAGAAGCAATTGTCCAAGTGACAAGATTTTACTATGATAGAAAGTGCCCGATGAGATCA
AATACAATCTGAAACCTCCAAGAATACGAAAAATAACTTTGACACTACCTCGACTCTACA
GGTTGCTTTGCTAAGGCCAATATATATAGAAACATCTAATCTTTCTCTACCTACAAGTCC
TGTGTACAAACAAATTCTTCTTTCGGCATGAATCAAGGCGTGCGATTGTACTTGAGATGT
TGCTCGTAGAATTCAATCAGCAGAAGAGGATTGTGAGCTTTGAGAAATCTGTTCTCCACC
ATCACCTCCTTCCCATCAGACCTCAGCGCCAAAAAGGTCACCAACGATTCTTGGACTCCG
TCTGTTACAGATGAAGAAAACTTCACTGGTTTAAGGATCTTTGTGATGTCCATATCCTCA
ATATTTGGTTTCTGAGCTGAATCGTTATTTTCCCGCACATCAGTGTACTCACTCCCTATC
CCCTCGATCCTACCAAAAGAGGATAATGCAGCCAAATCTGGTGTCACATTCTGATCTGTA
GCTGCTGTGTGGTTGTTACTTGTGGTTTCGTCTTGTGTGAATCTTTTCACAGAACCAGAC
TTCCTCCGCTTAGCACCTATGAAACGACTGTTCTTATCAACCTCCTTAGGATAAACCTTG
AGAAGCCCATTTGGTCTTACATTATCACCTTCAGAACCAATGTCCCCTCCGTGAGAACAC
CCTGCACCGTTACTGTTAACGACCGGTCCCCTTAGCTCGTTCAGCGTCGGATCGTATTCT
TTCTCCTCCTCGACCAAACTCACTTGCCGGATTATCCCAACACTCCCGCTGTTAGCTTCC
ACTTGGTTGGATACAGAAGCGTTCCTCGCCTCCCCATCTCCTTTTAGTAGACTCGAACCG
CTGAGGTCGACCGGACCAGTAGTAGTATCAGGAAGGCTAGAGTTGTTGAGAGATGTAGAC
GATCCTGATTTCTCAGCACCATCGCGTGAGGTAGACGTTACACGTTGCTGCCTCTTCTTC
ATCTGAGAATTAGGGCCTCCATATTTGCGCTTCCGCTTCCTACCAGGCTTCCCTGGCTTC
AAGCTTCCTTCGAATGCATCTATAACATCAGCAATGGACTGAAGATTCTCTAGAGGCTCC
CATGTGTTGGCAGTTTCGGGCCACCCGCGCCATTTGATTAGATACTGGACCTTTCCTTTT
CTAACTCTCTTACGACGAATAGCTTCGATTTCGAAATACCCTTCATCCAGCTTAGGCCTC
TCCTCTTTCCCTTCTGCTGCTTCTTCTTCTTCCTCTTCTCCGTCGTCTTCATCATCTTCG
TCTTCTTCTTCTTCTTCTTCCCCATCCTCCGTACGCCTATCATCACCCATCTCGCGAAGA
ATCGACTCTCCACTTCCACCTGCTCCGCCGTCTTCACTGGCAAACCCACCGTCGCCGCTT
CTTCTCCGGCTTTCCCCGACAATTTCCACCGCCATCTCCGCTTCACCGGCGTCGTTCACT
ACCTGGGTTTTCTTCTTAACACCTGCCCCTTTCATTTTCTGAGTATTCGAGCCCAGCCCT
GAACGAGGCTAATCTGTAAATCGCGTTTTCCTCTTCTTCTCCTTCTGTAAATTCAACGAA
TTTAGGAGAAGAAAATCAGGGGAAAGATTGAAACTTTCCCTATTTCTGAGGTTTATTTTG
GAGATGTTTGCAGGAAGAAGACCTGAGCTGTACTGAAGACCAGTTTTTTC


>Pennycress_LHP1_like_AA_similar_to_AT5G17690_DNAP649595_contig_4862_AC_173.67
MKGAGVKKKTQVVNDAGEAEMAVEIVGESRRRSGDGGFASEDGGAGGSGESILREMGDDR
RTEDGEEEEEEDEDDEDDGEEEEEEAAEGKEERPKLDEGYFEIEAIRRKRVRKGKVQYLI
KWRGWPETANTWEPLENLQSIADVIDAFEGSLKPGKPGRKRKRKYGGPNSQMKKRQQRVT
STSRDGAEKSGSSTSLNNSSLPDTTTGPVDLSGSSLLKGDGEARNASVSNQVEANSGSVG
IIRQVSLVEEEKEYDPTLNELRGPVVNSNGAGCSHGGDIGSEGDNVRPNGLLKVYPKEVD
KNSRFIGAKRRKSGSVKRFTQDETTSNNHTAATDQNVTPDLAALSSFGRIEGIGSEYTDV
RENNDSAQKPNIEDMDITKILKPVKFSSSVTDGVQESLVTFLALRSDGKEVMVENRFLKA
HNPLLLIEFYEQHLKYNRTP*


LHP1==Score=79

PC_LHP1_like_similar_to_AT5G17      MKGAG--VKKKTQVVNDAGEAEMAVEIVGESRRRSGDGGFASEDGGAGG- 47
Arabidopsis_LHP1                    MKGASGAVKKKPQVLNEAGEAETAVETVGESRKISGDGGFGSDDGGGGGG 50
                                    ****.  ****.**:*:***** *** *****: ******.*:***.** 

PC_LHP1_like_similar_to_AT5G17      --SGESILREMGDDRRTEDGEEEEEEDEDDEDDGEEEEEEAAE--GKEER 93
Arabidopsis_LHP1                    GGSGESILREIGDDRPTEDGDEEEEEDEDEDDGGDEEDEEGEGEGGQEER 100
                                      ********:**** ****:********::*.*:**:**.    *:***

PC_LHP1_like_similar_to_AT5G17      PKLDEGYFEIEAIRRKRVRKGKVQYLIKWRGWPETANTWEPLENLQSIAD 143
Arabidopsis_LHP1                    PKLDEGFYEIEAIRRKRVRKGKVQYLIKWRGWPETANTWEPLENLQSIAD 150
                                    ******::******************************************

PC_LHP1_like_similar_to_AT5G17      VIDAFEGSLKPGKPGRKRKRKYGGPNSQMKKRQQRVTSTSRDGAEKSGSS 193
Arabidopsis_LHP1                    VIDAFEGSLKPGKPGRKRKRKYAGPHSQMKKKQ-RLTSTSHDATEKSDSS 199
                                    **********************.**:*****:* *:****:*.:***.**

PC_LHP1_like_similar_to_AT5G17      TSLNNSSLPDTTTGPVDLSGSSLLKGDGEARNASVSNQVEANSGSVGIIR 243
Arabidopsis_LHP1                    TSLNNSSLPDIPD-PLDLSGSSLLNRDVEAKNAYVSNQVEANSGSVGMAR 248
                                    ********** .  *:********: * **:** *************: *

PC_LHP1_like_similar_to_AT5G17      QVSLVEEEKEYDPTLNELRGPVVNSNGAGCSHGGDIGSEGDNVRPNGLLK 293
Arabidopsis_LHP1                    QVRLIDNEKEYDPTLNELRGPVNNSNGAGCSQGGGIGSEGDNVRPNGLLK 298
                                    ** *:::*************** ********:**.***************

PC_LHP1_like_similar_to_AT5G17      VYPKEVDKNSRFIGAKRRKSGSVKRFTQDETTSNNHTAATDQNVTPDLAA 343
Arabidopsis_LHP1                    VYPKELDKNSRFIGAKRRKSGSVKRFKQDGSTSNNHTAPTDQNLTPDLTT 348
                                    *****:********************.** :*******.****:****::

PC_LHP1_like_similar_to_AT5G17      LSSFGRIEGIGSEYTDVRENNDSAQKPNIEDMDITKILKPVKFSSSVTDG 393
Arabidopsis_LHP1                    LDSFGRIARMGNEYPGVMENCNLSQKTKIEELDITKILKPMSFTASVSDN 398
                                    *.*****  :*.**..* ** : :**.:**::********:.*::**:*.

PC_LHP1_like_similar_to_AT5G17      VQESLVTFLALRSDGKEVMVENRFLKAHNPLLLIEFYEQHLKYNRTP 440
Arabidopsis_LHP1                    VQEVLVTFLALRSDGKEALVDNRFLKAHNPHLLIEFYEQHLKYNRTP 445
                                    *** *************.:*:********* ****************


#################################

>Pennycress_FLC-like_similar_to_AT5G10140_DNAP649595_contig_1898_AC_968.82
GAAAAAGTAGATAGAGACACAAAAAAAGAAAGAAATAAAAGGAAAAAGGAAGGAAAAAAA
AAATAAGAAAGAAAATACGCTCAGTATCTCCGGCGACTTGAACCGAACCTCAGGATCAAA
TTAGGGCACAAAGGCCTCTCCGGGACAGAAGCCATGGGGAGAAAAAAACTAGAAATCAAG
CGAATTGAGAACAAAAGTAGCCGACAAGTCACCTTCTCCAAACGACGCAACGGTCTCATC
GAGAAAGCTCGTCAGCTTTCTGTTCTCTGCGATGCATCCGTCGCTCTTCTCGTTGTCTCT
GCCTCTGGCAAGCTATACAGCTTCTCCTCCGGCGATAACTTGGTCAAGATCCTTGATCGA
TATGGAAAACAACATGCTGATGATCTTAAAGCCTTGGATCTTCAGTCAAAAGCTCTGAAC
TATGGTTCGCACCATGAGCTACTAGAACTTGTGGAAAGCAAGCTTGTGGAATCAGATGTC
GACAATGTAAGTGTGGATTCCCTCGTTCAGCTGGAGGATCACCTTGAGACTGCCCTTTCA
ATAACTAGAGCTAGGAAGACTGAATTAATGTTGAAGCTTGTTGATAGCCTCAAAGAAAAG
GAGAAATTGCTGAAAGAAGAGAATCAGGTTTTGGCTAGCCAGATGGAGAAGAATCATATG
GAAGCAGATGCTGATAATATGGAGATGTCACCTGGACAAATCTCCGACATGAATCTTCCG
GTAACTCTCCCGCTGCTTAATTAGCCACCTTTTAATCGGCGGTTAAATCAAATCCAAAAC
ATATATAATTAAGGGAAAAAATAAGTTATGTAATTATTTCTCCTTGATAAGGGTGCATGT
TGTATATCTTAATACTCTCTTTGGCTGAGAGACTCTGTGTTTAACACTATATGTTAGATT
TAAGTAAGAAAAATGTATTTTAAGACAAGACTATGGATCCTTGTACCTTTGTCGAGGAGA
ATTGCAGCGAGTTTGTTTGCCTCTTCTTCTCTCCTGTCAAAACTTGTCCTTACTTCACGA
TGAAGAAGCCTACGGCTTATTTTGCAATGGAGACGTGGCTCTCTCTGCTTTTTCTTAAAA
AAAAA


>Pennycress_FLC-like_AA_similar_to_AT5G10140_DNAP649595_contig_1898_AC_968.82
MGRKKLEIKRIENKSSRQVTFSKRRNGLIEKARQLSVLCDASVALLVVSASGKLYSFSSG
DNLVKILDRYGKQHADDLKALDLQSKALNYGSHHELLELVESKLVESDVDNVSVDSLVQL
EDHLETALSITRARKTELMLKLVDSLKEKEKLLKEENQVLASQMEKNHMEADADNMEMSP
GQISDMNLPVTLPLLN*


FLC==Score=85


PC_FLC-like_similar_to_AT5G101      MGRKKLEIKRIENKSSRQVTFSKRRNGLIEKARQLSVLCDASVALLVVSA 50
Arabidopsis_FLC                     MGRKKLEIKRIENKSSRQVTFSKRRNGLIEKARQLSVLCDASVALLVVSA 50
                                    **************************************************

PC_FLC-like_similar_to_AT5G101      SGKLYSFSSGDNLVKILDRYGKQHADDLKALDLQSKALNYGSHHELLELV 100
Arabidopsis_FLC                     SGKLYSFSSGDNLVKILDRYGKQHADDLKALDHQSKALNYGSHYELLELV 100
                                    ******************************** **********:******

PC_FLC-like_similar_to_AT5G101      ESKLVESDVDNVSVDSLVQLEDHLETALSITRARKTELMLKLVDSLKEKE 150
Arabidopsis_FLC                     DSKLVGSNVKNVSIDALVQLEEHLETALSVTRAKKTELMLKLVENLKEKE 150
                                    :**** *:*.***:*:*****:*******:***:*********:.*****

PC_FLC-like_similar_to_AT5G101      KLLKEENQVLASQMEKNHMEADADNMEMSP-GQISDMNLPVTLPLLN 196
Arabidopsis_FLC                     KMLKEENQVLASQMENNHHVGAEAEMEMSPAGQISD-NLPVTLPLLN 196
                                    *:*************:**  .   :***** ***** **********


#################################


>Pennycress_SVP-like_similar_to_AT2G22540_DNAP649595_contig_11514_AC_603.82
TTCTCATTTACTAACTTACCATTTACATACAGTTTGTTGATGATGATGACAAAACAGAAA
TGCATGGAAGAGATATGTAATAAAAATCACAAAAGGATTTTACTCAGACAGAAACTTACA
ACAAAACATATGAGGATTTTACTACATCATCTCTTGTTATTACAGAAGTTAAAAAAAGAT
TTTTGCATTAATCTCCTCACTCACTCCATCAACTTCTTTTGTATCGTTCCATCTCTAACC
ACCATACGCTAACCCGAGTCTAAGGGAAGTATCGGAGCTCTCGGAGTCAACAGGAGCGCC
GGTGGAGTTTCCGACGTTAGTAATGGACTCCGACGAGTGTCCTTCCTCGTACACCGCAGT
GTGCTCCGATTCAACACCACCGTATCTTTCATGCACATTATTACATATCTGCTTGCCTAG
TCGCTCGTTCTCTTCCGTAAGTTGTGTTCCTTGCTGCCTTAGCCGCTTGTTCTCATCCAT
TAATTGCATTCCCTTTCTTTGAAGGTCACTGATCTCATTCATAATCTTCTCACTCTTTGT
TTCAATCACACGCGTCAAACCAGCTTCAAGGGCCTTTTCAAGCTGTTGCAGCTCTTCAAT
GTTAAGTCCTTGGAGCTCTTCTCCTCTCATTTGTCTTAGTCGGTGGCTCTTGTCCGCAAT
TTCTTTGCTCATCCGGGCGTGATCGGTGTTCTCAACCAGCTGTAACTCAAGAGATGGCTG
ATCAAGCTTCTCCAAGTTCTTTGACTGCAAGTTATGCCTCTCTAATACTTCCCTCATGCT
GGAGCTACAAAACTCGAAGAGCTTTCCGGTGGAAGAGAAGATGATGAGAGCAACATCGGC
GTCGCAGAGAACGGAGAGCTCTTCAGCTTTTTTGAAAAGTCCTCTCCTCCGTTTCGAAAA
CGTCACTTGTCTCGCCGTCGCGTTGTCGATTTTCCTGATCTGAATCTTCTCTCTCGCCAT
CGTATAAAGAGAGGAGAAAAACCCTAGTTTAATTTGATTCGAAAAAACCAAGAAACAAGA
AGGGATTAATTTGATGAACAGGAGCAAGATCTTGAATTAGGATTCAGGAATGAGTGATGG
TGATTAAAGAGAGAGTACTGAGAGAGAGAGAGAGAGAGGAAGAGGAAGAAGAACCCAGAA
GAAAAATTGTGAAAGAGGGGAGAGAGAGAGTTTTTGCTAAAAAAGGAGACTTTAAAGAAG
AGAGAGAGTGTGACAAGACGACTGAAATGGAAAGTAAATCGTGTTCTTTTTGCTAAATTT
AGAAGAATAATATGATTTTCAAGACAGTAAAAACCCTAGTTTTTGAAGATTTGAAAGAAA
GGAACTTAACATCTCTGTGAGAATTTGATCCAGATGACTAATCCACAAGAAAATTAAGGG
TTAAGAGGATCAAACAAAACCTCACAATGAA

>Pennycress_SVP-like_AA_similar_to_AT2G22540_DNAP649595_contig_11514_AC_603.82
MAREKIQIRKIDNATARQVTFSKRRRGLFKKAEELSVLCDADVALIIFSSTGKLFEFCSS
SMREVLERHNLQSKNLEKLDQPSLELQLVENTDHARMSKEIADKSHRLRQMRGEELQGLN
IEELQQLEKALEAGLTRVIETKSEKIMNEISDLQRKGMQLMDENKRLRQQGTQLTEENER
LGKQICNNVHERYGGVESEHTAVYEEGHSSESITNVGNSTGAPVDSESSDTSLRLGLAYG
G*


SVP==Score=92


PC_SVP-like_similar_to_AT2G225      MAREKIQIRKIDNATARQVTFSKRRRGLFKKAEELSVLCDADVALIIFSS 50
Arabidopsis_SVP                     MAREKIQIRKIDNATARQVTFSKRRRGLFKKAEELSVLCDADVALIIFSS 50
                                    **************************************************

PC_SVP-like_similar_to_AT2G225      TGKLFEFCSSSMREVLERHNLQSKNLEKLDQPSLELQLVENTDHARMSKE 100
Arabidopsis_SVP                     TGKLFEFCSSSMKEVLERHNLQSKNLEKLDQPSLELQLVENSDHARMSKE 100
                                    ************:****************************:********

PC_SVP-like_similar_to_AT2G225      IADKSHRLRQMRGEELQGLNIEELQQLEKALEAGLTRVIETKSEKIMNEI 150
Arabidopsis_SVP                     IADKSHRLRQMRGEELQGLDIEELQQLEKALETGLTRVIETKSDKIMSEI 150
                                    *******************:************:**********:***.**

PC_SVP-like_similar_to_AT2G225      SDLQRKGMQLMDENKRLRQQGTQLTEENERLGKQICNNVHERYGGVESEH 200
Arabidopsis_SVP                     SELQKKGMQLMDENKRLRQQGTQLTEENERLGMQICNNVHA-HGGAESEN 199
                                    *:**:*************************** *******  :**.***:

PC_SVP-like_similar_to_AT2G225      TAVYEEGHSSESITNVGNSTGAPVDSESSDTSLRLGLAYGG 241
Arabidopsis_SVP                     AAVYEEGQSSESITNAGNSTGAPVDSESSDTSLRLGLPYGG 240
                                    :******:*******.*********************.***


#################################


>Pennycress_TSF-like_similar_to_AT4G20370_DNAP649595_contig_24306_AC_65.22
TCTATATATAGAAATAGAAGTAAAGGGTTGATAAGGTAAGAAGCAAACCTTTTTCTGAGA
CTTGAGAAAGAATATTTATGTCTTTAAGTCCGAGAGATCCTCTTGTGGTGGGAAGAGTTG
TTGGAGATGTTGTTGATCCATTCACGAGATTGGTCTCTCTTAGGGTTGCTTATGGCCATA
GAGAGGTTACTAATGGCTTGGATCTAAGACCTTCCCAAGTTCTGAACAAACCAACGGTCG
AGATTGGAGGAGAAGATTTCAGAAACTTCTACACCCTGGTTATGGTGGATCCAGATGTGC
CAAATCCAAGCAACCCTTACCTCCGAGAATATCTCCATTGGTTGGTGACTGATATACCTG
CCACAACTGGAGCGAACTTTGGCAATGAGATGATGTGCTATGAGAATCCACGTCCTCCTT
CAGGGATTCACCGGCTCGTGCTAGTACTGTTCCGACAACTAGGAAGACAAACGGTTTATG
CACCAGGGTGGCGCCAACAGTTCAACACTCGTGAGTTCGCTGAGATGTACAATCTTGGTC
TCCCTGTGGCTGTCTCTTTCTTCAATTGTCAGAGGGAGAATGGGTGTGGAGGCAGAAGAA
CGTAGAGATGCCCTACTTTTTTTTTTTTAAACTCATCCTTTTCGTATATCGCATAACCTA
ATGACTCGTGTTTAAGCATCCACGTCATTGTAATAAATCACTTCTAAAGATATATACTAG
CGAAAAAAGGAAGTGATGAAATAAGTACTGATGCACGCTGACATCTTTTGCACTTTAAAG
TTGTAATAATTGAGAGGGG

>Pennycress_TSF-like_AA_similar_to_AT4G20370_DNAP649595_contig_24306_AC_65.22
MSLSPRDPLVVGRVVGDVVDPFTRLVSLRVAYGHREVTNGLDLRPSQVLNKPTVEIGGED
FRNFYTLVMVDPDVPNPSNPYLREYLHWLVTDIPATTGANFGNEMMCYENPRPPSGIHRL
VLVLFRQLGRQTVYAPGWRQQFNTREFAEMYNLGLPVAVSFFNCQRENGCGGRRT*


TSF==Score=89


PC_TSF-like_similar_to_AT4G203      MSLSPRDPLVVGRVVGDVVDPFTRLVSLRVAYGHREVTNGLDLRPSQVLN 50
Arabidopsis_TSF                     MSLSRRDPLVVGSVVGDVLDPFTRLVSLKVTYGHREVTNGLDLRPSQVLN 50
                                    **** ******* *****:*********:*:*******************

PC_TSF-like_similar_to_AT4G203      KPTVEIGGEDFRNFYTLVMVDPDVPNPSNPYLREYLHWLVTDIPATTGAN 100
Arabidopsis_TSF                     KPIVEIGGDDFRNFYTLVMVDPDVPSPSNPHQREYLHWLVTDIPATTGNA 100
                                    ** *****:****************.****: ****************  

PC_TSF-like_similar_to_AT4G203      FGNEMMCYENPRPPSGIHRLVLVLFRQLGRQTVYAPGWRQQFNTREFAEM 150
Arabidopsis_TSF                     FGNEVVCYESPRPPSGIHRIVLVLFRQLGRQTVYAPGWRQQFNTREFAEI 150
                                    ****::***.*********:*****************************:

PC_TSF-like_similar_to_AT4G203      YNLGLPVAVSFFNCQRENGCGGRRT 175
Arabidopsis_TSF                     YNLGLPVAASYFNCQRENGCGGRRT 175
                                    ********.*:**************


#################################


>Pennycress_AGL19-like_similar_to_AT4G22950_DNAP649595_contig_21511_AC_111.05
TTTTTTTTTAACTAATACGTCAGAATACACAAGTCACATAAACGTATTTTACAGGGACAA
TTTTTAAGTTTAAACACGTACGTGACTAAGAGCAAGTTAAATACACAAGGTTCAGAATTT
ATTGACATCTCAGATTTATGGACGAAAACATATAAAAAGCAAAAAAAAAGGTCTTTATGA
AGATGTTATGAGATCAATTTTGAGGAGGGGCTTTCTTGGATTGTCTTGTCTCAGGAGGTC
CAATGAACAAACCAGTCTCCACTTCCATATTGCCGTCATTGTCGTCAGTGTTCCCTTCTG
ATGATGATAAGGTCGATGATGATGATGCTACTACTATAGCTCCAATTCCAAGCCACTTCT
CCCTCAGTTCTTTATTTTCCTGAGTGAGTTTCTTCTCCTCATTCTTCAACTTCTCAATTT
CTTGACGGAGTAATTGGTACTTCTTGGCTCTTATCCTGGTTAAGCTACGCTCCAACTGAT
TCTCTAATTGTTGCAGCTCCTCGATAGAACATACATCAACACCTTCTCCAAGCAGTTTGC
GTTTTGATATCTCTAGCTGTTCAATCTTTTTTGCCAAGCCATATGTTTCGCCTCGTGCTT
GCTGAGAATTATTATCTTTCTTATGGTTAATCCCAATTTCTTTCACTCGTCTCTGATATC
GTTCTATCGTTTTTGCTATACTAGAGCTAGAGAACTCATAGAGTTTGGATCTTGGAGAGA
AGATGATCAAAGCAACTTCAGCATCACAAAGGACCGATAACTCGAAAGCTTTCTTCAAAA
GTCCATTTCTTCTCTTGGAGAAAGTCACTTGCCTGCTCGTTGCGTTCTCTATCCTCTTCA
TCTCCGTCTTTCCCCTCACCATCTTTTACTTCTTATTTATCCCTTCTTTGTATGTGTCTG
TGGGTGGAGAGAGAGAAAAGAGAGATTTGGGGAAGAGGGGAGTGATACAGATTGCTGGGA
AACTTATAGAAACCCTAGATTTATTATGAAGGAGGAGGGGAGAGAGAGAAAAGAAAGATA
TCTCTCATTATGC


>Pennycress_AGL19-like_AA_similar_to_AT4G22950_DNAP649595_contig_21511_AC_111.05
MVRGKTEMKRIENATSRQVTFSKRRNGLLKKAFELSVLCDAEVALIIFSPRSKLYEFSSS
SIAKTIERYQRRVKEIGINHKKDNNSQQARGETYGLAKKIEQLEISKRKLLGEGVDVCSI
EELQQLENQLERSLTRIRAKKYQLLRQEIEKLKNEEKKLTQENKELREKWLGIGAIVVAS
SSSTLSSSEGNTDDNDGNMEVETGLFIGPPETRQSKKAPPQN*


AGL19==Score=85

PC_AGL19-like_similar_to_AT4G2      MVRGKTEMKRIENATSRQVTFSKRRNGLLKKAFELSVLCDAEVALIIFSP 50
Arabidopsis_AGL19                   MVRGKTEMKRIENATSRQVTFSKRRNGLLKKAFELSVLCDAEVALVIFSP 50
                                    *********************************************:****

PC_AGL19-like_similar_to_AT4G2      RSKLYEFSSSSIAKTIERYQRRVKEIGINHKKDNNSQQARGETYGLAKKI 100
Arabidopsis_AGL19                   RSKLYEFSSSSIAATIERYQRRIKEIGNNHKRNDNSQQARDETSGLTKKI 100
                                    ************* ********:**** ***:::******.** **:***

PC_AGL19-like_similar_to_AT4G2      EQLEISKRKLLGEGVDVCSIEELQQLENQLERSLTRIRAKKYQLLRQEIE 150
Arabidopsis_AGL19                   EQLEISKRKLLGEGIDACSIEELQQLENQLDRSLSRIRAKKYQLLREEIE 150
                                    **************:*.*************:***:***********:***

PC_AGL19-like_similar_to_AT4G2      KLKNEEKKLTQENKELREKWLGIGAIVVASSSSTLSSSEGNTDDNDGNME 200
Arabidopsis_AGL19                   KLKAEERNLVKENKDLKEKWLGMGTATIASSQSTLSSSEVNIDDN---ME 197
                                    *** **::*.:***:*:*****:*: .:***.******* * ***   **

PC_AGL19-like_similar_to_AT4G2      VETGLFIGPPETRQSKKAPPQN 222
Arabidopsis_AGL19                   VETGLFIGPPETRQSKKFPPQN 219
                                    ***************** ****

#################################

>Pennycress_SOC1-like_similar_to_AT2G45660_DNAP649595_contig_10719_AC_817.22
TTTTTTTTTAAACAATAAACATGATTATATTCTAGAGAAGCAAGTGTAAGAACATAGATA
CATAAAGGCAGTTCGGTTTTAGCAGAATATGATGAACATCATTAAAGAAGAGAGTGAGAG
AGAGAAAGAAGACAAGCAGTTTAGACTTTTTTTACATGTCCTTAAACACTCACTGCTAAA
CCTGTTTTTACTTGGGGTGTTTCTTTTTTGTTTGTTTGGTGGGAGAGTAGTTTCTTCACT
TTCTTGAAGAACAAGGTAACCCAATGAACAATTGTGTCTCTACTTCAGAACTTGGGCTAC
TCTCTTCATCGCCTCTTCCACTTTCTTGATTCTTGTTCGACCAAACTTCGATTTCATGAG
ATCCCCACTTTTCAGTGAGCTTCTCGTTTTCCGCAGCTAGAGCTTTCTCCTTTTGCTTAA
GCTGCTCAATTTGTTCCTTAAACACTTGAGTCTTTCTTGCTCGAATACATTTGACACTTT
TCTCAAGTTGTTGCTCAATTTGCTGCAGCTCCTCAATCGAGCATGATCCTATGCCTTCTC
CCAGGAGTTTACGTTTGGAAGCTTCAAGTTGTTCAATTTTCTTCATCATGTTTGCTGCTT
CATGTTTCAAATGCTGCATATTTTCTTCAGAAACCGGCTTGGTGTTGATTCGGTCCTTGG
TATGCCTCAGATAACGATCTATGGTGTCCTGCATATTGGAGCTGGCGAATTCATAAAGCT
TTCCCTTAGGGGAGAAGATGATGAGAGAAACTTCAGCATCACAAAGCACTGAGAGCTCAA
AGGCTTTCTTCAACAAACCATTCCTTCGCTTAGAGAAAGTCACTTGTCTGCTTGTTGCAT
TCTCTATTCGCTTCATCTGAGTTTTTCCCCTCACCATTTCTTACTCCTTGTTTAATTTTC
CCGATGGCCAAAAGTATTTTAAAAAACCTAAGCAGGAAGCTTGTAAGGAGGAGATCAACA
GAAGAGGGAACTAAGAAGCACGTCT

>Pennycress_SOC1-like_AA_similar_to_AT2G45660_DNAP649595_contig_10719_AC_817.22
MVRGKTQMKRIENATSRQVTFSKRRNGLLKKAFELSVLCDAEVSLIIFSPKGKLYEFASS
NMQDTIDRYLRHTKDRINTKPVSEENMQHLKHEAANMMKKIEQLEASKRKLLGEGIGSCS
IEELQQIEQQLEKSVKCIRARKTQVFKEQIEQLKQKEKALAAENEKLTEKWGSHEIEVWS
NKNQESGRGDEESSPSSEVETQLFIGLPCSSRK*


SOC1==Score=97

PC_SOC1-like_similar_to_AT2G45      MVRGKTQMKRIENATSRQVTFSKRRNGLLKKAFELSVLCDAEVSLIIFSP 50
Arabidopsis_SOC1                    MVRGKTQMKRIENATSRQVTFSKRRNGLLKKAFELSVLCDAEVSLIIFSP 50
                                    **************************************************

PC_SOC1-like_similar_to_AT2G45      KGKLYEFASSNMQDTIDRYLRHTKDRINTKPVSEENMQHLKHEAANMMKK 100
Arabidopsis_SOC1                    KGKLYEFASSNMQDTIDRYLRHTKDRVSTKPVSEENMQHLKYEAANMMKK 100
                                    **************************:.*************:********

PC_SOC1-like_similar_to_AT2G45      IEQLEASKRKLLGEGIGSCSIEELQQIEQQLEKSVKCIRARKTQVFKEQI 150
Arabidopsis_SOC1                    IEQLEASKRKLLGEGIGTCSIEELQQIEQQLEKSVKCIRARKTQVFKEQI 150
                                    *****************:********************************

PC_SOC1-like_similar_to_AT2G45      EQLKQKEKALAAENEKLTEKWGSHEIEVWSNKNQES-GRGDEESSPSSEV 199
Arabidopsis_SOC1                    EQLKQKEKALAAENEKLSEKWGSHESEVWSNKNQESTGRGDEESSPSSEV 200
                                    *****************:******* ********** *************

PC_SOC1-like_similar_to_AT2G45      ETQLFIGLPCSSRK 213
Arabidopsis_SOC1                    ETQLFIGLPCSSRK 214
                                    **************


#################################

>Pennycress_FT-like_similar_to_AT1G65480_DNAP649595_contig_15415_AC_480.73
TGCATCAAAAATAAATTAAATATACGTAACGTAGCAATATAACACTTTATTTCATGTAGA
ATAAATATATAATACTGCATCACACACACTATAAGTAAAAAGGCACTCTCATTTTTATCT
CCCCCTCTCATTTATTACACACATATTATACTACTATAGTCACCATCGATCACCGTTCGT
TACTCGTATCATAAAATGGTTATTATAATACTATATATAGATGCATAAATCTCGTTAAGA
GTTTTCAATATCAATGGATCAAAGGAAGAAGCCATCTAACTTCTTCGTCCTCCGCAGCCA
CTCTCCCGCTGACAATTGAAGAAAACCGCAGCCACGGGGAGGCCAAGATTGTATATCGCA
GCAAACTCACGAGTGTTGAAGTTTTGGCGCCACCCTGGTTCATACACTGTTTGCCTCCCG
AGCTGTCGGAACAATACCATCACGATACGATGGATCCCTGAGGTGGGCCTTGGACTCTCG
TAACACACAATCTCATTGCCAAAGTTTGTTCCAGTTGTCGCAGGGATATCAGTCACCAAC
CAATGGAGATATTCTCGAAGGTGAGGGTTGCTAGGACTTGGAACATCCGGATCCACCATA
ACCAAAGTGTAGAAATTCCTGAGGTCTTCTCCACCAATCTCAACCCTTGGCTTGTTGACA
ACTTGCGAAGGCCTTAGATCCAACCCATTAGTCACCTCTCTCTGGCCATAGGTAACCCTT
AGAGAGATCGATCTCGTGAAAGGTTCAAGAACGTCACTAACAACTCTCCCAACTACAAGA
GGATCTCTTGGACCTGACATCTTCGATTTTAAAACAACCAAGTGGTTTCTGCTTTAATTG
TTTTTGTTTTTAGTA


>Pennycress_FT-like_AA_similar_to_AT1G65480_DNAP649595_contig_15415_AC_480.73
MSGPRDPLVVGRVVSDVLEPFTRSISLRVTYGQREVTNGLDLRPSQVVNKPRVEIGGEDL
RNFYTLVMVDPDVPSPSNPHLREYLHWLVTDIPATTGTNFGNEIVCYESPRPTSGIHRIV
MVLFRQLGRQTVYEPGWRQNFNTREFAAIYNLGLPVAAVFFNCQRESGCGGRRS*


FT==Score=86


PC_FT-like_similar_to_AT1G6548      MSG-PRDPLVVGRVVSDVLEPFTRSISLRVTYGQREVTNGLDLRPSQVVN 49
Arabidopsis_FT                      MSINIRDPLIVSRVVGDVLDPFNRSITLKVTYGQREVTNGLDLRPSQVQN 50
                                    **   ****:*.***.***:**.***:*:******************* *

PC_FT-like_similar_to_AT1G6548      KPRVEIGGEDLRNFYTLVMVDPDVPSPSNPHLREYLHWLVTDIPATTGTN 99
Arabidopsis_FT                      KPRVEIGGEDLRNFYTLVMVDPDVPSPSNPHLREYLHWLVTDIPATTGTT 100
                                    *************************************************.

PC_FT-like_similar_to_AT1G6548      FGNEIVCYESPRPTSGIHRIVMVLFRQLGRQTVYEPGWRQNFNTREFAAI 149
Arabidopsis_FT                      FGNEIVCYENPSPTAGIHRVVFILFRQLGRQTVYAPGWRQNFNTREFAEI 150
                                    *********.* **:****:*::*********** ************* *

PC_FT-like_similar_to_AT1G6548      YNLGLPVAAVFFNCQRESGCGGRRS 174
Arabidopsis_FT                      YNLGLPVAAVFYNCQRESGCGGRRL 175
                                    ***********:************ 


#################################

>Pennycress_FD-like_similar_to_AT4G35900_DNAP649595_contig_20830_AC_83.06
TTTTGGAATAGTTTCAATCTCTGTGTCTTCTTTCCTCTGGACCCCAACCATCATTCCAGA
AATGACCGGCGAAAGTCAAGAAGCTCTCTGAGCTCTCTACTCACTACTTTCTCTCTCTCT
CTCTCCTCTCTGCTCTGCTTCTCTCTCTACTTTCTCTCTCTCTCTCTCTCTCTCTGCGTG
TAGGATACAAGATAATTGACACCAAAGACCTAAAGCTGTGTGTTTTGGTTCTCTTTTCCA
ATGTTGTCATCAGCAAAGCATCAGAGAAACCATAGAGTCTCTGCTCCAAACAAGAACAAG
ACTCTCAACAAAGTTTCTTCCATTTCATCCTCAACACCATCATCATCATCATCATCATCT
TCATCCTCATCCTCATCATCTCCTCTACACTCACAAGACTCTCAATCCCAGAAGAGATCT
CTAACCACCATGGAAGAAGTTTGGAAAGACATCAACCTTGCTTCCAACCACCACCTTAAC
CGCCACAGCCAACATCCACAACACAGCCACGAGCCAAGGTTCAGGAGTCACAACCACCAG
AACCAAAACCCTAACTCCATCTTCCAAGATTTTCTCAACAGGCCTTTGAACCAGGAACCG
ACAATACCCACAAGCCCCACCATGGGTTCCTCAGCTAATGGCGATACCACCACTGTCACT
GCGTTCTTCAGCAGCTCTCCTTTGCCACCTCCTGCAACTGTTCTGAGCTTAAATTCCGGC
GCTGGCTTTGATTTTCTCGATAACCAAGATCCTCTTGTTACCCCTAACTCCAATCACCTC
CCAAACATTTCTTCATTCAACACCCCTTTCGAGTCTCTGGTTACATCCACTTGTTTTGGT
AAGAAAAGAGGCCAAGAGTCCAATGAAGGTTCAGGGAATAGAAGACATAAGCGTATGATC
AAGAACAGAGAATCCGCGGCTCGTTCCAGAGCTAGGAAACAGG

>Pennycress_FD-like_AA_similar_to_AT4G35900_DNAP649595_contig_20830_AC_83.06
MLSSAKHQRNHRVSAPNKNKTLNKVSSISSSTPSSSSSSSSSSSSSSPLHSQDSQSQKRS
LTTMEEVWKDINLASNHHLNRHSQHPQHSHEPRFRSHNHQNQNPNSIFQDFLNRPLNQEP
TIPTSPTMGSSANGDTTTVTAFFSSSPLPPPATVLSLNSGAGFDFLDNQDPLVTPNSNHL
PNISSFNTPFESLVTSTCFGKKRGQESNEGSGNRRHKRMIKNRESAARSRARKQ


Score = 81


PC_FD-like_similar_to_AT4G3590      MLSSAKHQRNHRVSAPNKNKTLNKVSSISSSTPSSSSSSSSSSSSSSPLH 50
Arabidopsis_FD                      MLSSAKHQRNHRLSATNKNQTLTKVSSISSSSPSSSSSSSSTSSSS-PLP 49
                                    ************:**.***:**.********:*********:**** ** 

PC_FD-like_similar_to_AT4G3590      SQDSQSQKRSLTTMEEVWKDINLASNHHLNRHSQHPQHSHEPRFRSHNHQ 100
Arabidopsis_FD                      SQDSQAQKRSLVTMEEVWNDINLASIHHLNRHSPHPQHNHEPRFRGQNHH 99
                                    *****:*****.******:****** ******* ****.******.:**:

PC_FD-like_similar_to_AT4G3590      NQNPNSIFQDFLNRPLNQEPTIPTSPTMGSSANGDTTTVTAFFSSSPLPP 150
Arabidopsis_FD                      NQNPNSIFQDFLKGSLNQEP-APTSQTTGSAPNGDSTTVTVLYSS-PFPP 147
                                    ************: .*****  *** * **:.***:****.::** *:**

PC_FD-like_similar_to_AT4G3590      PATVLSLNSGAGFDFLDNQDPLVTPNSN-----HLPNISSFNTPFESLVT 195
Arabidopsis_FD                      PATVLSLNSGAGFEFLDNQDPLVTSNSNLHTHHHLSNAHAFNTSFEALVP 197
                                    *************:**********.***     **.*  :***.**:**.

PC_FD-like_similar_to_AT4G3590      STCFGKKRGQESNEGSGNRRHKRMIKNRESAARSRARKQ----------- 234
Arabidopsis_FD                      SSSFGKKRGQDSNEGSGNRRHKRMIKNRESAARSRARKQAYTNELELEVA 247
                                    *:.*******:****************************           

PC_FD-like_similar_to_AT4G3590      --------------------------------------
Arabidopsis_FD                      HLQAENARLKRQQDQLKMAAAIQQPKKNTLQRSSTAPF 285


#################################

>Pennycress_TFL1-like_similar_to_AT5G03840_DNAP649595_contig_19717_AC_21.16
CTTGATTTCTTCACTCCAACAATTAAAATGAGTGTGAGTTACAGCAAGAAGCAAGTCTCC
AACGGCCACGAGCTTTTCCCTTCCTCTGTATCCTCCAAGCCTAGGGTTGAGATCCATGGT
GGTGATCTTAGATCCTTCTTCACCTTGGTGATGACAGACCCTGATGTTCCAGGTCCTAGT
GACCCCTTTCAAAAAGAACACCTGCATTGGATCGTCACTAACATCCCCGGTACAACAGAC
GCTACATTTGGAAAAGAGGTGGTGAGCTATGAGTTGCCAAAGCCAAGCATAGGGATACAC
AGGTTCGTGTTTGTTCTGTTCAAGCAGAAGCAAAGACGTGCTGTCTTCCCAAATATCCCT
TCGAGAGATCACTTCAACACTCGTAAATTTGCGATCGAGCATGATCTTGGTCTCCCTGTC
GCAGCTGTCTTCTTTAACGCCCAGAGAGAAACCGCAGCTCGCAGACGTTAAATTACATTA
TTTTCCATCAAATGCAAAAACAACAAAAAAGTAATAA

>Pennycress_TFL1-like_AA_similar_to_AT5G03840_DNAP649595_contig_19717_AC_21.16
LDFFTPTIKMSVSYSKKQVSNGHELFPSSVSSKPRVEIHGGDLRSFFTLVMTDPDVPGPS
DPFQKEHLHWIVTNIPGTTDATFGKEVVSYELPKPSIGIHRFVFVLFKQKQRRAVFPNIP
SRDHFNTRKFAIEHDLGLPVAAVFFNAQRETAARRR*

92


PC_TFL1-like_similar_to_AT5G03      ---------------------LDFFTPTIKMSVSYSKKQVSNGHELFPSS 29
Arabidopsis_TFL1                    MENMGTRVIEPLIMGRVVGDVLDFFTPTTKMNVSYNKKQVSNGHELFPSS 50
                                                         ******* **.***.**************

PC_TFL1-like_similar_to_AT5G03      VSSKPRVEIHGGDLRSFFTLVMTDPDVPGPSDPFQKEHLHWIVTNIPGTT 79
Arabidopsis_TFL1                    VSSKPRVEIHGGDLRSFFTLVMIDPDVPGPSDPFLKEHLHWIVTNIPGTT 100
                                    ********************** *********** ***************

PC_TFL1-like_similar_to_AT5G03      DATFGKEVVSYELPKPSIGIHRFVFVLFKQKQRRAVFPNIPSRDHFNTRK 129
Arabidopsis_TFL1                    DATFGKEVVSYELPRPSIGIHRFVFVLFRQKQRRVIFPNIPSRDHFNTRK 150
                                    **************:*************:*****.:**************

PC_TFL1-like_similar_to_AT5G03      FAIEHDLGLPVAAVFFNAQRETAARRR 156
Arabidopsis_TFL1                    FAVEYDLGLPVAAVFFNAQRETAARKR 177
                                    **:*:********************:*


#################################


>Pennycress_AP1-like_similar_to_AT1G69120_DNAP649595_contig_18608_AC_165.49
CCCATGTTGAGAAAAGGAGATGGCTGGTGAGAGAGCATGTAAGGATGCTGAATTTGATGC
TGCTGTGGCGGCGGAGGCCGTGGCATATTGTGGCCATGGTTCTGCTGATCCCACTGCTCT
TGTTGTGCCCTTAGAATCTTTTCCCTCTCCTTAATCTGCTTGGAAAGCATGCTGTTTTGC
TCCTGTATGGCTTTCTCCTTTCTTTGGAGGTCATTAATGGAGTCGTACATAAGCTGGTTT
TTTCTAGAGCGGATGTGCTTAAGAGCAGTGTCAAGCTGCTGCTCCAGATTCTGGAGCTCC
TTAGGGCTCATTGCTTGCAAGTCTTCTCCAAGATAATGCCTCTGGTTTCTTTCCAAAAGC
TCAATCTTAGCCTTAAGCCTGTTATACTCCATCGACCAATTCGTATTGACGTCAGACTCA
GGTGCAATAAGCTGCCTCTCGGCGTATGAGTACCTCTCATAGCGCTCAAGTATCTTCTCC
ATACAAGAATCAGTGGAGTATTCAAAGAGTTTCCCCTTATGGGAGAAGACAACAAGGGCA
ACTTCAGCATCACAAAGAACAGAGATCTCATGAGCTTTCTTCAAAAGACCAGCTCTTCTT
TTCGAGAATGTCACTTGTCTATTGATCTTGTTCTCTATCCTCTTCAATTGAACCCTACCC
CTTCCCATTTTAAGAAAACTTCTTTCTCTAAAAGAGCCAAACAAATCAAGAAACTACAAG
AAGAGAGATAAAGAAGAGCTCAGGCTTTGTTATGATCCAATTAGGAAAGTTTTTCTTTCT
TTCCTTTATAACAAGACTATGTTTGGGTCTCGGGATCTTTC


>Pennycress_AP1-like_AA_similar_to_AT1G69120_DNAP649595_contig_18608_AC_165.49
MGRGRVQLKRIENKINRQVTFSKRRAGLLKKAHEISVLCDAEVALVVFSHKGKLFEYSTD
SCMEKILERYERYSYAERQLIAPESDVNTNWSMEYNRLKAKIELLERNQRHYLGEDLQAM
SPKELQNLEQQLDTALKHIRSRKNQLMYDSINDLQRKEKAIQEQNSMLSKQIKEREKILR
AQQEQWDQQNHGHNMPRPPPPQQHQIQHPYMLSHQPSPFLNM


Score =  96


PC_AP1-like_similar_to_AT1G691      MGRGRVQLKRIENKINRQVTFSKRRAGLLKKAHEISVLCDAEVALVVFSH 50
Arabidopsis_AP1                     MGRGRVQLKRIENKINRQVTFSKRRAGLLKKAHEISVLCDAEVALVVFSH 50
                                    **************************************************

PC_AP1-like_similar_to_AT1G691      KGKLFEYSTDSCMEKILERYERYSYAERQLIAPESDVNTNWSMEYNRLKA 100
Arabidopsis_AP1                     KGKLFEYSTDSCMEKILERYERYSYAERQLIAPESDVNTNWSMEYNRLKA 100
                                    **************************************************

PC_AP1-like_similar_to_AT1G691      KIELLERNQRHYLGEDLQAMSPKELQNLEQQLDTALKHIRSRKNQLMYDS 150
Arabidopsis_AP1                     KIELLERNQRHYLGEDLQAMSPKELQNLEQQLDTALKHIRTRKNQLMYES 150
                                    ****************************************:*******:*

PC_AP1-like_similar_to_AT1G691      INDLQRKEKAIQEQNSMLSKQIKEREKILRAQQEQWDQQNHGHNMPRPPP 200
Arabidopsis_AP1                     INELQKKEKAIQEQNSMLSKQIKEREKILRAQQEQWDQQNQGHNMPPPLP 200
                                    **:**:**********************************:***** * *

PC_AP1-like_similar_to_AT1G691      PQQHQIQHPYMLSHQPSPFLNM---------------------------- 222
Arabidopsis_AP1                     PQQHQIQHPYMLSHQPSPFLNMGGLYQEDDPMAMRRNDLELTLEPVYNCN 250
                                    **********************                            

PC_AP1-like_similar_to_AT1G691      ------
Arabidopsis_AP1                     LGCFAA 256


#################################


>Pennycress_FUL-like_similar_to_AT5G60910_DNAP649595_contig_10662_AC_843.55
TTTTTTTTTATCACAAAGAAATGAATCTTTGTTCTAAGACGCAGTGAATCTAATAATAAC
GTACATACGTCTTGACATTAAAATTCCATCATTACATATAAAATATAATTAGCTAAAACA
TATATCAGTATTAATAATGAGTATATTCACCAAAAAATGCTGATATATATTATGAAAATA
TTAAACATTAATTATAGTACGAGATATATGTATATATATATATAGATAACTACTCATTCG
TCGTAGGACGTAACATCCAAGCCGGAAGAAGAGAGTTTGGTTCCGTCAACGACGATGCAC
CACCGTTCTCTCCCCCAACTCTCCCCACAAAGCCATCTCTGGAGGAGGTTACGCAGTATT
GGGGCTGAAGAATTGAAGACGAGTTGGAGCATTGTATTAATTGCCCTTCTTGCTGACCCG
TTTTCTTCTCCCTCTCCTTAATCTTTTTGAGAAGCGTGTTATTGTGATCTTGCAAGGCCT
TATCCTTCTTCTGAAGCGCTGATATGGATTCGAACATAGCTTGGTTCTTTCTTGACCTAA
TGCTCTTGATGGCAGCATCAAGTTGATGCTCCAAGCTTTGAAGCTCCTTTAAGCTCAACG
AATCAAGATCTTCCCCCATAAAATTCCTTTTGTTCTTCTCGAGAACCTCAACTCTTGCCT
TGAGCTTAGCATGTTCTAGAACCCAATTTTCACTCGGCGAAATGTCTCGGCCAACAAGTT
GTTTGTCTGAATATAGATAGCGATCATAGCGTTCAAGTATCCTTTCCATGCAAGAGTCGG
TGGAGTATTCGAAGAGTTTGCCTTTCGAAGAGAAGACGATGAGAGCAACCTCAGCATCAC
AGAGAACAGAGATCTCATGAGCTTTCTTCAGCAAACCAGAACGTCTCTTTGAGAAAGTGA
CTTGCCTATTGATCTTGTTTTCAATCCTCTTCAGCTGAACCCTACCCCTTCCCATCTCTC
TCTCTTCTCTCTCTCCTCGAAACCTCAAGAACAAGAGAGAGAAACGATCCAACCCTGAAA
TGACCAAAGTATCTCTCTCTCTTTCTTTCTTATGTCTCTCTGGGTATCTTTTGTGTTGAA
TGTG


>Pennycress_FUL-like_AA_similar_to_AT5G60910_DNAP649595_contig_10662_AC_843.55
HIQHKRYPERHKKERERDTLVISGLDRFSLLFLRFRGEREEREMGRGRVQLKRIENKINR
QVTFSKRRSGLLKKAHEISVLCDAEVALIVFSSKGKLFEYSTDSCMERILERYDRYLYSD
KQLVGRDISPSENWVLEHAKLKARVEVLEKNKRNFMGEDLDSLSLKELQSLEHQLDAAIK
SIRSRKNQAMFESISALQKKDKALQDHNNTLLKKIKEREKKTGQQEGQLIQCSNSSSILQ
PQYCVTSSRDGFVGRVGGENGGASSLTEPNSLLPAWMLRPTTNE*

FUL==Score=95


PC_FUL-like_similar_to_AT5G609      HIQHKRYPERHKKERERDTLVISGLDRFSLLFLRFRGEREEREMGRGRVQ 50
Arabidopsis_FUL                     -------------------------------------------MGRGRVQ 7
                                                                               *******

PC_FUL-like_similar_to_AT5G609      LKRIENKINRQVTFSKRRSGLLKKAHEISVLCDAEVALIVFSSKGKLFEY 100
Arabidopsis_FUL                     LKRIENKINRQVTFSKRRSGLLKKAHEISVLCDAEVALIVFSSKGKLFEY 57
                                    **************************************************

PC_FUL-like_similar_to_AT5G609      STDSCMERILERYDRYLYSDKQLVGRDISPSENWVLEHAKLKARVEVLEK 150
Arabidopsis_FUL                     STDSCMERILERYDRYLYSDKQLVGRDVSQSENWVLEHAKLKARVEVLEK 107
                                    ***************************:* ********************

PC_FUL-like_similar_to_AT5G609      NKRNFMGEDLDSLSLKELQSLEHQLDAAIKSIRSRKNQAMFESISALQKK 200
Arabidopsis_FUL                     NKRNFMGEDLDSLSLKELQSLEHQLDAAIKSIRSRKNQAMFESISALQKK 157
                                    **************************************************

PC_FUL-like_similar_to_AT5G609      DKALQDHNNTLLKKIKEREKKTGQQEGQLIQCSNSSSILQPQYCVTSSRD 250
Arabidopsis_FUL                     DKALQDHNNSLLKKIKEREKKTGQQEGQLVQCSNSSSVLLPQYCVTSSRD 207
                                    *********:*******************:*******:* **********

PC_FUL-like_similar_to_AT5G609      GFVGRVGGENGGASSLTEPNSLLPAWMLRP-TTNE 284
Arabidopsis_FUL                     GFVERVGGENGGASSLTEPNSLLPAWMLRPTTTNE 242
                                    *** ************************** ****


#################################

>Pennycress_LHY-like_similar_to_AT1G01060_DNAP649595_contig_2545_AC_518.07
GTTGCTCTAGAATCTAAAGCGGTCTTTTCAATTAGAATCACAACGGCTTTGCAATTTGGA
AGCATTGATGTTTTGGGAGATGAAAGATGTTTTCTTTATTATATTAGAGAGGATTTAAAG
CAGCGAAAAGCTGCAGAGATCCGGCTATGGATACAAATACATCTGGAGAAGAATTATTAA
CTAAGGCAAGAAAGCCATATACAATAACAAAGCAGCGAGAACGATGGACAGAGGATGAGC
ATGATAGGTTTCTAGAAGCCTTGAGGCTTTATGGAAGAGCTTGGCAACGAATAGAAGAAC
ATATTGGGACAAAGACTGCTGTTCAGATCAGAAGTCATGCACAAAAGTTCTTCTCAAAGT
TGGAGAAAGAGGCTGAAGCTAAAGGCATTCCCGTTTGTCAAGCTCTGGACATAGAAATTC
CACCTCCTCGTCCTAAACGAAAACCCAATACTCCTTATCCTCGCAAACCTGGGAACAACG
CTGCATCTTCCTCACAAGTACCATCAGCTAAACTTGTGTCCTCGGCCTCGCCTTCACATT
GTAATCAGGTGTTGCTGGACTTGGAAAAACTGCCATTTGCCGAGAAAACGTCATCTGGAA
AAGAAAATCAAGATGACAACTGTTCAGGGGTTTCTACTGTGAACAAGTATCCCTTACCAA
AGAAAGTAACTCCAGGAAACCGAAACACATCCATGGATTCTGAACCGTCGCTTAGAAAGG
CAAGTGCCGATAATGGAAAAAGTAAGACCTCAAATGTGGACAACATGGTTCAAGATGCTC
CCGAGAAGAACAAAGACAAAGGTGGTGACGGTATGAACAGCGCGCAGAGCTACCACCACC
CTTGGCATTTCCACGCGGATGTTGTAAACGGGAATATGGCAAAATGCCCTCAGTTTCATC
CCCCAGGTATGGTATCTCAAGACTTCATGTTTCGTCCTATGGGAGATCGAGTTCACGTGA
ATCTTCCTGCTACAACAACATCATTTGCTACTACAACTTCTCAACAACAAGTGTTTCCAG
CGTGCCATTCCCAGGATGATTACCGCTCGTTTCTCCAGATCTCTTCTACTTTCTCCAATC
TTATTGTCTCAACTCTCCTACAGAATCCTGCGGCACATGCTGCTGCCACATTTGCTGCTT
CGGTCTGGCCCTATAATGCGAATGTCGGGAACTCTGGAGATTCATCGACGCAAATGAGCT
CTTCTCCTCCGAGTATGGCCGCCATTGCTGCTGCTACAGTGGCTGCTGCAACTGCTTGGT
GGGCTTCTCATGGACTTCTTCCTGTATGTGCTCCTACTCCGATCACATGCCTTCCCTTAC
CAACTGTTGCAGTTCCGAGTCCAGCGACGGATACCGTTGAAAATGCTCAACTACCGCTTG
AGAAACAAAACACGGCTCTCCAAGATAAGAACTTGGCTTCAAAATCTCCAGCTTCATCAT
CCGACGATTCAGAAGAGACTGGGATAACCAAGCTTAATGGTGACTCGAAAACGAACGGTG
ATACGGAGGAAGTTGTTGTTGCTGATGCTGCTGCTTTGCATGATTCAAACGTTGCCCAGA
AGAAAAAGCTGGTGGACCGCTCATCGTGTGGCTCAAACACACCTTCAGGGAGTGACGCGG
AAACAGACGCATTGGATAAGATGGAGAAAGATAAAGAGGATGTGAGGGAGGCTGATGCAA
ATCAGCCAGGTTTTATTGACTTGTGTAACCGCCGGAGTAAAATCAGAGAAAGCAACAACC
CAACTACTGATTCATGGAAGGAAGTCTCCGAAGGGGGTCGTATAGCGTTTCAGGCGCTCT
TTGCAAGAGAGAGATTGCCTCAAAGCTTTTCACCTCCTCAAGTGGCGGAGAATGTGAACG
GCAAACAAAGCGACACGTCAATGACATTGGCTCCCAATTTCATCCAGATCCAAGATTCTT
GTGATGCAGACCAAGAAAGTGTCGTAATGACCACCGGTGTTGGACAGGGCAAGAGCCTGA
AAACGAGACAAACAGGGTTTAAGCCATACAAGAGATGTTCGATGGAAGTGAAAGAGAGCC
AAGTTGGGAGCACAAACAATCAAAGTGATGAAAAAGTCTGCAAGAGGCTTCGATTGGAAG
GAGAAGCTTCAACATAAACAGACTCTGAGGTAAAATAAAAGTCCACATTTTTACCGATAT
CTTAAAATCTAGTGTTAGTAAATTGCTTCTTCAATCTTTATGAAAGAGACTTTTTTTTTA
TTTTCTTTCCTTTTTTAGATCCATCTGAACATTTCTTTGGTCATGTTAATTCCTGTACCA
TATTACTCCATCTCCACGTCTTGTCTATTGTCTCTGTTTGTGTCTGCTACTTGTGGTCTA
TATGTCTGATGCTGTTACTGTTAATTAACCATTTAAGCAATGGATTTATGTCTTTAAAAA
AAA


>Pennycress_LHY-like_AA_similar_to_AT1G01060_DNAP649595_contig_2545_AC_518.07
MDTNTSGEELLTKARKPYTITKQRERWTEDEHDRFLEALRLYGRAWQRIEEHIGTKTAVQ
IRSHAQKFFSKLEKEAEAKGIPVCQALDIEIPPPRPKRKPNTPYPRKPGNNAASSSQVPS
AKLVSSASPSHCNQVLLDLEKLPFAEKTSSGKENQDDNCSGVSTVNKYPLPKKVTPGNRN
TSMDSEPSLRKASADNGKSKTSNVDNMVQDAPEKNKDKGGDGMNSAQSYHHPWHFHADVV
NGNMAKCPQFHPPGMVSQDFMFRPMGDRVHVNLPATTTSFATTTSQQQVFPACHSQDDYR
SFLQISSTFSNLIVSTLLQNPAAHAAATFAASVWPYNANVGNSGDSSTQMSSSPPSMAAI
AAATVAAATAWWASHGLLPVCAPTPITCLPLPTVAVPSPATDTVENAQLPLEKQNTALQD
KNLASKSPASSSDDSEETGITKLNGDSKTNGDTEEVVVADAAALHDSNVAQKKKLVDRSS
CGSNTPSGSDAETDALDKMEKDKEDVREADANQPGFIDLCNRRSKIRESNNPTTDSWKEV
SEGGRIAFQALFARERLPQSFSPPQVAENVNGKQSDTSMTLAPNFIQIQDSCDADQESVV
MTTGVGQGKSLKTRQTGFKPYKRCSMEVKESQVGSTNNQSDEKVCKRLRLEGEAST*


LHY==Score=80

PC_LHY-like_similar_to_AT1G010      MDTNTSGEELLTKARKPYTITKQRERWTEDEHDRFLEALRLYGRAWQRIE 50
Arabidopsis_LHY                     MDTNTSGEELLAKARKPYTITKQRERWTEDEHERFLEALRLYGRAWQRIE 50
                                    ***********:********************:*****************

PC_LHY-like_similar_to_AT1G010      EHIGTKTAVQIRSHAQKFFSKLEKEAEAKGIPVCQALDIEIPPPRPKRKP 100
Arabidopsis_LHY                     EHIGTKTAVQIRSHAQKFFTKLEKEAEVKGIPVCQALDIEIPPPRPKRKP 100
                                    *******************:*******.**********************

PC_LHY-like_similar_to_AT1G010      NTPYPRKPGNNAASSSQVPS---AKLVSSASPSHCNQVLLDLEKLPFAEK 147
Arabidopsis_LHY                     NTPYPRKPGNNGTSSSQVSSAKDAKLVSSASSSQLNQAFLDLEKMPFSEK 150
                                    ***********.:*****.*   ********.*: **.:*****:**:**

PC_LHY-like_similar_to_AT1G010      TSSGKENQDDNCSGVSTVNKYPLPKKVTPGNRNTSMDSEPSLRKASADNG 197
Arabidopsis_LHY                     TSTGKENQDENCSGVSTVNKYPLPTKQVSG-----------------DIE 183
                                    **:******:**************.* ..*                 *  

PC_LHY-like_similar_to_AT1G010      KSKTSNVDNMVQDAPEKNKDK-GGDGMNSAQSYHHPWHFHADVVNGNMAK 246
Arabidopsis_LHY                     TSKTSTVDNAVQDVPKKNKDKDGNDGTTVHSMQNYPWHFHADIVNGNIAK 233
                                    .****.*** ***.*:***** *.** .  .  ::*******:****:**

PC_LHY-like_similar_to_AT1G010      CPQFHPPGMVSQDFMFRPMGDRVH--VNLPATTTSFATTTSQQQVFPACH 294
Arabidopsis_LHY                     CPQNHPSGMVSQDFMFHPMREETHGHANLQATTAS-ATTTASHQAFPACH 282
                                    *** **.*********:** :..*  .** ***:* ****:.:*.*****

PC_LHY-like_similar_to_AT1G010      SQDDYRSFLQISSTFSNLIVSTLLQNPAAHAAATFAASVWPYNANVGNSG 344
Arabidopsis_LHY                     SQDDYRSFLQISSTFSNLIMSTLLQNPAAHAAATFAASVWPY-ASVGNSG 331
                                    *******************:********************** *.*****

PC_LHY-like_similar_to_AT1G010      DSSTQMSSSPPSMAAIAAATVAAATAWWASHGLLPVCAPTPITCLPLPTV 394
Arabidopsis_LHY                     DSSTPMSSSPPSITAIAAATVAAATAWWASHGLLPVCAPAPITCVPFSTV 381
                                    **** *******::*************************:****:*:.**

PC_LHY-like_similar_to_AT1G010      AVPSPAT---DTVENAQLPLEKQNTALQDKNLASKSPASSSDDSEETGIT 441
Arabidopsis_LHY                     AVPTPAMTEMDTVENTQ-PFEKQNTALQDQNLASKSPASSSDDSDETGVT 430
                                    ***:**    *****:* *:*********:**************:***:*

PC_LHY-like_similar_to_AT1G010      KLNGDSKTNGDTEEVVVADAAALHDSNVAQKKKLVDRSSCGSNTPSGSDA 491
Arabidopsis_LHY                     KLNADSKTNDDKIEEVVVT-AAVHDSNTAQKKNLVDRSSCGSNTPSGSDA 479
                                    ***.*****.*. * **.  **:****.****:*****************

PC_LHY-like_similar_to_AT1G010      ETDALDKMEKDKEDVREADANQPGFIDLCNRRSKIRESN---NPTTDSWK 538
Arabidopsis_LHY                     ETDALDKMEKDKEDVKETDENQPDVIELNNRKIKMRDNNSNNNATTDSWK 529
                                    ***************:*:* ***..*:* **: *:*:.*   *.******

PC_LHY-like_similar_to_AT1G010      EVSEGGRIAFQALFARERLPQSFSPPQVAENVNGKQSDTSMTLAPNFIQI 588
Arabidopsis_LHY                     EVSEEGRIAFQALFARERLPQSFSPPQVAENVNRKQSDTSMPLAPNFKS- 578
                                    **** **************************** *******.***** . 

PC_LHY-like_similar_to_AT1G010      QDSCDADQESVVMTTGVGQGKSLKTRQTGFKPYKRCSMEVKESQVGSTNN 638
Arabidopsis_LHY                     QDSCAADQEGVVMIG-VGTCKSLKTRQTGFKPYKRCSMEVKESQVGNINN 627
                                    **** ****.***   **  **************************. **

PC_LHY-like_similar_to_AT1G010      QSDEKVCKRLRLEGEAST 656
Arabidopsis_LHY                     QSDEKVCKRLRLEGEAST 645
                                    ******************


#################################

>Pennycress_CCA1-like_similar_to_AT2G46830_DNAP649595_contig_6772_AC_455.90
TTTTTTTTTTTGGAATTTCGAATAAACAGTTTATGATTTGTTGATAATACAGAGTCAAAT
GTTACAGGAAGACTATGGACAAGGGAAGTGTGTGTGGACAAAATACAAAAGGCCTCAAAG
GACAGAAGAAGATGTTGAAATTTGAAAAAAAAAAAGCAGAGCACAAAGAAAGTTTCAACT
TTTCATGTGGAAGCATGAGTTTCCAACCGAATCCGTTTGGGATCTTTCTGTTCCACATGG
ATGATAGGATTGGTGTGGATGATTCTACTTTCTTTGGCTTCCGTTGAACATCTTTTGTAA
GGTTTGAAACCTGTTCTTCCTCTACTTAGCTTTGAAGCACCCAACCCGATTCCCAAAAAT
CCCACGTTTCTCTGTTCCTCTTGATCATCATCAACTGGAGTTAACTGAGCTGTGCAGTTA
AGATCAAGTTCCATTGGATATCTATGTTGTTGTTCTTCTTGTTGTTCCTCTTCCTCCTCT
CTGTTTTCTTTCTGATATGAAAAACTCTGTGGCAATACTTCTCTGGCAAAGAGAGCTCGG
AAGGCAATTCGACCCTCATCTGACACAGCCTTCCATGGATCGGTTAAATTGGAGCTGATT
CTACTGCGGCGTGCATTTGACTCTGAAGTCTGAGGATTAACAGTGTCTGCTGCATTCGCT
TCTTTCACTTCACCATTGGTGTCATTCTCTTGCCTCTCTGATGCATCCGCCTCCACATCA
TCACTACTCGAGGGAGTGTTTGAGCCACACGAAGACCGGTCAACTTGTTTCCTGTCACTC
GCTCCATCCGAGCCCTTTGCATCAGTCTCGCCTGCTGCAGAAGGCTGCTCATGACAACCT
GGTTTACTCCCATTTTCAACCTCCTCTGATTCCACCGAAGATCGAGCCTTTGACGCCTCG
GATTGTTCTTGTTCATTCATCCTCTCTCCGTTCTGCGCAGAAACACGTGGTAAAGTGCTT
GCCTTTGTGTCGTCCACTTCACCGGACGGCCCAAAAGTAGCTGGAGGGGGACAGGTCAAA
CCACCTGGACTAAAAGGAGCACACAGAGGCAGCAATCCATTGGCAGCCCACCAAGCGCTT
GCAGCTGCAACAGTTGCTGCAGCCATGGCAGCCAGATTCGGAGGTAAGTTCCCTTGGACA
GGTGAGCCACCACCAACAGAATCGGGAGGCCAAAAGGATGATGCGAAAGTAGCAGCGGTG
TAGAGAGACGGTGTCTGTATAAGGTTTGACACAATATGGTTAGGAAACGACTGATAATCG
CCTGCAGCTGCGTGTGGATGACTATATCTTGGGGCGTCATTCTCGTCTGCCACTGAAGGA
GGATGTGACAGTGGACTTGTCATCGAGCTCCTCAATGGCACTGGCACAGGGATACGCCTT
TGATAAGTCTGAGGTCCTTGCTCATTATCCACCACATCGCTCTCAAGAGGTTTTGCATTC
AAGTCACTGCAATTCTCTGAGTCTGACTCCTTTCTTATCCTGTTATTCTGCCTCACCTCT
TCCCGTGAAGGTAAGAACTCCCGAAAAGTGGTTGTATTTGATGTCTCTACAGAACTTTTA
TTCATGGAAGGTGCAGCAGAGAGGTCTTGATGAGTGAAACAATCTGAACAGTTGTCTTCC
TGCAGAGTCTCTTCCAGATTCGATTGTTCTTCATTGGCCATCTCAGGGAGGGACACTTTT
TCTGATCCAAGAGACTCTTTTCCATCACTCACACCCGTTTTGAAAATCGGGATATTTCCG
CTTCCTGTCTTTCTAGGATAAGGATTGCTTGGTTTTCGTTTAGGCCTTGGAGGAGGAATA
GCTATGTCCAGCGCTTGACCCATTGCTACACCTTTAGCTTCAGCCTCTTTCTCTACCT

>Pennycress_CCA1-like_AA_similar_to_AT2G46830_DNAP649595_contig_6772_AC_455.90
VEKEAEAKGVAMGQALDIAIPPPRPKRKPSNPYPRKTGSGNIPIFKTGVSDGKESLGSEK
VSLPEMANEEQSNLEETLQEDNCSDCFTHQDLSAAPSMNKSSVETSNTTTFREFLPSREE
VRQNNRIRKESDSENCSDLNAKPLESDVVDNEQGPQTYQRRIPVPVPLRSSMTSPLSHPP
SVADENDAPRYSHPHAAAGDYQSFPNHIVSNLIQTPSLYTAATFASSFWPPDSVGGGSPV
QGNLPPNLAAMAAATVAAASAWWAANGLLPLCAPFSPGGLTCPPPATFGPSGEVDDTKAS
TLPRVSAQNGERMNEQEQSEASKARSSVESEEVENGSKPGCHEQPSAAGETDAKGSDGAS
DRKQVDRSSCGSNTPSSSDDVEADASERQENDTNGEVKEANAADTVNPQTSESNARRSRI
SSNLTDPWKAVSDEGRIAFRALFAREVLPQSFSYQKENREEEEEQQEEQQHRYPMELDLN
CTAQLTPVDDDQEEQRNVGFLGIGLGASKLSRGRTGFKPYKRCSTEAKESRIIHTNPIIH
VEQKDPKRIRLETHAST*


CCA1==Score=78


PC_CCA1-like_similar_to_AT2G46      --------------------------------------------------
Arabidopsis_CCA1                    METNSSGEDLVIKTRKPYTITKQRERWTEEEHNRFIEALRLYGRAWQKIE 50
                                                                                      

PC_CCA1-like_similar_to_AT2G46      ---------------------VEKEAEAKGVAMGQALDIAIPPPRPKRKP 29
Arabidopsis_CCA1                    EHVATKTAVQIRSHAQKFFSKVEKEAEAKGVAMGQALDIAIPPPRPKRKP 100
                                                         *****************************

PC_CCA1-like_similar_to_AT2G46      SNPYPRKTGSGNIPIFKTGVSDGKESLGSEKVSLPEMANEE--QSN-LEE 76
Arabidopsis_CCA1                    NNPYPRKTGSGTILMSKTGVNDGKESLGSEKVSHPEMANEDRQQSKPEEK 150
                                    .**********.* : ****.************ ******:  **:  *:

PC_CCA1-like_similar_to_AT2G46      TLQEDNCSDCFTHQDLSAAPSMNKSSVETSNTTTFREFLPSREEVRQNNR 126
Arabidopsis_CCA1                    TLQEDNCSDCFTHQYLSAASSMNKSCIETSNASTFREFLPSREEGSQNNR 200
                                    ************** ****.*****.:****::***********  ****

PC_CCA1-like_similar_to_AT2G46      IRKESDSENCSDLNAKPLESDVVDNEQGPQTYQRRIPVPVPLRSSMTSPL 176
Arabidopsis_CCA1                    VRKESNS----DLNAKSLEN---GNEQGPQTYPMHIPVLVPLGSSITSSL 243
                                    :****:*    *****.**.   .********  :*** *** **:**.*

PC_CCA1-like_similar_to_AT2G46      SHPPSVADENDAPRYSHPHAAAGDYQSFPNHIVSNLIQTPSLYTAATFAS 226
Arabidopsis_CCA1                    SHPPSEPD-------SHPHTVAGDYQSFPNHIMSTLLQTPALYTAATFAS 286
                                    ***** .*       ****:.***********:*.*:***:*********

PC_CCA1-like_similar_to_AT2G46      SFWPPDSVGGGSPVQGNLPPNLAAMAAATVAAASAWWAANGLLPLCAPFS 276
Arabidopsis_CCA1                    SFWPPDSSGG-SPVPGNSPPNLAAMAAATVAAASAWWAANGLLPLCAPLS 335
                                    ******* ** *** ** ******************************:*

PC_CCA1-like_similar_to_AT2G46      PGGLTCPPPATFGPSGEVDDTKASTLPRVSAQNGERMNEQEQSEASKARS 326
Arabidopsis_CCA1                    SGGFTSHPPSTFGPSCDVEYTKASTLQHGSVQS----REQEHSEASKARS 381
                                    .**:*. **:***** :*: ****** : *.*.    .***:********

PC_CCA1-like_similar_to_AT2G46      SVESEEVENGSKPGCHEQPSAAGETDAKGSDGASDRKQVDRSSCGSNTPS 376
Arabidopsis_CCA1                    SLDSEDVENKSKPVCHEQPSATPESDAKGSDGAGDRKQVDRSSCGSNTPS 431
                                    *::**:*** *** *******: *:********.****************

PC_CCA1-like_similar_to_AT2G46      SSDDVEADASERQENDTNGEVKEANAADTVNPQTSESNARRSRISSNLTD 426
Arabidopsis_CCA1                    SSDDVEADASERQEDGTNGEVKETN-EDTNKPQTSESNARRSRISSNITD 480
                                    **************:.*******:*  ** :****************:**

PC_CCA1-like_similar_to_AT2G46      PWKAVSDEGRIAFRALFAREVLPQSFSYQKENREEEEEQQEEQQHRYPME 476
Arabidopsis_CCA1                    PWKSVSDEGRIAFQALFSREVLPQSFTYREEHREEEQQQQEQ---RYPMA 527
                                    ***:*********:***:********:*::*:****::***:   **** 

PC_CCA1-like_similar_to_AT2G46      LDLNCTAQLTPVDDDQEEQRNVGFLGIGLGASKLS-RGRTGFKPYKRCST 525
Arabidopsis_CCA1                    LDLNFTAQLTPVDD-QEEKRNTGFLGIGLDASKLMSRGRTGFKPYKRCSM 576
                                    **** ********* ***:**.*******.****  ************* 

PC_CCA1-like_similar_to_AT2G46      EAKESRIIHTNPIIHVEQKDPKRIRLETHAST 557
Arabidopsis_CCA1                    EAKESRILNNNPIIHVEQKDPKRMRLETQAST 608
                                    *******::.*************:****:***


#################################


>Pennycress_TOC1-like_similar_to_AT5G61380_DNAP649595_contig_15144_AC_387.20
TTTTTTTTCTCTTACTATCTTTCCATGGATTGATTATGAGGTAACAAAGGTAAAATAAAT
GATGCTGGAAGGAGAAAGAAAAGTTTCTACATTTACTCGAGAGAATGTAAGTGAACATGA
CAAACACCTCTTCTTATGTTTAACAACGAACTAAGCCACACCCAAAGAGTAATATTCAAT
GCTCTGACATAGTTGAGCCACAAGAGACATCATTTCCTTTGTGAGGACTCGATCTCCAAT
GTTTTTAGCTGTAGCAGCATCATTCTTTCCGTGTCAGTCGATCATCATCTTGTGTTGTTT
GATATGATGCAACCAAAGAGATATAACACCATACACGGTTTTCAGTTCTTGAATGTTTCT
TTTAAGTTCCCAAAGCATCATCCTGAGGAGATGAGTCCCGATTCTCCTCTTCTTCTTCTT
CTTCCTCCTCTTCCTCGTCATCATAGTCAGCAGAGTCAGGCTGCCCGTTTAAGTCAACAT
TTACACCGTTCATTTTCCTAACAAACTGACCCTTAACACGCGGTCTCCTCTCAGCAAGGC
GCTTCCTATTCACATACCTAATCTTCTTATCAAAACACCTTTGGTTCCTTTTGCGTCTAA
ATTTGAGCAAAGCTTCCTCTCTTCTATCAAGTTTAGTCACCCTCACCTCGTTAGAAGACT
GATTCCCTACTGGTGACCAAGAATGATGAACCATAGACATATGACCATTATGTAAAGGCA
CCTGACCATTCTGTGACATCTGACTGTGATGTAACGATGTGTTCATTGGGTGGTGGTAAT
AAGGAAATCCTGTCATTCCGTTCAGATGATGAGGTGGGCAATGAGTAAGTTGTTGACCAT
AGTGAGGCATCATGGCTGCTGATTGCATCATAACTTGGTTCATGACCCCATGCATATAGT
AAGGATAGACATTTTGTGCAGAGAAACCCGAAGCATCAACTAGAGATGAATCCTTACTTC
TGTTCACAGCAACCTGGGCAGTATTCATGTTTCCTTCTTGGTAACTCCTCCCATGAAGTT
CCACTGATGTAGGAAGCGTGCGAGACCGCTCAAGGGAATTTGGATAGCTGGCACCATTTT
GTAAGTTATCTCCTTGAGAATGGGTTTTCTCGGTCACTCTGCCTTGGCGTGCTTGTTTGG
TGTTGTTGATCCCCTCACTGGCCACCAGGCCCACCACTTGAAGCTTCTCCGAGATACCGC
GACGAAGATGAAGTGAGCCATTCCCATTGATATGGGGAGGATCCTGACAGTTGGTTGTTC
CCAGGACAGTAGACTTGACATATGTGAAGAAAGCGGAGGACTCTCCAATCTTCAATCTAC
TTTTCTTTGGCGCTGAAGAAAATTGCCCTGGATTACTATTTCTTTTGGTTGGTTCATGGT
GAGGCCCAGCAAGATGATTCGAAGGAGGCTCTATAGCGGCAACAGCAGGAGGAGAAGTGG
CTGTGCCATCAGCATCAAGACCACCATGGCCAACATGAACAGGAGCAGTTGGCACAGACC
ACTCATTTTCCTGGTGGCTTAAAGCTCCTCTCTGCGGGTTGTTCGACCTAATACTTCTGT
CATCTGTGTCATCAGAGAACAGGGTGGTACTATTTGTGTTATGATCACTTGGATCAGATC
CTCCGAGATCAAAATCATAGCTCATCATGTTCTTCTCAGCAAGTCCTAGCATGCGTCTTC
TTCGCCACATGTGTGTCCACAAGTTCAGAAGCTCGTTGGTTCGAAGAGGCTTCACAAGGT
AGTCAGCTGCACCTAGCTTCAAGCACTTTACCACGACAGGGACCTCGTCTTGCCTCGACA
TCATTATCACAGGGATTCTCCGAAGATCTTTGTCTCGTGTGATGTACCTCAGCATCTTTA
TACCCTTGGCCATTGGGAGATCAATTTCTGCCAGTATGATATCGATATCAGGTCCCTCTG
CATTGAGTGCATCAATCACCTGCCTCGCTGATTTCACCGAAGTCACTTGATAAGAACACT
CAGATAGGAGAGTGAAAACCTCTCCCAAGCTCTTGGAATCATTGTCACAAAGCAAAATCC
TGACTCTGCTTCTGTCAATGAACCCATCTCCTCCCTTACATTCGCCGTTCAAGTCCATGA
TCAGATTTACAGATAAACCCACAAAACCCACAAAATTATAATCACAAAAACGAATCCTTT
ACTAACAAAAAAAAAAAAATATACAAAATTACAACAGCAAAACTCCGACAATAGAAAGTG
CTATGACACTTCCATAACCAAATCAGAGCTAGGGTTTCGGTACAGTGTCCCTACAAAGTC
GCCTAATTTGTCTCTTCAAGGTCACTTAATTTGACAAGAAAACAAAAATTACTCTCTTAA
TCCCCCCAACCATGGAAACGTAAAAAGCTAAATCTATAAGAACAAAGAGATTGAAAAGAC
ACACACACACAAACAAAAAGTGAAATTCTTTTTTCTCCGGGGAAGTATTGGAATCAATAA
TCGACAGCTCAAAAGGAATCACCGGAGATCCGGCATAACGCCGGCGGTGAGATGAGGAAG
GAAGGAGAGTTTCCGACAAGAGGATTGAGGAAAATATCAAGAGAGAGATAGAGAGACTGA
TTTTTTTTGTCAATCAGTGGTCAAATTATGAGACGCGAAA


>Pennycress_TOC1-like_AA_similar_to_AT5G61380_DNAP649595_contig_15144_AC_387.20
MDLNGECKGGDGFIDRSRVRILLCDNDSKSLGEVFTLLSECSYQVTSVKSARQVIDALNA
EGPDIDIILAEIDLPMAKGIKMLRYITRDKDLRRIPVIMMSRQDEVPVVVKCLKLGAADY
LVKPLRTNELLNLWTHMWRRRRMLGLAEKNMMSYDFDLGGSDPSDHNTNSTTLFSDDTDD
RSIRSNNPQRGALSHQENEWSVPTAPVHVGHGGLDADGTATSPPAVAAIEPPSNHLAGPH
HEPTKRNSNPGQFSSAPKKSRLKIGESSAFFTYVKSTVLGTTNCQDPPHINGNGSLHLRR
GISEKLQVVGLVASEGINNTKQARQGRVTEKTHSQGDNLQNGASYPNSLERSRTLPTSVE
LHGRSYQEGNMNTAQVAVNRSKDSSLVDASGFSAQNVYPYYMHGVMNQVMMQSAAMMPHY
GQQLTHCPPHHLNGMTGFPYYHHPMNTSLHHSQMSQNGQVPLHNGHMSMVHHSWSPVGNQ
SSNEVRVTKLDRREEALLKFRRKRNQRCFDKKIRYVNRKRLAERRPRVKGQFVRKMNGVN
VDLNGQPDSADYDDEEEEEEEEEEENRDSSPQDDALGT*


TOC1==Score=86

PC_TOC1-like_similar_to_AT5G61      MDLNGECKGGDGFIDRSRVRILLCDNDSKSLGEVFTLLSECSYQVTSVKS 50
Arabidopsis_TOC1                    MDLNGECKGGDGFIDRSRVRILLCDNDSTSLGEVFTLLSECSYQVTAVKS 50
                                    ****************************.*****************:***

PC_TOC1-like_similar_to_AT5G61      ARQVIDALNAEGPDIDIILAEIDLPMAKGIKMLRYITRDKDLRRIPVIMM 100
Arabidopsis_TOC1                    ARQVIDALNAEGPDIDIILAEIDLPMAKGMKMLRYITRDKDLRRIPVIMM 100
                                    *****************************:********************

PC_TOC1-like_similar_to_AT5G61      SRQDEVPVVVKCLKLGAADYLVKPLRTNELLNLWTHMWRRRRMLGLAEKN 150
Arabidopsis_TOC1                    SRQDEVPVVVKCLKLGAADYLVKPLRTNELLNLWTHMWRRRRMLGLAEKN 150
                                    **************************************************

PC_TOC1-like_similar_to_AT5G61      MMSYDFDLGGSDPSDHNTNSTTLFSDDTDDRSIRSNNPQRGALSHQENEW 200
Arabidopsis_TOC1                    MLSYDFDLVGSDQSDPNTNSTNLFSDDTDDRSLRSTNPQRGNLSHQENEW 200
                                    *:****** *** ** *****.**********:**.***** ********

PC_TOC1-like_similar_to_AT5G61      SVPTAPVHVGHGGLDADGTATSPPAVAAIEPPSNHLAGPHHEPTKRNSNP 250
Arabidopsis_TOC1                    SVATAPVHARDGGLGADGTATSSLAVTAIEPPLDHLAGSHHEPMKRNSNP 250
                                    **.*****. .***.*******. **:***** :****.**** ******

PC_TOC1-like_similar_to_AT5G61      GQFSSAPKKSRLKIGESSAFFTYVKSTVLGTTNCQDPPHINGNGSLHLRR 300
Arabidopsis_TOC1                    AQFSSAPKKSRLKIGESSAFFTYVKSTVLR-TNGQDPPLVDGNGSLHLHR 299
                                    .****************************  ** **** ::*******:*

PC_TOC1-like_similar_to_AT5G61      GISEKLQVVG---------------------------------------- 310
Arabidopsis_TOC1                    GLAEKFQVVASEGINNTKQARRATPKSTVLRTNGQDPPLVNGNGSHHLHR 349
                                    *::**:***.                                        

PC_TOC1-like_similar_to_AT5G61      -------LVASEGINNTKQARQGRVTEKTHSQGDNLQNGASYPNSLERSR 353
Arabidopsis_TOC1                    GAAEKFQVVASEGINNTKQAHRSRGTEQYHSQGETLQNGASYPHSLERSR 399
                                           :************::.* **: ****:.********:******

PC_TOC1-like_similar_to_AT5G61      TLPTSVELHGRSYQEGNMNTAQVAVNRSKDSSLVDASGFSAQNVYPYYMH 403
Arabidopsis_TOC1                    TLPTSMESHGRNYQEGNMNIPQVAMNRSKDSSQVDGSGFSAPNAYPYYMH 449
                                    *****:* ***.******* .***:******* **.***** *.******

PC_TOC1-like_similar_to_AT5G61      GVMNQVMMQSAAMMPHYGQQLTHCPPHHLNGMTGFPYYHHPMNTSLHHSQ 453
Arabidopsis_TOC1                    GVMNQVMMQSAAMMPQYGHQIPHCQPNHPNGMTGYPYYHHPMNTSLQHSQ 499
                                    ***************:**:*:.** *:* *****:***********:***

PC_TOC1-like_similar_to_AT5G61      MSQNGQVPLHNGHMSMVHHSWSPVGNQSSNEVRVTKLDRREEALLKFRRK 503
Arabidopsis_TOC1                    MS------LQNGQMSMVHHSWSPAGNPPSNEVRVNKLDRREEALLKFRRK 543
                                    **      *:**:**********.** .******.***************

PC_TOC1-like_similar_to_AT5G61      RNQRCFDKKIRYVNRKRLAERRPRVKGQFVRKMNGVNVDLNGQPDSADYD 553
Arabidopsis_TOC1                    RNQRCFDKKIRYVNRKRLAERRPRVKGQFVRKMNGVNVDLNGQPDSADYD 593
                                    **************************************************

PC_TOC1-like_similar_to_AT5G61      DEEEEEEEEEEENRDSSPQDDALGT 578
Arabidopsis_TOC1                    DEEEEEEEEEEENRDSSPQDDALGT 618
                                    *************************


#################################

>Pennycress_PRR7-like_similar_to_AT5G02810_DNAP649595_contig_2006_AC_669.98
TGATGTCATCACATGACTCAATGGGGCTGGTCTTTAAGTGCTTATCAAAAGGAGCAGTTG
ACTTTCTCGTTAAGCCGATTAGAAAAAACGAGCTTAAAATTCTTTGGCAACATGTTTGGA
GAAGATGTCAAAGCTCTAGCGGCAGTGGGAGCGAGAGTGGAACACATCAAACTCAAAAGT
CTGTGAAATCAAAGAGTATTAGAAAATCTGACGACGATTCAGGAAGCAGTGGTGAGAATG
AAAATGGGAGCATTGGCCTGAATGCTAGCGATGGAAGTAGTGATGGGAGTGGCGCTCAGA
GCTCTTGGACGAAAAAAGCTGTGGAGGTTGATGACAGTCCACGAGCGGTATCTCCATGGG
ATCGAGTTGATAGCACTTGCGCACAAGTGGTACATTCGAACCCCGAGTTTCCCAGTAATC
ATTTGGTTGCGGCAGCTGCTGAGAAGGAGACTCGAGAACATGATGAAAATTTTGAAGATG
TCACAATGGGTAGAGACTTGGCCATTAGTATTCGTAGAAATTGCGATCTTGCACTGGAGC
CAAAAGATGAACCCCTAACTAAAACTACTGGCATTATGAGACAGGAAAATTCATTGGAAA
AGAGCTCTAGTAAATCGAAAATGAAAGTTGGAAAAGGACCATTAGACCTCAGTAGCGAAA
GCCCTTCAAGCAAACAAATGCATGAAGATGGAGGCTCGGGTTTCAAAGCTATGTCTAGCC
ACCTTCAAGATATCAGAGAACCCGAGGCACCTAACACACACTGCAAAACTTTAGATACGA
GTGAAGCTGCCGTCAAAAATTCCGATGAGCTAATGCACGTGGAACATAGTTCAAAGAGGC
ATAGAGGAATTAAAGATGATGGGACAGTGGTTAGAGATGACCGGAATGTGCTGAGACGTT
CAGAGGGTTCAGCTTTCTCAAGGTATAATCCAGCCTCAAATGCCAATAAGCTTTCTGGCG
GGAACTTGGGAAGCAATTCTCTTCATGATAATAATAAGAGCCAAGATCTTATAAAAAAGA
CTGAAGCGGCATGTGATTGTCACTCAAACATGAAGGAGTCTCTCCCCAATAATCAACACT
CACGCGTCGGTAGCAATAACATGGAAATGAGTTGCACAACGGAGAACAACGCTTTCACGA
AACCAGGAGCTCCAAAAGTAAGCTCAGCAGGATCTTCATCAGTCAAGCATTCAACGTTTC
AGCCTCTGCCTTGTGACCATCATCAACATCACTCCTCCTATAATAATCTTGTTAACGTCC
CTGAGCGGAAGCTGGCGCCACAATGTGGATCCTCAAATGTGTACAATGAGGCGAATGAAG
GTAACAACAGCACAGTGAATTACAGTGTGAATGGAAGTGTGTCAGGTAGTGGTCACGGAA
GCAATGGCCCATATGGAAGCAGCAATGGCATGAATGCTGGAGGGATGAATATGGGAAGTG
ATAATGGTGCTGGCAAAAGCGGAAGTGGCGATGGTAGCGGAAGTGGAAGTGGAAGTGGAA
GTGGAAGCGGGAATGTGGCTGATGAAAATAAGATCTCTCAGAGAGAAGCTGCTTTGACAA
AGTTCCGTCAGAAGAGAAAAGAGAGGTGCTTCAGGAAGAAGGTACGATACCAAAGCCGGA
AAAAGCTAGCGGAACAACGCCCTCGTGTCCGTGGACAATTCGTCCGTAAAACTGCTGCTG
CAACGGACGATGACGACATAACAAACGCCGAGGATAGCTAACGGAAAAACCAACAAAGAC
ATTAGTAACGTCCTCATCAACTTTGTTGAGATCTATCAATCTATCTATCACACCTGTTTT
AACAATTTTTCTTTACCCTCAAGGTCTGATTCTTTGATACTATCACTATTCCACGAAACA
AAGACACGACACGACATTTGGTTGTTTGTTATTGTCGTTGTGTGGTCTGGTTTGTGGATT
TAGGACGAAGGATTTGGTTCATGAGTTGGAGGATGTAGTTGTAGATGTTGTAAACTTGTA
AAACAATAACCACTGTGTGTATATTACTATATTCTCTTGTACAAGCATTTCTTTGGAGCC
GAGTATGATACGGTGTCGTATTTTGCACTAGCACTTTCTTTTCTATCCTAAAACTATTTT
G


>Pennycress_PRR7-like_AA_similar_to_AT5G02810_DNAP649595_contig_2006_AC_669.98
MSSHDSMGLVFKCLSKGAVDFLVKPIRKNELKILWQHVWRRCQSSSGSGSESGTHQTQKS
VKSKSIRKSDDDSGSSGENENGSIGLNASDGSSDGSGAQSSWTKKAVEVDDSPRAVSPWD
RVDSTCAQVVHSNPEFPSNHLVAAAAEKETREHDENFEDVTMGRDLAISIRRNCDLALEP
KDEPLTKTTGIMRQENSLEKSSSKSKMKVGKGPLDLSSESPSSKQMHEDGGSGFKAMSSH
LQDIREPEAPNTHCKTLDTSEAAVKNSDELMHVEHSSKRHRGIKDDGTVVRDDRNVLRRS
EGSAFSRYNPASNANKLSGGNLGSNSLHDNNKSQDLIKKTEAACDCHSNMKESLPNNQHS
RVGSNNMEMSCTTENNAFTKPGAPKVSSAGSSSVKHSTFQPLPCDHHQHHSSYNNLVNVP
ERKLAPQCGSSNVYNEANEGNNSTVNYSVNGSVSGSGHGSNGPYGSSNGMNAGGMNMGSD
NGAGKSGSGDGSGSGSGSGSGSGNVADENKISQREAALTKFRQKRKERCFRKKVRYQSRK
KLAEQRPRVRGQFVRKTAAATDDDDITNAEDS*


PRR7==Score=89

PC_PRR7-like_similar_to_AT5G02      --------------------------------------------------
Arabidopsis_PRR7                    MNANEEGEGSRYPITDRKTGETKFDRVESRTEKHSEEEKTNGITMDVRNG 50
                                                                                      

PC_PRR7-like_similar_to_AT5G02      --------------------------------------------------
Arabidopsis_PRR7                    SSGGLQIPLSQQTAATVCWERFLHVRTIRVLLVENDDCTRYIVTALLRNC 100
                                                                                      

PC_PRR7-like_similar_to_AT5G02      --------------------------------------------------
Arabidopsis_PRR7                    SYEVVEASNGIQAWKVLEDLNNHIDIVLTEVIMPYLSGIGLLCKILNHKS 150
                                                                                      

PC_PRR7-like_similar_to_AT5G02      --------MSSHDSMGLVFKCLSKGAVDFLVKPIRKNELKILWQHVWRRC 42
Arabidopsis_PRR7                    RRNIPVIMMSSHDSMGLVFKCLSKGAVDFLVKPIRKNELKILWQHVWRRC 200
                                            ******************************************

PC_PRR7-like_similar_to_AT5G02      QSSSGSGSESGTHQTQKSVKSKSIRKSDDDSGSSGENENGSIGLNASDGS 92
Arabidopsis_PRR7                    QSSSGSGSESGTHQTQKSVKSKSIKKSDQDSGSSDENENGSIGLNASDGS 250
                                    ************************:***:*****.***************

PC_PRR7-like_similar_to_AT5G02      SDGSGAQSSWTKKAVEVDDSPRAVSPWDRVDSTCAQVVHSNPEFPSNHLV 142
Arabidopsis_PRR7                    SDGSGAQSSWTKKAVDVDDSPRAVSLWDRVDSTCAQVVHSNPEFPSNQLV 300
                                    ***************:********* *********************:**

PC_PRR7-like_similar_to_AT5G02      AAAAEKETREHDENFEDVTMGRDLAISIRRNCDLALEPKDEPLTKTTGIM 192
Arabidopsis_PRR7                    APPAEKETQEHDDKFEDVTMGRDLEISIRRNCDLALEPKDEPLSKTTGIM 350
                                    *..*****:***::********** ******************:******

PC_PRR7-like_similar_to_AT5G02      RQENSLEKSSSKSKMKVGKGPLDLSSESPSSKQMHEDGGSGFKAMSSHLQ 242
Arabidopsis_PRR7                    RQDNSFEKSSSKWKMKVGKGPLDLSSESPSSKQMHEDGGSSFKAMSSHLQ 400
                                    **:**:****** ***************************.*********

PC_PRR7-like_similar_to_AT5G02      DIREPEAPNTHCKTLDTSEAAVKNSDELMHVEHSSKRHRGIKDDGTVVRD 292
Arabidopsis_PRR7                    DNREPEAPNTHLKTLDTNEASVKISEELMHVEHSSKRHRGTKDDGTLVRD 450
                                    * ********* *****.**:** *:************** *****:***

PC_PRR7-like_similar_to_AT5G02      DRNVLRRSEGSAFSRYNPASNANKLSGGNLGSNSLHDNNKSQDLIKKTEA 342
Arabidopsis_PRR7                    DRNVLRRSEGSAFSRYNPASNANKISGGNLGSTSLQDNN-SQDLIKKTEA 499
                                    ************************:*******.**:*** **********

PC_PRR7-like_similar_to_AT5G02      ACDCHSNMKESLPNNQHSRVGSNNMEMSCTTENNAFTKPGAPKVSSAGSS 392
Arabidopsis_PRR7                    AYDCHSNMNESLPHNHRSHVGSNNFDMSSTTENNAFTKPGAPKVSSAGSS 549
                                    * ******:****:*::*:*****::**.*********************

PC_PRR7-like_similar_to_AT5G02      SVKHSTFQPLPCDHHQHHSSYNNLVNVPERK-LAPQCGSSNVYNEANEGN 441
Arabidopsis_PRR7                    SVKHSSFQPLPCDHHNNHASYN-LVHVAERKKLPPQCGSSNVYNETIEGN 598
                                    *****:*********::*:*** **:*.*** *.***********: ***

PC_PRR7-like_similar_to_AT5G02      NSTVNYSVNGSVSGSGHGSNGPYGSSNGMNAGGMNMGSDNGAGKSGSGDG 491
Arabidopsis_PRR7                    NNTVNYSVNGSVSGSGHGSNGPYGSSNGMNAGGMNMGSDNGAGKNGNGDG 648
                                    *.******************************************.*.***

PC_PRR7-like_similar_to_AT5G02      SGSGSGSGSGSGNVADENKISQREAALTKFRQKRKERCFRKKVRYQSRKK 541
Arabidopsis_PRR7                    SGSGSGSGS--GNLADENKISQREAALTKFRQKRKERCFRKKVRYQSRKK 696
                                    *********  **:************************************

PC_PRR7-like_similar_to_AT5G02      LAEQRPRVRGQFVRKTAAATDDDDITNAEDS 572
Arabidopsis_PRR7                    LAEQRPRVRGQFVRKTAAATDDNDIKNIEDS 727
                                    **********************:**.* ***


#################################


>Pennycress_PRR9-like_similar_to_AT2G46790_DNAP649595_contig_11791_AC_167.16
GGGCAGAGAAGTCTTCTTTCTCAGCGAAGATATTTTCGCGATTTGAGAGGTTGTGATCAA
AAGTTGATATACTAAAGAAAGAGTTCTTCTTCCTGCTTCCTCACTACAACTTGAGATATC
TTTTTCTTCTTCAATCCTTTGATCCGAAACGATTTTCTCGGCGGATTAAGATCTAAATCT
CGTTGATCGAGACTCTTTGTTTCGTTTGCTGTGTATTTGACTTTGTTGTTGGTGATACCG
AGTTGGTACCTTTTCTCTCTAAATTGTCTTTTTCTTTTCCCGAGCTCGGATCGATGGGGG
AGATTGTGGTTTTAAGTAGCGACGATGGCATGGAGACGTATGAAGAGACGATGATGAACA
GAGGCAAGTCATCGGAAGTTGTCCGGTGGGAGAAGTATCTTCCGAAAACGGTGCTTAGGG
TTTTGCTAGTCGAATCCGATGACTCAACTCGCCAAATCATCACCGCCCTTCTTCGGAAAT
GCTCTTACAAAGTTGTAGCTGTTTCCGATGGTTTAGCTGCGTGGGAGACTCTAAAAGGCA
AGTCGCATAACATCGACCTTATACTAACGGAGCTGGATTTGCCATCAATATCTGGTTTTG
CTCTCCTTGCTTTGGTGATGGAGCATGAAGCTTGCAAGAACATTCCTGTCATAATGATGT
CTTCGCAAGATTCGATAACAATGGTCTTGAAGTGTATGCTGAGAGGCGCTGCTGATTATC
TGATTAAACCCATGAGGAAAAACGAGTTGAAAAATCTATGGCAGCATGTGTGGAGGAGAC
TTACTTTGCGTGATGATGGTACTGCTCATGCTCATAGCTTACCAGCTTCACAGCATAACC
TTGAAGATACTGATGAAACTAGTGAAGAAGATTCCAGATATCATTCTGATCAAGGAAGTG
GTGCTCAGGCTATCAGCTACAACGGTCACAATAAGCTAATGGCGGATGTCAAACCGCTGG
ATGAAACTGACAAAAAAATTGGATCTTTCGATGTGACAATGGATTTGATTGGTGGAATTG
ACAAACGGACCGAGTGTTACGGTAAAGCCAACTCTCCTGACGAGTGCGTTGGTCCAGAGC
TTGGGCTCTCTTTGAAAAGATCTTGCTCTGGAAGTTTCGAGAAGCAAGATGAAAGCAAGC
ATCCAAAGCTTAGTCTCACCGACGCATCAGCCTTCTCACGATATGAGAACAGCAAGCTAG
CAGAGAAAGCAGTCGTTGCTTTAGAGGCGAGTAGTTCAGCTGAGCCCAAGACACCAAGCG
AATCACATGAGAAGTTGAGAAAAGTAAGATCATCTGATCACGGAAGCGCTACAACGAGCA
GTAACCAAGAGAATATCGGATCATCAAGCATAAGCGGACAGAACCAAGTTCTTCAGTCCG
CGGTTACGAATCAGAAGCAACACCCGCAAGACTCTCCCTCCTTTCCAGAAGAATCAGTTC
GCCTGAAAGCAGGCAAGGACAAGGAGGTGGAAGTTGGTTCTCAAAGCACCTGCAACACCA
GTGGACAGAGCAGCAGCACAGAGAAGCCAAAGGAAGACGAAAGTCTCAGTTTTCAGCAAC
GTTGGAGCCAGAGAGAAGCTGCACTGATGAAATTCCGACTGAAGAGGAAAGATCGATGCT
TTGATAAAAAGGTTCGGTATCAGAGCAGGAAGAAGCTAGCGGAGCAGCGTCCACGTGTGA
AAGGCCAGTTCGTGCGTGCCGTGAATTCAGACGCGTCTACTAAAGCCTGAAGCCCAACTC
ACAATTTGTTTTGTTGGGTTTATTGTATAATTGAGAGAATTATTTAGATTTGTTATATTT
AGTGTGGCTTTTGTTGTATTGTATGCGAGTGTTTTCTTCTCGGCTAATCTGAGAAACTGG
GGTAATTTTTTTTCCCTTTTGTACAGATCAACTCTGCGAATGATCATGCTCTCTACTTAA
AACCGTAACTCCAATTTCTGCAATATTTTTT


>Pennycress_PRR9-like_AA_similar_to_AT2G46790_DNAP649595_contig_11791_AC_167.16
MGEIVVLSSDDGMETYEETMMNRGKSSEVVRWEKYLPKTVLRVLLVESDDSTRQIITALL
RKCSYKVVAVSDGLAAWETLKGKSHNIDLILTELDLPSISGFALLALVMEHEACKNIPVI
MMSSQDSITMVLKCMLRGAADYLIKPMRKNELKNLWQHVWRRLTLRDDGTAHAHSLPASQ
HNLEDTDETSEEDSRYHSDQGSGAQAISYNGHNKLMADVKPLDETDKKIGSFDVTMDLIG
GIDKRTECYGKANSPDECVGPELGLSLKRSCSGSFEKQDESKHPKLSLTDASAFSRYENS
KLAEKAVVALEASSSAEPKTPSESHEKLRKVRSSDHGSATTSSNQENIGSSSISGQNQVL
QSAVTNQKQHPQDSPSFPEESVRLKAGKDKEVEVGSQSTCNTSGQSSSTEKPKEDESLSF
QQRWSQREAALMKFRLKRKDRCFDKKVRYQSRKKLAEQRPRVKGQFVRAVNSDASTKA*


PRR9==Score=82


Sequence 1: PC_PRR9-like_similar_to_AT2G46790_DNAP649595_contig_11791_AC_167.16      478 aa
Sequence 2: Arabidopsis_PRR9                                                         468 aa

Sequences (1:2) Aligned. Score:  82
Guide tree file created:   [clustalw2-I20130223-234253-0014-38815327-pg.dnd]

There are 1 groups
Start of Multiple Alignment

Group 1: Sequences:   2      Score:9123
Alignment Score 2248


PC_PRR9-like_similar_to_AT2G46      MGEIVVLSSDDGMETYEETMMNRGKSSEVVRWEKYLPKTVLRVLLVESDD 50
Arabidopsis_PRR9                    MGEIVVLSSDDGMET----IKNRVKSSEVVQWEKYLPKTVLRVLLVESDY 46
                                    ***************    : ** ******:****************** 

PC_PRR9-like_similar_to_AT2G46      STRQIITALLRKCSYKVVAVSDGLAAWETLKGKSHNIDLILTELDLPSIS 100
Arabidopsis_PRR9                    STRQIITALLRKCCYKVVAVSDGLAAWEVLKEKSHNIDLILTELDLPSIS 96
                                    *************.**************.** ******************

PC_PRR9-like_similar_to_AT2G46      GFALLALVMEHEACKNIPVIMMSSQDSITMVLKCMLRGAADYLIKPMRKN 150
Arabidopsis_PRR9                    GFALLALVMEHEACKNIPVIMMSSQDSIKMVLKCMLRGAADYLIKPMRKN 146
                                    ****************************.*********************

PC_PRR9-like_similar_to_AT2G46      ELKNLWQHVWRRLTLRDDGTAHAHSLPASQHNLEDTDETSEEDSRYHSDQ 200
Arabidopsis_PRR9                    ELKNLWQHVWRRLTLRDDPTAHAQSLPASQHNLEDTDETCE-DSRYHSDQ 195
                                    ****************** ****:***************.* ********

PC_PRR9-like_similar_to_AT2G46      GSGAQAISYNGHNKLMADVKPLDETDKKIGSFDVTMDLIGGIDKRTECYG 250
Arabidopsis_PRR9                    GSGAQAINYNGHNKLMENGKSVDERDEFKETFDVTMDLIGGIDKRPDSIY 245
                                    *******.******** : *.:** *:   :**************.:.  

PC_PRR9-like_similar_to_AT2G46      KANSPDECVGPELGLSLKRSCSGSFEKQDESKHPKLSLTDASAFSRYENS 300
Arabidopsis_PRR9                    KDKSRDECVGPELGLSLKRSCSVSFENQDESKHQKLSLSDASAFSRFEES 295
                                    * :* ***************** ***:****** ****:*******:*:*

PC_PRR9-like_similar_to_AT2G46      KLAEKAVVALEASSSAEPKTPSESHEKLRKVRSSDHGSATTSSNQENIGS 350
Arabidopsis_PRR9                    KSAEKAVVALEESTSGEPKTPTESHEKLRKVTS-DQGSATTSSNQENIGS 344
                                    * ********* *:*.*****:********* * *:**************

PC_PRR9-like_similar_to_AT2G46      SSISGQNQVLQSAVTNQKQHPQDSPSFPEESVRLKAGKDKEVEVGSQSTC 400
Arabidopsis_PRR9                    SSVSFRNQVLQSTVTNQK---QDSP-IPVESNREKAAS-KEVEAGSQSTN 389
                                    **:* :******:*****   **** :* ** * **.. ****.***** 

PC_PRR9-like_similar_to_AT2G46      N-TSGQSSSTEKPKEDESLSFQQRWSQREAALMKFRLKRKDRCFDKKVRY 449
Arabidopsis_PRR9                    EGIAGQSSSTEKPKEEESAKQRWSRSQREAALMKFRLKRKDRCFDKKVRY 439
                                    :  :***********:** . :   *************************

PC_PRR9-like_similar_to_AT2G46      QSRKKLAEQRPRVKGQFVRAVNSDASTKA 478
Arabidopsis_PRR9                    QSRKKLAEQRPRVKGQFVRTVNSDASTKS 468
                                    *******************:********:


#################################


>Pennycress_FKF1-like_similar_to_AT1G68050_DNAP649595_contig_15333_AC_140.09
TAAACTTTGATTTCTCATAAGGCGCAGCGTGACAGAGAGAAGATATTTTTCGGAATTCGA
AAATGGCGAGAGAACATGCGAATGAAGCGATCGGAAAGCGAAAGAAACGGAACAGAGTTG
AAGAAGAAGAAGAAGTATACATCGGCGATGGAATCGGAAAGGAAGTAGAAGAAGAAGATG
TAGGAGACGAGAAGCTTCCATTAGAAGTTGGAATGTTCTATTACCCAATGACGCCGCCTT
CGTTTATCGTCTCCGATGCTCTGGAGCCAGATTTTCCTCTGATCTACGTGAACAGAGTCT
TCGAGGTCTTCACAGGTTATCGAGCCGATGAAGTTCTTGGTCGAAACTGTCGATTCCTAC
AGTACAGAGACCCTCGTGCTCAAAGGCGTCACCCATTGGTAGATCCTGTGGTTGTGTCTG
AGATGAGGAGATGTCTTCAAGAAGGTATCGAGTTCCAAGGAGAGCTTCTCAATTTCAGAA
AAGACGGTACACCGTTAGTTAACAGACTAAGGCTAGCCCCAATACGCGACGACGATGGAA
CCATTACTCATGTAATTGGTATCCAGGTCTTCTCCGAAACGACTATAGACCTAGACCGTG
TCTCATACCCTGTCTTCAAACAACAAATCGATCAGACCTCTGAGTGTTTGGTTCCAAGTG
GAAGCCCGAGGTTCAAGGAAGATCATCAAGATGTCTGTGGGATATTGAATCTCTCTGATG
AAGTCTTGGCGCATAACATCTTGTTCCGGTTAACTCCAAGGGACGTTGCTTCCATCGGTT
CTGCCTGCAGGAGGATGAGACAGCTGACGAAGAACGAGAGCGTGAGGAAGATGGTGTGTC
AGAACGCGTGGGGGAAAGAGATAACCGGAAAATTGGAGATCATGACCAAGAAGCTAGGAT
GGGGCCGGTTAGCAAGAGAGCTCACAACTCTTGAAGCTGTGTGTTGGCGCAAGTTCACCG
TTGGAGGGATTGTGCAACCTTCCCGCTGCAATTTCAGCGCGTGTGCCGTTGGGAACAGGC
TCGTTCTGTTTGGTGGTGAAGGTGTCAACATGCAGCCTTTGGATGATACTTTCGTTCTCA
ACCTCGATTCGGAGTTTCCCGAGTGGCAACGCGTGAGGGTGAAGTCATCTCCTCCAGGAC
GTTGGGGACACACTCTCTCGTGCCTTAACGGGTCGTGGTTGGTTGTCTTTGGAGGGTGTG
GAAGAGAAGGGTTGCTTAATGATGTGTTTGTGCTTGATCTAGACGCAAAGCATCCCACAT
GGAAAGAAGTAGCAGGAGGAACACCTCCATTGCCAAGATCTTGGCACAGCTCTTGCACCA
TCGAGGGATCTAAACTTGTTGTCTCAGGTGGCTGCACAGACGCTGGTGTGCTTCTCAGCG
ACACATTCTTGCTGGATCTAACGACGGATAAACCGAAATGGAGAGAGATCCCGACGTCAT
GGGCTCCTCCTTGTAGGCTTGGACATTCTCTATCGGTCTTTGGTCGGACTAAGATCTTAA
TGTTTGGTGGGCTTGCGAATAGTGGTCATTTAAAGCTAAGGTCAGGGGAAGCATACACTA
TAGACTTGGAAGACGAGAAACCGAGATGGAGAGAGCTCGAGTGTAGCGCGTTTACAGGCG
CGGTCGTACCGCCTCCGAGGCTGGACCACGTCGCTGTGAGCATGCCGTGTGGTCGAGTCA
TCATCTTCGGAGGGTCTATCGCAGGGCTTCACTCTCCTTCGCAGCTGTTCCTTATAGATC
CCTCGGAGGAGAAACCGTCGTGGAGGATACTGAATGTTCCGGGGAAGCCGCCGAAGTTTG
CTTGGGGACATAGCACATGTGTTGTTGGAGGGACTAGAGTGTTAGTTCTTGGTGGTCACA
CTGGTGAGGAATGGATACTTAATGAGTTACATGAACTCTGCTTAGCTAGCCGTCAGGATT
CGGACACGTAAGCTTTTCTCTTCTTGTGCCTTTCTTCATTTTGGTCTGTTGTTTTGTAGT
ATCTGTTACACTCACAGCTAAATGAGTCTGTACATGTAGTAGTAAAATTAGTGATCGTTG
TAAGTTTGTAGATATTC


>Pennycress_FKF1-like_AA_similar_to_AT1G68050_DNAP649595_contig_15333_AC_140.09
MAREHANEAIGKRKKRNRVEEEEEVYIGDGIGKEVEEEDVGDEKLPLEVGMFYYPMTPPS
FIVSDALEPDFPLIYVNRVFEVFTGYRADEVLGRNCRFLQYRDPRAQRRHPLVDPVVVSE
MRRCLQEGIEFQGELLNFRKDGTPLVNRLRLAPIRDDDGTITHVIGIQVFSETTIDLDRV
SYPVFKQQIDQTSECLVPSGSPRFKEDHQDVCGILNLSDEVLAHNILFRLTPRDVASIGS
ACRRMRQLTKNESVRKMVCQNAWGKEITGKLEIMTKKLGWGRLARELTTLEAVCWRKFTV
GGIVQPSRCNFSACAVGNRLVLFGGEGVNMQPLDDTFVLNLDSEFPEWQRVRVKSSPPGR
WGHTLSCLNGSWLVVFGGCGREGLLNDVFVLDLDAKHPTWKEVAGGTPPLPRSWHSSCTI
EGSKLVVSGGCTDAGVLLSDTFLLDLTTDKPKWREIPTSWAPPCRLGHSLSVFGRTKILM
FGGLANSGHLKLRSGEAYTIDLEDEKPRWRELECSAFTGAVVPPPRLDHVAVSMPCGRVI
IFGGSIAGLHSPSQLFLIDPSEEKPSWRILNVPGKPPKFAWGHSTCVVGGTRVLVLGGHT
GEEWILNELHELCLASRQDSDT*


FKF1==Score=92


Sequence type explicitly set to Protein
Sequence format is Pearson
Sequence 1: PC_FKF1-like_similar_to_AT1G68050_DNAP649595_contig_15333_AC_140.09      622 aa
Sequence 2: Arabidopsis_FKF1                                                         619 aa
Start of Pairwise alignments


Sequences (1:2) Aligned. Score:  92
Guide tree file created:   [clustalw2-I20130223-234700-0778-19128136-pg.dnd]

There are 1 groups
Start of Multiple Alignment

Aligning...
Group 1: Sequences:   2      Score:13051
Alignment Score 3750


PC_FKF1-like_similar_to_AT1G68      MAREHAN-EAIGKRKKRNRVEEEEEVYIGDGIGKEVEEEDVGDEKLPLEV 49
Arabidopsis_FKF1                    MAREHAIGEATGKRKKRGRVEEAEEYCN-DGIEEQVE-----DEKLPLEV 44
                                    ******  ** ******.**** **    *** ::**     ********

PC_FKF1-like_similar_to_AT1G68      GMFYYPMTPPSFIVSDALEPDFPLIYVNRVFEVFTGYRADEVLGRNCRFL 99
Arabidopsis_FKF1                    GMFYYPMTPPSFIVSDALEPDFPLIYVNRVFEVFTGYRADEVLGRNCRFL 94
                                    **************************************************

PC_FKF1-like_similar_to_AT1G68      QYRDPRAQRRHPLVDPVVVSEMRRCLQEGIEFQGELLNFRKDGTPLVNRL 149
Arabidopsis_FKF1                    QYRDPRAQRRHPLVDPVVVSEIRRCLEEGIEFQGELLNFRKDGTPLVNRL 144
                                    *********************:****:***********************

PC_FKF1-like_similar_to_AT1G68      RLAPIRDDDGTITHVIGIQVFSETTIDLDRVSYPVFK--QQIDQTSECLV 197
Arabidopsis_FKF1                    RLAPIRDDDGTITHVIGIQVFSETTIDLDRVSYPVFKHKQQLDQTSECLF 194
                                    *************************************  **:*******.

PC_FKF1-like_similar_to_AT1G68      PSGSPRFKEDHQDVCGILNLSDEVLAHNILFRLTPRDVASIGSACRRMRQ 247
Arabidopsis_FKF1                    PSGSPRFKEHHEDFCGILQLSDEVLAHNILSRLTPRDVASIGSACRRLRQ 244
                                    *********.*:*.****:*********** ****************:**

PC_FKF1-like_similar_to_AT1G68      LTKNESVRKMVCQNAWGKEITGKLEIMTKKLGWGRLARELTTLEAVCWRK 297
Arabidopsis_FKF1                    LTKNESVRKMVCQNAWGKEITGTLEIMTKKLRWGRLARELTTLEAVCWRK 294
                                    **********************.******** ******************

PC_FKF1-like_similar_to_AT1G68      FTVGGIVQPSRCNFSACAVGNRLVLFGGEGVNMQPLDDTFVLNLDSEFPE 347
Arabidopsis_FKF1                    FTVGGIVQPSRCNFSACAVGNRLVLFGGEGVNMQPLDDTFVLNLDAECPE 344
                                    *********************************************:* **

PC_FKF1-like_similar_to_AT1G68      WQRVRVKSSPPGRWGHTLSCLNGSWLVVFGGCGREGLLNDVFVLDLDAKH 397
Arabidopsis_FKF1                    WQRVRVTSSPPGRWGHTLSCLNGSWLVVFGGCGRQGLLNDVFVLDLDAKH 394
                                    ******.***************************:***************

PC_FKF1-like_similar_to_AT1G68      PTWKEVAGGTPPLPRSWHSSCTIEGSKLVVSGGCTDAGVLLSDTFLLDLT 447
Arabidopsis_FKF1                    PTWKEVAGGTPPLPRSWHSSCTIEGSKLVVSGGCTDAGVLLSDTFLLDLT 444
                                    **************************************************

PC_FKF1-like_similar_to_AT1G68      TDKPKWREIPTSWAPPCRLGHSLSVFGRTKILMFGGLANSGHLKLRSGEA 497
Arabidopsis_FKF1                    TDKPTWKEIPTSWAPPSRLGHSLSVFGRTKILMFGGLANSGHLKLRSGEA 494
                                    ****.*:*********.*********************************

PC_FKF1-like_similar_to_AT1G68      YTIDLEDEKPRWRELECSAFTGAVVPPPRLDHVAVSMPCGRVIIFGGSIA 547
Arabidopsis_FKF1                    YTIDLEDEEPRWRELECSAFPGVVVPPPRLDHVAVSMPCGRVIIFGGSIA 544
                                    ********:***********.*.***************************

PC_FKF1-like_similar_to_AT1G68      GLHSPSQLFLIDPSEEKPSWRILNVPGKPPKFAWGHSTCVVGGTRVLVLG 597
Arabidopsis_FKF1                    GLHSPSQLFLIDPAEEKPSWRILNVPGKPPKLAWGHSTCVVGGTRVLVLG 594
                                    *************:*****************:******************

PC_FKF1-like_similar_to_AT1G68      GHTGEEWILNELHELCLASRQDSDT 622
Arabidopsis_FKF1                    GHTGEEWILNELHELCLASRQDSDL 619
                                    ************************ 


#################################

>Pennycress_CO-like_similar_to_AT5G15840_DNAP649595_contig_28663_AC_15.55
CAACAACAGGGCACGAGCCTGTGACACATGCCGGTCGACCGCCTGCACCGTCTACTGCCA
CGCTGACTCCGCCTACCTGTGCACGCGCTGTGATGCTCAAGTCCACTCCGCCAATAACGT
TGCTTCCCGCCATAAGCGTGTACCGGTCTGCGAGTCATGTGGGCGTGCCCCGGCCGCTTT
TCTCTGTGAGGCAGATGATGCTTCTCTTTGCACAGCCTGTGATTCAGATGTTCATTCCGC
AAACCCACTTGCTAGACGCCATCACCGAGTTCCGATTTCTGGAAACTCTTACAGATCCAT
GGCCAATCACCACCAATGCGAGACGACAATGACCAATCCAGAGACAAGACTGGTGGTACG
TCAAGAGGAAGGTGATGAGGATGTCAAAGAGGCTGCCTCGTGGCTGTTCCCTGACTCAGA
TAAAAATAGTGGGAGTCACCATGACAATGAGTTATTGTTTAGTGATGAGTATCTAGACCT
TGATGATTACAACTCGAGTATGGACTACAAATTCAAAGGTCAACACATTCAACATCAACA
TCAGCAAGACTGTGGCGTACCACAGACGAACTATGCGGG


>Pennycress_CO-like_AA_similar_to_AT5G15840_DNAP649595_contig_28663_AC_15.55
NNRARACDTCRSTACTVYCHADSAYLCTRCDAQVHSANNVASRHKRVPVCESCGRAPAAF
LCEADDASLCTACDSDVHSANPLARRHHRVPISGNSYRSMANHHQCETTMTNPETRLVVR
QEEGDEDVKEAASWLFPDSDKNSGSHHDNELLFSDEYLDLDDYNSSMDYKFKGQHIQHQH
QQDCGVPQTNYA


CO==Score=64


Sequence type explicitly set to Protein
Sequence format is Pearson
Sequence 1: PC_CO-like_similar-to-AT515840_DNAP649595_contig_13486_AC_215.87_translation_of_ORF_ORF      361 aa
Sequence 2: Arabidopsis_CO                                                                               373 aa
Start of Pairwise alignments
Aligning...

Sequences (1:2) Aligned. Score:  64
Guide tree file created:   [clustalw2-I20130224-002916-0789-90214454-pg.dnd]

There are 1 groups
Start of Multiple Alignment

Aligning...
Group 1: Sequences:   2      Score:6374
Alignment Score 1471


PC_CO-like_similar-to-AT515840      MLKEESN--------WAQACDTCRSAACTVYCRADSAYLCTSCDAQVHAA 42
Arabidopsis_CO                      MLKQESNDIGSGENNRARPCDTCRSNACTVYCHADSAYLCMSCDAQVHSA 50
                                    ***:***         *:.****** ******:******* *******:*

PC_CO-like_similar-to-AT515840      NRLASRHERVRVCESCERAPAAFFCKADAASLCTACDSQIHSANPLARRH 92
Arabidopsis_CO                      NRVASRHKRVRVCESCERAPAAFLCEADDASLCTACDSEVHSANPLARRH 100
                                    **:****:***************:*:** *********::**********

PC_CO-like_similar-to-AT515840      QRVPILPISGSSYGSMATNHSSETTTVKTGPQNRVVVVGQEEE--DEDEA 140
Arabidopsis_CO                      QRVPILPISGNSFSSMTTTHHQSEKTMTD-PEKRLVVDQEEGEEGDKDAK 149
                                    **********.*:.**:*.* .. .*:.  *::*:**  :* *  *:*  

PC_CO-like_similar-to-AT515840      EAASWLLHNSGKNSGNNNNNNNSQNNGFSIGDEYLDLVDYNSSLDKQFTD 190
Arabidopsis_CO                      EVASWLFPNSDKN-------NNNQNNGLLFSDEYLNLVDYNSSMDYKFTG 192
                                    *.****: **.**       **.****: :.****:*******:* :**.

PC_CO-like_similar-to-AT515840      QSNQYQQDCNVPQRSYGGDGVVPRQVEESNGHEHHN---FQFGFTDVSSG 237
Arabidopsis_CO                      EYSQHQQNCSVPQTSYGGDRVVPLKLEESRGHQCHNQQNFQFNIKYGSSG 242
                                    : .*:**:*.*** ***** *** ::***.**: **   ***.:.  ***

PC_CO-like_similar-to-AT515840      ADPSSIGSASHMVSF----IGVVPESTTSDTTVSHPRSPKAVTEQILDPP 283
Arabidopsis_CO                      THYNDNGSINHNAYISSMETGVVPESTACVTTASHPRTPKGTVEQQPDPA 292
                                    :. .. ** .* . :     *******:. **.****:**...**  **.

PC_CO-like_similar-to-AT515840      AQML-----SPMDREARVLRYREKKKTRKFEKTIRYASRKAYAETRPRIK 328
Arabidopsis_CO                      SQMITVTQLSPMDREARVLRYREKRKTRKFEKTIRYASRKAYAEIRPRVN 342
                                    :**:     ***************:******************* ***::

PC_CO-like_similar-to-AT515840      GRFAKRKEVDAEADQDFSTMIMFDTGYGVVPSF 361
Arabidopsis_CO                      GRFAKR-EIEAE-EQGFNTMLMYNTGYGIVPSF 373
                                    ****** *::** :*.*.**:*::****:****


#################################


>Pennycress_GI-like_similar_to_AT1G22770_DNAP649595_contig_459_AC_383.78


>DNAP649595_contig_459_AC_383.78
CGAGTTTGGAAAAATAAATAAATAACTCTGCTTCGTCATTTAAAAGGTATACAAAGAAGA
GAGGTTGAGTTATATATATATAGGACCCGAGCGACAGCAGATCCAACGCCAGTTCGGAGT
GACTGCTCAATCAGTACACATTACGTACAAAAAGCTAATATAAAAATATGTATTCTTCAT
GGTCTACTACATCCAAGTATCTTTTACTTTGTGTCTGGAGAAAAAGTAAAATAAAGACAA
AAGGTGCGGTGGTTACTCGTTATTGGGACGACAAGGATATGGTGCAGCCCAGTTCTCGAG
CCGCGGTGTCAAGAAACTGAGTAGGCATAGTCGTGGAGAGCAAGCTGTGAGCTTCCCAGT
TGAGGCATTTTTGGATATCTGCTTTCCAGTCTATTGTCGCCGCGTTGAAGAACCGATACG
ACGGGCTGTGCATTCCGTTCTTCTCTGTTGCTGCCGCCGGTTTCGGAGCTACCTTTACGG
TTATGGAGCTTTGGTTCATGATGTCCCGTAGCACTGACGTGCTCAACGCACGCACGTGTG
CGCTTGGGTGTGAAAGGCACCGTATCGTTGCCGGTAGACGACACTTCAATAGATTGGATA
AACCGTCAACTACTGCTACTCCAGATGGCCCCCAAGCTAGCACCGGCTGTATCGCTCTCG
CCGTGGCTTCAAGTAGCTCAAGTTGAGGTAATGTACAAGCTTCTCCATCAACAAGCATCC
CATCAGTCGCCCGCAGAAGAAGATCCGATGCGCTTGCCAGAATCACTAGTGACTCTGGCC
TCTCATGATTGCGCATGAGCTCCACCATCACTTTGACTATACGTTGGTTGATTTTCCACA
TTTTCTGACCTTCTTCATCATCTTTGGCGATCCAAGGCTGCAACTCTCTCTCTGCCTGAA
GAACAACTGCTGCAGCTGCTTTTGCTGGCGTTGCCGATACGACATTGCATAGTGCATCAA
CTACCTGTCTCCACCCTTGTTGAGCAGAGGTGCTTTCCGCAGTGTGCTGGATTTCAGGAG
CAGCAATCAGTTTGTGCCATAACAGTGAAACAACGGAGAAAGAAAGCTCCGGTTTCTCTG
CAAGTACTGACCTCAGAAGAACTTGTGTACCACAATAAAATCCCGCGAGCCTATCAGCTG
TGAGGAAATTCGCAAGATCAGAAGCATCCAAGAGGAAATCTTTGATACCCTTCTCTGAGG
GTCTAGTCCCTGAGCCTTCATCTGAATGTCTAGCATACTTATGGCTGCCTCTTGGACTCA
TTTCACTACGTGACGAGGATGTCATGGCTGTACCAAATCCTGTGGTGCTTGCACATGTGT
TCTGTTGTTTCCAGTTTAAACAGGTCAGAGAATCCTTCTTGAGGTAGGCTTCTAAGGGTT
CAGCTTTGTCGACAATGGATGCAACAACTTTGCTGTGAACATCGATGAGGTTATACAATG
ACGACGCTCTTTTATGAATTTCTTTGTCCCACTTACATCTCATCAACCCAGACAACGCAT
GCGTCAAAGCCTTTGAACGTCTGAACAGTTCCGAGATATGAGCTGCAACCATGGCCGCAG
CAACTATCTCGCTAGAACTGTAACTCCATGGAGTCCCCACAGAAGATGGTTTCAGTGAAA
AGAGTGCCTCTAGAATTGCCAAGATTCGGCGTGTATGATTAATTGCCGAGTCAACCCCAG
CTCCATACTCGTTAGATGACCCATTTATCTTTACAGGCTTTGTAATAGTTGCAGGCTCTG
CAGAATTGGAAAAGTTTCCCCCTCCAGAGATCATAGGATACAGCTGAACCTCGCAGGCAA
GAGCACAAACAGCAGCAAGAACGTATGAATCAAATGCTGCCACAGGTCCCTGTCCCTTGA
CATTCCTGCTTTTACGGTTAGTTGTTTGATTGTCAGATACAGATTGATTCTCGTCGGCAG
TACTAGCATATTCACTTCTCGGTCTCTTGCTCCCACTAGACTGTGCTTCATGGCTAACAC
ATACAGTCAACACAACAAATATAAGGCGTGAAGCTATTTCCACACCAGCGCATGATTCTA
AAAACAGAGCATGGACCATAGCACGAAGCTCAGCCATAGCAAGGTTTTTGGTCGCTGACC
TAGTGGTAAAACTCGATCTAGCTTTTCTGATATGTTCCCTGGAAAATTCTGGCGGAAAAG
TTCTACTGAGGATTGTTTCCACGGTGGCAACAAATATTTTCATCAAGCATGCTTCCGAAG
GACTCCCCCGTGGAAGATATTCAAGTACTTTGAGGAGTGGAATGTATAGATTCCATGACA
ATATAGGAGGTTGCAGTGGGGTAGCGACAATGATTTCGGGAAGATCAACCGCTGAGGAAT
TTAAAGGGATCAATCCATAGGCAGCTTCCCATATAGTGCAAATTCTCCACTCGACTTCAG
GACCATGAGCACAAAGCATTGAGGCAATTCCTTGAGCAGTGGCTTCAATGGTTGCTTCTG
CTGCAGGAACTTCTATCTGCTTTCTGTAATTTGAACTGTAGCCACCAATAGGCGCGTGCT
GAATTTCTACTCCCTCAACTTGGCTTAGCGGAGGAAAAAGCAGCGCCGGCTGTGAGAGTA
TGCGGAAAAGCAAAGCGGCTGCAGCATCAGCAGCAACACCTGCCCTCATAGACATTGCAA
TTCCTATTGCGCGCAAGAAGTGCAAATGCATCCAGTTCCTGGGTAGCCTTACACCAGATG
CATAATCTTCAGCAGCTCGAAGTAATTCCACGAGCTGTACAGCAGCATCAAGTGCATCTG
GCGCCCACGACGGCGGTGCTTCTAAGAGTCCAAGAAGAAGTCTCTGAGTAGCACTTGGAG
TTGCAATGGCATAATATCTATGAAACAAACGTGCATATGGCTCAAGAGCTGGAAGACCAG
CAACTAAATGCTCATCTAAGGATGTCGTTGGTGGGGGAAGAAGAAGAGCAGGGACAGCAA
CCGCTGTTAGCGTAGCAGTCTCATATCGAGCAACTTCATCATCACAAACACTCAGTATGA
CACCAGCTCCATTAGCAACCGCCCATCTTGGCGTGGAAGGCATCAGTTGAGGGTGTTTAC
CAGATCCTCGGGAAGCGATAGTTGGCGGCTTGAGCTCTCCAGCAGCATATTTACCCATTA
CACCACTACACCAACGGAAGTAGTCACTTCTTATACCCAATGGAGCAGCAAGTAATATAT
CACTGATCCATGGAGACAAAGGCCTTAACGGCTTCCTTTCATGCTGCACTGGTGATACAG
CCTTAGGCTCTGAAAGCGTAGAACCACTAGTTGTAGCTTTGCTCAGACAATTTCTCTCTG
TTTCTCCATTTTGCTGCTCAGTCTTGTATATGGGACGATTGTAATGAGTCAAAATGCGAA
GGATCTCTCCGCACGCCAAAGCCCATTGCTCCGAGTAGTCATTCTCACTACTTGGGCAAA
CCAAAGATATGAAAGAAGCAAACGGATGCGCTTCCTTGCTGTACACCAGAGAGCCATCAA
TGAGACATGAAATGATTGGAAGAATTACTGCATGACCATGCTCCGGGTGATGAAGCACAA
ACGTTGCCAGCACATCATCCAAAAGTCGCTTCTCAGCTGATGGATACTGATGACGGACCA
ACTCGGCAATGTCATCGGGGAATTGCTCTGATGTGAATTGGCCAAAGTATTCGACATAAG
CAACGACTTGATCCTTATGTTGCTGAGGGTCTCGTGGAGGAGGCCATAACAAGGACGAGA
ACTGAAGACCGTCGATCCACCTCTCAGATGAAGCAGCCATCCAGAATTAAAACCAGTGAC
CCAAACTAAATCTAAACACCGACGGAAGAAAAAATCTCCGCTCTGTTTAATCTAAACCTT
TGATCTCAAACCCTTTTCTAGCAATCGAGAATCAATAGGTCGTTGTCTAACATGCGCCGG
GAAGAACAGCACATCCCCCAGATTATTCGCTTGATCTACCAACACACTGTACAGTACAAT
CGAAGCTGAAGAAACGGTATATGATCCTAATATAGGCTCGTAAACGGATATTCGCTCTCC
TTCCTGTATGCGATTGCTGATTGATTCTTCTCTGCTATGCTTTTTTAGAGCTTTTCTGGA
TATTTGTGTGAGCTCGATGGAGAGAATATCAGTGGGAAAGATGATGAGAAGCAAAAACAA
AAAATCAAAAATGATTCTGGAGGATACAACTCGTCAAATACACAAGCGATTCTCGTGGCT
TTGGAGGGGGAGAGAGAAATAGATTTTGGCAGGCTTCTCCACTCGGTTTAAGATTTCCG


>Pennycress_GI-like_AA_similar_to_AT1G22770_DNAP649595_contig_459_AC_383.78
MAASSERWIDGLQFSSLLWPPPRDPQQHKDQVVAYVEYFGQFTSEQFPDDIAELVRHQYP
SAEKRLLDDVLATFVLHHPEHGHAVILPIISCLIDGSLVYSKEAHPFASFISLVCPSSEN
DYSEQWALACGEILRILTHYNRPIYKTEQQNGETERNCLSKATTSGSTLSEPKAVSPVQH
ERKPLRPLSPWISDILLAAPLGIRSDYFRWCSGVMGKYAAGELKPPTIASRGSGKHPQLM
PSTPRWAVANGAGVILSVCDDEVARYETATLTAVAVPALLLPPPTTSLDEHLVAGLPALE
PYARLFHRYYAIATPSATQRLLLGLLEAPPSWAPDALDAAVQLVELLRAAEDYASGVRLP
RNWMHLHFLRAIGIAMSMRAGVAADAAAALLFRILSQPALLFPPLSQVEGVEIQHAPIGG
YSSNYRKQIEVPAAEATIEATAQGIASMLCAHGPEVEWRICTIWEAAYGLIPLNSSAVDL
PEIIVATPLQPPILSWNLYIPLLKVLEYLPRGSPSEACLMKIFVATVETILSRTFPPEFS
REHIRKARSSFTTRSATKNLAMAELRAMVHALFLESCAGVEIASRLIFVVLTVCVSHEAQ
SSGSKRPRSEYASTADENQSVSDNQTTNRKSRNVKGQGPVAAFDSYVLAAVCALACEVQL
YPMISGGGNFSNSAEPATITKPVKINGSSNEYGAGVDSAINHTRRILAILEALFSLKPSS
VGTPWSYSSSEIVAAAMVAAHISELFRRSKALTHALSGLMRCKWDKEIHKRASSLYNLID
VHSKVVASIVDKAEPLEAYLKKDSLTCLNWKQQNTCASTTGFGTAMTSSSRSEMSPRGSH
KYARHSDEGSGTRPSEKGIKDFLLDASDLANFLTADRLAGFYCGTQVLLRSVLAEKPELS
FSVVSLLWHKLIAAPEIQHTAESTSAQQGWRQVVDALCNVVSATPAKAAAAVVLQAEREL
QPWIAKDDEEGQKMWKINQRIVKVMVELMRNHERPESLVILASASDLLLRATDGMLVDGE
ACTLPQLELLEATARAIQPVLAWGPSGVAVVDGLSNLLKCRLPATIRCLSHPSAHVRALS
TSVLRDIMNQSSITVKVAPKPAAATEKNGMHSPSYRFFNAATIDWKADIQKCLNWEAHSL
LSTTMPTQFLDTAARELGCTISLSSQ*


GI==Score=95


Sequence type explicitly set to Protein
Sequence format is Pearson
Sequence 1: PC_GI-like_similar_to_AT1G22770_DNAP649595_contig_459_AC_383.78     1166 aa
Sequence 2: Arabidopsis_GI                                                      1173 aa
Start of Pairwise alignments
Aligning...

Sequences (1:2) Aligned. Score:  95
Guide tree file created:   [clustalw2-I20130223-234958-0855-81143639-oy.dnd]

There are 1 groups
Start of Multiple Alignment

Aligning...
Group 1: Sequences:   2      Score:24591
Alignment Score 6863


PC_GI-like_similar_to_AT1G2277      MAASS--ERWIDGLQFSSLLWPPPRDPQQHKDQVVAYVEYFGQFTSEQFP 48
Arabidopsis_GI                      MASSSSSERWIDGLQFSSLLWPPPRDPQQHKDQVVAYVEYFGQFTSEQFP 50
                                    **:**  *******************************************

PC_GI-like_similar_to_AT1G2277      DDIAELVRHQYPSAEKRLLDDVLATFVLHHPEHGHAVILPIISCLIDGSL 98
Arabidopsis_GI                      DDIAELVRHQYPSTEKRLLDDVLAMFVLHHPEHGHAVILPIISCLIDGSL 100
                                    *************:********** *************************

PC_GI-like_similar_to_AT1G2277      VYSKEAHPFASFISLVCPSSENDYSEQWALACGEILRILTHYNRPIYKTE 148
Arabidopsis_GI                      VYSKEAHPFASFISLVCPSSENDYSEQWALACGEILRILTHYNRPIYKTE 150
                                    **************************************************

PC_GI-like_similar_to_AT1G2277      QQNGETERNCLSKATTSGSTLSEPKAVSPVQHERKPLRPLSPWISDILLA 198
Arabidopsis_GI                      QQNGDTERNCLSKATTSGSPTSEPKAGSPTQHERKPLRPLSPWISDILLA 200
                                    ****:**************. ***** **.********************

PC_GI-like_similar_to_AT1G2277      APLGIRSDYFRWCSGVMGKYAAGELKPPTIASRGSGKHPQLMPSTPRWAV 248
Arabidopsis_GI                      APLGIRSDYFRWCSGVMGKYAAGELKPPTIASRGSGKHPQLMPSTPRWAV 250
                                    **************************************************

PC_GI-like_similar_to_AT1G2277      ANGAGVILSVCDDEVARYETATLTAVAVPALLLPPPTTSLDEHLVAGLPA 298
Arabidopsis_GI                      ANGAGVILSVCDDEVARYETATLTAVAVPALLLPPPTTSLDEHLVAGLPA 300
                                    **************************************************

PC_GI-like_similar_to_AT1G2277      LEPYARLFHRYYAIATPSATQRLLLGLLEAPPSWAPDALDAAVQLVELLR 348
Arabidopsis_GI                      LEPYARLFHRYYAIATPSATQRLLLGLLEAPPSWAPDALDAAVQLVELLR 350
                                    **************************************************

PC_GI-like_similar_to_AT1G2277      AAEDYASGVRLPRNWMHLHFLRAIGIAMSMRAGVAADAAAALLFRILSQP 398
Arabidopsis_GI                      AAEDYASGVRLPRNWMHLHFLRAIGIAMSMRAGVAADAAAALLFRILSQP 400
                                    **************************************************

PC_GI-like_similar_to_AT1G2277      ALLFPPLSQVEGVEIQHAPIGGYSSNYRKQIEVPAAEATIEATAQGIASM 448
Arabidopsis_GI                      ALLFPPLSQVEGVEIQHAPIGGYSSNYRKQIEVPAAEATIEATAQGIASM 450
                                    **************************************************

PC_GI-like_similar_to_AT1G2277      LCAHGPEVEWRICTIWEAAYGLIPLNSSAVDLPEIIVATPLQPPILSWNL 498
Arabidopsis_GI                      LCAHGPEVEWRICTIWEAAYGLIPLNSSAVDLPEIIVATPLQPPILSWNL 500
                                    **************************************************

PC_GI-like_similar_to_AT1G2277      YIPLLKVLEYLPRGSPSEACLMKIFVATVETILSRTFPPEFSREHIRKAR 548
Arabidopsis_GI                      YIPLLKVLEYLPRGSPSEACLMKIFVATVETILSRTFPPESSRELTRKAR 550
                                    **************************************** ***  ****

PC_GI-like_similar_to_AT1G2277      SSFTTRSATKNLAMAELRAMVHALFLESCAGVEIASRLIFVVLTVCVSHE 598
Arabidopsis_GI                      SSFTTRSATKNLAMSELRAMVHALFLESCAGVELASRLLFVVLTVCVSHE 600
                                    **************:******************:****:***********

PC_GI-like_similar_to_AT1G2277      AQSSGSKRPRSEYASTAD---ENQSVSDNQTTNRKSRNVKGQGPVAAFDS 645
Arabidopsis_GI                      AQSSGSKRPRSEYASTTENIEANQPVSNNQTANRKSRNVKGQGPVAAFDS 650
                                    ****************::    **.**:***:******************

PC_GI-like_similar_to_AT1G2277      YVLAAVCALACEVQLYPMISGGGNFSNSAEPATITKPVKINGSSNEYGAG 695
Arabidopsis_GI                      YVLAAVCALACEVQLYPMISGGGNFSNSAVAGTITKPVKINGSSKEYGAG 700
                                    ***************************** ..************:*****

PC_GI-like_similar_to_AT1G2277      VDSAINHTRRILAILEALFSLKPSSVGTPWSYSSSEIVAAAMVAAHISEL 745
Arabidopsis_GI                      IDSAISHTRRILAILEALFSLKPSSVGTPWSYSSSEIVAAAMVAAHISEL 750
                                    :****.********************************************

PC_GI-like_similar_to_AT1G2277      FRRSKALTHALSGLMRCKWDKEIHKRASSLYNLIDVHSKVVASIVDKAEP 795
Arabidopsis_GI                      FRRSKALTHALSGLMRCKWDKEIHKRASSLYNLIDVHSKVVASIVDKAEP 800
                                    **************************************************

PC_GI-like_similar_to_AT1G2277      LEAYLK-----KDSLTCLNWKQQNTCASTTGFGTAMTSSSRSEMSPRGSH 840
Arabidopsis_GI                      LEAYLKNTPVQKDSVTCLNWKQENTCASTTCFDTAVTSASRTEMNPRGNH 850
                                    ******     ***:*******:******* *.**:**:**:**.***.*

PC_GI-like_similar_to_AT1G2277      KYARHSDEGSGTRPSEKGIKDFLLDASDLANFLTADRLAGFYCGTQVLLR 890
Arabidopsis_GI                      KYARHSDEGSG-RPSEKGIKDFLLDASDLANFLTADRLAGFYCGTQKLLR 899
                                    *********** ********************************** ***

PC_GI-like_similar_to_AT1G2277      SVLAEKPELSFSVVSLLWHKLIAAPEIQHTAESTSAQQGWRQVVDALCNV 940
Arabidopsis_GI                      SVLAEKPELSFSVVSLLWHKLIAAPEIQPTAESTSAQQGWRQVVDALCNV 949
                                    **************************** *********************

PC_GI-like_similar_to_AT1G2277      VSATPAKAAAAVVLQAERELQPWIAKDDEEGQKMWKINQRIVKVMVELMR 990
Arabidopsis_GI                      VSATPAKAAAAVVLQAERELQPWIAKDDEEGQKMWKINQRIVKVLVELMR 999
                                    ********************************************:*****

PC_GI-like_similar_to_AT1G2277      NHERPESLVILASASDLLLRATDGMLVDGEACTLPQLELLEATARAIQPV 1040
Arabidopsis_GI                      NHDRPESLVILASASDLLLRATDGMLVDGEACTLPQLELLEATARAIQPV 1049
                                    **:***********************************************

PC_GI-like_similar_to_AT1G2277      LAWGPSGVAVVDGLSNLLKCRLPATIRCLSHPSAHVRALSTSVLRDIMNQ 1090
Arabidopsis_GI                      LAWGPSGLAVVDGLSNLLKCRLPATIRCLSHPSAHVRALSTSVLRDIMNQ 1099
                                    *******:******************************************

PC_GI-like_similar_to_AT1G2277      SSITVKVAPKPAAATEKNGMHSPSYRFFNAATIDWKADIQKCLNWEAHSL 1140
Arabidopsis_GI                      SSIPIKVTPK-LPTTEKNGMNSPSYRFFNAASIDWKADIQNCLNWEAHSL 1148
                                    ***.:**:**  .:******:**********:********:*********

PC_GI-like_similar_to_AT1G2277      LSTTMPTQFLDTAARELGCTISLSSQ 1166
Arabidopsis_GI                      LSTTMPTQFLDTAARELGCTISLSQ- 1173
                                    ************************. 


#################################


#################################
Glucosinolate transporters  
#################################


################
GTR1
################

>Pennycress_GTR1-like_similar_to_AT3G47960_DNAP649595_contig_1510_AC_990.33
AGAACCTCTCTTTTTGGCCTTAATACATAAAAAAAATCACAATCCTTGTAGTCTTCTTTT
AGTGGTTCGTGACGAAACAACAAACTTCATACACAGTTTGAATTTAGCAGAAAAATCTTA
TTCGACAAAAACGCTAAGGTATTATTATATTTCTCCTTCATTCATTTTCTCTAATGGAGT
ACAAACAACAAAGAGTAGAGACTGAATTAGAAGACCAAAAATAATAAAAGTTTTACAGAT
CAGACAGAATTCTTGACTTGTTTCTGCTTGGTCTCTTCTTCATTGGTCTCGACCAAAGAA
TTCGCTTCATCGTTAATGCCTTTGTATCTATACCATTTAGACATTATCAAGAAGTAAACC
ATGTTAACGACCATGATTCCGGTGAGCATGAAGTAGAAGTAATCGAGTCTCCCTTTGTTC
AGATCCTCAGCTAACCAGTTCCCGGAGGGTGAATGTTCAGTTCTTCGATGAACAGTCGAG
ATCAAGAAGCTAGCAAGATAGCTCGAAACACCTGCACCGACATAGAAGATAGAGCCAGCG
AAGCTCTTCATGTTCTCAGGGAACTGCTTGTAATAAAACTCCATCTGTCCAATGGCTGTA
AAAGCCTCTCCTACGCCTGCAAGCAAGAGCTGCGGAATCAGCCACATGGCCGACATGGAG
GAGATCTCTCCCGCTCGTGGCTCCATCCCGAGAGTCGGTTTCGTCAGGGCGAAGGTTCTT
CTCCGTTCCTCTACGAACCCGGAGACCAACAAACTCAACATGGCAAAGAAGATCCCTGAT
CCGACTCTCTGCAAGAGGGTCAAACCGGTTTCTAACCCGGTCACTCTTCTGAGCAACGGG
ACAAGGACACGGTCGTAGAACACGATGAAAACAGTCATACCCGACATCAAGAACACCACA
TAGGTGGCTGCGGGGATCTTGAAGCCACCAGAACCCAATCTCCGGTCGCTCTGCTGCGCT
TGGAAGACCGGATAAGTCATCTGTATAGTTACAGTGAGGTAGTAAATCGCGCAAGCAAAC
CAGATCGGAATCACTCTCACAATGCATTTCACTTCTTCCACTTTCTGCAATGTACATAGG
GTCCATGGATCGAAAGCAGCTCCATCGGAATTCAGCTTGTCCTCAGGGGTCATAATCGCT
GCTTTGTCAAGAAACCTAAACTGGTCGGTGTATTTCAAGGTGGAGTTTGGATAGTTAGTT
GGAATGTGGTTGTAAAGATCGAGCCAAGGCTGCTTAACTTGCTTCAACCCTCGTTTCTTG
ATCGCTGCCGTGATAACGTGACCGATACTAGCCAAGGGACTACCCGAGGCTTTCACTTTC
ACATACAGTTTATGTCCAGCAAAGAAGATGACGCAGGCCAAGAACATCAGAGCCACAGGG
ATGAGCAAACCGATCGTCCAGCTCACGTTCGACTGGATATACACGACCAGCGTGAGCGAG
ACGATCTGCGCAAACGTGAAGGTGAAGAAATACCAGTTAAAGAAGCTGTTGATTCCTTTC
TTCCCGGATTCGGATTTGGGGTTGAACTGATCAGCTCCAAAAGCCAAGTTACACGGCCTG
ATCCCACCCGCACCGACCACAAGAAACGCTAAACCCAGCAGCAAGAACGCGATCTGGCCC
GGGCTTGGCCCTTGGCACCAGCTATGTGTTCCACATGGAGTCGGGTGCAATGCAGGAACT
GCAGCCGTCAGTAATATCACAAGCGATCCCAGGAAACAAGCGATGACAGCTACACTGAGA
GTCTTGTAGCGACCAAAGTAAGTGTCGCAGAGGAAAGCAGCGATGAAAGTCCCGAAGTTG
ATTGTGCCACTAAAGGCATTGATGATTGTTGCAGCTGTAACTTTCTTAAGGTTGAATACT
TGAGTTAGGTACAAAAGAAGGTTTGATAATGTCCCTATGATCCCAATCTTCTCAAATGTC
TCATTACCAATGATAAAAGGCATGACTTTCCAGCCTCTGTAAACGAGCTTTTTCTGCTCG
TCATCAAATGAATCGACCGGCGATCTCAAATCAGAACCAACGCCACCGCCATCGACGGTG
GAGTAGGGTTTGTGATTCTCCGTCGTCTCAACCTCAAAGGGCTTTCTCTCCATGGTTTCA
ATCTGTGTGAAATTACAGGAGATGTCTTTGTTGTTAATGTTATTATTCTTCTTATCTCTT
CTCTCTCTATGGCTGAGGATGACTCTACTCTTCATCTCAAGCTTCGCTCTATCGTCTTGT
TATATAGTGGATGGATCCAGTAGGGAATTGTCGGAATCTAGACAAAAGGGGAAAATCAAA
CAATGGTGAATCTGGACATGTGTCTGAACGACTCATTTTTTCCTAGTGAATGGATCCAGT
CGGAAACTGGACAAAAGGGGAAAATATAACAATGGTGAATTTGGCAATCGAGGATAGGTG
AATGACTCATTTTTTCCATCTGCGTAAGACTACTTAAACTATGAA


>Arabidopsis_thaliana_GTR1_At3G47960_636aa
MKSRVILNHRDRRDKNHNNNNTNHYTQVDTMERKPLEVEPSTTTTNTDVVDSFEEEQRKIVYRGWKVMPFIIGNETFEKLGIIGTLSNLLVYLTSVFNLKSYTAATIINAFSGTINFGTFIAAFLCDTYFGRYKTLSVAVIACFLGSFVILLTAAIPSLHPVACGNKISCEGPSVGQILFLLMGLGFLVVGAGGIRPCNLAFGADQFNPKSESGKKGINSFFNWYFFTFTFAQIISLTAVVYIQSNVSWTIGLIIPVALMFLACVIFFAGDRLYVKVKASGSPLAGIARVIAAAIKKRGLKPVKQPWVNLYNHIPSNYANTTLKYTDQFRFLDKAAIMTPEEKLNSDGTASDPWKLCTLQQVEEVKCIVRVIPIWFASTIYYLAITIQMTYPVFQALQSDRRLGSGGFRIPAATYVVFLMTGMTVFIIFYDRVLVPSLRRVTGLETGISLLQRIGAGFTFAIMSLLVSGFIEERRRNFALTKPTLGMAPRTGEISSMSALWLIPQLTLAGIAEAFAAIGQMEFYYKQFPENMKSFAGSIFYVGAGVSSYLASFLISTVHRTTAHSPSGNWLAEDLNKAKLDYFYFMLTGLMVVNMAYFLLMARWYRYKGGNDEDITEIETNEEETKQQQLQDKNSV

>Pennycress_GTR1-like_AA_similar_to_AT3G47960_DNAP649595_contig_1510_AC_990.33_translation_of_ORF_ORF
MKSRVILSHRERRDKKNNNINNKDISCNFTQIETMERKPFEVETTENHKPYSTVDGGGVG
SDLRSPVDSFDDEQKKLVYRGWKVMPFIIGNETFEKIGIIGTLSNLLLYLTQVFNLKKVT
AATIINAFSGTINFGTFIAAFLCDTYFGRYKTLSVAVIACFLGSLVILLTAAVPALHPTP
CGTHSWCQGPSPGQIAFLLLGLAFLVVGAGGIRPCNLAFGADQFNPKSESGKKGINSFFN
WYFFTFTFAQIVSLTLVVYIQSNVSWTIGLLIPVALMFLACVIFFAGHKLYVKVKASGSP
LASIGHVITAAIKKRGLKQVKQPWLDLYNHIPTNYPNSTLKYTDQFRFLDKAAIMTPEDK
LNSDGAAFDPWTLCTLQKVEEVKCIVRVIPIWFACAIYYLTVTIQMTYPVFQAQQSDRRL
GSGGFKIPAATYVVFLMSGMTVFIVFYDRVLVPLLRRVTGLETGLTLLQRVGSGIFFAML
SLLVSGFVEERRRTFALTKPTLGMEPRAGEISSMSAMWLIPQLLLAGVGEAFTAIGQMEF
YYKQFPENMKSFAGSIFYVGAGVSSYLASFLISTVHRRTEHSPSGNWLAEDLNKGRLDYF
YFMLTGIMVVNMVYFLIMSKWYRYKGINDEANSLVETNEEETKQKQVKNSV*


###########

The following amino acid alignments were performed using the online ClustalW2 multiple sequence alignment tool available at www.ebi.ac.uk/Tools/msa/clustalw2/. 
The pennycress amino acid sequence was derived from a search of open reading frames in the transcriptome assembly. 
Alignment was performed in ClustalW2 using the default parameters. 

###########

Sequence type explicitly set to Protein
Sequence format is Pearson
Sequence 1: Arabidopsis_thaliana_GTR1_At3G47960_636aa                                                              636 aa
Sequence 2: Pennycress_GTR1-like_similar_to_AT3G47960_DNAP649595_contig_1510_AC_990.33_translation_of_ORF_ORF      651 aa


Sequences (1:2) Aligned. Score:  82
Guide tree file created:   [clustalw2-I20130224-180605-0125-97676225-oy.dnd]

There are 1 groups
Start of Multiple Alignment

Group 1: Sequences:   2      Score:12743
Alignment Score 3310

###########


Arabidopsis_thaliana_GTR1_At3G      MKSRVILNHRDRRDKNHNNNNTN----HYTQVDTMERKPLEVEPST---- 42
Pennycress_GTR1-like_similar_t      MKSRVILSHRERRDKKNNNINNKDISCNFTQIETMERKPFEVETTENHKP 50
                                    *******.**:****::** *.:    ::**::******:***.:     

Arabidopsis_thaliana_GTR1_At3G      -TTTN--------TDVVDSFEEEQRKIVYRGWKVMPFIIGNETFEKLGII 83
Pennycress_GTR1-like_similar_t      YSTVDGGGVGSDLRSPVDSFDDEQKKLVYRGWKVMPFIIGNETFEKIGII 100
                                     :*.:         . ****::**:*:*******************:***

Arabidopsis_thaliana_GTR1_At3G      GTLSNLLVYLTSVFNLKSYTAATIINAFSGTINFGTFIAAFLCDTYFGRY 133
Pennycress_GTR1-like_similar_t      GTLSNLLLYLTQVFNLKKVTAATIINAFSGTINFGTFIAAFLCDTYFGRY 150
                                    *******:***.*****. *******************************

Arabidopsis_thaliana_GTR1_At3G      KTLSVAVIACFLGSFVILLTAAIPSLHPVACGNKISCEGPSVGQILFLLM 183
Pennycress_GTR1-like_similar_t      KTLSVAVIACFLGSLVILLTAAVPALHPTPCGTHSWCQGPSPGQIAFLLL 200
                                    **************:*******:*:***..**.:  *:*** *** ***:

Arabidopsis_thaliana_GTR1_At3G      GLGFLVVGAGGIRPCNLAFGADQFNPKSESGKKGINSFFNWYFFTFTFAQ 233
Pennycress_GTR1-like_similar_t      GLAFLVVGAGGIRPCNLAFGADQFNPKSESGKKGINSFFNWYFFTFTFAQ 250
                                    **.***********************************************

Arabidopsis_thaliana_GTR1_At3G      IISLTAVVYIQSNVSWTIGLIIPVALMFLACVIFFAGDRLYVKVKASGSP 283
Pennycress_GTR1-like_similar_t      IVSLTLVVYIQSNVSWTIGLLIPVALMFLACVIFFAGHKLYVKVKASGSP 300
                                    *:*** **************:****************.:***********

Arabidopsis_thaliana_GTR1_At3G      LAGIARVIAAAIKKRGLKPVKQPWVNLYNHIPSNYANTTLKYTDQFRFLD 333
Pennycress_GTR1-like_similar_t      LASIGHVITAAIKKRGLKQVKQPWLDLYNHIPTNYPNSTLKYTDQFRFLD 350
                                    **.*.:**:********* *****::******:**.*:************

Arabidopsis_thaliana_GTR1_At3G      KAAIMTPEEKLNSDGTASDPWKLCTLQQVEEVKCIVRVIPIWFASTIYYL 383
Pennycress_GTR1-like_similar_t      KAAIMTPEDKLNSDGAAFDPWTLCTLQKVEEVKCIVRVIPIWFACAIYYL 400
                                    ********:******:* ***.*****:****************.:****

Arabidopsis_thaliana_GTR1_At3G      AITIQMTYPVFQALQSDRRLGSGGFRIPAATYVVFLMTGMTVFIIFYDRV 433
Pennycress_GTR1-like_similar_t      TVTIQMTYPVFQAQQSDRRLGSGGFKIPAATYVVFLMSGMTVFIVFYDRV 450
                                    ::*********** ***********:***********:******:*****

Arabidopsis_thaliana_GTR1_At3G      LVPSLRRVTGLETGISLLQRIGAGFTFAIMSLLVSGFIEERRRNFALTKP 483
Pennycress_GTR1-like_similar_t      LVPLLRRVTGLETGLTLLQRVGSGIFFAMLSLLVSGFVEERRRTFALTKP 500
                                    *** **********::****:*:*: **::*******:*****.******

Arabidopsis_thaliana_GTR1_At3G      TLGMAPRTGEISSMSALWLIPQLTLAGIAEAFAAIGQMEFYYKQFPENMK 533
Pennycress_GTR1-like_similar_t      TLGMEPRAGEISSMSAMWLIPQLLLAGVGEAFTAIGQMEFYYKQFPENMK 550
                                    **** **:********:****** ***:.***:*****************

Arabidopsis_thaliana_GTR1_At3G      SFAGSIFYVGAGVSSYLASFLISTVHRTTAHSPSGNWLAEDLNKAKLDYF 583
Pennycress_GTR1-like_similar_t      SFAGSIFYVGAGVSSYLASFLISTVHRRTEHSPSGNWLAEDLNKGRLDYF 600
                                    *************************** * **************.:****

Arabidopsis_thaliana_GTR1_At3G      YFMLTGLMVVNMAYFLLMARWYRYKGGNDEDITEIETNEEETKQQQLQDK 633
Pennycress_GTR1-like_similar_t      YFMLTGIMVVNMVYFLIMSKWYRYKGINDEANSLVETNEEETKQK--QVK 648
                                    ******:*****.***:*::****** ***  : :*********:  * *

Arabidopsis_thaliana_GTR1_At3G      NSV 636
Pennycress_GTR1-like_similar_t      NSV 651
                                    ***


################
GTR2
################


>Pennycress_GTR2-like_similar_to_AT5G62680_DNAP649595_contig_3533_AC_1116.83
GAAAAGAAAGGATATTATTGTGGGTGGGGCGAGAGAGAGTGTGTGTTAGCTTCCCATACT
GCCACTAACCTTTAGCGGTTTCCTCATCTTCTCTACTTCTCTCAAACGAAGAAGAAGACG
GATATATCAGCTCGTATAAACAGAGCGAGCAGGATAATATGGGAGACAAGGAAGAAGTAC
TCGAAGCCGTCTTGAAAGAAACGGTGGATCTGGAAAATGTGCCTATTGAAGAAGTTTTCG
AGAGCTTAAGATGTAGCAGAGAAGGTCTCACTACGGAAGCTGCTGATGAGAGGCTTGCCC
TCTTTGGGCATAACAAGCTCGAAGAGAAGAAGGAAAGCAAATTCCTCAAGTTTCTAGGTT
TCATGTGGAATCCTCTTTCCTGGGTGATGGAAGCTGCTGCCATCATGGCTATTGCACTTG
CTAATGGAGGAGGGAAGCCTCCTGATTGGCAAGACTTTGTTGGTATTATCACTCTGCTTG
TGATCAATTCCACCATCAGTTTCATAGAGGAGAACAATGCCGGTAATGCAGCCGCTGCTC
TTATGGCACGCCTTGCTCCTAAAGCAAAGGTTCTTCGAGATGGAAGGTGGGGTGAGCAGG
ATGCTGCAATTCTTGTTCCGGGTGACATAATCAGCATCAAGCTTGGGGATATCGTTCCTG
CTGATGCTCGCCTTCTCGAGGGTGACCCCCTCAAGATCGATCAGTCTTCTCTTACTGGTG
AATCTCTCCCAGTAACCAAAGGTCCAGGAGATGGTGTGTATTCCGGCTCCACTTGCAAAC
AGGGAGAGCTTGAAGCTGTTGTGATTGCAACGGGAGTTCATACATTCTTTGGAAAGGCCG
CCCATCTTGTTGACACGACCAACCAAGTTGGGCATTTCCAACAGGTCTTAACTGCCATTG
GGAATTTCTGCATTTGCTCTATTGCAGTGGGGATGCTAATTGAGATTGTGGTGATGTATC
CCATTCAACACCGAGCATATCGCCCTGGGATTGATAACCTTCTTGTGCTTCTCATTGGTG
GTATCCCAATTGCCATGCCTACTGTTCTGTCTGTGACCATGGCCATTGGCTCTCATAGAT
TATCTCAGCAGGGGGCAATAACCAAGAGGATGACAGCGATTGAGGAAATGGCTGGCATGG
ATGTGCTTTGCAGTGACAAGACCGGAACTTTAACATTGAATAAACTTACCGTCGACAAAA
ATCTCATCGAGGTTTTCACGAAAGGAGTGGATGCGGATACTGTCGTCCTAATGGCAGCTC
AAGCCTCCAGACTGGAAAACCAAGATGCCATAGATGCTGCTATAGTTGGGATGCTTGCTG
ACCCTAAAGAGGCACGAGCTGGTGTTCGAGAGATTCACTTTCTTCCATTCAATCCCACTG
ATAAGAGGACAGCTCTGACATACATTGACAGTGATGGTAAAATGCATAGGGTCAGCAAAG
GTGCACCTGAGCAAATCCTAAATCTCGCCCACAATAGATCAGAGATTGAGCGAAGAGTTC
ATGCTGTAATAGATAAGTTTGCTGAGCGGGGTCTGCGATCTCTTGCTGTGGCATACCAGG
AAGTTCCAGAAGGGACAAAGGAAAGTGCTGGAGGCCCTTGGCAATTTGTGGGTCTCATGC
CTCTTTTTGACCCACCGAGGCATGACAGTGCCGAGACAATTAGAAGGGCCTTGAACCTTG
GGGTGAATGTCAAAATGATCACAGGGGATCAGTTAGCTATAGGGAAAGAGACCGGACGCC
GTTTAGGGATGGGAACCAACATGTACCCTTCATCTGCTTTGCTTGGACATAACAAGGATG
AGTCTATAGGGGCCTTACCCGTTGATGATCTCATAGAAAAAGCTGATGGCTTTGCTGGCG
TCTTCCCTGAGCATAAATATGAGATAGTGAAGCGATTACAAGCAAGGAAACATATCTGTG
GAATGACGGGCGATGGAGTAAATGATGCCCCTGCTCTTAAAAAAGCTGATATTGGCATTG
CAGTTGCTGATGCAACTGACGCAGCTCGTAGTGCTTCGGATATTGTTCTTACTGAACCTG
GTCTTAGTGTTATCATAAGCGCTGTCTTGACCAGTCGTGCTATCTTTCAGAGAATGAAAA
ATTATACCATCTATGCGGTTTCCATCACAATCCGTATTGTCCTTGGCTTCATGCTACTGG
CTCTCATATGGAAGTTTGACTTTCCACCCTTCATGGTTCTTATCATCGCCATACTGAACG
ATGGCACAATTATGACAATATCAAAAGACAGGGTGAAACCTTCCCCTCTTCCAGATAGCT
GGAAACTGTCAGAGATTTTTGCAACTGGCGTTGTGTTCGGGACCTACATGGCAATGATGA
CAGTTATATTTTTCTGGGCTGCATATAAAACTGACTTCTTCCCGCGAACTTTCGGAGTTT
CGACCCTTGAGAAAACAGCACATGATGATTTCCGGAAGCTTGCCTCAGCAATATACCTAC
AAGTCAGCATTATTAGTCAGGCGCTAATCTTTGTGACCCGGTCACGGAGTTGGTCTTATG
TGGAACGTCCTGGGATGTTGCTTGTGATAGCCTTTATCGTCGCACAATTGGTGGCTACTC
TAATTGCCGTCTATGCGAATTGGAGCTTTGCTGCGATCGAAGGGATCGGGTGGGGATGGG
CCGGGGTCATTTGGCTCTACAACATTGTGTTCTATATTCCTCTTGATATCATCAAGTTCT
TGATTCGGTACGCCCTTAGCGGCAGAGCCTGGGACCTTGTTATTGAGCAAAGGATTGCAT
TCACGAGGCAGAAGGATTTTGGGAAAGAACAAAGGGAGCTACAATGGGCGCACGCACAGA
GAACGCTACATGGCCTGCAAGCACCAGATGCTAAAATGTTCCCAGAGCGAACCCATTTCA
ACGAGCTTTCCCAAATGGCTGAAGAAGCAAAGAGAAGAGCCGAGATCGCTAGGTTGCGGG
AGCTTCACACACTCAAGGGTCACGTTGAATCTGTCGTGAGGCTAAAAGGTCTCGACATTG
AAACCATTCAACAATCTTACACAGTCTGACAAAATCGTAGAGAGAAAGCCCACGACTCGT
CTCAATATCTCTGTTTGAAACTTCGATACAAATTATGCATATAAGTATCAAAGGCCTTAG
TAGTATTATTTGGTCGGTTTGTTTCCTTCTTGTAAGTTTGTTCTCTTGTATGATGAAGAA
TGGCAGAAATAGAAACAGCATCCTCAAAGTGTAAGACAAATTTTTTTTTATTTTTGCATT
ACATTTGATGTTATAATTTCCCTTTTTGTCCACAATGATAGAAAGAAAGAGAAGTGATTT
AAATATAAACGAGGAAAAGAAAAAAAAAGAGCGAGAACAAGTATATGATGATTACTTGGT
TTCTCTATGGGCTTATTCCAAGAAAATCCAAAGGGGATCGAAGCTGACCAAAAACTAAGT
CGAGAAGATGAGAAACCCATAATGATCAGGCAGTGTTCTTGTCTTGTTGTTTGATGACAT
CTCCATTGGTTTCAGAAGCTGTCTTTTGATCATCATCACTTTCTTTGTACCTATACCATC
TTGACACGACCAAGAAGTAGGCGAAATTAACAGCCAAGATTCCAGCGATCATGAAATAGA
AGTAATCCAATCTGCCTTTGTTCAAATCCTCAGCCAACCAGTTACCACCCGCCGAGTTCT
GCGTCGTCCGGTGAACCGTTGCAATCAAGAAGCTGCCGAGGTAACTCGAAACCCCTATTC
CTACATAAAAGATGGAACCCGCGAAACTCCTCATGTTTTCTGGGAACTGCTTGTAGTAAA
ACTCCATCTGTCCGATGGCTCCAAACGCCTCGGCTACACCCGAGAGAGTGAGCTGCGGGA
TGAGCCACATAGCTGACATTGAGGAGATTTCTCCTTTTCTTGGCGCCATGCCAAGAGTTG
GTTTAGTCAGCGCAATGTGTCTCCTCCGCTCCTCGACGAAACCGGAGACTACTAAGCTTG
CAAAGGCGAAGAAGATCCCGGTTCCGATTCTCTGCAGGAGCGTGATCCCGGTGTCTAGAC
CGGTTATTCTTCTCAAGGTAGGCACGAGGAGACGGTCGTAGATGATGATGAAAACCGTCA
TCCCTGTCATCAAGAAGACCACGTAGGTGGCTGCGGGGATCACGAACCCTCCCGAGCCTA
AGCGACGATCGCTCTGCAGGGCTTGGAAGACCGGATATGTCATTTGCTGGGTTATGGTTA
CGTAGTAGATTGATGCAGCGAACCATATAGGAAGCACTCTCACAATGCACTTCACTTCTT
CCACCTGTTGCATCGTACACAGCTTCCATGGATCCGCAGGCTTACCATCCGCCTCCAACT
TGTCCTCGGGAGCCAAGATCGCCGCCTTATCAAGAAATCTGAATTGGTCGGTGTATTTGA
GAATGGAGTTTGCGTGTTTTGGAGGGCAGTAATTGTAGAGGTTAAGCCAAGGCTGTTTCA
CGGGCTTTAATCCGCGTTTCTTGATTGCAACAATGATCACTTGAGCTATACCAGCCAATG
GACTACCCGAGGCCTTGACTTTCACATACAGCTTATCTCCCGCAAAGAAGATCACGGAGG
CCAAGAACATTAGAACCACCGGTATGGTTAGACCGATCGTCCAGCTGACGTTAGACTGGA
TGTAGACCACTAGCGTCAGCGACAAGATCTGCGCGAAAGTGAAGCTGAAGAAGTACCAAT
TGAAGAAACTATCAGTCCCTCTTCTCCCTGACTCGCTCTTCGGGTTGAACTGATCGGCTC
CGAAAGCTAGATTGCACGGTCTGATCCCGCCCGCTCCAACTACAAGAAACCCGAGACCCA
TCAGAAGAAACGCGATTTGCCCACCGCTTGGACCGCTGCACGAGCTCGCTGTTCCACATG
GAGCTGGGTGCAGTTGTGGCACTGCAGCTGTCAATAGTATCACAAGTGATCCAAGAAAAC
AGGCGATGACCGCGACGGTTAGTGTCTTGTATCGACCGAAGTAAGTGTCGCAGAGGAAAG
CAGCAACGAAAGTTCCGAAATTTATTGTGCCACTGAATGCGTTAATGATTGTTGCAGCTG
TGATACTCTTCATGTTGAAGACAGCTGTTAAAAAAACCAGAAGGTTTGATAGTGTTCCAA
TGATCCCAAGCTTCTCGAATGTCTCATTTCCAATGATAAAGGGCATGACTTTCCAGCCTC
TATATACGACTTTTTTCTCCTGAACTTCTTCCTCAACAGAATCAACCGTCGTAACAGAGC
CACCGTAGACGGCGGGGGAAGGTTTTTGGTGATCCGTAGACTCGAGTTCGAGAGGCTGTC
TCTCCATTTTTTTTAAATTGTACTTCCTTGTTTTGTCTGTTGTATTTGTCTCAAAGGCTA
ATGATGACTCTGTTCTTTATCTTAGAGCCGTCTCTATTTATAGACTATATAGTGGTAAGA
AGGAAGAGGATGGTGGAGATGCCGGAATCTAGACAAAGTGGTAATTTGTGAATTTGGCCG
TGAAAGAGAGCTGTGTTAGAGATTAAAATATTACA


>Arabidopsis_thaliana_GTR2_AT5G62680
MERKPLELESTDNHQNPSSAVYGGSVTAVDSVEEDVQNQKKVVYRGWKVMPFIIGNETFEKLGIIGTLSNLLVYLTAVFNLKSITAATIINAFSGTINFGTFVAAFLCDTYFGRYKTLSVAVIACFLGSFVILLTAAVPQLHPAACGTAADSICNGPSGGQIAFLLMGLGFLVVGAGGIRPCNLAFGADQFNPKSESGKRGIDSFFNWYFFTFTFAQILSLTLVVYVQSNVSWTIGLTIPAVLMFLACLIFFAGDKLYVKIKASGSPLAGIAQVIAVAIKKRGLKPAKQPWLNLYNYYPPKYANSKLKYTDQFRFLDKAAILTPEDKLQPDGKPADPWKLCTMQQVEEVKCIVRVLPIWFASSIYYLTITQQMTYPVFQALQSDRRLGSGGFVIPAATYVVFLMTGMTVFIVVYDRVLVPTMRRITGLDTGITLLQRIGTGIFFATASLVVAGFVEERRRTFALTKPTLGMAPRKGEISSMSAMWLIPQLSLAGVAEAFAAIGQMEFYYKQFPENMRSFAGSIFYVGGGVSSYLGSFLIATVHRTTQNSSGGNWLAEDLNKGRLDLFYFMIAGILAVNFAYFLVMSRWYRYKGSDDEVTTYETNENIIKQQDKNVA

>Pennycress_GTR2-like_AA_similar_to_AT5G62680_DNAP649595_contig_3533_AC_1116.83_selection_translation_of_ORF_ORF
MERQPLELESTDHQKPSPAVYGGSVTTVDSVEEEVQEKKVVYRGWKVMPFIIGNETFEKL
GIIGTLSNLLVFLTAVFNMKSITAATIINAFSGTINFGTFVAAFLCDTYFGRYKTLTVAV
IACFLGSLVILLTAAVPQLHPAPCGTASSCSGPSGGQIAFLLMGLGFLVVGAGGIRPCNL
AFGADQFNPKSESGRRGTDSFFNWYFFSFTFAQILSLTLVVYIQSNVSWTIGLTIPVVLM
FLASVIFFAGDKLYVKVKASGSPLAGIAQVIIVAIKKRGLKPVKQPWLNLYNYCPPKHAN
SILKYTDQFRFLDKAAILAPEDKLEADGKPADPWKLCTMQQVEEVKCIVRVLPIWFAASI
YYVTITQQMTYPVFQALQSDRRLGSGGFVIPAATYVVFLMTGMTVFIIIYDRLLVPTLRR
ITGLDTGITLLQRIGTGIFFAFASLVVSGFVEERRRHIALTKPTLGMAPRKGEISSMSAM
WLIPQLTLSGVAEAFGAIGQMEFYYKQFPENMRSFAGSIFYVGIGVSSYLGSFLIATVHR
TTQNSAGGNWLAEDLNKGRLDYFYFMIAGILAVNFAYFLVVSRWYRYKESDDDQKTASET
NGDVIKQQDKNTA*


###########

The following amino acid alignments were performed using the online ClustalW2 multiple sequence alignment tool available at www.ebi.ac.uk/Tools/msa/clustalw2/. 
The pennycress amino acid sequence was derived from a search of open reading frames in the transcriptome assembly. 
Alignment was performed in ClustalW2 using the default parameters. 

###########


Sequence type explicitly set to Protein
Sequence format is Pearson
Sequence 1: Arabidopsis_thaliana_GTR2_AT5G62680                                                                               616 aa
Sequence 2: Pennycress_GTR2-like_similar_to_AT5G62680_DNAP649595_contig_3533_AC_1116.83_selection_translation_of_ORF_ORF      613 aa
Start of Pairwise alignments


Sequences (1:2) Aligned. Score:  90
Guide tree file created:   [clustalw2-I20130224-182633-0866-93724957-oy.dnd]

There are 1 groups
Start of Multiple Alignment

Group 1: Sequences:   2      Score:12710
Alignment Score 3436

###########

Arabidopsis_thaliana_GTR2_AT5G      MERKPLELESTDNHQNPSSAVYGGSVTAVDSVEEDVQNQKKVVYRGWKVM 50
Pennycress_GTR2-like_similar_t      MERQPLELESTD-HQKPSPAVYGGSVTTVDSVEEEVQ-EKKVVYRGWKVM 48
                                    ***:******** **:**.********:******:** :***********

Arabidopsis_thaliana_GTR2_AT5G      PFIIGNETFEKLGIIGTLSNLLVYLTAVFNLKSITAATIINAFSGTINFG 100
Pennycress_GTR2-like_similar_t      PFIIGNETFEKLGIIGTLSNLLVFLTAVFNMKSITAATIINAFSGTINFG 98
                                    ***********************:******:*******************

Arabidopsis_thaliana_GTR2_AT5G      TFVAAFLCDTYFGRYKTLSVAVIACFLGSFVILLTAAVPQLHPAACGTAA 150
Pennycress_GTR2-like_similar_t      TFVAAFLCDTYFGRYKTLTVAVIACFLGSLVILLTAAVPQLHPAPCGTAS 148
                                    ******************:**********:**************.****:

Arabidopsis_thaliana_GTR2_AT5G      DSICNGPSGGQIAFLLMGLGFLVVGAGGIRPCNLAFGADQFNPKSESGKR 200
Pennycress_GTR2-like_similar_t      S--CSGPSGGQIAFLLMGLGFLVVGAGGIRPCNLAFGADQFNPKSESGRR 196
                                    .  *.*******************************************:*

Arabidopsis_thaliana_GTR2_AT5G      GIDSFFNWYFFTFTFAQILSLTLVVYVQSNVSWTIGLTIPAVLMFLACLI 250
Pennycress_GTR2-like_similar_t      GTDSFFNWYFFSFTFAQILSLTLVVYIQSNVSWTIGLTIPVVLMFLASVI 246
                                    * *********:**************:*************.******.:*

Arabidopsis_thaliana_GTR2_AT5G      FFAGDKLYVKIKASGSPLAGIAQVIAVAIKKRGLKPAKQPWLNLYNYYPP 300
Pennycress_GTR2-like_similar_t      FFAGDKLYVKVKASGSPLAGIAQVIIVAIKKRGLKPVKQPWLNLYNYCPP 296
                                    **********:************** **********.********** **

Arabidopsis_thaliana_GTR2_AT5G      KYANSKLKYTDQFRFLDKAAILTPEDKLQPDGKPADPWKLCTMQQVEEVK 350
Pennycress_GTR2-like_similar_t      KHANSILKYTDQFRFLDKAAILAPEDKLEADGKPADPWKLCTMQQVEEVK 346
                                    *:*** ****************:*****:.********************

Arabidopsis_thaliana_GTR2_AT5G      CIVRVLPIWFASSIYYLTITQQMTYPVFQALQSDRRLGSGGFVIPAATYV 400
Pennycress_GTR2-like_similar_t      CIVRVLPIWFAASIYYVTITQQMTYPVFQALQSDRRLGSGGFVIPAATYV 396
                                    ***********:****:*********************************

Arabidopsis_thaliana_GTR2_AT5G      VFLMTGMTVFIVVYDRVLVPTMRRITGLDTGITLLQRIGTGIFFATASLV 450
Pennycress_GTR2-like_similar_t      VFLMTGMTVFIIIYDRLLVPTLRRITGLDTGITLLQRIGTGIFFAFASLV 446
                                    ***********::***:****:*********************** ****

Arabidopsis_thaliana_GTR2_AT5G      VAGFVEERRRTFALTKPTLGMAPRKGEISSMSAMWLIPQLSLAGVAEAFA 500
Pennycress_GTR2-like_similar_t      VSGFVEERRRHIALTKPTLGMAPRKGEISSMSAMWLIPQLTLSGVAEAFG 496
                                    *:******** :****************************:*:******.

Arabidopsis_thaliana_GTR2_AT5G      AIGQMEFYYKQFPENMRSFAGSIFYVGGGVSSYLGSFLIATVHRTTQNSS 550
Pennycress_GTR2-like_similar_t      AIGQMEFYYKQFPENMRSFAGSIFYVGIGVSSYLGSFLIATVHRTTQNSA 546
                                    *************************** *********************:

Arabidopsis_thaliana_GTR2_AT5G      GGNWLAEDLNKGRLDLFYFMIAGILAVNFAYFLVMSRWYRYKGSDDE-VT 599
Pennycress_GTR2-like_similar_t      GGNWLAEDLNKGRLDYFYFMIAGILAVNFAYFLVVSRWYRYKESDDDQKT 596
                                    *************** ******************:******* ***:  *

Arabidopsis_thaliana_GTR2_AT5G      TYETNENIIKQQDKNVA 616
Pennycress_GTR2-like_similar_t      ASETNGDVIKQQDKNTA 613
                                    : *** ::*******.*


#################################
Myrosinases and specifier proteins 
#################################


>Arabidopsis_thaliana_TGG1_AT5G26000_peptide_541aa
MKLLMLAFVFLLALATCKGDEFVCEENEPFTCNQTKLFNSGNFEKGFIFGVASSAYQVEGGRGRGLNVWDSFTHRFPEKGGADLGNGDTTCDSYTLWQKDIDVMDELNSTGYRFSIAWSRLLPKGKRSRGVNPGAIKYYNGLIDGLVAKNMTPFVTLFHWDLPQTLQDEYNGFLNKTIVDDFKDYADLCFELFGDRVKNWITINQLYTVPTRGYALGTDAPGRCSPKIDVRCPGGNSSTEPYIVAHNQLLAHAAAVDVYRTKYKDDQKGMIGPVMITRWFLPFDHSQESKDATERAKIFFHGWFMGPLTEGKYPDIMREYVGDRLPEFSETEAALVKGSYDFLGLNYYVTQYAQNNQTIVPSDVHTALMDSRTTLTSKNATGHAPGPPFNAASYYYPKGIYYVMDYFKTTYGDPLIYVTENGFSTPGDEDFEKATADYKRIDYLCSHLCFLSKVIKEKNVNVKGYFAWSLGDNYEFCNGFTVRFGLSYVDFANITGDRDLKASGKWFQKFINVTDEDSTNQDLLRSSVSSKNRDRKSLADA


>Pennycress_TGG1-like_similartoAT5G26000_DNAP649595_contig_1032_AC_8356.88
GTTGACTTAAGATAATATATATAGTAATTAAAAGTATTATTCATATTTTAGTAAAAACAA
AGTATTATTCATTGATCATTTATTATTGGGGTATTTATTAGTACAATAGAAGAAGCTCAC
TTATGTTATTTGTGTAGCAACTAGAAAGAGTTGTGTTGTGACATAAGATTGATAGGGATA
AATTGTTTCATGCATCTGCGAGCTTTTTGTACTGGGAGGAGAGGCTTGAGCGGAGGAAAT
CTTGTTTTGTAGAGTTTTTGGTGGTAACATTAATGAACGTCTGGTACCATTTGCCAGAAT
CTTTTAGGTTTCTATCACTAACGTCTGTCCAATTAACATAACTGAGTCCAAATCTGACGC
TGAAGCCTTTGCAGAACTCATAATTATCTCCAAGAGCCCATGCAAAGTATCCTTTGACGT
TGACATTCTTCTCTTTGATGACTTTACTGAGAAAACAGAAATGACTACAGAGATAATCAA
TCCGCTTGGAATCGGCAACAGCCTGCTCACGGGGTTCGGAACCGGGGCTACTAATCCCGT
TCTCGGTGATATAGATTAAAGGGTCACCGTATCTGGTTTTGAAGTGATCCATTACGTAAT
AAATTCCTTTTGGATAGTAATAGCTGTTGCCGCTTACCTTGTCTTCAGAGAACAGTGGAC
CAGGAACTTCCCCACGTATATTCTCAGACGTGAGCTTTACGCATGGGTCCATCATGGCAG
TGTGTTTTGGCGAAGGATATGGGTTAGCAGCTGGCTGTGCATACTGAGTGACGTAATAGT
TGAGACCAAGAAAATCATATGAACCCTTTACGAGTTTGGCTTCTGCTTCTGTGAAGTTGG
GAAGACGACTTCCCACAATTTGCCTCATGACGTCTGGGTATCTACCCTTTGTTAGCGGCT
CCATGAACCATCCTAAGAAGAATTCTTTTATCCTCTCAGTTGCATCTAGGCAGGCTTTAT
CAGTCTCATCATATGGAAGAAACCATCTAGTTATCATCACAGGTCCGATCTTCCCTCCTT
GGAACTTATATTTCGTCCTGTAAACATCAACCGCCACAGCATGAGCAAGGAGCTGGTTAT
GCGCAACTATATAGGGTTCCGTTGAAGAATTTCCACCGTAACATCTCTCATCAATCGCTG
GAGAACATCGACCGGGTGCATCTGTCCCGATTGCATAGCCTCTCGTAGGCACTGTGTAGA
GCTGGTTGATAGTGATCCAGTTCTTTACCTTTCCACCAAATTCCTTGAAACATAGATCCG
CATAATCTCTAAAATCATCAATGACCGTGCGGTTCAAGAAACCTTCATACTCATCTTGCA
GTGTTTGAGGAAGGTCCCAGTGAAAGAGGGTAACGAAAGGCGTTATGTTCTTTGCGATGA
GGGCATCTAAGAGTTTGTGGTAGTAATCAATGCCTCCTTTGTTCACACCCCTACTCACCT
TTCCTTTTGGAATGATTCTTGACCACGCAAAGGAGAATCTGTAGCCAGTAGCATTCATTT
CGGTTATCGCCTCTACATCTTTCTCCCATCTTGTATATGACTCACAAGTAGTGTCTCCAT
TCCCATGATCTGGTCCTCCTTTCTCTGGCGGTGAGTGAAGCCATCCCAAACGTTAAGACC
ACGACCTCTGCCTCCTTCGACCTGGTAAGCAGCGGATGCAACACCGAAGATGAAGTCTTT
GTCGAAGTTTTTACTGCTTAAAACATCAATGTTTCCACATGTGAATGGCTCGTTCTCTTC
GCAAGTAAGTTCCTCATCAGCTTTGTAAGTCGCTAAAGCTGATAGAAAAACGATTATGGC
GAGTCCGTGAAGAAGCTTCTTCATGTTTTTTTTTTTGTTTTAGATGTATATATGTGTTTG
TGTTTGATCCGG

>Pennycress_TGG1-like_AA_similartoAT5G26000_DNAP649595_contig_1032_AC_8356.88_translation_of_ORF_ORF
MNATGYRFSFAWSRIIPKGKVSRGVNKGGIDYYHKLLDALIAKNITPFVTLFHWDLPQTLQDEYEGFLNRTVIDDFRDYADLCFKEFGGKVKNWITINQLYTVPTRGYAIGTDAPGRCSPAIDERCYGGNSSTEPYIVAHNQLLAHAVAVDVYRTKYKFQGGKIGPVMITRWFLPYDETDKACLDATERIKEFFLGWFMEPLTKGRYPDVMRQIVGSRLPNFTEAEAKLVKGSYDFLGLNYYVTQYAQPAANPYPSPKHTAMMDPCVKLTSENIRGEVPGPLFSEDKVSGNSYYYPKGIYYVMDHFKTRYGDPLIYITENGISSPGSEPREQAVADSKRIDYLCSHFCFLSKVIKEKNVNVKGYFAWALGDNYEFCKGFSVRFGLSYVNWTDVSDRNLKDSGKWYQTFINVTTKNSTKQDFLRSSLSSQYKKLADA*


#Top BLASTp hit against nr is Eutrema wasabi myrosinase (BAE16356)


Sequence type explicitly set to Protein
Sequence format is Pearson
Sequence 1: Arabidopsis_thaliana_TGG1_AT5G26000_peptide_541aa                                                     541 aa
Sequence 2: Pennycress_TGG1-like_similartoAT5G26000_DNAP649595_contig_1032_AC_8356.88_translation_of_ORF_ORF      436 aa


Sequences (1:2) Aligned. Score:  72
Guide tree file created:   [clustalw2-I20130225-194944-0907-53617118-oy.dnd]

There are 1 groups

Group 1: Sequences:   2      Score:8241
Alignment Score 2060


Arabidopsis_thaliana_TGG1_AT5G      MKLLMLAFVFLLALATCKGDEFVCEENEPFTCNQTKLFNSGNFEKGFIFG 50
Pennycress_TGG1-like_similarto      --------------------------------------------------
                                                                                      

Arabidopsis_thaliana_TGG1_AT5G      VASSAYQVEGGRGRGLNVWDSFTHRFPEKGGADLGNGDTTCDSYTLWQKD 100
Pennycress_TGG1-like_similarto      --------------------------------------------------
                                                                                      

Arabidopsis_thaliana_TGG1_AT5G      IDVMDELNSTGYRFSIAWSRLLPKGKRSRGVNPGAIKYYNGLIDGLVAKN 150
Pennycress_TGG1-like_similarto      ------MNATGYRFSFAWSRIIPKGKVSRGVNKGGIDYYHKLLDALIAKN 44
                                          :*:******:****::**** ***** *.*.**: *:*.*:***

Arabidopsis_thaliana_TGG1_AT5G      MTPFVTLFHWDLPQTLQDEYNGFLNKTIVDDFKDYADLCFELFGDRVKNW 200
Pennycress_TGG1-like_similarto      ITPFVTLFHWDLPQTLQDEYEGFLNRTVIDDFRDYADLCFKEFGGKVKNW 94
                                    :*******************:****:*::***:*******: **.:****

Arabidopsis_thaliana_TGG1_AT5G      ITINQLYTVPTRGYALGTDAPGRCSPKIDVRCPGGNSSTEPYIVAHNQLL 250
Pennycress_TGG1-like_similarto      ITINQLYTVPTRGYAIGTDAPGRCSPAIDERCYGGNSSTEPYIVAHNQLL 144
                                    ***************:********** ** ** *****************

Arabidopsis_thaliana_TGG1_AT5G      AHAAAVDVYRTKYKDDQKGMIGPVMITRWFLPFDHS-QESKDATERAKIF 299
Pennycress_TGG1-like_similarto      AHAVAVDVYRTKYK-FQGGKIGPVMITRWFLPYDETDKACLDATERIKEF 193
                                    ***.**********  * * ************:*.: : . ***** * *

Arabidopsis_thaliana_TGG1_AT5G      FHGWFMGPLTEGKYPDIMREYVGDRLPEFSETEAALVKGSYDFLGLNYYV 349
Pennycress_TGG1-like_similarto      FLGWFMEPLTKGRYPDVMRQIVGSRLPNFTEAEAKLVKGSYDFLGLNYYV 243
                                    * **** ***:*:***:**: **.***:*:*:** ***************

Arabidopsis_thaliana_TGG1_AT5G      TQYAQNNQTIVPSDVHTALMDSRTTLTSKNATGHAPGPPFN-----AASY 394
Pennycress_TGG1-like_similarto      TQYAQPAANPYPSPKHTAMMDPCVKLTSENIRGEVPGPLFSEDKVSGNSY 293
                                    *****   .  **  ***:**. ..***:*  *..*** *.     . **

Arabidopsis_thaliana_TGG1_AT5G      YYPKGIYYVMDYFKTTYGDPLIYVTENGFSTPGDEDFEKATADYKRIDYL 444
Pennycress_TGG1-like_similarto      YYPKGIYYVMDHFKTRYGDPLIYITENGISSPGSEPREQAVADSKRIDYL 343
                                    ***********:*** *******:****:*:**.*  *:*.** ******

Arabidopsis_thaliana_TGG1_AT5G      CSHLCFLSKVIKEKNVNVKGYFAWSLGDNYEFCNGFTVRFGLSYVDFANI 494
Pennycress_TGG1-like_similarto      CSHFCFLSKVIKEKNVNVKGYFAWALGDNYEFCKGFSVRFGLSYVNWTDV 393
                                    ***:********************:********:**:********:::::

Arabidopsis_thaliana_TGG1_AT5G      TGDRDLKASGKWFQKFINVTDEDSTNQDLLRSSVSSKNRDRKSLADA 541
Pennycress_TGG1-like_similarto      S-DRNLKDSGKWYQTFINVTTKNSTKQDFLRSSLSS---QYKKLADA 436


#########################


#Only a fragment as the top hit to Arabidopsis TGG2--the top BLASTp hit of this pennycress contig was the same Eutrema wasbi as TGG1 above

>Arabidopsis_thaliana_TGG2_AT5G25980_peptide_547aa
MQHNTYIYILTMKLLGFALAILLVVATCKPEEEITCEENVPFTCSQTDRFNKQDFESDFIFGVASSAYQIEGGRGRGLNVWDGFTHRYPEKGGADLGNGDTTCDSYRTWQKDLDVMEELGVKGYRFSFAWSRILPKGKRSRGINEDGINYYSGLIDGLIARNITPFVTLFHWDLPQSLQDEYEGFLDRTIIDDFKDYADLCFERFGDRVKHWITINQLFTVPTRGYALGTDAPGRCSQWVDKRCYGGDSSTEPYIVAHNQLLAHATVVDLYRTRYKYQGGKIGPVMITRWFLPYDDTLESKQATWRAKEFFLGWFMEPLTKGKYPYIMRKLVGNRLPKFNSTEARLLKGSYDFLGLNYYVTQYAHALDPSPPEKLTAMTDSLANLTSLDANGQPPGPPFSKGSYYHPRGMLNVMEHFKTKYGDPLIYVTENGFSTSGGPIPFTEAFHDYNRIDYLCSHLCFLRKAIKEKRVNVKGYFVWSLGDNYEFCNGYTVRFGLSYVDFNNVTADRDLKASGLWYQSFLRDTTKNQDILRSSLPFKNGDRKSLT


#########################


>Arabidopsis_thaliana_TGG3_AT5G48375_peptide_439aa
MKFRALGLVLLLAVETCKAEEITCEETKPFTCNQTDRFNRKHFDDDFIFEGGKGRGLNVWDGFTHRYPEKGGPDLGNGDSTCGSYEHWQKDIDVMTELGVDGYRFSLAWSRIAPRESNQAGVKYYNDLIDGLLAKNITPFVTLFHWDLPQVLQDEYEGFLNHEIIDDFKDYANLCFKIFGDRVKKWITINQLYTVPTRGYAMGTDAPEPYIVAHNQLLAHAKVVHLYRKKYKPKQRGQIGVVMITRWFVPYDSTQANIDATERNKEFFLGWFMEPLTKGKYPDIMRKLVGRRLPKFNKKEAKLVKGSYDFLGINYYQTQYVYAIPANPPNRLTVLNDSLSAFSYENKDGPIGPWFNADSYYHPRGILNVLEHFKTKYGNPLVYITENGELLILSGCNVKGYFAWCLGDNYELWPSRSFHVSPFYLLHRKDKGAFPSFEA


##only small fragment hits in pennycress transcriptome 


#########################

>Arabidopsis_thaliana_TGG4_AT1G47600_peptide_511aa
MAIPKAHYSLAVLVLLFVVVSSSQKVCNPECKAKEPFHCDNTHAFNRTGFPRNFTFGAATSAYQIEGAAHRALNGWDYFTHRYPEKVPDRSSGDLACDSYDLYKDDVKLLKRMNVQAYRLSIAWSRVLPKGRLTGGVDENGITYYNNLINELKANGIEPYVTIFHWDVPQTLEDEYGGFLSTRIVEDYTNYAELLFQRFGDRVKFWITLNQPFSLATKGYGDGSYPPGRCTGCELGGDSGVEPYTVAHNQLLAHAKTVSLYRKRYQKFQGGKIGTTLIGRWFAPLNEFSELDKAAAKRAFDFFVGWFLDPLVYGKYPTIMREMVGDRLPEFTPEQSALVKGSLDFLGLNYYVTQYATDAPPPTQLNAITDARVTLGFYRNGVPIGVVAPSFVYYPPGFRQILNYIKDNYKNPLTYITENGVADLDLGNVTLATALADNGRIQNHCSHLSCLKCAMKDGCNVAGYFAWSLMDNYEFGNGYTLRFGMNWVNFTNPADRKEKASGKWFSKFLAK


>Pennycress_TGG4-like_similartoAT1G47600_DNAP649595_contig_9740_AC_679.85
ACAAGCTTAATATAAATTTGGATATGTTTATATATTGACCAAAAACTAAGGTCAAATTAT
TACAACGTGCACTGACAACGACACATAAAAGCTTTAATTAAATGGTATACAATACATATA
GTACGTACGTACAATAGCTATTAGATTTGGAGGTTGGATACATGTACATCTATCGCCATG
GCCCTTTTTATTTTGCGACGAATCTAGAGAACCATTTGCCAGAATCCTTTTCTCTTCGAT
CCATAGGATTAGTGAAGTTGACCCAGTTCATACCAAACCGGAGAGTGTAACCATTTCCGA
ATTCGTAATTGTCCATCAATGACCATGCAAAATATCCTTTCACGTTGGATCCCTCGTCGA
TTGCGCATTTGAGACACGAAAGATGGCTGCAATGATTTTGAATTCGTCCGTTGTCGGCAA
GAGCATCCGGAAGCGTTAAGTTTCCAAAATCAGCAACTCCATTTTCGGTGATGTAAATAA
GTGGGTTTCCGTAGTTTTTTCTGATGTGATTTAGAATCATACGGAATCCTGGAGGATAGT
ACACGAAGCTAGGAGCTTGAACGCCAATAGGAATTCCATTGCGATAATATCCAAGAGTAA
CTCCTGGATCGGTTATGGCACTAGGCAGTTTCGGAAGAGGTGCGTCGGTCGCATATTGTG
TAACGTAATAGTTCAACCCTAGGAAATCAAGTGATCCTCTAACTAAATCCGATTGTGCAG
GTGTGAATCTTGGCAGTCTATCTCCAACCATCTCTTTCATTATCTCTGGATAGTCTCCGT
ACACCAACGGATCCAAGAACCATCCGACGATGAAAGCGAATGCCCGTCTCGAAGCAGCCT
TGTCAAGATCGCTAGTTGCGTTTAGTGGGGTGAACCATCTTCCGATCAAAGTCGTTCCTA
TTTTACCACCTTGAAATTTCTGATATTTTGCTCGGTATAAAGCTACAGTTTCTGCATGAG
CTAGAAGTTGATGATGTGCAACTTTATAAGGTTCGGTTCCGGAATTTCCTCCAAATTCAC
AGCCGGTGCACCGTCCCGGTGGATACGATCCATCCCCATAACCTTTGGTTGAAAGAGAGA
AAGGTTGGTTCAAAGTGATCCAAAATTTGACTCTGTCACCGAATCTTTGGAATAGAAGCT
CCGCGTAGTTTCTGAAATCGTCCACTATACGTGGGCTTAAGAACCCTTTGTATTCGTCTT
CCAAAGTTTGGGGAACATCCCAATGAAATATAGTCACATATGGTTCTATGCCATTTGCTT
TTAACTCGTTGATGAGATTGTTGTAGTATGCTATACCATTCTCGTCCACTTTTCCAGTTC
CCTTTGGTAAGACCCTTGACCATGCTATTGAGAATCGGTATGCTTGAACCTTCATTCTTT
TTAGTAGCGCGACGTCCTCCTTATAAAGATTATACGAATCACAAGCAAGGTCTCCTGAAC
TGTTATCTGGAACTTTTTCTGGATATCTATGTGTGTAATAGTCCCATCCATTAAGTGCTC
TATGTGCTGCACCTTCAATCTGGTATGCAGAAGTAGCCGCACCAAAAATGAAGTTCTTTG
GGAATCCATTTCGGTTGAATGTAAGAGTATCGTTGCAGTGGAAAGGTTCTTTAGCCTTGC
ATTCTGGATTGCAGACCTGTTGGCTACTCGAAACGGCAAAGAGAATTACAAGGATGGCTA
AAGAGTAGAGAGCTTTTGGAATTGCCATGGATGAGAGATCTATATGGTTTAGTTTTTGCT
TTCCTTTATGGCTTGTGTAAGCTT


>Pennycress_TGG4-like_AA_similartoAT1G47600_DNAP649595_contig_9740_AC_679.85_rev_translation_of_ORF_ORF
MAIPKALYSLAILVILFAVSSSQQVCNPECKAKEPFHCNDTLTFNRNGFPKNFIFGAATSAYQIEGAAHRALNGWDYYTHRYPEKVPDNSSGDLACDSYNLYKEDVALLKRMKVQAYRFSIAWSRVLPKGTGKVDENGIAYYNNLINELKANGIEPYVTIFHWDVPQTLEDEYKGFLSPRIVDDFRNYAELLFQRFGDRVKFWITLNQPFSLSTKGYGDGSYPPGRCTGCEFGGNSGTEPYKVAHHQLLAHAETVALYRAKYQKFQGGKIGTTLIGRWFTPLNATSDLDKAASRRAFAFIVGWFLDPLVYGDYPEIMKEMVGDRLPRFTPAQSDLVRGSLDFLGLNYYVTQYATDAPLPKLPSAITDPGVTLGYYRNGIPIGVQAPSFVYYPPGFRMILNHIRKNYGNPLIYITENGVADFGNLTLPDALADNGRIQNHCSHLSCLKCAIDEGSNVKGYFAWSLMDNYEFGNGYTLRFGMNWVNFTNPMDRREKDSGKWFSRFVAK*

#Top BLASTp hit of this pennycress predicted peptide is 'myrosinase' in Amoracia rusticana (horseradish) AEZ01595.1


Sequence type explicitly set to Protein
Sequence format is Pearson
Sequence 1: Arabidopsis_thaliana_TGG4_AT1G47600_peptide_511aa                                                        511 aa
Sequence 2: Pennycress_TGG4-like_similartoAT1G47600_DNAP649595_contig_9740_AC_679.85_rev_translation_of_ORF_ORF      506 aa
Start of Pairwise alignments
Aligning...

Sequences (1:2) Aligned. Score:  83
Guide tree file created:   [clustalw2-I20130225-195632-0847-58570797-pg.dnd]

There are 1 groups
Start of Multiple Alignment

Aligning...
Group 1: Sequences:   2      Score:10284
Alignment Score 2779


Arabidopsis_thaliana_TGG4_AT1G      MAIPKAHYSLAVLVLLFVVVSSSQKVCNPECKAKEPFHCDNTHAFNRTGF 50
Pennycress_TGG4-like_similarto      MAIPKALYSLAILVILFAVSSS-QQVCNPECKAKEPFHCNDTLTFNRNGF 49
                                    ****** ****:**:**.* ** *:**************::* :***.**

Arabidopsis_thaliana_TGG4_AT1G      PRNFTFGAATSAYQIEGAAHRALNGWDYFTHRYPEKVPDRSSGDLACDSY 100
Pennycress_TGG4-like_similarto      PKNFIFGAATSAYQIEGAAHRALNGWDYYTHRYPEKVPDNSSGDLACDSY 99
                                    *:** ***********************:**********.**********

Arabidopsis_thaliana_TGG4_AT1G      DLYKDDVKLLKRMNVQAYRLSIAWSRVLPKGRLTGGVDENGITYYNNLIN 150
Pennycress_TGG4-like_similarto      NLYKEDVALLKRMKVQAYRFSIAWSRVLPKG--TGKVDENGIAYYNNLIN 147
                                    :***:** *****:*****:***********  ** ******:*******

Arabidopsis_thaliana_TGG4_AT1G      ELKANGIEPYVTIFHWDVPQTLEDEYGGFLSTRIVEDYTNYAELLFQRFG 200
Pennycress_TGG4-like_similarto      ELKANGIEPYVTIFHWDVPQTLEDEYKGFLSPRIVDDFRNYAELLFQRFG 197
                                    ************************** ****.***:*: ***********

Arabidopsis_thaliana_TGG4_AT1G      DRVKFWITLNQPFSLATKGYGDGSYPPGRCTGCELGGDSGVEPYTVAHNQ 250
Pennycress_TGG4-like_similarto      DRVKFWITLNQPFSLSTKGYGDGSYPPGRCTGCEFGGNSGTEPYKVAHHQ 247
                                    ***************:******************:**:**.***.***:*

Arabidopsis_thaliana_TGG4_AT1G      LLAHAKTVSLYRKRYQKFQGGKIGTTLIGRWFAPLNEFSELDKAAAKRAF 300
Pennycress_TGG4-like_similarto      LLAHAETVALYRAKYQKFQGGKIGTTLIGRWFTPLNATSDLDKAASRRAF 297
                                    *****:**:*** :******************:***  *:*****::***

Arabidopsis_thaliana_TGG4_AT1G      DFFVGWFLDPLVYGKYPTIMREMVGDRLPEFTPEQSALVKGSLDFLGLNY 350
Pennycress_TGG4-like_similarto      AFIVGWFLDPLVYGDYPEIMKEMVGDRLPRFTPAQSDLVRGSLDFLGLNY 347
                                     *:***********.** **:********.*** ** **:**********

Arabidopsis_thaliana_TGG4_AT1G      YVTQYATDAPPPTQLNAITDARVTLGFYRNGVPIGVVAPSFVYYPPGFRQ 400
Pennycress_TGG4-like_similarto      YVTQYATDAPLPKLPSAITDPGVTLGYYRNGIPIGVQAPSFVYYPPGFRM 397
                                    ********** *.  .****. ****:****:**** ************ 

Arabidopsis_thaliana_TGG4_AT1G      ILNYIKDNYKNPLTYITENGVADLDLGNVTLATALADNGRIQNHCSHLSC 450
Pennycress_TGG4-like_similarto      ILNHIRKNYGNPLIYITENGVA--DFGNLTLPDALADNGRIQNHCSHLSC 445
                                    ***:*:.** *** ********  *:**:**. *****************

Arabidopsis_thaliana_TGG4_AT1G      LKCAMKDGCNVAGYFAWSLMDNYEFGNGYTLRFGMNWVNFTNPADRKEKA 500
Pennycress_TGG4-like_similarto      LKCAIDEGSNVKGYFAWSLMDNYEFGNGYTLRFGMNWVNFTNPMDRREKD 495
                                    ****:.:*.** ******************************* **:** 

Arabidopsis_thaliana_TGG4_AT1G      SGKWFSKFLAK 511
Pennycress_TGG4-like_similarto      SGKWFSRFVAK 506
                                    ******:*:**

#########################


>Arabidopsis_thaliana_TGG5_AT1G51470_peptide_511aa
MAIPKAHYSLAVLVLLFVVVSSSQKVCNPECKAKEPFHCDNTHAFNRSGFPKNFTFGAATSAYQIEGAAHRALNGWDYFTHRYPEKVPDRSSADLACDSYDLYKDDVKLLKRMNVQAYRLSIAWSRVLPKGRLTGGVDENGITYYNNLINELKANGIEPYVTIFHWDVPQTLEDEYGGFLSTRIVEDYTNYAELLFQRFGDRVKFWITLNQPLSLALKGYGNGSYPPGRCTGCELGGDSGVEPYTVAHNQLLAHAKTVSLYRKRYQKFQGGKIGTTLIGRWFVPLNEFSELDKAAAKRAFDFFVGWFLDPLVYGKYPTIMREMVGDRLPEFTPEESALVKGSLDFLGLNYYVSQYATDAPPPTQPNAITDARVTLGFYRNGSPIGVVASSFVYYPPGFRQILNYIKDNYKNPLTYITENGVADLDLGNVTLATALADNGRIQNHCSHLSCLKCAMKDGCNVAGYFAWSLMDNYEFGNGYTLRFGMNWVNFTNPADRKEKASGKWFSKFLAK


#only partial fragment hits to pennycress 


#########################

>Arabidopsis_thaliana_TGG6/BCLU36_AT1G51490_peptide_484aa
MQSRMQGQRTLQLRQNSCIQPKWISQKNFTFGAATSAYQVEGAAHRALNGWDYFTHRYPERVSDRSIGDLACNSYDLYKDDVKLLKRMNVQAYRFSIAWSRVLPKGRLIGGVDENGITYYNNLINELKANGIEPFVTIFHWDVPQDFRRRIWRLLKPTYSDFKNYAELLFQRFGDRVKFWITLNQPYSLAVKGYGDGQYPPGRCTDCEFGGDSGTEPYIVGHHELLAHMEAVSLYRKRYQKFQGGKIGTTLIGRWFIPLNETNDLDKAAAKREFDFSVLGSTGVRTISKDNERLGDRLPKFTPKQSALLKGSLDFLGLNYYVTRYATYRPPPMPTQHSVLTDSGVTIGFERNGVSIGVKASINFDVKDLRHLVDFFLFVELLLLSTRIPSDSKSHQKQELLMLIANALADNGRIQFQCSHLSCLKCAIEDGCNVAGYFAWSLMDNYEFGNGYTLRFDMNWVNFTNPADRREKASGKWFSRFIAK

#only partial fragment hits to pennycress 


#########################

>Arabidopsis_thaliana_PEN2_atypical-myrosinase_AT2G44490_peptide_560aa
MAHLQRTFPTEMSKGRASFPKGFLFGTASSSYQYEGAVNEGARGQSVWDHFSNRFPHRISDSSDGNVAVDFYHRYKEDIKRMKDINMDSFRLSIAWPRVLPYGKRDRGVSEEGIKFYNDVIDELLANEITPLVTIFHWDIPQDLEDEYGGFLSEQIIDDFRDYASLCFERFGDRVSLWCTMNEPWVYSVAGYDTGRKAPGRCSKYVNGASVAGMSGYEAYIVSHNMLLAHAEAVEVFRKCDHIKNGQIGIAHNPLWYEPYDPSDPDDVEGCNRAMDFMLGWHQHPTACGDYPETMKKSVGDRLPSFTPEQSKKLIGSCDYVGINYYSSLFVKSIKHVDPTQPTWRTDQGVDWMKTNIDGKQIAKQGGSEWSFTYPTGLRNILKYVKKTYGNPPILITENGYGEVAEQSQSLYMYNPSIDTERLEYIEGHIHAIHQAIHEDGVRVEGYYVWSLLDNFEWNSGYGVRYGLYYIDYKDGLRRYPKMSALWLKEFLRFDQEDDSSTSKKEEKKESYGKQLLHSVQDSQFVHSIKDSGALPAVLGSLFVVSATVGTSLFFKGANN


>Pennycress_PEN2-atypical-myrosinase-like_similartoAT2G44490_DNAP649595_contig_2667_AC_982.09
CAAAAATTTAAAAAAATGTTTTCGAACAAAAATAGTCAGGCTTTCGGAACTTGGAAGTGT
TTTTAAAATCTACAAATTGAGTAACAAGGGCGAGTTTTAAAGGATTAATTAATGGGCCGA
TTGAGTAACAAGGGCGAGTTTTAAAGGATTAATTAATGGGCCGATTTTTTCAAGCCCATT
TTGACGTTGCTAGAGACTCTCTCGCTAAACTGGAGACTCTTGCAAAACTGTATCACAAAT
TTTTTTGGAAAAATGGTAGAATGTTAGAAAATCCCTTGGATCAAACAAGTTCCTCCAAAT
AACACAGAATCAAACACAGAAGAATGTTTACAAATAATAAATATTCTTCTTCCCCAACAA
TTTGCAACACTTTTAGGTTTATTATTTTCTTTTTTCCAACACTCTGTTTCAGTTATTCGA
TCCCTTGAAGAACAAGGAAGTACCAACAGTTGCAGTGACAACGAACAAGCTCCCCAAAAC
TGCAGGTAACGCACCACTGTCTTTAATCGAATGCACAAGTTGACTGTCTTGAACAGAATG
CAATAGCTGTTTCCCGTAGCTCTCTTTCTTCTCTTCCTTCGCAGAAGAAGATGACTCGTC
TTCTTGATCAAACTTCAAGAACTCTTTCAACCACAAAGCCGACATTTTCGGGTATCGTCT
AAGCCCATCTTTGTAATCAATGTAATACAAACCGTACCTCACACCATATCCACTGTTCCA
CTCGAAGTTATCCAGCAATGACCATACATAATAGCCTTCTACTCTGACTCCATCTTCGTG
AATGGCTTGATGAATCGCGTGGATGTGTCCTTCTATGTATTCCAATCTCTCTGTGTCGAT
TGAAGGATTATACATATATAAACTCTGACTCTGATCAGCTACTTCACCATACCCGTTCTC
GGTGATGAGAATACGAGGATTCTCATAATTTTTCTTCATATACTTCAAAACGTTTCTGAG
TCCTGTTGGATACGTGAAACTCCACTCTGATCCTCCTTGTTTCGCTATTTGTTTCCCATC
TATGTTGGTTTTCATCCAATCTACACGTTGATCAGTTCTCCAAGTGGGTTGCGTAGGATC
CACGTGTTTGATACTCTTTACGAAAAGCGAGCTGTAGTAGTTTATACCAACGTAGTCACA
AGAACCTATCAGTTTCTTGGATTGTTCTGGTGTAAAACTCGGTAACCGATCTCCTACTGA
TTTCTTCATCGTTTCTGGATAGTCTCCATACACTGTCGGATGATGATGCCAACCAATCAT
GAAGTCCATAGCTCGATTACATCCATCTACATCCTCTGGATCGCTAGGATCATAAGGTTC
GTACCAAAGCGGATTATGCGCAATTCCGATTTGTCCATTTTTAATATTGTCACATTTCCT
AAAGACTTCCACAGCTTCCGCGTGCGCAAGAAGCAAGTTATGGCTCACGATATAGGCCTC
GTATCCGGACATTCCAGCAATACTTGCCCCGTTTACATACTTGGAGCAACGTCCTGGCGC
TTTTCTCCCTGTGTCATAACCGGCAACACTGTAGACCCATGGCTCATTCAGTGTGCACCA
CAGGCTCACTCTATCCCCAAATCTCTCGAAGCAGAGACTCGCGTAGTCTCTAAAGTCATC
TATAATCTGTTCGCTTAGAAAACCGCCATATTCATCTTCAAGATCCTGAGGAGTGTCCCA
ATGAAAGATAGTAACAAGAGGAGTGATTTCATTGGCTAGGAGTTCATCGATAACATCATT
GTAAAACTTTATTCCTTCTTCACTAACTCCTCTCTCCCTTTTGCCATAAGGTAAAACTCG
TGGCCAAGCAATGGAGAGCCTGAACGAATCCATGTTTATATCTTTCATTCTCTTGATATC
TTCCTTGTAACGATGAAAGAAATCAACGGCGACGTTTCCGTCACTAGAATCACTGATTCT
GTGAGGAAATCTGTTTGAGAAATGATCCCACATGCTTTGGCCTCTCTCACCTTCAGTGAC
TGCTCCTTCATATTGGTAAGAAGAAGAGGCAGTTCCAAAGAGAAAGCCTTTTGGAAAGCT
AGCTCTGCCTTTTGACATCGATGTAGGATATGTTCTTTGAAGATGTGTCATCTTTTCGTG
GGTTTTGCCTTGCCTGCTACTAAAGCTTTTCTTGATATCTGCTGAAGAATTTTTGAGTCG
GAAGATCTTGGAGAAGAAAAGATAAAATGATGCAAAGAAGTAGATCTACTATGAAATAAA
TATCTCTGGTTATAGATCTTGAGTTAAAGCCTCATATCATATATAAATGCG


>Pennycress_PEN2-atypical-myrosinase-like_AA_similartoAT2G44490_DNAP649595_contig_2667_AC_982.09_translation_of_ORF_ORF
MTHLQRTYPTSMSKGRASFPKGFLFGTASSSYQYEGAVTEGERGQSMWDHFSNRFPHRISDSSDGNVAVDFFHRYKEDIKRMKDINMDSFRLSIAWPRVLPYGKRERGVSEEGIKFYNDVIDELLANEITPLVTIFHWDTPQDLEDEYGGFLSEQIIDDFRDYASLCFERFGDRVSLWCTLNEPWVYSVAGYDTGRKAPGRCSKYVNGASIAGMSGYEAYIVSHNLLLAHAEAVEVFRKCDNIKNGQIGIAHNPLWYEPYDPSDPEDVDGCNRAMDFMIGWHHHPTVYGDYPETMKKSVGDRLPSFTPEQSKKLIGSCDYVGINYYSSLFVKSIKHVDPTQPTWRTDQRVDWMKTNIDGKQIAKQGGSEWSFTYPTGLRNVLKYMKKNYENPRILITENGYGEVADQSQSLYMYNPSIDTERLEYIEGHIHAIHQAIHEDGVRVEGYYVWSLLDNFEWNSGYGVRYGLYYIDYKDGLRRYPKMSALWLKEFLKFDQEDESSSSAKEEKKESYGKQLLHSVQDSQLVHSIKDSGALPAVLGSLFVVTATVGTSLFFKGSNN


Sequence type explicitly set to Protein
Sequence format is Pearson
Sequence 1: Arabidopsis_thaliana_PEN2_atypical-myrosinase_AT2G44490_peptide_560aa                                                    560 aa
Sequence 2: Pennycress_PEN2-atypical-myrosinase-like_similartoAT2G44490_DNAP649595_contig_2667_AC_982.09_translation_of_ORF_ORF      560 aa


Sequences (1:2) Aligned. Score:  94
Guide tree file created:   [clustalw2-I20130225-200413-0949-8492357-oy.dnd]

There are 1 groups

Group 1: Sequences:   2      Score:12053
Alignment Score 3438


Arabidopsis_thaliana_PEN2_atyp      MAHLQRTFPTEMSKGRASFPKGFLFGTASSSYQYEGAVNEGARGQSVWDH 50
Pennycress_PEN2-atypical-myros      MTHLQRTYPTSMSKGRASFPKGFLFGTASSSYQYEGAVTEGERGQSMWDH 50
                                    *:*****:**.***************************.** ****:***

Arabidopsis_thaliana_PEN2_atyp      FSNRFPHRISDSSDGNVAVDFYHRYKEDIKRMKDINMDSFRLSIAWPRVL 100
Pennycress_PEN2-atypical-myros      FSNRFPHRISDSSDGNVAVDFFHRYKEDIKRMKDINMDSFRLSIAWPRVL 100
                                    *********************:****************************

Arabidopsis_thaliana_PEN2_atyp      PYGKRDRGVSEEGIKFYNDVIDELLANEITPLVTIFHWDIPQDLEDEYGG 150
Pennycress_PEN2-atypical-myros      PYGKRERGVSEEGIKFYNDVIDELLANEITPLVTIFHWDTPQDLEDEYGG 150
                                    *****:********************************* **********

Arabidopsis_thaliana_PEN2_atyp      FLSEQIIDDFRDYASLCFERFGDRVSLWCTMNEPWVYSVAGYDTGRKAPG 200
Pennycress_PEN2-atypical-myros      FLSEQIIDDFRDYASLCFERFGDRVSLWCTLNEPWVYSVAGYDTGRKAPG 200
                                    ******************************:*******************

Arabidopsis_thaliana_PEN2_atyp      RCSKYVNGASVAGMSGYEAYIVSHNMLLAHAEAVEVFRKCDHIKNGQIGI 250
Pennycress_PEN2-atypical-myros      RCSKYVNGASIAGMSGYEAYIVSHNLLLAHAEAVEVFRKCDNIKNGQIGI 250
                                    **********:**************:***************:********

Arabidopsis_thaliana_PEN2_atyp      AHNPLWYEPYDPSDPDDVEGCNRAMDFMLGWHQHPTACGDYPETMKKSVG 300
Pennycress_PEN2-atypical-myros      AHNPLWYEPYDPSDPEDVDGCNRAMDFMIGWHHHPTVYGDYPETMKKSVG 300
                                    ***************:**:*********:***:***. ************

Arabidopsis_thaliana_PEN2_atyp      DRLPSFTPEQSKKLIGSCDYVGINYYSSLFVKSIKHVDPTQPTWRTDQGV 350
Pennycress_PEN2-atypical-myros      DRLPSFTPEQSKKLIGSCDYVGINYYSSLFVKSIKHVDPTQPTWRTDQRV 350
                                    ************************************************ *

Arabidopsis_thaliana_PEN2_atyp      DWMKTNIDGKQIAKQGGSEWSFTYPTGLRNILKYVKKTYGNPPILITENG 400
Pennycress_PEN2-atypical-myros      DWMKTNIDGKQIAKQGGSEWSFTYPTGLRNVLKYMKKNYENPRILITENG 400
                                    ******************************:***:**.* ** *******

Arabidopsis_thaliana_PEN2_atyp      YGEVAEQSQSLYMYNPSIDTERLEYIEGHIHAIHQAIHEDGVRVEGYYVW 450
Pennycress_PEN2-atypical-myros      YGEVADQSQSLYMYNPSIDTERLEYIEGHIHAIHQAIHEDGVRVEGYYVW 450
                                    *****:********************************************

Arabidopsis_thaliana_PEN2_atyp      SLLDNFEWNSGYGVRYGLYYIDYKDGLRRYPKMSALWLKEFLRFDQEDDS 500
Pennycress_PEN2-atypical-myros      SLLDNFEWNSGYGVRYGLYYIDYKDGLRRYPKMSALWLKEFLKFDQEDES 500
                                    ******************************************:*****:*

Arabidopsis_thaliana_PEN2_atyp      STSKKEEKKESYGKQLLHSVQDSQFVHSIKDSGALPAVLGSLFVVSATVG 550
Pennycress_PEN2-atypical-myros      SSSAKEEKKESYGKQLLHSVQDSQLVHSIKDSGALPAVLGSLFVVTATVG 550
                                    *:* ********************:********************:****

Arabidopsis_thaliana_PEN2_atyp      TSLFFKGANN 560
Pennycress_PEN2-atypical-myros      TSLFFKGSNN 560
                                    *******:**


#########################

>Arabidopsis_thaliana_ESP/ESR_AT1G54040_peptide_341aa
MAPTLQGQWIKVGQKGGTGPGPRSSHGIAAVGDKLYSFGGELTPNKHIDKDLYVFDFNTQTWSIAQPKGDAPTVSCLGVRMVAVGTKIYIFGGRDENRNFENFRSYDTVTSEWTFLTKLDEVGGPEARTFHSMASDENHVYVFGGVSKGGTMNTPTRFRTIEAYNIADGKWAQLPDPGDNFEKRGGAGFAVVQGKIWVVYGFATSIVPGGKDDYESNAVQFYDPASKKWTEVETTGAKPSARSVFAHAVVGKYIIIFAGEVWPDLNGHYGPGTLSNEGYALDTETLVWEKLGEEGAPAIPRGWTAYTAATVDGKNGLLMHGGKLPTNERTDDLYFYAVNSA


>Pennycress_ESP/ESR-like_similartoAT1G54040_DNAP649595_contig_6947_AC_2108.12
GGGGAAATATATAATAATATTCGGAGGTGAGATCGAGCGGGACCCACAAGCACACCAAGG
TCCGGGAACGTTGTCCCGTGAGGCTTTCATGTTGGACACTGAGACATTGGTGTGGGAGAG
GTTAGAAGGAGGAGATGAACCGATCCAACGCGGTTGGGTGGCCTCCACGACGGCCATCAT
CTATGGAAAGAAAGGTCTGCTCATGCATGGAGGGAAACTTATGACCAACAAGCGCACCGA
TGAGATGTACTTCTACGCAGTCAATTCATCCACGTAATCAATGCTCTCTCACCCTCCAGG
GTTTGTTTGTTTGTGTGTGGTAAGGTTTTTTATATGATTCAATAATGGTTTGTGAGACCT
TCAAAAACTCACCCTATGCGTCGCTGTTTTTCTTTTTAAAAGTTACTTAAATCAAATAAA
TGTGTGTGCTGTGTGTGTGTTTGTGGTTTGTAAACTGTTATCAGTTATCACTGAAATAAT
ATGTGTTTTCTTGTACGTGAATAAATCATAAATTATATGAAATTATCTACTTATTTGTCG
TATCAAAAAAAAA


>Pennycress_ESP/ESR-like_AA_similartoAT1G54040_DNAP649595_contig_6947_AC_2108.12_translation of ORF 
MEGKWVQLKQKGAGPGARSSHAIALVGNKVYAFGGEFQPRVPVDNHLYVFDLHTLSWSVQESSGDAPPPRVGVAMAAVGPVIYFFGGRDSTHQELNELYCFDTSTNQWKLLSSGETGPENRSYHSIAADSQNVYVFGGCGVDGRLNDLWAYNVVDQKWIKFPSPGEACKGRGGPGLEVVDGKIWVVYGFTGEEADDVYCFDIAKGEWKEVETKGEKPSPRSVFSTAVVGKQIVIFGGEVDPSDLGHMGAGSFTGEAYGLDTETFEWRKWEDGFGSEEHPGPRGWCAFAAGSRDGKEGLLVYGGNSPSNDRLDDIFFFTPSSTHVIG


Arabidopsis_thaliana_ESP/ESR_A      MAPTLQGQWIKVGQKGGTGPGPRSSHGIAAVGDKLYSFGGELTPNKHIDK 50
Pennycress_ESP/ESR-like_simila      ----MEGKWVQLKQKG-AGPGARSSHAIALVGNKVYAFGGEFQPRVPVDN 45
                                        ::*:*::: *** :***.****.** **:*:*:****: *.  :*:

Arabidopsis_thaliana_ESP/ESR_A      DLYVFDFNTQTWSIAQPKGDAPTVSCLGVRMVAVGTKIYIFGGRD-ENRN 99
Pennycress_ESP/ESR-like_simila      HLYVFDLHTLSWSVQESSGDAPPP-RVGVAMAAVGPVIYFFGGRDSTHQE 94
                                    .*****::* :**: :..****.   :** *.***. **:*****  :::

Arabidopsis_thaliana_ESP/ESR_A      FENFRSYDTVTSEWTFLTKLDEVGGPEARTFHSMASDENHVYVFGGVSKG 149
Pennycress_ESP/ESR-like_simila      LNELYCFDTSTNQWKLLS--SGETGPENRSYHSIAADSQNVYVFGGCGVD 142
                                    :::: .:** *.:*.:*:  .   *** *::**:*:*.::****** . .

Arabidopsis_thaliana_ESP/ESR_A      GTMNTPTRFRTIEAYNIADGKWAQLPDPGDNFEKRGGAGFAVVQGKIWVV 199
Pennycress_ESP/ESR-like_simila      GRLN------DLWAYNVVDQKWIKFPSPGEACKGRGGPGLEVVDGKIWVV 186
                                    * :*       : ***:.* ** ::*.**:  : ***.*: **:******

Arabidopsis_thaliana_ESP/ESR_A      YGFATSIVPGGKDDYESNAVQFYDPASKKWTEVETTGAKPSARSVFAHAV 249
Pennycress_ESP/ESR-like_simila      YGFTG---------EEADDVYCFDIAKGEWKEVETKGEKPSPRSVFSTAV 227
                                    ***:           *:: *  :* *. :*.****.* ***.****: **

Arabidopsis_thaliana_ESP/ESR_A      VGKYIIIFAGEVWPDLNGHYGPGTLSNEGYALDTETLVWEKLGE---EGA 296
Pennycress_ESP/ESR-like_simila      VGKQIVIFGGEVDPSDLGHMGAGSFTGEAYGLDTETFEWRKWEDGFGSEE 277
                                    *** *:**.*** *.  ** *.*:::.*.*.*****: *.*  :   .  

Arabidopsis_thaliana_ESP/ESR_A      PAIPRGWTAYTAATVDGKNGLLMHGGKLPTNERTDDLYFYAVNSA---- 341
Pennycress_ESP/ESR-like_simila      HPGPRGWCAFAAGSRDGKEGLLVYGGNSPSNDRLDDIFFFTPSSTHVIG 326
                                     . **** *::*.: ***:***::**: *:*:* **::*:: .*:    

Sequence type explicitly set to Protein
Sequence format is Pearson
Sequence 1: Arabidopsis_thaliana_ESP/ESR_AT1G54040_peptide_341aa                                          341 aa
Sequence 2: Pennycress_ESP/ESR-like_similartoAT1G54040_DNAP649595_contig_6497_AC_2108.12_translation      326 aa

Sequences (1:2) Aligned. Score:  48
Guide tree file created:   [clustalw2-I20130225-201718-0771-94626324-oy.dnd]

There are 1 groups

Group 1: Sequences:   2      Score:5156
Alignment Score 971


#########################

>Arabidopsis_thaliana_NSP1_AT3G16400_peptide_473aa	MVQKVEARGGEIGDVWDDGAYDGVRKVYVGQGEDGIAFVKFEYVNGSQEVVGDERGKKTLLGAEEFEVDPDDYIVYVEGYHEKVFGVTTKEIISTLTFKTYKGKTSPPFGIVSGTKFVLQGGKIVGFHGRSTDVLHSLGAYISSPATPKLRGKWIKVVVEQKGEGPGPRCSHDIAQVGNKIFSFGGELTPNQPIDKHLYVFDLETRTWSISPATGDVPNLSCLGVRMVSIGSSLYVFGGRDASRKYNGFYSFDTTKNEWKLLTPVEQGPTPRSFHSMTADENNVYVFGGVSATVRLKTLDAYNIVDHKWVQCSTPGGSCSVRGGAGLEVVQGKVWVVYGFNGCEVDDVHCYDPAQDKWTQVETFGEKPCARSVFASAVVGKHILVFGGEIAMDPKAHEGPGQLSGGTFALDTETLKWEKLDKLGEEEETPSIRGWSASTTGTIDGKKGLVMFGGKAQTNDRFGDLFFYGVDSA


>Pennycress_NSP1-like_similartoAT3G16400_DNAP649595_contig_1072_AC_4263.34
CTCCGTTCTTAGTTTGGCTTTTCATTTTTATCAGGGGAGGGATTACAGAAAACAAGCAAT
TTATTGTTTTAAAAATGAAATATGAAACATGAAACAAACATACACAAAAGAAAAAGCTGA
TGAAGGTATTCACGACCTTCCCTTATTGAAATCACATGCAAACACACACACAAACAATTA
ATATCACACACGGTTATATGATCACACGGCGTTTGAAAGCGTTTCAAGCAGAGCCGATCC
CGTAGAAGAAGAGATCATCAAAACGGTCATTGTTCACAGCTTTCCCACCATGCATGACCA
GACCTTTCTTACCATCAATCGTCCCAGTCGTGGAAGCCGACCATCCCCTGATAGCCGGAG
TAATCACCTCTTCTTTTTTCTTCATTTTGTGGATACCCAAAAGGTCCGGGACCGAAACAT
GTAACTCTCCCACAATCGGGATCCGAGCATCTAAGCTTATCACCGTCCCACTCGAAGTCT
CCTCGTCTTCACGTAACTTATCCAACCTCTCCCACTTCAACGTCTCTGTATCCAACGCAA
AAGTCCCATCGATCAGTTGTCCCGGACCCACGTGAGCTAGTGGGTCCATGGCAATCTCTC
CTCCAAAGAGCACAATGTGTTTCCCGACAACCGCACTAGCGAAAACGCTCCTCGCCGAGG
GCTTCACACCGAACGTTTCCACGTCTGTCCACTTGTCCTCAACGGGATCGTAGTAATGAA
CATCATCGATTTCACATCCGTTGAATCCATAAACCACCCAAACCTTCCCTTGCACCACTT
CGAGACCGGCTCCTCCTCTTATGCTGAACGATTCTCCGGGAGTCGCGCATTGCACCCATT
TCTTCTCAGCGATGTTGTAAGCGTCTAGGGTCTTGAGCCTCACCGTAGCACTCACTCCAC
CGAAAACATAAACGTTGTTCTCATCGGCCGCCATAGAGTGGAAGCTACGAGGAGTTGGTC
CTTCATCAACGGGAGTCAGGAGTTTCCACTCGTTCTTGGTCGTGTCAAATGAGTAGAACC
CGTTGTATTTGCGGGAAGCGTCTCGGCCTCCAAAGACATAGAGGGTTTTTCCAACCGACA
CCATACGGACGCCTAAGCAAGAGAGGTGAGGAACGTCTCCGGTGGCTGGAGAAATGGACC
AAGTCCGGGTCTTGAGGTCAAAGACGTAAAGGTCTTTGTCGATGGGCTGATTTGGTGTGA
ACTCGCCACCAAAGGCGTAGATCTTGTGTCCTACCTGTGCTATGGCATGTGAGCATCTAA
GCCCTGGACACTTTCCCTTTTGCTCCACCTTAATCCACTTTCCAAGTAATCCAGAAGTGG
TCCGAGTGGATGGGAAAGAAACATAGGCTCCAATGGAGTGTAGAACATCGGTCGAACGCC
CGTGAAACCCAACGATCTTGCCACCTTGGTGAACAAACTTGACCCCAGGACTCGTCTCGA
AGTGCTCATTGGTTTTGCCTTTATAAGTCTCGAACTTAATAGCCGTGATGGTTTCTTCGG
TTTCTTTGTCACGGAAAGCTTCCACGTATACGATGTAGTCATCTGCATCAAGCTCCAACT
CCTCAGTTCCTAGCGTTGTCACTTTTCCATGTTCATCCCCAACAACCACTTCAGAACCAT
CGACATACTCAAACTTGAGGAAGGCTATACCATTCTGGCTTTTCCCTATATATACTTTTC
TGACGTTTTCGTGAACACCATCATCCCATACATCTCCTATCTCACCACCCTTTGCTTCTA
GCTTATGGATCATCTCTTTTGTTTGCTTTTGATCGATCTTGCTAATATTACCTGTAAATA
CGAACACAGATCGTTTATAACAATTTATAATTGAATACTACTATACAAACTACAATCTTC
TGGGAGAGAGATATGTAGAGAAGGCTGACCTCAGAATTAAA


>Pennycress_NSP1-like_AA_similartoAT3G16400_DNAP649595_contig_1072_AC_4263.34_ORF
MIHKLEAKGGEIGDVWDDGVHENVRKVYIGKSQNGIAFLKFEYVDGSEVVVGDEHGKVTTLGTEELELDADDYIVYVEAFRDKETEETITAIKFETYKGKTNEHFETSPGVKFVHQGGKIVGFHGRSTDVLHSIGAYVSFPSTRTTSGLLGKWIKVEQKGKCPGLRCSHAIAQVGHKIYAFGGEFTPNQPIDKDLYVFDLKTRTWSISPATGDVPHLSCLGVRMVSVGKTLYVFGGRDASRKYNGFYSFDTTKNEWKLLTPVDEGPTPRSFHSMAADENNVYVFGGVSATVRLKTLDAYNIAEKKWVQCATPGESFSIRGGAGLEVVQGKVWVVYGFNGCEIDDVHYYDPVEDKWTDVETFGVKPSARSVFASAVVGKHIVLFGGEIAMDPLAHVGPGQLIDGTFALDTETLKWERLDKLREDEETSSGTVISLDARIPIVGELHVSVPDLLGIHKMKKKEEVITPAIRGWSASTTGTIDGKKGLVMHGGKAVNNDRFDDLFFYGIGSA


Sequence type explicitly set to Protein
Sequence format is Pearson
Sequence 1: Arabidopsis_thaliana_NSP1_AT3G16400_peptide_473aa                                  473 aa
Sequence 2: Pennycress_NSP1-like_similartoAT3G16400_DNAP649595_contig_1072_AC_4263.34_ORF      509 aa


Sequences (1:2) Aligned. Score:  77
Guide tree file created:   [clustalw2-I20130225-235257-0131-35332983-oy.dnd]

There are 1 groups

Group 1: Sequences:   2      Score:9118
Alignment Score 2338


Arabidopsis_thaliana_NSP1_AT3G      MVQKVEARGGEIGDVWDDGAYDGVRKVYVGQGEDGIAFVKFEYVNGSQEV 50
Pennycress_NSP1-like_similarto      MIHKLEAKGGEIGDVWDDGVHENVRKVYIGKSQNGIAFLKFEYVDGSEVV 50
                                    *::*:**:***********.::.*****:*:.::****:*****:**: *

Arabidopsis_thaliana_NSP1_AT3G      VGDERGKKTLLGAEEFEVDPDDYIVYVEGYHEKVFGVTTKEIISTLTFKT 100
Pennycress_NSP1-like_similarto      VGDEHGKVTTLGTEELELDADDYIVYVEAFRDK----ETEETITAIKFET 96
                                    ****:** * **:**:*:*.********.:::*     *:* *:::.*:*

Arabidopsis_thaliana_NSP1_AT3G      YKGKTSPPFGIVSGTKFVLQGGKIVGFHGRSTDVLHSLGAYISSP---AT 147
Pennycress_NSP1-like_similarto      YKGKTNEHFETSPGVKFVHQGGKIVGFHGRSTDVLHSIGAYVSFPSTRTT 146
                                    *****.  *   .*.*** ******************:***:* *   :*

Arabidopsis_thaliana_NSP1_AT3G      PKLRGKWIKVVVEQKGEGPGPRCSHDIAQVGNKIFSFGGELTPNQPIDKH 197
Pennycress_NSP1-like_similarto      SGLLGKWIK--VEQKGKCPGLRCSHAIAQVGHKIYAFGGEFTPNQPIDKD 194
                                    . * *****  *****: ** **** *****:**::****:********.

Arabidopsis_thaliana_NSP1_AT3G      LYVFDLETRTWSISPATGDVPNLSCLGVRMVSIGSSLYVFGGRDASRKYN 247
Pennycress_NSP1-like_similarto      LYVFDLKTRTWSISPATGDVPHLSCLGVRMVSVGKTLYVFGGRDASRKYN 244
                                    ******:**************:**********:*.:**************

Arabidopsis_thaliana_NSP1_AT3G      GFYSFDTTKNEWKLLTPVEQGPTPRSFHSMTADENNVYVFGGVSATVRLK 297
Pennycress_NSP1-like_similarto      GFYSFDTTKNEWKLLTPVDEGPTPRSFHSMAADENNVYVFGGVSATVRLK 294
                                    ******************::**********:*******************

Arabidopsis_thaliana_NSP1_AT3G      TLDAYNIVDHKWVQCSTPGGSCSVRGGAGLEVVQGKVWVVYGFNGCEVDD 347
Pennycress_NSP1-like_similarto      TLDAYNIAEKKWVQCATPGESFSIRGGAGLEVVQGKVWVVYGFNGCEIDD 344
                                    *******.::*****:*** * *:***********************:**

Arabidopsis_thaliana_NSP1_AT3G      VHCYDPAQDKWTQVETFGEKPCARSVFASAVVGKHILVFGGEIAMDPKAH 397
Pennycress_NSP1-like_similarto      VHYYDPVEDKWTDVETFGVKPSARSVFASAVVGKHIVLFGGEIAMDPLAH 394
                                    ** ***.:****:***** **.**************::********* **

Arabidopsis_thaliana_NSP1_AT3G      EGPGQLSGGTFALDTETLKWEKLDKLGEEEE------------------- 428
Pennycress_NSP1-like_similarto      VGPGQLIDGTFALDTETLKWERLDKLREDEETSSGTVISLDARIPIVGEL 444
                                     ***** .*************:**** *:**                   

Arabidopsis_thaliana_NSP1_AT3G      --------------------TPSIRGWSASTTGTIDGKKGLVMFGGKAQT 458
Pennycress_NSP1-like_similarto      HVSVPDLLGIHKMKKKEEVITPAIRGWSASTTGTIDGKKGLVMHGGKAVN 494
                                                        **:********************.**** .

Arabidopsis_thaliana_NSP1_AT3G      NDRFGDLFFYGVDSA 473
Pennycress_NSP1-like_similarto      NDRFDDLFFYGIGSA 509
                                    ****.******:.**


#########################


>Arabidopsis_thaliana_NSP2_AT2G33070_peptide_467aa	MAQKLVAQGGETGDVWDDGVYDNVTKVYVGQGQYGIAFVKFEYANGSEVVVGDEHGEKTELGVEEFEIDSDDYIVYVEGYREKVSDMTSEMITFLSFKTSKGKTSQPIVKKPGVKFVLHGGKIVGFHGRSTDVLHSLGAYVSLPSTPKLLGNWIKVEQNGEGPGLRCSHGIAQVGNKIYSFGGELIPNQPIDKHLYVFDLETRTWSIAPATGDVPHLSCLGVRMVSVGSTLYTFGGRDFSRQYNGFYSFDTTTNEWKLLTPVEEGPTPRSFHSMAADEENVYVFGGVGAMDRIKTLDSYNIVDKTWFHCSNPGDSFSIRGGAGLEVVQGKVWIVYGFNGCEVDDVHFYDPAEDKWTQVETFGVKPNERSVFASAAIGKHIVIFGGEIAMDPRAHVGPGQLIDGTFALDTETLQWERLDKFEGTPSSRGWTASTTGTIDGKKGLVMHGGKAPTNDRFDDLFFYGIDSV


Pennycress_NSP1-like_similartoAT3G16400_DNAP649595_contig_1072_AC_4263.34_ORF (above) had hits to Arabidopsis NSP1, 2, 3, and 4. 


#########################

>Arabidopsis_thaliana_NSP4_AT3G16410_peptide_619aa	MAQKVEAQGGNGGNQWDDGSEYDAVTKIQVAAGGNGIEYVKFTYVKNGQTEEAPLRGVKGRSFEADPFVINHPEEHLVSVEGRYNPEGLILGLTFKSNKKTSDLIGYEDGTPFTLQVQDKKIVGFYGFAGNNLHSLGAYFAPLTNVTPLNAKKLEAKGGDTGDIWDDGVYDNVRKVYVGQAQYGIAFVKFEYVNGSQVVVGDEHGKKTELGVEEFEIDADDYIVYVEGYREKVNGMTSEMITFLSFKTYKGKTSQPIEQRPGIKFVLQGGKIVGFHGRSTDVLDSLGAYISLSPTPNLHGKWTKVDENGDGPGLRCSHDIAQVGNKIYSFGGEFTPNQPIDKHLYVFDIESRTWSISPATGDIPTLSCLGVCMVSIGSTLYVFGGRDASRQYNGFYSFDTTTNEWKLLTPVEEGPTPRSFHSMAADEENVYVFGGVSATARLNTLDSYNIVDKKWFHCSTPGDSLTARGGAGLEVVQGKVWVVYGFNGCEVDDVHYYDPVQDKWTQVETFGVRPSERSVFASAALGKHIVIFGGEIAMDPLAHVGPGQLTDGTFALDTETLQWERLDKFGGEEETPSSRGWTASTTATIGGKKGLVMHGGKAPTNDRFDDLFFYGIDSA


>Pennycress_NSP4-like_similartoAT3G16410_DNAP649595_contig_1595_AC_1354.31
CAAATGCTTGATTTACACACACATATATTATTTGAAAATCCAGTTCTACATTTATTGATT
CGATATATTTCATACAAACAAAACACACAGAAAACATAGACATTTTTAAAACACACAGAA
AACATAGACATTTTTAACACACACAGAAAACACACAAGCAAGAGTCCTAGCTCTTAACGC
TTAAGTCTCACAAACCAGGTGATGCAACAAACAACAACTTTTAAAACTCACATAATCACC
AACACCGAGATGTCTTAAGCAGAATCTACGCCATAGAAAAATATGTCTTCATAACGACCG
TTGGTGGGAGACTTTCCTCCATACATCAACAATCCTTTTTTTCCATCAATGGACGCAGTC
GTGGATGCGCACCATCCACGCGGGCTATGGCCTTCCTCAAGCTTCTCCCACAACAAACTC
TCCGTGTCCAACGCGAAAGTCCCACCGGTCAATGTCCCGGGACCCAAATGAGCCTTTGGG
TCCATCTGAATCTCACCTCCAGATATAATTATATATTTCCCCACGACCGCTTGCGCAAAG
ACGCTTCTCGCCCAAGGCTTTTCACCGCTTGTTTCCACTTTAGTCCACTTACTTTGAACT
GGATCAAAGCAATGAACATCATCCACTGAATCCCCGGTAAACCCATACACAACCCAAATC
TTCCCTTGCACAACCGCGAGCCCTGATCCACCTCTCCCTTTGCAAGACTCTCCTGGATTC
GGAAGGTCGATCCACTTTTGATCAACGATGTTGTAAGCATGAAGTGTGTTGACACGTGTC
GTAGTACTCACTCCACCAAAGACATAAACGTTTTTGTCATCAGCAGCCATAGCGTGGAAG
CTACGCGGCGCAGGTCCTTTGTTTACGTGAGTTATGAGTTTCCACTCGCTTTTGACGGTG
TCGTAAGAGTAGAAGCCGCTGTAATTACGGTGGCCGTCGCGGCCACCAAAGACATAGAGT
GTAGTGCCGATGGATACCATGCAAACGCCTAAGCAAGGGAGCTCAGGAACGTCACCCTTT
GGACGAGCAATCGACCATCTGTTAGTCTTGAAATCGAAGAAGTAGAGGTGTCGATCGATG
TGGAAATTTGGCGTTAACTCTCCTCCGAAAGAGTACATTTTGTTTCCAACCATTGCTATA
GCATGTGAGCATCTTGGACCAGGAGTCTTGCCTTTTTGCTCCACCTGGATCCACTTGCCA
CGCAACATCTTCGGAGAGGCCAAAGGAGAAATATAAGCTCCGATAGAATGAAGAAAGTCG
CTCGAACTTCCATGAAAACCGGTGATTTTGCCACCTTCAAGCAAGGACAAATTCGCTGAG
GTCTTTCCAAACGGCTGAGAGGTTATGCCCTTGAGTGTCTTGAATGCAAGAGACGTTATA
ATTTCTGTCTTGGAGTCGGAAAGTTTATCGTAGTAAATTTGCACAGATGTGATGTCATCG
CCTTGATCAACCACGAATTCCTCTGTTCCTCGAGATGTCTTCTTTCCGTGCTCGTGTGTC
ACTCTTTTGCCGTTATTTTCGTATTCGAACTTGATATAAGCTACACCGGAGTCGCCTTGA
CCAACAAAAACTTTTCTTACATGATCAAAAGCACCATCGTCGAATGTTTCTCCACCCTTT
CCTCCTACAGCTTCCACTTTGTGAGAAGAGGAATGGGTTAGTACAAAGTAAGTTCCAGGA
GACTTGAGATTCGAGTCAGCGGACTTATGAACGCCGATGATCTTCTTATCCTTGACTGGA
AGAGAAAACGGTGTACCATCATCCTCAGAAACTTTATAGCCAAAGAAGTCAGAACCGTTC
TTGTCGGTTTTAAACTTGATTCCTTGAAAAACATTGGAAGAATCATACCAACTCTCGACA
GAAACGAGATACTCATCGGGAGGATTGCTTATCACAAACGTTGAAATGATATTTGTCCCC
TTCACACCATGGAGAAATCCATCCTTTGTCGCTCCCTTTTCGACATCATAGAACTTGATT
TGCTCAATTCCTCCATTGCCAGATGAAATGCTGATCTTGGACACCTTGTTGTGAGGAGTT
GAGGAGGGAGATGAAGAAGAGTTTGACGCTGAAGCAAAATGTGCACCGATGGCATCAATA
GCAAAACCACCACGTCCATGGAATCCAAGAAGCTTTCCTCCATTTTCACCTTTGAGATTG
AATTCTTCTCCACTAGTCTCACCGGATAATGGAGAGGTAAATCCTCTGGAGGTTGTGAAG
TATAGAGATGTGATAAGCGTTGTATCGTAGCTAAAAATATGATCGTAGCTTCCACCAACG
GCTGTGATATAGTCATTCGGATAATCCACCGAAAACTCTTTTAGCTCCCCGCGATTCGTC
CCGTGTTCACGGATTTCGAGTTTACCATCTTTTTCGTATTCGATCTTGATATAAGTTATA
CTGAATTCATCTGCTCCAACGGTTATTTTCTTCACACCATCGAACACACCATCGTCGAAC
GTGTTACCTTTGATACCACCGAGCGGTCCCACCTTTGTGGTAGCGGGAGTTGGAGCTGGA
GTTGGAGTTGGAGTTGGAGTTGGAGTTGGTGCCGGAGTTGGAGTTGGAGCCGGAGCTGGA
TTTGGAGCTAGAAGAGGGCCAAAATGTGCACCAAGAGCATCAATAGCATCACCGGAGCGA
CCACAAAACCCGACAAGCTTGAAATCTTTTTCCTCGAACACAAATTTCCTACCAACAGCA
TTTCCAAAAGCAGGAGAGGTTCTTCCTTTTGATGTCTTAAACCTAAGCGATGTAAGAATG
CCATCGATGGTTCCCTCCACTGCCGTAATATGTTCATTAGGATAATCCACCACAAACTCT
TGTGGAACCTCCTGTCTCTTCCCATGAGCATGTGGTACCATTGTTTCGCCTTTTGCATAC
TCAAACCTAACATAACTCACAAACTTACCACCTCGTCCAACGAGTATTTTTCTTACACCA
TCGTAAGCACCATCGTCCCAAGCACTCCCTCCATTCCCACCTTCACGGTTAAAGAGCTTA
AGAGGAGGATTTGGAGCGAAGAAGTAAGCTCCAATGGAATCAAGAGCTTGACCAGAGCGT
CCATGGAATCCAAGAAGCCTTCCTCCAGTTTTACCCTCCAGCATGAATTGTTTCCCAGCT
GAATCGCCTCCGAGTGTCGAAGAGGTTCTTCCATAGGAGGTTTTGAATATTAGCGACTTG
ACCAGCACTGATTCATAGTATCTAACATGATCGTAGGTTCCACCAACGGATGTGATATAT
TCATTCGGGTATTCCACCGCAAACTCTTTTAGCTCCCCACGAATCGTCCCGTGCTCACGG
GTTTCAGATTTCCCGTCCTTTTCGTATTCGATCTTGATATATGATACACAGCCAAGGTCT
TTTCCGACAGTTATTTTCTTCACACCGTCAAAAACACCATCGTCGAATGCTCCTCCCATG
TTACCACCCATCGCTCCCACTTTTTCAGTCATTGTTGCCATCTCCCCTAGTAGATTCTTT
TCCGACAATTATTTTCTTTACACCGTCAAAAACACCATCGTCGAATGCTCCTCCATAGTT
ACCACCGATTGCTCCCACCTTCTGTGACATCCTTTCGGTTTCTCAACTTTACAGAATACC
TGAAAGATTGAATCAAGAAGAAACAACACATAGTAGTTTGTTATTTCATATTCCACATAA
GTTAGCGTGTAAAGAAAAACAGAGGAAGAATAACTCTTAAAACACTGCCTTTT


>Pennycress_NSP4-like_similartoAT3G16410_DNAP649595_contig_1595_AC_1354.31_selection_translation_of_ORF_ORF
MATMTEKVGAMGGNMGGAFDDGVFDGVKKITVGKDLGCVSYIKIEYEKDGKSETREHGTIRGELKEFAVEYPNEYITSVGGTYDHVRYYESVLVKSLIFKTSYGRTSSTLGGDSAGKQFMLEGKTGGRLLGFHGRSGQALDSIGAYFFAPNPPLKLFNREGGNGGSAWDDGAYDGVRKILVGRGGKFVSYVRFEYAKGETMVPHAHGKRQEVPQEFVVDYPNEHITAVEGTIDGILTSLRFKTSKGRTSPAFGNAVGRKFVFEEKDFKLVGFCGRSGDAIDALGAHFGPLLAPNPAPAPTPTPAPTPTPTPTPTPAPTPATTKVGPLGGIKGNTFDDGVFDGVKKITVGADEFSITYIKIEYEKDGKLEIREHGTNRGELKEFSVDYPNDYITAVGGSYDHIFSYDTTLITSLYFTTSRGFTSPLSGETSGEEFNLKGENGGKLLGFHGRGGFAIDAIGAHFASASNSSSSPSSTPHNKVSKISISSGNGGIEQIKFYDVEKGATKDGFLHGVKGTNIISTFVISNPPDEYLVSVESWYDSSNVFQGIKFKTDKNGSDFFGYKVSEDDGTPFSLPVKDKKIIGVHKSADSNLKSPGTYFVLTHSSSHKVEAVGGKGGETFDDGAFDHVRKVFVGQGDSGVAYIKFEYENNGKRVTHEHGKKTSRGTEEFVVDQGDDITSVQIYYDKLSDSKTEIITSLAFKTLKGITSQPFGKTSANLSLLEGGKITGFHGSSSDFLHSIGAYISPLASPKMLRGKWIQVEQKGKTPGPRCSHAIAMVGNKMYSFGGELTPNFHIDRHLYFFDFKTNRWSIARPKGDVPELPCLGVCMVSIGTTLYVFGGRDGHRNYSGFYSYDTVKSEWKLITHVNKGPAPRSFHAMAADDKNVYVFGGVSTTTRVNTLHAYNIVDQKWIDLPNPGESCKGRGGSGLAVVQGKIWVVYGFTGDSVDDVHCFDPVQSKWTKVETSGEKPWARSVFAQAVVGKYIIISGGEIQMDPKAHLGPGTLTGGTFALDTESLLWEKLEEGHSPRGWCASTTASIDGKKGLLMYGGKSPTNGRYEDIFFYGVDSA*


This predicted peptide has a quadruple Kelch domain near the C-terminus. 
BLASTP against the nr peptide database = Arabidopsis NSP4. 


Sequence type explicitly set to Protein
Sequence format is Pearson
Sequence 1: Arabidopsis_thaliana_NSP4_AT3G16410_peptide_619aa                                                               619 aa
Sequence 2: Pennycress_NSP4-like_similartoAT3G16410_DNAP649595_contig_1595_AC_1354.31_selection_translation_of_ORF_ORF     1073 aa


Sequences (1:2) Aligned. Score:  56
Guide tree file created:   [clustalw2-I20130226-000324-0163-23987403-oy.dnd]

There are 1 groups

Group 1: Sequences:   2      Score:10349
Alignment Score 2156


Arabidopsis_thaliana_NSP4_AT3G      --------------------------------------------------
Pennycress_NSP4-like_similarto      MATMTEKVGAMGGNMGGAFDDGVFDGVKKITVGKDLGCVSYIKIEYEKDG 50
                                                                                      

Arabidopsis_thaliana_NSP4_AT3G      --------------------------------------------------
Pennycress_NSP4-like_similarto      KSETREHGTIRGELKEFAVEYPNEYITSVGGTYDHVRYYESVLVKSLIFK 100
                                                                                      

Arabidopsis_thaliana_NSP4_AT3G      --------------------------------------------------
Pennycress_NSP4-like_similarto      TSYGRTSSTLGGDSAGKQFMLEGKTGGRLLGFHGRSGQALDSIGAYFFAP 150
                                                                                      

Arabidopsis_thaliana_NSP4_AT3G      --------------------------------------------------
Pennycress_NSP4-like_similarto      NPPLKLFNREGGNGGSAWDDGAYDGVRKILVGRGGKFVSYVRFEYAKGET 200
                                                                                      

Arabidopsis_thaliana_NSP4_AT3G      --------------------------------------------------
Pennycress_NSP4-like_similarto      MVPHAHGKRQEVPQEFVVDYPNEHITAVEGTIDGILTSLRFKTSKGRTSP 250
                                                                                      

Arabidopsis_thaliana_NSP4_AT3G      --------------------------------------------------
Pennycress_NSP4-like_similarto      AFGNAVGRKFVFEEKDFKLVGFCGRSGDAIDALGAHFGPLLAPNPAPAPT 300
                                                                                      

Arabidopsis_thaliana_NSP4_AT3G      -------------------MAQKVEAQGGNGGNQWDD------------- 18
Pennycress_NSP4-like_similarto      PTPAPTPTPTPTPTPAPTPATTKVGPLGGIKGNTFDDGVFDGVKKITVGA 350
                                                        : ** . **  ** :**             

Arabidopsis_thaliana_NSP4_AT3G      --------------------------------------------------
Pennycress_NSP4-like_similarto      DEFSITYIKIEYEKDGKLEIREHGTNRGELKEFSVDYPNDYITAVGGSYD 400
                                                                                      

Arabidopsis_thaliana_NSP4_AT3G      --------------------------------------------------
Pennycress_NSP4-like_similarto      HIFSYDTTLITSLYFTTSRGFTSPLSGETSGEEFNLKGENGGKLLGFHGR 450
                                                                                      

Arabidopsis_thaliana_NSP4_AT3G      -----------------------GSEYDAVTKIQVAAGGNGIEYVKFTYV 45
Pennycress_NSP4-like_similarto      GGFAIDAIGAHFASASNSSSSPSSTPHNKVSKISISSGNGGIEQIKFYDV 500
                                                           .: :: *:**.:::*..*** :**  *

Arabidopsis_thaliana_NSP4_AT3G      KNGQTEEAPLRGVKGRSFEADPFVINHPEEHLVSVEGRYNPEGLILGLTF 95
Pennycress_NSP4-like_similarto      EKGATKDGFLHGVKGTNIISTFVISNPPDEYLVSVESWYDSSNVFQGIKF 550
                                    ::* *::. *:**** .: :  .: * *:*:*****. *:...:: *:.*

Arabidopsis_thaliana_NSP4_AT3G      KSNKKTSDLIGY----EDGTPFTLQVQDKKIVGFYGFAGNNLHSLGAYFA 141
Pennycress_NSP4-like_similarto      KTDKNGSDFFGYKVSEDDGTPFSLPVKDKKIIGVHKSADSNLKSPGTYFV 600
                                    *::*: **::**    :*****:* *:****:*.:  *..**:* *:**.

Arabidopsis_thaliana_NSP4_AT3G      PLTNVTPLNAKKLEAKGGDTGDIWDDGVYDNVRKVYVGQAQYGIAFVKFE 191
Pennycress_NSP4-like_similarto      ----LTHSSSHKVEAVGGKGGETFDDGAFDHVRKVFVGQGDSGVAYIKFE 646
                                        :*  .::*:** **. *: :***.:*:****:***.: *:*::***

Arabidopsis_thaliana_NSP4_AT3G      YVNGSQVVVGDEHGKKTELGVEEFEIDADDYIVYVEGYREKVNGMTSEMI 241
Pennycress_NSP4-like_similarto      YENNGKRVT-HEHGKKTSRGTEEFVVDQGDDITSVQIYYDKLSDSKTEII 695
                                    * *..: *. .******. *.*** :* .* *. *: * :*:.. .:*:*

Arabidopsis_thaliana_NSP4_AT3G      TFLSFKTYKGKTSQPIEQRPGIKFVLQGGKIVGFHGRSTDVLDSLGAYIS 291
Pennycress_NSP4-like_similarto      TSLAFKTLKGITSQPFGKTSANLSLLEGGKITGFHGSSSDFLHSIGAYIS 745
                                    * *:*** ** ****: : ..   :*:****.**** *:*.*.*:*****

Arabidopsis_thaliana_NSP4_AT3G      -LSPTPNLHGKWTKVDENGDGPGLRCSHDIAQVGNKIYSFGGEFTPNQPI 340
Pennycress_NSP4-like_similarto      PLASPKMLRGKWIQVEQKGKTPGPRCSHAIAMVGNKMYSFGGELTPNFHI 795
                                     *:..  *:*** :*:::*. ** **** ** ****:******:***  *

Arabidopsis_thaliana_NSP4_AT3G      DKHLYVFDIESRTWSISPATGDIPTLSCLGVCMVSIGSTLYVFGGRDASR 390
Pennycress_NSP4-like_similarto      DRHLYFFDFKTNRWSIARPKGDVPELPCLGVCMVSIGTTLYVFGGRDGHR 845
                                    *:***.**:::. ***: ..**:* *.**********:*********. *

Arabidopsis_thaliana_NSP4_AT3G      QYNGFYSFDTTTNEWKLLTPVEEGPTPRSFHSMAADEENVYVFGGVSATA 440
Pennycress_NSP4-like_similarto      NYSGFYSYDTVKSEWKLITHVNKGPAPRSFHAMAADDKNVYVFGGVSTTT 895
                                    :*.****:**...****:* *::**:*****:****::*********:*:

Arabidopsis_thaliana_NSP4_AT3G      RLNTLDSYNIVDKKWFHCSTPGDSLTARGGAGLEVVQGKVWVVYGFNGCE 490
Pennycress_NSP4-like_similarto      RVNTLHAYNIVDQKWIDLPNPGESCKGRGGSGLAVVQGKIWVVYGFTGDS 945
                                    *:***.:*****:**:. ..**:* ..***:** *****:******.* .

Arabidopsis_thaliana_NSP4_AT3G      VDDVHYYDPVQDKWTQVETFGVRPSERSVFASAALGKHIVIFGGEIAMDP 540
Pennycress_NSP4-like_similarto      VDDVHCFDPVQSKWTKVETSGEKPWARSVFAQAVVGKYIIISGGEIQMDP 995
                                    ***** :****.***:*** * :*  *****.*.:**:*:* **** ***

Arabidopsis_thaliana_NSP4_AT3G      LAHVGPGQLTDGTFALDTETLQWERLDKFGGEEETPSSRGWTASTTATIG 590
Pennycress_NSP4-like_similarto      KAHLGPGTLTGGTFALDTESLLWEKL------EEGHSPRGWCASTTASID 1039
                                     **:*** **.********:* **:*      **  *.*** *****:*.

Arabidopsis_thaliana_NSP4_AT3G      GKKGLVMHGGKAPTNDRFDDLFFYGIDSA----- 619
Pennycress_NSP4-like_similarto      GKKGLLMYGGKSPTNGRYEDIFFYGVDSAGIGSA 1073
                                    *****:*:***:***.*::*:****:***     


#########################

>Arabidopsis_thaliana_NSP5_AT5G48180_peptide_326	MCPVENKWLKVGQKGAGPGARSSHAMTVVGNKVYCFGGELKPTIHIDNDLYVFDLETQEWSIAPATGEAPFPCFGVSMVTIGSTIYVYGGRDDKRRYNGLHSYDTETNEWKLLAPVEEGLPGRSYHSMAGDDRKVYVFGGVTAKGRVNTLHAYDVVDQKWVEYPAAGEACKGRGAPGLVVVEGRIWVLFGFDGNELGDIHCFDLASEQWKAVETTGDVPAARSVFPAVSYGKYIVIYGGEEEPHELMHMGAGKMSGEVYQLDTETLVWERIVCGNEEEKPSQRGWCAFTKAVKDGEEGLLVHGGNSPTNERLDDLVFWGFSHLNVN

>Pennycress_NSP5-like_similartoAT5G48180_DNAP649595_contig_629_AC_4327.78
GCTTAGCGTAGTAATTACCTCTTGTAAGATTTCGTGGAGAAGCAATTACAGCTCATGAGT
GGAACGTGTCTTAATAAAATCTGAATTTACTTGTGGTGCTGATGTGTTGATACCACCACC
TTCGCCTATATAAGGGACACACAACATCAACAAGAATAATCAAAAATATCTTTTCCATTT
TATAAAAATCTTTCCGGCGAAGAAACGAAAATGAGTCCAGCAGTGGCGGAGATCAAGTTG
GCAAAGGTGGCGCAGAAAGGAGCAGGTCCAGGGCCAAGAAGCTCACATGCATTCGCCGTC
GTGGGGAACAAAGTGTATTCTTTTGGCGGCGAGTTTAAGCCGACGATTCCAATCGACAAC
GATCTGTACGTTTTCGATCTCGAGACTCAAGAATGGTCCAAAGCACCTGCAACAGGGGAC
GCTCCTTTCCCCTGTTTCGGTGTCTCCATGGTCCCATTCGGGTCGACGATCTACGTCTAC
GGTGGTCGCGACGACTCTCGGAAGTACAACGGCTTGCATTCCTACGATACCCTCACAAAC
AAATGGGAATTGCTATCCCCGGTTGAGGAAGGTCTTGTCGGCCGTAGCTATCACTCTATG
GCTCGTGATGACCGGAAAATTTACATCTTTGGTGGTGTTACTGCCAAAGGGCGTGTGAAT
ACGCTACACGCTTACGACGTGGTTGATCGGAAGTGGATTGAGTATCCGGCGGCTGGTGAC
GCTTGTAAAGGGAGAGGAGCACCTGGGCTTGTGGTTGTGCAGGGGAAAGTCTGGGTTTTG
TTTGGGTTCGACGGAAATGAATTGGGTGATATCCACTGCTTTGATCTGGCTAGTGGCCAG
TGGACCCCCGTGGAAACCACCGGGGATGTACCGCCGGCGAGAAGCGTGTTCCCGGCGGTT
GCTCACGGGAAACACATTGTTATATATGGTGGGGAGGAGGAGCCGCATGAGCTGATGCAT
ATGGGGGCTGGGAAGTTGGTTGGAGAGGTTTATAAGCTTGACACAGAGACGTTAGTCTGG
GAGAAGCCTGTGGATATCACTGAGGAAGAGAAGAAACCGAGCCCGCGAGGGTGGTGCGCG
TTTGCGGTCGCGGTCAAGAACGGTGTGGAAGGCTTGCTGGTTCACGGTGGGAATTCTCCG
GCCAACGAGCGGCTTGATGATATGGTGTTTTTGGGTTTGTCGTTTTAATGTGGATCAATG
AGTTACTTTAGTGTCTTTTTTTCGTATGTAAACTGTTCAGTTTGTGTGTGTGTGTCTTGT
GTTTAAAGAGTCGTCATGTGGTGATGATAAGTAGCTGCAAAGTGTCTAATAATAAGGATT
TGTGGCGAGGATTTGCTACCGATTCCAAATGTTTTATCAAGCTTTGGTGTTTTGGTAATT
TAATAAACATCCTGCTGAGAACTGAATGGGAGATACTAGCAATGCTTAAATCATACACTG
TTCGAATTTCAGATCTACTCAC

>Pennycress_NSP5-like_AA_similartoAT5G48180_DNAP649595_contig_629_AC_4327.78_selection_translation_of_ORF_ORF
MSPAVAEIKLAKVAQKGAGPGPRSSHAFAVVGNKVYSFGGEFKPTIPIDNDLYVFDLETQEWSKAPATGDAPFPCFGVSMVPFGSTIYVYGGRDDSRKYNGLHSYDTLTNKWELLSPVEEGLVGRSYHSMARDDRKIYIFGGVTAKGRVNTLHAYDVVDRKWIEYPAAGDACKGRGAPGLVVVQGKVWVLFGFDGNELGDIHCFDLASGQWTPVETTGDVPPARSVFPAVAHGKHIVIYGGEEEPHELMHMGAGKLVGEVYKLDTETLVWEKPVDITEEEKKPSPRGWCAFAVAVKNGVEGLLVHGGNSPANERLDDMVFLGLSF

Top BLASTP hit to nr is unnamed protein product from Thellungiella halophila [BAJ34265.1] with identifes = 285/324 (88%), positives 300/324 (92%) and 1/324 gaps. 
Contains 3 Kelch domains on the N terminal half of the predicted peptide. 


Sequence type explicitly set to Protein
Sequence format is Pearson
Sequence 1: Arabidopsis_thaliana_NSP5_AT5G48180_peptide_326                                                                326 aa
Sequence 2: Pennycress_NSP5-like_similartoAT5G48180_DNAP649595_contig_629_AC_4327.78_selection_translation_of_ORF_ORF      325 aa


Sequences (1:2) Aligned. Score:  80
Guide tree file created:   [clustalw2-I20130226-001355-0200-52118131-pg.dnd]

There are 1 groups

Group 1: Sequences:   2      Score:6434
Alignment Score 1710


Arabidopsis_thaliana_NSP5_AT5G      MCP--VENKWLKVGQKGAGPGARSSHAMTVVGNKVYCFGGELKPTIHIDN 48
Pennycress_NSP5-like_similarto      MSPAVAEIKLAKVAQKGAGPGPRSSHAFAVVGNKVYSFGGEFKPTIPIDN 50
                                    *.*  .* *  **.*******.*****::*******.****:**** ***

Arabidopsis_thaliana_NSP5_AT5G      DLYVFDLETQEWSIAPATGEAPFPCFGVSMVTIGSTIYVYGGRDDKRRYN 98
Pennycress_NSP5-like_similarto      DLYVFDLETQEWSKAPATGDAPFPCFGVSMVPFGSTIYVYGGRDDSRKYN 100
                                    ************* *****:***********.:************.*:**

Arabidopsis_thaliana_NSP5_AT5G      GLHSYDTETNEWKLLAPVEEGLPGRSYHSMAGDDRKVYVFGGVTAKGRVN 148
Pennycress_NSP5-like_similarto      GLHSYDTLTNKWELLSPVEEGLVGRSYHSMARDDRKIYIFGGVTAKGRVN 150
                                    ******* **:*:**:****** ******** ****:*:***********

Arabidopsis_thaliana_NSP5_AT5G      TLHAYDVVDQKWVEYPAAGEACKGRGAPGLVVVEGRIWVLFGFDGNELGD 198
Pennycress_NSP5-like_similarto      TLHAYDVVDRKWIEYPAAGDACKGRGAPGLVVVQGKVWVLFGFDGNELGD 200
                                    *********:**:******:*************:*::*************

Arabidopsis_thaliana_NSP5_AT5G      IHCFDLASEQWKAVETTGDVPAARSVFPAVSYGKYIVIYGGEEEPHELMH 248
Pennycress_NSP5-like_similarto      IHCFDLASGQWTPVETTGDVPPARSVFPAVAHGKHIVIYGGEEEPHELMH 250
                                    ******** **..********.********::**:***************

Arabidopsis_thaliana_NSP5_AT5G      MGAGKMSGEVYQLDTETLVWERIVCGNEEEK-PSQRGWCAFTKAVKDGEE 297
Pennycress_NSP5-like_similarto      MGAGKLVGEVYKLDTETLVWEKPVDITEEEKKPSPRGWCAFAVAVKNGVE 300
                                    *****: ****:*********: *  .**** ** ******: ***:* *

Arabidopsis_thaliana_NSP5_AT5G      GLLVHGGNSPTNERLDDLVFWGFSHLNVN 326
Pennycress_NSP5-like_similarto      GLLVHGGNSPANERLDDMVFLGLSF---- 325
                                    **********:******:** *:*.   
